# Supplementary material for: Functional Annotation of the Ophiostoma novo-ulmi Genome: Insights into the Phytopathogenicity of the Fungal Agent of Dutch Elm Disease
Source: Genome Biol Evol. 2014 Dec 24;7(2):410–30. doi: 10.1093/gbe/evu281 (PMC4350166; doi:10.1093/gbe/evu281)
Supplement: Supplementary Data [file supp_evu281_suppl_data.zip]

Archive with 7 entries (7 files):
- TableS1-GenomeAnnotation.xlsx
- TableS7-CAZy.xlsx
- Comeau_etal-SupplFigs.pdf
- Comeau_etal-SupplTablesS2-S6+S8.pdf
- DatafileS1.fas
- DatafileS2.fas
- DatafileS3.fas
