# Supplementary material for: Functional Annotation of the Ophiostoma novo-ulmi Genome: Insights into the Phytopathogenicity of the Fungal Agent of Dutch Elm Disease
Source: Genome Biol Evol. 2014 Dec 24;7(2):410–30. doi: 10.1093/gbe/evu281 (PMC4350166; doi:10.1093/gbe/evu281)
Supplement: Supplementary Data [file supp_evu281_suppl_data.zip › TableS1-GenomeAnnotation.xlsx]

## Sheet: All-chromosomes
			Gene			Inter-	Cumulative		Number	Sum Intron	Protein		Closest Organism (excl. Ophios&Sporothrix)	Closest Organism (excl. O.novo-ulmi only)	KEGG		Blast2GO					MEROPS		Alter.
Protein	Chr	Strand	Start	End	Size (nt)	genic	Start	End	Introns	Size (nt)	Size (aa)	Final Description	(1st BLASTp hit - if blank, see next column)	(1st BLASTp hit - blank are real orphans!)	KO#	Name	Annotation	#GO Terms	GO Terms	Enzyme Code	CAZy	family	SignalP	Splice	SMURF	Notes
OphioH327gp0002.1	I	-	43034	44999	1966		43034	44999	4	235	576	C6 zinc finger fungal transcription factor	Exophiala aquamarina	Exophiala aquamarina				9	P:regulation of transcription, DNA-dependent; P:transcription from RNA polymerase II promoter; P:transcription, DNA-dependent; F:sequence-specific DNA binding RNA polymerase II transcription factor activity; F:zinc ion binding; P:regulation of transcription from RNA polymerase II promoter; C:nucleus; F:DNA binding; F:metal ion binding				N
OphioH327gp0003	I	+	45408	46946	1539	408	45408	46946	0	0	512	Glutamyl-tRNA(Gln) amidotransferase subunit A	Talaromyces marneffei	Talaromyces marneffei	K01426	E3.5.1.4, amiE; amidase [EC:3.5.1.4]	glutamyl-trna amidotransferase subunit a	1	F:carbon-nitrogen ligase activity, with glutamine as amido-N-donor	EC:6.3.5.0			N
OphioH327gp0003.1	I	-	47942	50354	2413	995	47942	50354	4	238	724	C6 zinc finger fungal transcription factor	Eutypa lata	Ophiostoma piceae	K09248	PUT3; proline utilization trans-activator		9	P:transcription from RNA polymerase II promoter; F:DNA binding; C:nucleus; F:zinc ion binding; P:regulation of transcription from RNA polymerase II promoter; F:sequence-specific DNA binding RNA polymerase II transcription factor activity; P:regulation of transcription, DNA-dependent; F:metal ion binding; P:transcription, DNA-dependent				N
OphioH327gp0004	I	-	50768	52511	1744	413	50768	52511	4	220	507	Uncharacterized transporter C1039.04	Nectria haematococca	Ophiostoma piceae			pantothenate transporter liz1	2	P:transmembrane transport; C:integral to membrane	-			N
OphioH327gp0005	I	+	53258	54753	1496	746	53258	54753	2	179	438	L-saccharopine oxidase	Colletotrichum gloeosporioides	Ophiostoma piceae	K00306	PIPOX; sarcosine oxidase / L-pipecolate oxidase [EC:1.5.3.1 1.5.3.7]	fructosyl amino acid	2	P:oxidation-reduction process; F:oxidoreductase activity				N
OphioH327gp0006	I	+	56977	58501	1525	2223	56977	58501	1	61	487	N amino acid transport system protein (Methyltryptophan resistance protein)	Grosmannia clavigera	Ophiostoma piceae			amino acid transporter	1	C:integral to membrane	-			N
OphioH327gp0006.1	I	-	58703	60412	1710	201	58703	60412	0	0	569	Hexokinase	Grosmannia clavigera	Ophiostoma piceae	K00844	HK; hexokinase [EC:2.7.1.1]		8	F:kinase activity; F:ATP binding; P:phosphorylation; F:transferase activity; P:carbohydrate metabolic process; F:nucleotide binding; F:phosphotransferase activity, alcohol group as acceptor; P:glycolysis				N
OphioH327gp0006.2	I	+	61487	63500	2014	1074	61487	63500	2	112	633	C6 zinc finger fungal transcription factor	Grosmannia clavigera	Ophiostoma piceae				6	P:regulation of transcription, DNA-dependent; P:transcription from RNA polymerase II promoter; F:sequence-specific DNA binding RNA polymerase II transcription factor activity; F:zinc ion binding; P:regulation of transcription from RNA polymerase II promoter; C:nucleus				N
OphioH327gp0007	I	-	63574	64697	1124	73	63574	64697	2	128	331	Glucosamine-6-phosphate deaminase/isomerase	Grosmannia clavigera	Ophiostoma piceae	K02564	nagB, GNPDA; glucosamine-6-phosphate deaminase [EC:3.5.99.6]	glucosamine-6-phosphate isomerase	4	P:carbohydrate metabolic process; P:N-acetylglucosamine metabolic process; F:hydrolase activity; F:glucosamine-6-phosphate deaminase activity	EC:3.5.99.6			N
OphioH327gp0008	I	-	65474	67209	1736	776	65474	67209	3	179	518	Choline transporter	Grosmannia clavigera	Ophiostoma piceae			choline transporter	4	P:cellular nitrogen compound biosynthetic process; C:integral to membrane; F:amino acid transmembrane transporter activity; P:amino acid transmembrane transport	-			N
OphioH327gp0009	I	+	68430	70198	1769	1220	68430	70198	2	119	549	Putative uncharacterized protein	Grosmannia clavigera	Ophiostoma piceae			hypothetical protein CMQ_1808	0	-				Y
OphioH327gp0010	I	-	70917	72295	1379	718	70917	72295	1	59	439	Putative uncharacterized protein	Capronia epimyces	Capronia epimyces			duf1479 domain protein	0	-				N
OphioH327gp0011	I	+	72921	74625	1705	625	72921	74625	3	187	505	Hexose transporter	Colletotrichum orbiculare	Colletotrichum orbiculare			hexose transporter	3	C:membrane; P:transport; F:transmembrane transporter activity	-			N
OphioH327gp0012	I	+	76905	79722	2818	2279	76905	79722	2	367	816	Putative uncharacterized protein	Nectria haematococca	Ophiostoma piceae			bacterial alpha-l-rhamnosidase domain protein	5	P:metabolic process; F:catalytic activity; F:ATP binding; C:integral to membrane; P:transmembrane transport		GH78		N
OphioH327gp0013	I	-	80724	81497	774	1001	80724	81497	0	0	257	Putative uncharacterized protein	Colletotrichum gloeosporioides	Sporothrix schenckii			aldehyde dehydrogenase	4	P:oxidation-reduction process; F:oxidoreductase activity; F:oxidoreductase activity, acting on the aldehyde or oxo group of donors, NAD or NADP as acceptor; P:metabolic process				N
OphioH327gp0014	I	+	82522	82930	409	1024	82522	82930	1	70	112	Uncharacterized oxidoreductase	Myceliophthora thermophila	Ophiostoma piceae			short-chain dehydrogenase reductase sdr	4	P:oxidation-reduction process; F:oxidoreductase activity; P:metabolic process; F:nucleotide binding				N
OphioH327gp0015	I	+	83705	84516	812	774	83705	84516	2	233	192	Inorganic phosphate transport protein PHO88	Pestalotiopsis fici	Ophiostoma piceae			phosphate transporter	3	P:phosphate ion transport; C:membrane; C:endoplasmic reticulum	-			N
OphioH327gp0016	I	+	85043	86426	1384	526	85043	86426	2	151	410	DNA repair protein RAD14	Grosmannia clavigera	Ophiostoma piceae	K10847	XPA; DNA-repair protein complementing XP-A cells	dna repair protein rad14	2	; F:organic cyclic compound binding	-			N
OphioH327gp0017	I	+	87351	89985	2635	924	87351	89985	1	58	858	Striatin Pro11	Fusarium oxysporum	Ophiostoma piceae			stalk rot protein	0	-				N
OphioH327gp0018	I	+	91579	92627	1049	1593	91579	92627	1	620	142	Histone H2A	Togninia minima	Sporothrix schenckii	K11251	H2A; histone H2A	histone h2a	7	P:chromatin modification; C:nucleosome; P:regulation of transcription, DNA-dependent; F:DNA binding; P:nucleosome assembly; F:protein heterodimerization activity; C:nucleus	-			N
OphioH327gp0019	I	-	93662	94540	879	1034	93662	94540	0	0	292	Alpha/beta-hydrolase	Togninia minima	Ophiostoma piceae			3-oxoadipate enol-lactonase	1	F:hydrolase activity			S33	N
OphioH327gp0020	I	+	97450	99588	2139	2909	97450	99588	0	0	712	RNA-binding post-transcriptional regulator cip2 (Csx1-interacting protein 2)	Grosmannia clavigera	Ophiostoma piceae			rna-binding post-transcriptional regulator cip2	2	F:nucleic acid binding; F:nucleotide binding				N
OphioH327gp0021	I	-	101431	105315	3885	1842	101431	105315	0	0	1294	RNA-dependent RNA polymerase	Grosmannia clavigera	Ophiostoma piceae	K11699	RDR1, RDP1; RNA-dependent RNA polymerase 1 [EC:2.7.7.48]	rna-dependent rna polymerase	3	F:RNA-directed RNA polymerase activity; F:nucleotide binding; F:nucleic acid binding				N
OphioH327gp0022	I	+	106472	108103	1632	1156	106472	108103	0	0	543	Alpha/beta-hydrolase	Chaetomium globosum	Ophiostoma piceae			alpha beta-hydrolase	2	C:cellular_component; F:hydrolase activity			S33	N
OphioH327gp0023	I	-	108603	109118	516	499	108603	109118	0	0	171	Putative uncharacterized protein	Nectria haematococca	Ophiostoma piceae			predicted protein	0	-				N
OphioH327gp0024	I	-	110000	111169	1170	881	110000	111169	0	0	389	26S protease regulatory subunit 8 homolog (Protein CIM3/SUG1/TBY1)	Gaeumannomyces graminis	Ophiostoma piceae	K03066	PSMC5, RPT6; 26S proteasome regulatory subunit T6	26s protease regulatory subunit 8	7	C:cytoplasm; F:peptidase activity; P:protein catabolic process; F:ATP binding; C:proteasome complex; F:nucleoside-triphosphatase activity; P:proteolysis	EC:3.6.1.15			N
OphioH327gp0025	I	-	111812	115045	3234	642	111812	115045	0	0	1077	HMG-I/HMG-Y, DNA-binding protein	Grosmannia clavigera	Ophiostoma piceae			hmg-i hmg- dna-binding protein	1	F:DNA binding				N
OphioH327gp0026	I	+	118698	119525	828	3652	118698	119525	3	351	158	Putative uncharacterized protein	Magnaporthe oryzae	Ophiostoma piceae			hypothetical protein MGG_06646	0	-				N
OphioH327gp0027	I	-	120452	121777	1326	926	120452	121777	0	0	441	Endothiapepsin (Aspartate protease)	Grosmannia clavigera	Ophiostoma piceae			aspartic proteinase	2	F:aspartic-type endopeptidase activity; P:proteolysis	EC:3.4.23.0		A01A	Y
OphioH327gp0028	I	-	123226	126246	3021	1448	123226	126246	0	0	1006	Heat shock protein 70 homolog	Togninia minima	Ophiostoma piceae	K09486	HYOU1; hypoxia up-regulated 1	hsp70 family chaperone lhs1	1	F:nucleotide binding	-			Y
OphioH327gp0029	I	+	127181	128815	1635	934	127181	128815	0	0	544	Threonine synthase	Grosmannia clavigera	Ophiostoma piceae	K01733	thrC; threonine synthase [EC:4.2.3.1]	threonine synthase	3	P:threonine biosynthetic process; F:pyridoxal phosphate binding; F:threonine synthase activity	EC:4.2.3.1			N
OphioH327gp0030	I	-	129409	130639	1231	593	129409	130639	1	82	382	Putative uncharacterized protein	Metarhizium anisopliae	Ophiostoma piceae			serine threonine protein kinase	1	F:transferase activity, transferring phosphorus-containing groups				N
OphioH327gp0031	I	+	131881	133725	1845	1241	131881	133725	0	0	614	Histidine acid phosphatase	Grosmannia clavigera	Ophiostoma piceae			histidine acid phosphatase	1	F:acid phosphatase activity				Y
OphioH327gp0032	I	-	134707	139140	4434	981	134707	139140	0	0	1477	C2H2 zinc-finger domain-containing protein	Grosmannia clavigera	Ophiostoma piceae			c2h2 finger domain containing protein	3	F:nucleic acid binding; F:zinc ion binding; C:intracellular				N
OphioH327gp0033	I	-	142087	143724	1638	2946	142087	143724	0	0	545	Putative uncharacterized protein	Grosmannia clavigera	Ophiostoma piceae			hypothetical protein CMQ_6511	3	F:molecular_function; P:biological_process; C:cellular_component				Y
OphioH327gp0034	I	-	146244	146943	700	2519	146244	146943	1	52	215	ER lumen protein retaining receptor	Grosmannia clavigera	Ophiostoma piceae	K10949	KDELR; ER lumen protein retaining receptor	er lumen protein retaining receptor	5	F:ER retention sequence binding; P:protein retention in ER lumen; C:integral to membrane; C:endoplasmic reticulum; P:protein transport	-			N
OphioH327gp0035	I	+	147697	148980	1284	753	147697	148980	0	0	427	Ubiquitin and WLM domain-containing protein	Neurospora tetrasperma	Ophiostoma piceae			ubiquitin metalloprotease fusion protein	3	P:proteolysis; F:metallopeptidase activity; F:peptidase activity				N
OphioH327gp0036	I	-	149335	150383	1049	354	149335	150383	1	62	328	Mannosylphosphorylation protein	Pestalotiopsis fici	Ophiostoma piceae			mannosylphosphate transferase	1	F:transferase activity	-			Y
OphioH327gp0037	I	-	153903	158265	4363	3519	153903	158265	2	1537	941	WD repeat protein	Grosmannia clavigera	Ophiostoma piceae	K14963	WDR5, SWD3, CPS30; COMPASS component SWD3	wd repeat containing protein 5	3	P:mycelium development; F:binding; P:transport	-			N
OphioH327gp0038	I	-	159385	160776	1392	1119	159385	160776	0	0	463	Sterol carrier protein	Togninia minima	Ophiostoma piceae	K08764	SCP2, SCPX; sterol carrier protein 2 [EC:2.3.1.176]	nonspecific lipid-transfer mitochondrial precursor	2	F:3-oxoacyl-[acyl-carrier-protein] synthase activity; P:fatty acid biosynthetic process	EC:2.3.1.41			N
OphioH327gp0039	I	-	161735	164838	3104	958	161735	164838	1	155	982	Oleate activated transcription factor 3	Grosmannia clavigera	Ophiostoma piceae			c6 zinc finger domain containing protein	2	P:transcription, DNA-dependent; F:binding	-			N
OphioH327gp0040	I	+	172896	174641	1746	8057	172896	174641	0	0	581	Putative box C/D snoRNA protein SPCC613.07	Grosmannia clavigera	Ophiostoma piceae			aex-3- denn domain containing protein	0	-				N
OphioH327gp0041	I	+	176545	178038	1494	1903	176545	178038	0	0	497	Putative uncharacterized protein	Chaetomium globosum	Ophiostoma piceae				0	-				N
OphioH327gp0041.1	I	+	178979	180964	1986	940	178979	180964	3	429	518	putative G2/M phase checkpoint control protein	Claviceps purpurea	Ophiostoma piceae			g2 m phase checkpoint control protein	4	P:vesicle-mediated transport; C:membrane; P:intracellular protein transport; C:intracellular				N
OphioH327gp0042	I	+	181638	183791	2154	673	181638	183791	0	0	717	Nulp1-pending protein	Grosmannia clavigera	Ophiostoma piceae			nulp1-pending protein	0	-				N
OphioH327gp0043	I	+	185058	185389	332	1266	185058	185389	1	74	85	Metal homeostasis factor atx1	Chaetomium globosum	Chaetomium globosum			heavy-metal-associated domain-containing protein	2	F:metal ion binding; P:metal ion transport				N
OphioH327gp0044	I	+	186720	189294	2575	1330	186720	189294	2	142	810	Ankyrin repeat and protein kinase domain-containing protein 1	Colletotrichum fioriniae	Colletotrichum fioriniae			ankyrin repeat protein	0	-				N
OphioH327gp0045	I	+	190040	190747	708	745	190040	190747	0	0	235	Putative uncharacterized protein	Magnaporthe oryzae	Ophiostoma piceae			hypothetical protein MGG_10716	3	F:molecular_function; P:biological_process; C:cellular_component				N
OphioH327gp0046	I	-	191658	198043	2865	910	191658	194522	0	0	954	C-myc promoter-binding protein (DENN domain-containing protein 4A)	Scedosporium apiospermum	Ophiostoma piceae			denn domain-containing protein	0	-				N
OphioH327gp0047	I	-	201258	207047	5790	3214	201258	207047	2	252	1845	Kinesin-like protein KIF21B (Kinesin-like protein KIF6)	Grosmannia clavigera	Ophiostoma piceae	K10395	KIF4S; kinesin family member 4/7/21/27	chromosome-associated kinesin kif4b	8	F:microtubule motor activity; P:two-component signal transduction system (phosphorelay); C:microtubule; P:signal transduction by phosphorylation; F:ATP binding; P:microtubule-based movement; F:two-component sensor activity; C:membrane	-			N
OphioH327gp0048	I	-	216138	216689	2724	9090	213966	216689	3	219	834	Putative uncharacterized protein	Colletotrichum fioriniae	Colletotrichum fioriniae	K16726	ANKRD17, MASK; ankyrin repeat domain-containing protein 17	hypothetical protein AOL_s00081g123	0	-				Y
OphioH327gp0049	I	+	218009	220909	2901	1319	218009	220909	0	0	966	Crossover junction endonuclease eme1 (Essential meiotic endonuclease 1)	Grosmannia clavigera	Ophiostoma piceae	K10882	EME1, MMS4; crossover junction endonuclease EME1 [EC:3.1.22.-]	ercc4 domain-containing protein	6	P:DNA metabolic process; F:transferase activity; P:nucleic acid phosphodiester bond hydrolysis; F:nuclease activity; F:transferase activity, transferring glycosyl groups; F:DNA binding				N
OphioH327gp0050	I	-	221365	228558	7194	455	221365	228558	0	0	2397	E3 ubiquitin-protein ligase ubr1 (N-end-recognizing protein)	Grosmannia clavigera	Ophiostoma piceae	K10625	UBR1; E3 ubiquitin-protein ligase UBR1 [EC:6.3.2.19]	e3 ubiquitin-protein ligase ubr1	7	P:cellular metabolic process; F:ligase activity; F:hydrolase activity; F:metal ion binding; F:ion transmembrane transporter activity; P:ion transport; P:protein metabolic process	-			N
OphioH327gp0051	I	-	229977	230581	271	1418	229977	230247	2	118	50	Cytochrome b-c1 complex subunit 9 (Complex III subunit 9)	Myceliophthora thermophila	Sporothrix schenckii			ubiquinol-cytochrome c reductase subunit	3	F:ubiquinol-cytochrome-c reductase activity; C:mitochondrial envelope; P:mitochondrial electron transport, ubiquinol to cytochrome c	EC:1.10.2.2			N
OphioH327gp0052	I	+	231150	231824	675	568	231150	231824	0	0	224	Partner of Y14 and mago (Protein wibg homolog)	Colletotrichum sublineola	Ophiostoma piceae			hypothetical protein NEUTE1DRAFT_126059	0	-				N
OphioH327gp0053	I	-	232377	233682	1306	552	232377	233682	2	136	389	Uridine nucleosidase	Grosmannia clavigera	Ophiostoma piceae	K01240	URH1; uridine nucleosidase [EC:3.2.2.3]	uridine nucleosidase	3	F:hydrolase activity; P:biological_process; C:cellular_component				N
OphioH327gp0054	I	-	234433	236385	1953	750	234433	236385	0	0	650	Red-like protein	Grosmannia clavigera	Ophiostoma piceae			red-like protein	1	C:nucleus				N
OphioH327gp0055	I	+	236782	240801	4020	396	236782	240801	0	0	1339	DNA repair protein REV1	Thielavia terrestris	Ophiostoma piceae	K03515	REV1; DNA repair protein REV1 [EC:2.7.7.-]	dna damage repair protein	5	F:nucleotidyltransferase activity; P:DNA repair; F:DNA-directed DNA polymerase activity; F:damaged DNA binding; F:magnesium ion binding				N
OphioH327gp0056	I	-	240988	241608	621	186	240988	241608	1	60	186	WSC domain-containing protein 2	Grosmannia clavigera	Ophiostoma piceae			glyoxal oxidase precursor	0	-				Y
OphioH327gp0057	I	-	242322	244859	2538	713	242322	244859	0	0	845	Mitochondrial intermediate peptidase (MIP)	Grosmannia clavigera	Ophiostoma piceae	K01410	E3.4.24.59, MIPEP; mitochondrial intermediate peptidase [EC:3.4.24.59]	mitochondrial intermediate peptidase	1	F:metallopeptidase activity	-		M03A	N
OphioH327gp0058	I	+	245437	246411	975	577	245437	246411	2	183	263	Mitochondrial organizing structure protein 2 (MitOS2)	Grosmannia clavigera	Ophiostoma piceae			mitochondrial protein	0	-				Y	Y
OphioH327gp0059	I	-	246669	247752	1084	257	246669	247752	1	73	336	Mitochondrial thiamine pyrophosphate carrier 1	Grosmannia clavigera	Ophiostoma piceae	K15108	SLC25A19, DNC, TPC1; solute carrier family 25 (mitochondrial thiamine pyrophosphate transporter), member 19	mitochondrial deoxynucleotide carrier	3	C:integral to membrane; C:mitochondrion; P:transmembrane transport	-			N
OphioH327gp0060	I	-	249343	250023	681	1590	249343	250023	0	0	226	Putative uncharacterized protein					---NA---	0	-				N
OphioH327gp0061	I	-	255461	256129	669	5437	255461	256129	0	0	222	Putative uncharacterized protein					---NA---	0	-				N
OphioH327gp0062	I	-	257694	267511	3021	1564	257694	260714	1	54	988	Sam and ph domain containing protein	Grosmannia clavigera	Ophiostoma piceae			sam and ph domain containing protein	4	F:phospholipid binding; F:molecular_function; P:biological_process; C:cellular_component				N
OphioH327gp0063	I	+	276882	279383	2502	9370	276882	279383	0	0	833	Transcriptional regulatory protein pro-1	Grosmannia clavigera	Ophiostoma piceae	K09243	UME6; transcriptional regulatory protein UME6	transcriptional regulatory protein pro-1	2	P:transcription from RNA polymerase II promoter; P:regulation of transcription, DNA-dependent	-			N
OphioH327gp0064	I	+	283961	284735	775	4577	283961	284735	1	79	231	Aryl-alcohol dehydrogenase	Fusarium graminearum	Sporothrix schenckii			alcohol dehydrogenase	3	F:organic cyclic compound binding; ; P:transcription, DNA-dependent	-			N
OphioH327gp0065	I	-	285038	285853	816	302	285038	285853	0	0	271	Putative uncharacterized protein					---NA---	0	-				N
OphioH327gp0066	I	-	287210	288399	1190	1356	287210	288399	1	194	331	Superoxide dismutase	Grosmannia clavigera	Ophiostoma piceae	K04564	SOD2; superoxide dismutase, Fe-Mn family [EC:1.15.1.1]	superoxide dismutase	1	P:metabolic process	-			N
OphioH327gp0067	I	-	288996	290228	1233	596	288996	290228	0	0	410	Putative uncharacterized protein	Grosmannia clavigera	Ophiostoma piceae			hypothetical protein CMQ_394	0	-				N
OphioH327gp0068	I	+	295615	298107	2493	5386	295615	298107	0	0	830	Putative uncharacterized protein	Nectria haematococca	Ophiostoma piceae			hypothetical protein NECHADRAFT_79722	0	-				N
OphioH327gp0069	I	-	306878	313741	6864	8770	306878	313741	1	6669	64	Putative uncharacterized protein					---NA---	0	-				N
OphioH327gp0070	I	+	323493	328277	2232	9751	326046	328277	1	429	600	C2H2 transcription factor	Grosmannia clavigera	Ophiostoma piceae			cutinase g-box binding protein	3	F:nucleic acid binding; F:zinc ion binding; C:intracellular				N
OphioH327gp0071	I	-	332251	334140	1890	3973	332251	334140	0	0	629	Lipase 2 (Lipase II)	Chaetomium thermophilum	Ophiostoma piceae			triacylglycerol lipase (secreted protein)	1	F:hydrolase activity			S09X	N
OphioH327gp0072	I	+	336963	338675	1713	2822	336963	338675	0	0	570	Putative uncharacterized protein	Gaeumannomyces graminis	Ophiostoma piceae			hypothetical protein GGTG_01420	0	-				Y
OphioH327gp0073	I	-	339298	340136	839	622	339298	340136	1	143	231	Secretory component protein SHR3	Grosmannia clavigera	Ophiostoma piceae			secretory component protein	0	-				N
OphioH327gp0074	I	-	341273	344770	3498	1136	341273	344770	0	0	1165	Putative uncharacterized protein	Gaeumannomyces graminis	Ophiostoma piceae			hypothetical protein GGTG_01422	3	F:molecular_function; P:biological_process; C:cellular_component				N
OphioH327gp0075	I	-	348424	350706	2283	3653	348424	350706	0	0	760	DNA polymerase alpha-associated DNA helicase A	Beauveria bassiana	Ophiostoma piceae			dna helicase	2	F:nucleoside-triphosphatase activity; F:nucleotide binding	EC:3.6.1.15			N
OphioH327gp0076	I	-	351115	352482	1368	408	351115	352482	0	0	455	Putative uncharacterized protein	Fusarium graminearum	Ophiostoma piceae			hypothetical protein FG06868.1	0	-				N
OphioH327gp0077	I	-	353489	358132	4644	1006	353489	358132	0	0	1547	Vacuolar protein sorting/targeting protein 10 (Carboxypeptidase Y receptor)	Grosmannia clavigera	Ophiostoma piceae			vacuolar protein sorting targeting protein pep1	4	P:protein transport; C:integral to membrane; C:cytoplasmic part; C:intracellular membrane-bounded organelle	-			Y
OphioH327gp0078	I	-	360151	361563	1413	2018	360151	361563	0	0	470	Sun domain containing protein	Grosmannia clavigera	Ophiostoma piceae			septation protein sun4	1	P:mycelium development	-			Y
OphioH327gp0079	I	-	366149	368611	2463	4585	366149	368611	0	0	820	Transcriptional regulator CRZ1	Grosmannia clavigera	Ophiostoma piceae			c2h2 type zinc finger domain containing protein	3	F:nucleic acid binding; F:zinc ion binding; C:intracellular				N
OphioH327gp0080	I	+	372723	373937	1215	4111	372723	373937	0	0	404	Diacylglycerol acyltransferase	Grosmannia clavigera	Ophiostoma piceae	K14457	MOGAT2, MGAT2; 2-acylglycerol O-acyltransferase 2 [EC:2.3.1.22]	diacylglycerol acyltransferase	1	F:transferase activity, transferring acyl groups other than amino-acyl groups	EC:2.3.1.0			N
OphioH327gp0081	I	-	374112	376460	2349	174	374112	376460	0	0	782	ATP-binding l-psp endoribonuclease family protein	Grosmannia clavigera	Ophiostoma piceae	K06927	Unclassified; Poorly Characterized	meiotically up-regulated 71 protein	2	F:ATP binding; F:hydrolase activity				N
OphioH327gp0082	I	+	378625	379791	1167	2164	378625	379791	0	0	388	DUF833 domain containing protein	Grosmannia clavigera	Ophiostoma piceae			ser thr-rich protein t10 in dgcr region	0	-				N
OphioH327gp0083	I	-	380276	381802	1527	484	380276	381802	0	0	508	Putative uncharacterized protein					---NA---	0	-				N
OphioH327gp0084	I	-	383824	385515	1692	2021	383824	385515	0	0	563	Tfiih and nucleotide excision repair factor 3 complexes subunit	Grosmannia clavigera	Ophiostoma piceae	K03144	TFIIH4, GTF2H4, TFB2; transcription initiation factor TFIIH subunit 4	tfiih and nucleotide excision repair factor 3 complexes subunit	3	C:nucleus; P:regulation of transcription, DNA-dependent; P:DNA repair	-			N
OphioH327gp0085	I	+	386197	387122	926	681	386197	387122	6	422	167	Putative esterase C31F10.02	Pestalotiopsis fici	Ophiostoma piceae			thioesterase superfamily protein	0	-				N
OphioH327gp0086	I	-	387289	390599	3311	166	387289	390599	3	182	1042	Fungal specific transcription factor domain containing protein	Grosmannia clavigera	Ophiostoma piceae			fungal specific transcription factor domain-containing protein	4	F:metal ion binding; P:regulation of transcription, DNA-dependent; C:intracellular part; P:transcription from RNA polymerase II promoter	-			N
OphioH327gp0087	I	+	393940	398620	4681	3340	393940	398620	2	2281	799	6-hydroxynicotinate 3-monooxygenase	Botrytis cinerea	Ophiostoma piceae			fad binding domain-containing protein	2	P:oxidation-reduction process; F:oxidoreductase activity	-			N
OphioH327gp0088	I	-	399109	400635	1527	488	399109	400635	0	0	508	Uncharacterized transporter C1529.01	Glarea lozoyensis	Ophiostoma piceae			mfs multidrug transporter	2	C:integral to membrane; P:transmembrane transport				N
OphioH327gp0089	I	+	406066	410001	3936	5430	406066	410001	0	0	1311	Similar to transcription factor Cys6	Exophiala aquamarina	Ophiostoma piceae			nucleus protein	9	P:transcription from RNA polymerase II promoter; F:DNA binding; C:nucleus; F:zinc ion binding; P:regulation of transcription from RNA polymerase II promoter; F:sequence-specific DNA binding RNA polymerase II transcription factor activity; P:regulation of transcription, DNA-dependent; F:metal ion binding; P:transcription, DNA-dependent				N
OphioH327gp0090	I	-	410100	412511	2412	98	410100	412511	0	0	803	Putative uncharacterized protein	Grosmannia clavigera	Ophiostoma piceae			bactericidal permeability-increasing protein	4	F:lipid binding; F:molecular_function; P:biological_process; C:cellular_component				N
OphioH327gp0091	I	+	413695	414498	804	1183	413695	414498	0	0	267	3-oxoacyl-acyl-carrier-protein reductase	Coniosporium apollinis	Ophiostoma piceae	K11539	CBR4; carbonyl reductase 4 [EC:1.1.1.-]	3-alpha-(or 20-beta)-hydroxysteroid dehydrogenase	4	P:oxidation-reduction process; F:oxidoreductase activity; P:metabolic process; F:nucleotide binding				N
OphioH327gp0092	I	+	415633	417631	1999	1134	415633	417631	2	121	625	Inner membrane protein yohK	Nectria haematococca	Ophiostoma piceae			predicted protein	0	-				N
OphioH327gp0093	I	+	418212	418607	396	580	418212	418607	0	0	131	Putative uncharacterized protein	Fusarium fujikuroi	Ophiostoma piceae			prolyl endopeptidase	1	F:oxidoreductase activity, acting on single donors with incorporation of molecular oxygen, incorporation of two atoms of oxygen	EC:1.13.11.0			N
OphioH327gp0094	I	+	421640	422057	418	3032	421640	422057	1	52	121	Putative uncharacterized protein	Aureobasidium subglaciale	Ophiostoma piceae			hypothetical protein MGG_04873	3	F:molecular_function; P:biological_process; C:cellular_component				N
OphioH327gp0095	I	+	422809	424386	1578	751	422809	424386	0	0	525	tRNA methyltransferase subunit	Grosmannia clavigera	Ophiostoma piceae	K07442	TRM61, GCD14; tRNA (adenine57-N1/adenine58-N1)-methyltransferase [EC:2.1.1.219 2.1.1.220]	trna methyltransferase complex gcd14 subunit	1	F:transferase activity	-			N
OphioH327gp0096	I	-	424588	425814	1227	201	424588	425814	0	0	408	Putative uncharacterized protein		Ophiostoma piceae			---NA---	0	-				N
OphioH327gp0097	I	-	426634	428009	1376	819	426634	428009	2	110	421	Septum-promoting GTP-binding protein 1 (Sid3 protein)	Togninia minima	Ophiostoma piceae	K07976	RAB; Rab family, other	septum-promoting gtp-binding protein 1	2	F:GTP binding; P:small GTPase mediated signal transduction	-			N
OphioH327gp0098	I	+	430839	434480	3642	2829	430839	434480	2	129	1170	Serine/threonine-protein kinase ppk30	Grosmannia clavigera	Ophiostoma piceae	K08853	AAK; AP2-associated kinase [EC:2.7.11.1]	nak protein kinase	1	F:transferase activity, transferring phosphorus-containing groups	-			N
OphioH327gp0099	I	+	440173	444014	3842	5692	440173	444014	5	338	1167	H/K ATPase alpha subunit	Neosartorya fischeri	Sporothrix schenckii	K01539	ATP1A; sodium/potassium-transporting ATPase subunit alpha [EC:3.6.3.9]	h k atpase alpha	5	F:ATPase activity, coupled to transmembrane movement of ions, phosphorylative mechanism; P:ion transport; F:nucleotide binding; P:metabolic process; C:membrane	-			N
OphioH327gp0100	I	+	444919	445225	307	904	444919	445225	1	52	84	Putative uncharacterized protein	Togninia minima	Ophiostoma piceae			hypothetical protein CH063_11335	3	F:metal ion binding; P:metabolic process; F:oxidoreductase activity	-			N
OphioH327gp0101	I	-	446023	446755	733	797	446023	446755	2	118	204	Putative uncharacterized protein		Ophiostoma piceae			---NA---	0	-				N
OphioH327gp0102	I	-	448479	450184	1706	1723	448479	450184	1	71	544	Amino-acid permease	Grosmannia clavigera	Ophiostoma piceae	K16261	YAT; yeast amino acid transporter	amino-acid permease inda1	3	C:integral to membrane; F:amino acid transmembrane transporter activity; P:amino acid transmembrane transport	-			N
OphioH327gp0103	I	-	455068	458568	3501	4883	455068	458568	1	87	1137	Putative uncharacterized protein	Scedosporium apiospermum	Scedosporium apiospermum			hypothetical protein NECHADRAFT_82115	0	-				N
OphioH327gp0104	I	+	465039	465485	447	6470	465039	465485	0	0	148	Hypersensitive response-inducing protein	Eutypa lata	Ophiostoma ulmi			22kda glycoprotein	0	-				Y
OphioH327gp0105	I	-	466190	469798	3609	704	466190	469798	0	0	1202	Heat repeat protein	Grosmannia clavigera	Ophiostoma piceae			heat repeat protein	0	-				N
OphioH327gp0106	I	+	470145	471158	1014	346	470145	471158	1	63	316	DUF1749 domain containing protein	Grosmannia clavigera	Ophiostoma piceae			dolichol-phosphate mannosyltransferase	4	F:transferase activity; P:biological_process; F:transferase activity, transferring glycosyl groups; C:cellular_component				N
OphioH327gp0107	I	-	471200	472161	962	41	471200	472161	3	170	263	Sterol isomerase	Grosmannia clavigera	Ophiostoma piceae	K01824	EBP; cholestenol delta-isomerase [EC:5.3.3.5]	ebp domain containing protein	5	C:integral to membrane; C:endoplasmic reticulum; P:sterol metabolic process; F:cholestenol delta-isomerase activity; F:isomerase activity				N
OphioH327gp0108	I	-	472762	474627	1866	600	472762	474627	2	102	587	Putative C6 transcription factor	Grosmannia clavigera	Ophiostoma piceae	K09242	LEU3; transcriptional regulatory protein LEU3		9	P:transcription, DNA-dependent; F:zinc ion binding; C:nucleus; F:DNA binding; P:transcription from RNA polymerase II promoter; P:regulation of transcription from RNA polymerase II promoter; F:sequence-specific DNA binding RNA polymerase II transcription factor activity; P:regulation of transcription, DNA-dependent; F:metal ion binding				N
OphioH327gp0108.1	I	-	476946	477924	979	2318	476946	477924	1	58	306	Pre-mRNA-splicing factor cwc15	Botrytis cinerea	Ophiostoma piceae			c6 transcription factor	4	P:transcription, DNA-dependent; F:DNA binding; C:nucleus; F:zinc ion binding				N
OphioH327gp0109	I	+	478222	479166	945	297	478222	479166	0	0	314	Exosome complex component rrp45 (Ribosomal RNA-processing protein 45)	Grosmannia clavigera	Ophiostoma piceae	K03678	RRP45, EXOSC9; exosome complex component RRP45	exosome complex exonuclease rrp45	1	F:exonuclease activity	-			N
OphioH327gp0110	I	-	479462	480273	812	295	479462	480273	1	68	247	ADP-ribosylation factor-like protein 3 (Arf-like GTPase 3)	Grosmannia clavigera	Ophiostoma piceae	K07952	ARFRP1; ADP-ribosylation factor related protein 1	adp-ribosylation factor family protein	5	P:small GTPase mediated signal transduction; C:intracellular; P:intracellular protein transport; F:hydrolase activity; F:GTP binding	-			N
OphioH327gp0111	I	+	482735	483151	417	2461	482735	483151	0	0	138	Putative uncharacterized protein		Ophiostoma piceae			---NA---	0	-				N
OphioH327gp0112	I	+	484152	484487	336	1000	484152	484487	0	0	111	Cell wall biogenesis protein	Grosmannia clavigera	Ophiostoma piceae			cell wall biogenesis protein	1	P:fungal-type cell wall organization	-			N
OphioH327gp0113	I	-	484645	486042	1398	157	484645	486042	1	78	439	DUF1682 domain containing protein	Grosmannia clavigera	Ophiostoma piceae			duf1682 domain containing protein	0	-				N
OphioH327gp0114	I	+	487438	488100	663	1395	487438	488100	0	0	220	Protein transport protein sec22	Gaeumannomyces graminis	Ophiostoma piceae	K08517	SEC22; vesicle transport protein SEC22	protein transport protein sec22	2	C:integral to membrane; P:vesicle-mediated transport	-			N
OphioH327gp0115	I	-	488654	490525	1872	553	488654	490525	0	0	623	Putative uncharacterized protein	Grosmannia clavigera	Ophiostoma piceae			hypothetical protein CMQ_1370	3	F:molecular_function; P:biological_process; C:cellular_component				N
OphioH327gp0116	I	+	493147	494244	1098	2621	493147	494244	1	63	344	Mitochondrial n-glutamine methyltransferase mtq1	Grosmannia clavigera	Ophiostoma piceae			mitochondrial n-glutamine methyltransferase mtq1	1	F:transferase activity	-			N
OphioH327gp0117	I	-	494356	497463	3108	111	494356	497463	0	0	1035	Leucine-tRNA ligase, mitochondrial	Myceliophthora thermophila	Ophiostoma piceae	K01869	LARS, leuS; leucyl-tRNA synthetase [EC:6.1.1.4]	leucyl-trna synthetase	4	F:nucleotide binding; F:aminoacyl-tRNA ligase activity; P:tRNA aminoacylation for protein translation; C:cytoplasm	-			N
OphioH327gp0118	I	+	497907	498829	923	443	497907	498829	1	56	288	Putative uncharacterized protein	Eutypa lata	Ophiostoma piceae			predicted protein	1	F:transferase activity, transferring phosphorus-containing groups				N
OphioH327gp0119	I	+	500540	502567	2028	1710	500540	502567	0	0	675	Y+L amino acid transporter 2 (Solute carrier family 7 member 6)	Togninia minima	Ophiostoma piceae	K13872	SLC7A6; solute carrier family 7 (L-type amino acid transporter), member 6	amino acid permease	1	C:membrane	-			N
OphioH327gp0120	I	-	502809	504102	1294	241	502809	504102	1	55	412	Altered inheritance of mitochondria protein 32	Colletotrichum graminicola	Ophiostoma piceae			fmi1 protein	2	P:oxidation-reduction process; F:oxidoreductase activity				N
OphioH327gp0121	I	+	504431	505981	1551	328	504431	505981	0	0	516	Cytochrome c mitochondrial import factor CYC2	Grosmannia clavigera	Ophiostoma piceae			cytochrome c mitochondrial import factor	3	P:oxidation-reduction process; F:oxidoreductase activity; C:cellular_component				N
OphioH327gp0122	I	-	506534	518647	12114	552	506534	518647	2	138	3991	Histone acetylase complex subunit	Grosmannia clavigera	Ophiostoma piceae	K08874	TRRAP; transformation/transcription domain-associated protein	tra1-like protein	1	F:phosphotransferase activity, alcohol group as acceptor	EC:2.7.1.0			N
OphioH327gp0123	I	-	520356	521630	1275	1708	520356	521630	0	0	424	Putative uncharacterized protein	Grosmannia clavigera	Grosmannia clavigera			chitin- domain 3	0	-				Y
OphioH327gp0124	I	-	526710	531350	4641	5079	526710	531350	0	0	1546	ABC transporter CDR4	Colletotrichum gloeosporioides	Ophiostoma piceae			abc-2 type transporter	3	F:ATPase activity; F:nucleotide binding; C:membrane	EC:3.6.1.3			N
OphioH327gp0125	I	-	534896	537810	2915	3545	534896	537810	3	164	916	Acetamidase regulatory protein	Grosmannia clavigera	Ophiostoma piceae			fungal specific transcription factor domain containing protein	1	P:transcription, DNA-dependent	-			N
OphioH327gp0126	I	+	538284	542349	3615	473	538735	542349	0	0	1204	Uncharacterized ATP-dependent helicase	Magnaporthe oryzae	Ophiostoma piceae			snf2 family helicase	1	F:nucleic acid binding	-			N
OphioH327gp0127	I	-	542992	548213	5222	642	542992	548213	1	3878	447	Amidohydrolase family protein	Grosmannia clavigera	Ophiostoma piceae			amidohydrolase family protein	1	F:catalytic activity	-			N
OphioH327gp0128	I	-	548862	550262	1401	648	548862	550262	0	0	466	PI-PLC X domain-containing protein	Grosmannia clavigera	Ophiostoma piceae			phosphoric diester hydrolase-like protein	1	F:phosphoric diester hydrolase activity	EC:3.1.4.0			N
OphioH327gp0129	I	+	550702	552186	1485	439	550702	552186	0	0	494	Putative uncharacterized protein	Pestalotiopsis fici	Ophiostoma piceae			hypothetical protein MYCTH_2089819	0	-				N
OphioH327gp0130	I	-	552344	553942	1599	157	552344	553942	0	0	532	Nucleoside transporter family	Togninia minima	Ophiostoma piceae			nucleoside transporter	3	P:nucleobase transport; C:membrane; F:nucleobase transmembrane transporter activity	-			N
OphioH327gp0131	I	+	556458	557636	1179	2515	556458	557636	1	63	371	Putative uncharacterized protein	Grosmannia clavigera	Ophiostoma piceae			glutathione s-transferase	3	P:biological_process; C:cellular_component; F:transferase activity				N
OphioH327gp0132	I	+	562772	564913	2142	5135	562772	564913	1	465	558	Cyclic AMP-dependent transcription factor ATF-2	Grosmannia clavigera	Ophiostoma piceae	K04450	ATF2, CREBP1; cyclic AMP-dependent transcription factor ATF-2	bzip transcription factor	5	P:regulation of transcription, DNA-dependent; F:sequence-specific DNA binding; F:protein dimerization activity; C:nucleus; F:sequence-specific DNA binding transcription factor activity				N
OphioH327gp0133	I	+	566533	568270	1738	1619	566533	568270	2	106	543	Kinetochore protein mis13 (NMS complex subunit mis13)	Grosmannia clavigera	Ophiostoma piceae	K11560	mis13, DSN1; kinetochore protein Mis13/DSN1	mis12-mtw1 family protein	0	-				N
OphioH327gp0134	I	-	568652	569404	753	381	568652	569404	0	0	250	Succinate dehydrogenase assembly factor 2, mitochondrial	Grosmannia clavigera	Ophiostoma piceae			tpr repeat protein	1	C:mitochondrion				N
OphioH327gp0135	I	-	570317	571080	764	912	570317	571080	2	122	213	Endoplasmic reticulum vesicle protein 25	Grosmannia clavigera	Ophiostoma piceae			endoplasmic reticulum vesicle protein 25	3	C:integral to membrane; P:ER to Golgi vesicle-mediated transport; C:ER to Golgi transport vesicle	-			Y
OphioH327gp0136	I	+	571767	572738	972	686	571767	572738	3	177	264	U1 small nuclear ribonucleoprotein C (U1 snRNP C)	Pestalotiopsis fici	Ophiostoma piceae	K11095	SNRPC; U1 small nuclear ribonucleoprotein C	glucose n-acetyltransferase 1	3	F:RNA binding; F:zinc ion binding; C:U1 snRNP	-			N
OphioH327gp0137	I	-	573694	577617	3924	955	573694	577617	0	0	1307	Putative uncharacterized protein	Grosmannia clavigera	Ophiostoma piceae			hypothetical protein CMQ_1114	2	F:molecular_function; C:cellular_component				N
OphioH327gp0138	I	+	587275	588411	213	9657	588199	588411	0	0	70	Putative uncharacterized protein					---NA---	0	-				Y
OphioH327gp0139	I	-	589171	589938	768	759	589171	589938	0	0	255	Putative uncharacterized protein	Grosmannia clavigera	Ophiostoma piceae	K06950	Unclassified; Poorly Characterized	hypothetical protein CMQ_1379	4	F:metal ion binding; P:metabolic process; F:phosphoric diester hydrolase activity; F:catalytic activity				N	Y
OphioH327gp0140	I	+	594212	595126	915	4273	594212	595126	0	0	304	GTP-binding protein	Grosmannia clavigera	Ophiostoma piceae			gtp-binding protein	0	-				N
OphioH327gp0141	I	-	596098	597219	1122	971	596098	597219	0	0	373	Ras GTPase	Grosmannia clavigera	Ophiostoma piceae			ras gtpase	11	F:GTP binding; P:small GTPase mediated signal transduction; C:membrane; P:GTP catabolic process; F:nucleotide binding; F:molecular_function; P:signal transduction; C:cellular_component; F:GTPase activity; P:biological_process; C:intracellular				N
OphioH327gp0142	I	-	598170	599108	939	950	598170	599108	0	0	312	Impact family protein	Grosmannia clavigera	Ophiostoma piceae			impact family protein	1	P:mycelium development	-			N
OphioH327gp0143	I	+	599500	600183	684	391	599500	600183	3	165	172	Disease resistance protein	Grosmannia clavigera	Ophiostoma piceae			disease resistance protein	0	-				N
OphioH327gp0144	I	-	600350	602217	1868	166	600350	602217	4	260	535	Putative uncharacterized protein	Nectria haematococca	Ophiostoma piceae			---NA---	0	-				N
OphioH327gp0145	I	+	603097	605435	2339	879	603097	605435	1	59	759	Eukaryotic peptide chain release factor GTP-binding subunit (ERF-3)	Grosmannia clavigera	Ophiostoma piceae	K03267	ERF3, GSPT; peptide chain release factor subunit 3	eukaryotic peptide chain release factor gtp-binding subunit	5	F:translation release factor activity; P:GTP catabolic process; F:GTPase activity; P:translational termination; F:GTP binding	-			N
OphioH327gp0146	I	-	605689	606707	1019	253	605689	606707	2	107	303	Putative uncharacterized protein	Bipolaris sorokiniana	Ophiostoma piceae			hypothetical protein GLRG_08757	6	P:lipid metabolic process; C:cytoplasm; C:integral to membrane; F:oxidoreductase activity, acting on the CH-CH group of donors; F:molecular_function; P:biological_process				N
OphioH327gp0147	I	-	607580	616245	8666	872	607580	616245	2	1133	2510	Chromatin remodeling factor mit1	Grosmannia clavigera	Sporothrix schenckii			chromodomain-helicase-dna-binding protein	2	F:metal ion binding; F:nucleic acid binding	-			N	Y
OphioH327gp0148	I	+	617046	619412	2367	800	617046	619412	0	0	788	RNA methyltransferase	Grosmannia clavigera	Ophiostoma piceae	K15507	MRM1, PET56; 21S rRNA (GM2251-2'-O)-methyltransferase [EC:2.1.1.-]	rna methyltransferase	3	P:methylation; P:RNA metabolic process; F:methyltransferase activity	EC:2.1.1.0			N
OphioH327gp0149	I	+	621336	623183	1848	1923	621336	623183	0	0	615	Putative uncharacterized protein	Grosmannia clavigera	Ophiostoma piceae			hypothetical protein CMQ_1512	1	C:cellular_component				N
OphioH327gp0150	I	-	623888	624352	465	704	623888	624352	0	0	154	Multiprotein-bridging factor 1	Grosmannia clavigera	Sporothrix schenckii	K03627	MBF1; putative transcription factor	multiprotein-bridging factor 1	1	F:sequence-specific DNA binding	-			N
OphioH327gp0151	I	+	625447	627417	1971	1094	625447	627417	0	0	656	Putative uncharacterized protein	Colletotrichum sublineola	Ophiostoma piceae			hypothetical protein GLRG_04317	1	F:molecular_function				N
OphioH327gp0152	I	+	629730	630266	537	2312	629730	630266	2	126	136	DUF636 domain containing protein	Grosmannia clavigera	Ophiostoma piceae			duf636 domain protein	2	F:carbon-sulfur lyase activity; P:metabolic process	-			N
OphioH327gp0153	I	-	630943	632334	1392	676	630943	632334	0	0	463	Putative uncharacterized protein	Neurospora crassa	Ophiostoma piceae			gpi anchored	0	-				Y
OphioH327gp0154	I	-	633113	636171	3059	778	633113	636171	3	398	886	Class E vacuolar protein-sorting machinery protein hse-1	Grosmannia clavigera	Ophiostoma piceae	K04705	STAM; signal transducing adaptor molecule	class e vacuolar protein-sorting machinery protein hse1	3	P:protein transport; C:membrane; C:endosome	-			N
OphioH327gp0155	I	-	637980	641512	3533	1808	637980	641512	1	59	1157	Autophagy-related protein 13	Grosmannia clavigera	Ophiostoma piceae	K08331	ATG13; autophagy-related protein 13	autophagy protein	0	-				N
OphioH327gp0156	I	-	645690	650967	5278	4177	645690	650967	2	130	1715	BTB/POZ domain-containing protein	Verticillium dahliae	Ophiostoma piceae			btb poz domain-containing protein	0	-				N
OphioH327gp0157	I	+	657150	658754	1605	6182	657150	658754	8	699	301	Mitochondrial 2-oxodicarboxylate carrier 2	Magnaporthe oryzae	Sporothrix schenckii	K15110	SLC25A21, ODC; solute carrier family 25 (mitochondrial 2-oxodicarboxylate transporter), member 21	mitochondrial 2-oxodicarboxylate transporter	4	C:mitochondrial inner membrane; C:integral to membrane; P:transmembrane transport; F:transporter activity	-			N
OphioH327gp0158	I	-	659049	665037	5989	294	659049	665037	2	616	1790	Transcription elongation factor SPT6 (Chromatin elongation factor SPT6)	Grosmannia clavigera	Ophiostoma piceae	K11292	SUPT6H, SPT6; transcription elongation factor SPT6	transcription elongation factor spt6	5	F:translation elongation factor activity; P:regulation of transcription from RNA polymerase II promoter; C:nucleus; P:regulation of DNA-dependent transcription, elongation; P:translational elongation	-			N
OphioH327gp0159	I	+	666249	667865	1617	1211	666249	667865	0	0	538	COP9 signalosome complex subunit 12	Grosmannia clavigera	Ophiostoma piceae			pci domain-containing protein	0	-				N
OphioH327gp0160	I	-	668870	670642	1773	1004	668870	670642	0	0	590	Sun domain containing protein	Grosmannia clavigera	Ophiostoma piceae			sun family-like protein	0	-				Y
OphioH327gp0161	I	-	675153	676358	1206	4510	675153	676358	1	57	382	Putative uncharacterized protein	Grosmannia clavigera	Ophiostoma piceae			ubiquitin carrier protein	0	-				N
OphioH327gp0162	I	+	677550	678932	1383	1191	677550	678932	0	0	460	Saga-like transcriptional regulatory complex subunit	Chaetomium thermophilum	Ophiostoma piceae	K00599	E2.1.1.-; genes in multiple pathways	leucine carboxyl methyltransferase 1	5	F:methyltransferase activity; P:transcription from RNA polymerase II promoter; P:methylation; F:protein heterodimerization activity; F:transferase activity				N
OphioH327gp0163	I	-	679124	681237	2114	191	679124	681237	1	68	681	Saga-like transcriptional regulatory complex subunit	Grosmannia clavigera	Ophiostoma piceae	K11313	SUPT3H, SPT3; transcription initiation protein SPT3	spt3-like protein	4	P:methylation; F:methyltransferase activity; F:protein heterodimerization activity; P:transcription from RNA polymerase II promoter	EC:2.1.1.0			N	Y
OphioH327gp0164	I	-	682604	684262	1659	1366	682604	684262	1	57	533	Cytochrome P450 (CYP544A9)	Grosmannia clavigera	Ophiostoma piceae			cytochrome p450	6	F:heme binding; F:oxidoreductase activity, acting on paired donors, with incorporation or reduction of molecular oxygen; F:monooxygenase activity; F:iron ion binding; F:electron carrier activity; P:oxidation-reduction process	-			N
OphioH327gp0166	I	+	695041	699474	4434	10778	695041	699474	0	0	1477	Anucleate primary sterigmata protein A	Grosmannia clavigera	Ophiostoma piceae			nuclear migration protein	3	P:cortical protein anchoring; C:cell cortex; F:phospholipid binding				N
OphioH327gp0167	I	+	700177	701133	957	702	700177	701133	0	0	318	OTU domain-containing protein 2	Fusarium fujikuroi	Ophiostoma piceae			otu domain-containing protein 6b	1	P:mycelium development	-		C85	N
OphioH327gp0168	I	-	701395	703662	2268	261	701395	703662	1	54	737	Putative uncharacterized protein	Neurospora crassa	Ophiostoma piceae			hypothetical protein CTHT_0052470	0	-				N
OphioH327gp0169	I	+	705026	706150	1125	1363	705026	706150	1	108	338	IST1 homolog (Putative MAPK-activating protein PM28)	Grosmannia clavigera	Ophiostoma piceae			duf292-domain-containing protein	0	-				N
OphioH327gp0170	I	-	706371	706887	517	220	706371	706887	1	85	143	AP-2 complex subunit sigma/Clathrin assembly protein 2 small chain	Myceliophthora thermophila	Ophiostoma piceae	K11827	AP2S1; AP-2 complex subunit sigma-1	ap-2 complex subunit sigma	4	P:protein transport; F:protein transporter activity; C:plasma membrane; C:coated pit	-			N
OphioH327gp0171	I	+	708709	710126	1418	1821	708709	710126	2	110	435	Endochitinase	Togninia minima	Ophiostoma piceae	K01183	E3.2.1.14; chitinase [EC:3.2.1.14]	chitinase 1 precursor	4	P:carbohydrate metabolic process; F:chitinase activity; F:cation binding; P:chitin catabolic process	EC:3.2.1.14	GH18		Y
OphioH327gp0172	I	-	710770	715456	4687	643	710770	715456	1	52	1544	ABC transporter G family member 11	Togninia minima	Ophiostoma piceae			brefeldin a resistance protein	5	P:transport; C:integral to membrane; F:ATPase activity, coupled to transmembrane movement of substances; P:ATP catabolic process; F:ATP binding	-			N
OphioH327gp0173	I	-	720373	721650	1278	4916	720373	721650	1	72	401	Casein kinase II subunit beta-1 (CK II beta-1)	Grosmannia clavigera	Ophiostoma piceae	K03115	CSNK2B; casein kinase II subunit beta	casein kinase ii subunit beta-1	3	F:protein kinase regulator activity; P:regulation of protein kinase activity; C:protein kinase CK2 complex	-			N
OphioH327gp0174	I	+	723274	726227	2954	1623	723274	726227	1	89	954	Pre-mRNA-splicing factor prp1	Grosmannia clavigera	Ophiostoma piceae	K12855	PRPF6, PRP6; pre-mRNA-processing factor 6	pre-mrna-splicing factor prp1	2	P:nuclear mRNA splicing, via spliceosome; C:nucleus	-			N
OphioH327gp0175	I	-	726485	727312	475	257	726485	726959	1	58	138	Putative uncharacterized protein	Grosmannia clavigera	Ophiostoma piceae			calcofluor white hypersensitive protein	3	F:molecular_function; P:biological_process; C:cellular_component				N
OphioH327gp0176	I	+	728861	730848	1988	1548	728861	730848	1	110	625	Meiotically up-regulated gene 65 protein	Myceliophthora thermophila	Ophiostoma piceae			peroxin 23-like protein	0	-				N
OphioH327gp0177	I	+	731451	734492	3042	602	731451	734492	0	0	1013	Putative uncharacterized protein	Grosmannia clavigera	Ophiostoma piceae			hypothetical protein CMQ_354	3	C:integral to membrane; F:phospholipid binding; P:transport				N
OphioH327gp0178	I	-	735313	737562	2250	820	735313	737562	6	936	437	PP2C-domain-containing protein	Gaeumannomyces graminis	Ophiostoma piceae	K14803	PTC2_3; protein phosphatase 2C homolog 2/3 [EC:3.1.3.16]	protein phosphatase 2c ptc2	4	P:protein dephosphorylation; C:membrane; F:protein serine/threonine phosphatase activity; F:calcium ion binding	-			N
OphioH327gp0179	I	-	739726	741201	1476	2163	739726	741201	0	0	491	Putative uncharacterized protein	Grosmannia clavigera	Ophiostoma piceae			hypothetical protein CMQ_7596	0	-				N
OphioH327gp0180	I	+	743218	743790	573	2016	743218	743790	0	0	190	tRNA-splicing endonuclease subunit sen15	Grosmannia clavigera	Ophiostoma piceae	K15325	SEN15; tRNA-splicing endonuclease subunit Sen15, fungi type	trna-intron endonuclease	4	F:endonuclease activity; P:tRNA processing; F:molecular_function; C:cellular_component				N
OphioH327gp0181	I	-	743830	744962	1133	39	743830	744962	1	59	357	Alcohol dehydrogenase	Chaetomium thermophilum	Ophiostoma piceae			alcohol dehydrogenase -like domain-containing protein	4	F:oxidoreductase activity; F:nucleotide binding; P:oxidation-reduction process; F:zinc ion binding	-			N
OphioH327gp0182	I	-	745952	747598	2565	989	745952	748516	1	84	826	Transcription factor Sp1	Fusarium oxysporum	Ophiostoma piceae			c2h2 type zinc finger domain containing protein	3	F:zinc ion binding; F:nucleic acid binding; C:intracellular				N
OphioH327gp0183	I	-	754183	755283	1101	6584	754183	755283	0	0	366	Putative phosphate phosphoenolpyruvate translocator protein	Grosmannia clavigera	Ophiostoma piceae	K15280	SLC35C2; solute carrier family 35, member C2	triose-phosphate transporter	1	C:membrane	-			N
OphioH327gp0184	I	-	756892	758379	1488	1608	756892	758379	0	0	495	Galactosyl transferase gma12 mnn10 family protein	Grosmannia clavigera	Ophiostoma piceae			galactosyl transferase gma12 mnn10 family protein	1	F:transferase activity	-	GT34		N
OphioH327gp0185	I	+	762457	762989	533	4077	762457	762989	2	122	136	Putative uncharacterized protein	Thielavia terrestris	Sporothrix schenckii			hypothetical protein THITE_2085357	3	F:molecular_function; P:biological_process; C:cellular_component				N
OphioH327gp0186	I	-	763691	764801	1111	701	763691	764801	1	82	342	CAAX prenyl protease 2	Gaeumannomyces graminis	Ophiostoma piceae	K08658	RCE1, FACE2; prenyl protein peptidase [EC:3.4.22.-]	prenyl proteinase rce1	5	C:membrane; P:proteolysis; F:peptidase activity; P:biological_process; C:cellular_component			U48	N
OphioH327gp0187	I	+	771334	776022	4689	6532	771334	776022	0	0	1562	Serine-rich protein	Grosmannia clavigera	Ophiostoma piceae			serine-rich protein	3	F:molecular_function; P:biological_process; C:cellular_component				N
OphioH327gp0188	I	-	776799	778855	2057	776	776799	778855	3	191	621	Mboat family protein	Grosmannia clavigera	Ophiostoma piceae	K13519	LPT1, ALE1; lysophospholipid acyltransferase [EC:2.3.1.51 2.3.1.23 2.3.1.-]	membrane-bound o-acyltransferase domain-containing protein 1	2	F:O-acyltransferase activity; C:endoplasmic reticulum membrane	-			N
OphioH327gp0189	I	-	780561	781758	1198	1705	780561	781758	1	67	376	Golgi GDP-mannose transporter	Grosmannia clavigera	Ophiostoma piceae	K15356	VRG4, GONST1; GDP-mannose transporter	gdp-mannose transporter	11	P:transmembrane transport; C:cytoplasmic vesicle membrane; C:mitochondrion; C:integral to membrane; C:Golgi membrane; P:GDP-mannose transport; F:GDP-mannose transmembrane transporter activity; P:carbohydrate transport; C:endoplasmic reticulum membrane; P:lipid glycosylation; P:protein N-linked glycosylation	-			N
OphioH327gp0190	I	-	783615	785069	1455	1856	783615	785069	1	63	463	Short chain dehydrogenase reductase	Grosmannia clavigera	Ophiostoma piceae			short chain dehydrogenase reductase	1	P:metabolic process	-			N
OphioH327gp0191	I	-	786055	786895	841	985	786055	786895	3	271	189	GTP-binding protein SAR1	Colletotrichum fioriniae	Colletotrichum fioriniae	K07953	SAR1; GTP-binding protein SAR1 [EC:3.6.5.-]	small copii coat gtpase	8	P:vesicle-mediated transport; C:ER to Golgi transport vesicle membrane; P:mycelium development; C:Golgi membrane; P:intracellular protein transport; F:hydrolase activity; C:endoplasmic reticulum membrane; F:GTP binding	-			N
OphioH327gp0192	I	-	788316	790880	2565	1420	788316	790880	0	0	854	Putative uncharacterized protein	Grosmannia clavigera	Sporothrix schenckii			hypothetical protein CMQ_7174	2	F:molecular_function; P:biological_process				N
OphioH327gp0193	I	+	799666	800475	810	8785	799666	800475	2	267	180	ATP synthase subunit delta, mitochondrial (F-ATPase delta subunit)	Eutypa lata	Ophiostoma piceae	K02134	ATPeF1D, ATP5D; F-type H+-transporting ATPase subunit delta [EC:3.6.3.14]	atp synthase delta mitochondrial	5	F:hydrogen ion transporting ATP synthase activity, rotational mechanism; P:ATP synthesis coupled proton transport; P:ATP catabolic process; F:proton-transporting ATPase activity, rotational mechanism; C:mitochondrial proton-transporting ATP synthase, central stalk	-			N
OphioH327gp0194	I	+	801762	802385	624	1286	801762	802385	0	0	207	Isochorismatase family protein 1B	Grosmannia clavigera	Ophiostoma piceae			isochorismatase domain-containing protein	2	F:catalytic activity; P:metabolic process	-			N
OphioH327gp0195	I	-	802605	804761	2157	219	802605	804761	1	57	699	Ubiquitin carboxyl-terminal hydrolase 19	Grosmannia clavigera	Ophiostoma piceae			ubiquitin carboxyl-terminal hydrolase 19	1	F:hydrolase activity				N
OphioH327gp0196	I	-	806580	807389	810	1818	806580	807389	0	0	269	Isoamyl acetate-hydrolyzing esterase 1 homolog	Chaetomium thermophilum	Ophiostoma piceae			ubiquitin carboxyl-terminal hydrolase 19	1	F:hydrolase activity				N
OphioH327gp0197	I	+	807823	808889	1067	433	807823	808889	1	59	335	3-oxo-5-alpha-steroid 4-dehydrogenase	Grosmannia clavigera	Ophiostoma piceae	K12345	SRD5A3; 3-oxo-5-alpha-steroid 4-dehydrogenase 3 [EC:1.3.99.5]	3-oxo-5-alpha-steroid 4-dehydrogenase	6	P:lipid metabolic process; C:cytoplasm; C:integral to membrane; F:oxidoreductase activity, acting on the CH-CH group of donors; F:molecular_function; P:biological_process				N
OphioH327gp0198	I	-	809066	810031	966	176	809066	810031	2	153	270	Alpha-ketoglutarate-dependent dioxygenase ABH6	Trichoderma atroviride	Ophiostoma piceae	K10768	ALKBH6; alkylated DNA repair protein alkB homolog 6 [EC:1.14.11.-]	alkylated dna repair protein alkb homolog 6	2	P:oxidation-reduction process; F:oxidoreductase activity, acting on paired donors, with incorporation or reduction of molecular oxygen, 2-oxoglutarate as one donor, and incorporation of one atom each of oxygen into both donors	EC:1.14.11.0			N
OphioH327gp0199	I	+	812811	817988	5178	2779	812811	817988	0	0	1725	Protein HOS4	Colletotrichum fioriniae	Ophiostoma piceae	K06867	Unclassified; Poorly Characterized	ankyrin repeat protein	0	-				N
OphioH327gp0200	I	+	819187	820481	1295	1198	819187	820481	2	188	368	GTP-binding protein	Grosmannia clavigera	Ophiostoma piceae	K06944	Unclassified; Poorly Characterized	gtp-binding protein rbg1	1	F:GTP binding	-			N
OphioH327gp0202	I	+	836203	838539	2337	15721	836203	838539	1	72	754	Major centromere autoantigen B (CENP-B)	Grosmannia clavigera	Ophiostoma piceae			centromere binding protein b	1	F:DNA binding				N
OphioH327gp0203	I	-	840293	844358	4066	1753	840293	844358	1	2368	565	PXA domain protein	Fusarium oxysporum	Ophiostoma piceae			pxa domain protein	0	-				N
OphioH327gp0204	I	-	846144	847872	1729	1785	846144	847872	1	61	555	mRNA processing protein	Grosmannia clavigera	Ophiostoma piceae			mrna processing protein	2	F:zinc ion binding; C:intracellular				N
OphioH327gp0205	I	+	848547	852620	4074	674	848547	852620	2	429	1214	Pre-mRNA-splicing factor RSE1	Grosmannia clavigera	Ophiostoma piceae	K12830	SF3B3, SAP130, RSE1; splicing factor 3B subunit 3	pre-mrna-splicing factor rse1	5	P:RNA splicing; F:nucleic acid binding; C:spliceosomal complex; P:mRNA processing; P:cell cycle	-			N
OphioH327gp0206	I	-	852930	853748	819	309	852930	853748	0	0	272	Putative uncharacterized protein	Colletotrichum gloeosporioides	Ophiostoma piceae			thiamine biosynthetic bifunctional enzyme	2	F:molecular_function; C:cellular_component				N
OphioH327gp0207	I	+	859677	860905	1229	5928	859677	860905	1	86	380	C2H2 transcription factor Ace1	Talaromyces marneffei	Ophiostoma piceae			c2h2 transcription factor	1	F:nucleic acid binding	-			N
OphioH327gp0208	I	-	861604	863112	1509	698	861604	863112	2	144	454	Chitin deacetylase 1	Neurospora tetrasperma	Sporothrix schenckii	K01452	E3.5.1.41; chitin deacetylase [EC:3.5.1.41]	chitin binding protein	1	F:catalytic activity	-	CBM18-CE4		Y
OphioH327gp0209	I	-	864823	866185	1363	1710	864823	866185	2	139	407	Putative uncharacterized protein	Grosmannia clavigera	Ophiostoma piceae			hypothetical protein CMQ_7320	0	-				N
OphioH327gp0210	I	+	869877	871191	1315	3691	869877	871191	1	64	416	Putative uncharacterized protein	Grosmannia clavigera	Ophiostoma piceae			hypothetical protein CMQ_7404	0	-				N
OphioH327gp0211	I	-	871829	874031	2203	637	871829	874031	1	73	709	Putative uncharacterized protein	Magnaporthe oryzae	Ophiostoma piceae			hypothetical protein MGG_05007	0	-				N
OphioH327gp0212	I	+	876081	876750	670	2049	876081	876750	2	151	172	1,2-dihydroxy-3-keto-5-methylthiopentene dioxygenase	Trichoderma reesei	Ophiostoma piceae	K08967	mtnD, mtnZ, ADI1; 1,2-dihydroxy-3-keto-5-methylthiopentene dioxygenase [EC:1.13.11.53 1.13.11.54]	ard ard family protein	6	C:cytoplasm; F:metal ion binding; P:L-methionine salvage from methylthioadenosine; F:acireductone dioxygenase [iron(II)-requiring] activity; C:nucleus; P:oxidation-reduction process	EC:1.13.11.54			N
OphioH327gp0213	I	-	877197	877952	756	446	877197	877952	0	0	251	Derlin-2 (Degradation in endoplasmic reticulum protein 2)	Grosmannia clavigera	Ophiostoma piceae	K13989	DERL2_3; Derlin-2/3	er-associated proteolytic system protein	0	-				N
OphioH327gp0214	I	+	879082	879609	528	1129	879082	879609	1	57	156	Histone H3-like centromeric protein cse-4 (CENP-A homolog)	Grosmannia clavigera	Ophiostoma piceae	K11495	CENPA; histone H3-like centromeric protein A	histone h3	6	C:nucleosome; F:DNA binding; P:nucleosome assembly; F:protein heterodimerization activity; C:condensed chromosome kinetochore; C:nucleus	-			N
OphioH327gp0215	I	+	880772	881869	1098	1162	880772	881869	0	0	365	Vacuolar protein sorting-associated protein	Thielavia terrestris	Ophiostoma piceae	K08744	CRLS; cardiolipin synthase [EC:2.7.8.-]	cardiolipin synthetase	4	F:CDP-diacylglycerol-glycerol-3-phosphate 3-phosphatidyltransferase activity; P:phospholipid biosynthetic process; P:vesicle docking involved in exocytosis; C:integral to membrane	EC:2.7.8.5			N
OphioH327gp0216	I	-	882137	884359	2223	267	882137	884359	0	0	740	tRNA uridine 5-carboxymethylaminomethyl modification enzyme MnmG	Togninia minima	Ophiostoma piceae	K03495	gidA, mnmG, MTO1; tRNA uridine 5-carboxymethylaminomethyl modification enzyme	trna uridine 5-carboxymethylaminomethyl modification enzyme	3	F:flavin adenine dinucleotide binding; P:mitochondrial tRNA wobble uridine modification; C:mitochondrion	-			N
OphioH327gp0217	I	-	885401	886277	877	1041	885401	886277	1	64	270	Putative uncharacterized protein					---NA---	0	-				N
OphioH327gp0218	I	-	888203	891164	2962	1925	888203	891164	7	712	749	Mitochondrial translation optimization protein	Grosmannia clavigera	Ophiostoma piceae			tyrosyl-dna phosphodiesterase domain protein	2	F:catalytic activity; P:tRNA processing	-			N
OphioH327gp0219	I	-	893595	895295	1701	2430	893595	895295	0	0	566	Proteophosphoglycan 5	Grosmannia clavigera	Ophiostoma piceae			proteophosphoglycan 5	0	-				N
OphioH327gp0220	I	+	896808	897303	496	1512	896808	897303	2	124	123	E3 ubiquitin-protein ligase RBX1 (RING finger protein 75)	Grosmannia clavigera	Ophiostoma piceae	K03868	RBX1, ROC1; RING-box protein 1	ring-box protein 1	2	F:zinc ion binding; F:ligase activity	-			N
OphioH327gp0221	I	-	897655	898169	515	351	897655	898169	2	182	110	Probable signal peptidase complex subunit 1	Colletotrichum gloeosporioides	Ophiostoma piceae	K12946	SPCS1; signal peptidase complex subunit 1 [EC:3.4.-.-]	microsomal signal peptidase 12kda subunit	4	F:peptidase activity; P:signal peptide processing; C:integral to membrane; C:signal peptidase complex	-			N
OphioH327gp0222	I	+	901363	903303	1941	3193	901363	903303	0	0	646	Mg2+ transporter protein	Grosmannia clavigera	Ophiostoma piceae	K16073	ALR, MNR; magnesium transporter	magnesium transporter alr2	4	P:metal ion transport; C:membrane; F:metal ion transmembrane transporter activity; P:transmembrane transport	-			N
OphioH327gp0223	I	+	903967	904398	322	663	903967	904288	1	55	88	Mitochondrial import inner membrane translocase subunit TIM8	Grosmannia clavigera	Ophiostoma piceae			mitochondrial import inner membrane translocase subunit tim8	2	C:mitochondrion; P:protein transport	-			N
OphioH327gp0224	I	-	905083	906417	1335	684	905083	906417	2	879	151	60S ribosomal protein L25	Colletotrichum sublineola	Ophiostoma piceae	K02893	RP-L23Ae, RPL23A; large subunit ribosomal protein L23Ae	60s ribosomal protein l25	4	C:ribosome; F:structural constituent of ribosome; P:translation; F:nucleotide binding	-			N	Y
OphioH327gp0225	I	+	906883	907896	1014	465	906883	907896	0	0	337	Putative uncharacterized protein	Grosmannia clavigera	Ophiostoma piceae			nucleolus protein	1	C:nucleus	-			N
OphioH327gp0226	I	-	911826	913223	1398	3929	911826	913223	1	687	236	Enolase-phosphatase E1	Grosmannia clavigera	Ophiostoma piceae	K09880	mtnC, ENOPH1; enolase-phosphatase E1 [EC:3.1.3.77]	enolase-phosphatase e1	3	F:metal ion binding; F:phosphatase activity; P:methionine biosynthetic process	EC:3.1.3.0			N	Y
OphioH327gp0227	I	+	921419	923695	2277	8195	921419	923695	0	0	758	Serine/threonine-protein kinase ksp1	Grosmannia clavigera	Ophiostoma piceae			ran protein kinase	1	F:kinase activity	-			N
OphioH327gp0228	I	+	925191	925898	708	1495	925191	925898	0	0	235	Trafficking protein particle complex subunit 6B	Togninia minima	Ophiostoma piceae			trafficking protein particle complex subunit 6a	2	F:ligase activity; F:zinc ion binding				N
OphioH327gp0229	I	-	928195	929622	1428	2296	928195	929622	5	435	330	Malate dehydrogenase, cytoplasmic	Grosmannia clavigera	Ophiostoma piceae	K00026	MDH2; malate dehydrogenase [EC:1.1.1.37]	malate dehydrogenase mitochondrial precursor	5	P:cellular carbohydrate metabolic process; F:L-malate dehydrogenase activity; P:malate metabolic process; P:tricarboxylic acid cycle; F:nucleotide binding	EC:1.1.1.37			N
OphioH327gp0230	I	-	932537	933626	1090	2914	932537	933626	2	625	154	60S ribosomal protein L28e	Togninia minima	Ophiostoma piceae	K02903	RP-L28e, RPL28; large subunit ribosomal protein L28e	ribosomal protein l28e	3	C:ribosome; F:structural constituent of ribosome; P:translation	-			N
OphioH327gp0231	I	+	934841	935260	420	1214	934841	935260	0	0	139	Putative uncharacterized protein	Grosmannia clavigera	Ophiostoma piceae			protein precursor	0	-				N
OphioH327gp0232	I	-	936536	937644	1109	1275	936536	937644	1	56	350	C-5 sterol desaturase	Grosmannia clavigera	Ophiostoma piceae	K00227	SC5DL, ERG3; lathosterol oxidase [EC:1.14.21.6]	c-5 sterol desaturase	7	P:fatty acid biosynthetic process; P:oxidation-reduction process; C:integral to membrane; P:ergosterol biosynthetic process; F:C-5 sterol desaturase activity; C:endoplasmic reticulum membrane; F:iron ion binding	-			N
OphioH327gp0233	I	-	940023	940995	973	2378	940023	940995	2	127	281	Putative uncharacterized protein	Grosmannia clavigera	Ophiostoma piceae			hypothetical protein CMQ_7323	3	F:molecular_function; P:biological_process; C:cellular_component				N
OphioH327gp0234	I	+	945306	946472	1167	4310	945306	946472	0	0	388	Spore germination protein	Grosmannia clavigera	Sporothrix schenckii			spore germination protein	0	-				Y
OphioH327gp0235	I	+	950655	952689	2035	4182	950655	952689	2	232	600	Transcriptional repressor tup1	Grosmannia clavigera	Ophiostoma piceae	K06666	TUP1; glucose repression regulatory protein TUP1	transcriptional repressor tup1	0	-				N
OphioH327gp0236	I	-	953401	954408	1008	711	953401	954408	0	0	335	Ribonuclease MRP protein subunit rmp1 (RNA-processing protein rmp1)	Sclerotinia borealis	Ophiostoma piceae			ribonuclease mrp protein subunit rmp1	0	-				N
OphioH327gp0237	I	+	954995	957424	2430	586	954995	957424	0	0	809	Bifunctional purine biosynthesis protein	Grosmannia clavigera	Ophiostoma piceae	K11788	ADE5; phosphoribosylamine--glycine ligase / phosphoribosylformylglycinamidine cyclo-ligase [EC:6.3.4.13 6.3.3.1]	phosphoribosylformylglycinamidine cyclo-ligase	7	P:purine nucleobase biosynthetic process; F:metal ion binding; F:ATP binding; F:phosphoribosylamine-glycine ligase activity; F:phosphoribosylformylglycinamidine cyclo-ligase activity; C:cytoplasm; P:'de novo' IMP biosynthetic process	EC:6.3.4.13; EC:6.3.3.1			N
OphioH327gp0238	I	-	957870	960428	2559	445	957870	960428	3	171	795	Vacuolar amino acid transporter 1	Grosmannia clavigera	Sporothrix schenckii	K15015	SLC32A, VGAT; solute carrier family 32 (vesicular inhibitory amino acid transporter)	vacuolar amino acid transporter 1	5	C:vacuole; F:neutral amino acid transmembrane transporter activity; F:L-amino acid transmembrane transporter activity; P:amino acid transport; C:membrane	-			N
OphioH327gp0239	I	-	962313	963683	1371	1884	962313	963683	0	0	456	Putative uncharacterized protein	Grosmannia clavigera	Ophiostoma piceae			hypothetical protein CMQ_7677	0	-				N
OphioH327gp0240	I	+	964775	965052	278	1091	964775	965052	1	62	71	Putative uncharacterized protein	Grosmannia clavigera	Sporothrix schenckii			hypothetical protein CMQ_7636	0	-				N
OphioH327gp0241	I	+	966355	967340	986	1302	966355	967340	1	56	309	Actin cytoskeleton protein	Grosmannia clavigera	Ophiostoma piceae			rna recognition domain-containing protein	2	F:organic cyclic compound binding;	-			N
OphioH327gp0242	I	-	967657	969306	1650	316	967657	969306	0	0	549	Bud site selection protein 22	Grosmannia clavigera	Ophiostoma piceae			cellular morphogenesis protein	3	F:molecular_function; P:biological_process; C:cellular_component				N
OphioH327gp0243	I	+	969779	970391	613	472	969779	970391	1	61	183	Centrin-3	Grosmannia clavigera	Ophiostoma piceae	K16466	CETN3; centrin-3	cell division control protein	2	P:cell division; F:calcium ion binding	-			N
OphioH327gp0244	I	+	975288	977481	2194	4896	975288	977481	2	418	591	Phosphoenolpyruvate carboxykinase	Grosmannia clavigera	Ophiostoma piceae	K01610	E4.1.1.49, pckA; phosphoenolpyruvate carboxykinase (ATP) [EC:4.1.1.49]	phosphoenolpyruvate carboxykinase	5	P:gluconeogenesis; F:kinase activity; P:phosphorylation; F:phosphoenolpyruvate carboxykinase (ATP) activity; F:ATP binding	EC:4.1.1.49			N
OphioH327gp0245	I	-	978195	979179	985	713	978195	979179	1	61	307	Putative uncharacterized protein	Grosmannia clavigera	Ophiostoma piceae			hypothetical protein CMQ_7520	0	-				N
OphioH327gp0246	I	-	980284	981314	1031	1104	980284	981314	3	584	148	Putative uncharacterized protein	Gaeumannomyces graminis	Ophiostoma piceae			gpi ethanolamine phosphate transferase	6	F:transferase activity; P:metabolic process; F:catalytic activity; F:molecular_function; P:biological_process; C:cellular_component				N
OphioH327gp0247	I	+	982098	983887	1790	783	982098	983887	1	74	571	E3 SUMO-protein ligase pli1	Grosmannia clavigera	Ophiostoma piceae	K04706	PIAS1; E3 SUMO-protein ligase PIAS1 [EC:6.3.2.-]	miz sp-ring zinc finger	3	F:nucleic acid binding; F:ligase activity; F:zinc ion binding				N
OphioH327gp0248	I	-	984446	984747	302	558	984446	984747	1	59	80	Copper resistance protein	Grosmannia clavigera	Ophiostoma piceae			copper resistance protein	0	-				N
OphioH327gp0249	I	-	986670	988103	1434	1922	986670	988103	0	0	477	Putative uncharacterized protein	Grosmannia clavigera	Ophiostoma piceae			upf0665 family protein c	3	F:molecular_function; P:biological_process; C:cellular_component				N
OphioH327gp0250	I	+	988808	989452	645	704	988808	989452	0	0	214	Cytidine deoxycytidylate deaminase family protein	Togninia minima	Ophiostoma piceae			cytidine deoxycytidylate deaminase family protein	3	F:hydrolase activity; F:zinc ion binding; P:metabolic process	-			N
OphioH327gp0251	I	-	993198	997125	1599	3745	993198	994796	0	0	532	Putative uncharacterized protein	Grosmannia clavigera	Ophiostoma piceae			vegetative cell wall protein gp1	0	-				N
OphioH327gp0252	I	-	1004841	1008817	3977	7715	1004841	1008817	1	53	1307	Putative uncharacterized protein	Butyrivibrio hungatei	Ophiostoma piceae			hypothetical protein TRAVEDRAFT_114038, partial	9	F:transferase activity; F:nucleotide binding; F:zinc ion binding; P:oxidation-reduction process; F:phosphopantetheine binding; F:oxidoreductase activity; F:catalytic activity; F:transferase activity, transferring acyl groups other than amino-acyl groups; P:metabolic process				N
OphioH327gp0253	I	-	1009359	1010630	1272	541	1009359	1010630	0	0	423	Tam domain protein	Grosmannia clavigera	Ophiostoma piceae			tam domain protein	3	F:methyltransferase activity; F:transferase activity; P:methylation				N
OphioH327gp0254	I	-	1014423	1015898	1476	3792	1014423	1015898	0	0	491	FAD dependent oxidoreductase superfamily	Grosmannia clavigera	Ophiostoma piceae			fad dependent oxidoreductase	2	P:oxidation-reduction process; F:oxidoreductase activity				N
OphioH327gp0255	I	-	1016529	1017950	1422	630	1016529	1017950	0	0	473	Homogentisate-dioxygenase	Grosmannia clavigera	Ophiostoma piceae	K00451	HGD, hmgA; homogentisate 1,2-dioxygenase [EC:1.13.11.5]	homogentisate -dioxygenase	4	F:homogentisate 1,2-dioxygenase activity; P:L-phenylalanine catabolic process; P:oxidation-reduction process; P:tyrosine metabolic process	EC:1.13.11.5			N
OphioH327gp0256	I	-	1018849	1021897	603	898	1018849	1019451	0	0	200	Putative uncharacterized protein	Claviceps purpurea	Ophiostoma piceae			hypothetical protein GLRG_09819	0	-				N
OphioH327gp0257	I	+	1024991	1025455	465	3093	1024991	1025455	0	0	154	Putative uncharacterized protein		Ophiostoma piceae			---NA---	0	-				N
OphioH327gp0258	I	-	1025608	1028206	2599	152	1025608	1028206	1	91	835	ATP-dependent zinc metalloprotease FtsH	Ajellomyces capsulatus	Ophiostoma piceae			atpase protein	2	F:nucleoside-triphosphatase activity; F:ATP binding	EC:3.6.1.15			N
OphioH327gp0260	I	+	1038833	1040926	2094	10626	1038833	1040926	0	0	697	Protein pim1 (Poly(A)+ RNA transport protein 2)	Gaeumannomyces graminis	Ophiostoma piceae			rcc1 domain-containing protein	0	-				N
OphioH327gp0261	I	-	1041661	1042792	1132	734	1041661	1042792	1	73	352	Protein transport protein yip1	Villosiclava virens	Sporothrix schenckii			golgi membrane	0	-				N
OphioH327gp0262	I	+	1043962	1044689	504	1169	1044186	1044689	1	69	144	Mitochondrial import inner membrane translocase subunit tim-16 (Presequence translocated-associated motor subunit pam-16)	Grosmannia clavigera	Ophiostoma piceae			mitochondrial import inner membrane translocase subunit tim16	4	F:heat shock protein binding; P:transport; C:membrane; C:mitochondrion	-			N
OphioH327gp0263	I	-	1045079	1047804	2726	389	1045079	1047804	1	1523	400	Putative uncharacterized protein		Ophiostoma piceae			---NA---	0	-				N
OphioH327gp0264	I	-	1049009	1051759	2751	1204	1049009	1051759	0	0	916	Biotin apo-protein	Grosmannia clavigera	Ophiostoma piceae	K01942	HLCS; biotin--protein ligase [EC:6.3.4.9 6.3.4.10 6.3.4.11 6.3.4.15]	biotin apo-protein	1	F:catalytic activity	-			N
OphioH327gp0265	I	+	1052256	1052749	494	496	1052256	1052749	3	257	78	Cytochrome oxidase assembly factor 4 (Cx9C motif-containing protein 3)	Colletotrichum orbiculare	Colletotrichum orbiculare			hypothetical protein NEUTE1DRAFT_148691	0	-				N
OphioH327gp0266	I	+	1053063	1053986	924	313	1053063	1053986	0	0	307	Mitochondrial genome maintenance protein mgm101	Grosmannia clavigera	Ophiostoma piceae			mitochondrial genome maintenance protein mgm101	2	C:mitochondrial chromosome; P:mitochondrial genome maintenance	-			N
OphioH327gp0267	I	-	1054305	1055456	1152	318	1054305	1055456	1	66	361	Receptor expression-enhancing protein 4	Trichoderma reesei	Ophiostoma piceae			hva22 family tb2 dp1 protein	0	-				N
OphioH327gp0268	I	-	1056726	1064697	7972	1269	1056726	1064697	5	1870	2033	Canalicular multispecific organic anion transporter 1 (ATP-binding cassette sub-family C member 2)	Colletotrichum fioriniae	Ophiostoma piceae			abc transporter	9	F:ATPase activity, coupled to transmembrane movement of substances; C:integral to membrane; P:transport; P:ATP catabolic process; F:nucleotide binding; F:nucleoside-triphosphatase activity; F:ATP binding; F:ATPase activity; P:transmembrane transport				N
OphioH327gp0269	I	+	1066186	1067701	1516	1488	1066186	1067701	1	64	483	L-lysine-aminomutase	Grosmannia clavigera	Ophiostoma piceae	K01843	E5.4.3.2, kamA; lysine 2,3-aminomutase [EC:5.4.3.2]	kama family protein	2	P:metabolic process; F:catalytic activity				N
OphioH327gp0270	I	-	1067881	1068261	381	179	1067881	1068261	1	75	101	Putative uncharacterized protein		Ophiostoma piceae			---NA---	0	-				N
OphioH327gp0271	I	+	1075605	1081009	5405	7343	1075605	1081009	1	3077	775	Putative uncharacterized protein	Grosmannia clavigera	Sporothrix schenckii			hypothetical protein CMQ_1100	0	-				N
OphioH327gp0272	I	-	1087044	1087681	638	6034	1087044	1087681	2	122	171	DNA-directed RNA polymerase II subunit rpb7	Trichoderma reesei	Ophiostoma piceae	K03015	RPB7, POLR2G; DNA-directed RNA polymerase II subunit RPB7	rna polymerase rpb7-like domain-containing protein	3	F:DNA-directed RNA polymerase activity; P:transcription, DNA-dependent; F:RNA binding	EC:2.7.7.6			N
OphioH327gp0273	I	+	1088738	1090540	1803	1056	1088738	1090540	1	51	583	Cyclin pch1 (Pombe cyclin C homolog 1)	Grosmannia clavigera	Ophiostoma piceae			hypothetical protein CMQ_1092	5	F:protein kinase binding; P:regulation of transcription, DNA-dependent; P:regulation of cyclin-dependent protein kinase activity; F:molecular_function; C:cellular_component				N
OphioH327gp0274	I	-	1091077	1094040	2964	536	1091077	1094040	2	1485	492	6-phosphogluconate dehydrogenase	Grosmannia clavigera	Ophiostoma piceae	K00033	E1.1.1.44, PGD, gnd; 6-phosphogluconate dehydrogenase [EC:1.1.1.44]	6-phosphogluconate dehydrogenase	5	C:mitochondrion; P:cellular response to oxidative stress; P:pentose-phosphate shunt, oxidative branch; F:phosphogluconate dehydrogenase (decarboxylating) activity; F:NADP binding	EC:1.1.1.44			N
OphioH327gp0275	I	+	1097298	1098623	1326	3257	1097298	1098623	0	0	441	Rnp domain containing protein	Grosmannia clavigera	Ophiostoma piceae			rnp domain containing protein	2	F:organic cyclic compound binding;	-			N
OphioH327gp0276	I	-	1098873	1100446	1574	249	1098873	1100446	1	56	505	Uncharacterized transporter C22E12.01	Verticillium alfalfae	Ophiostoma piceae	K15280	SLC35C2; solute carrier family 35, member C2	solute carrier family 35 member c2	1	C:integral to membrane	-			N
OphioH327gp0277	I	+	1101632	1103743	2112	1185	1101632	1103743	0	0	703	Glycoside hydrolase 15-related	Grosmannia clavigera	Ophiostoma piceae			glycoside hydrolase family 15 protein	2	P:polysaccharide metabolic process; F:hydrolase activity, hydrolyzing O-glycosyl compounds	EC:3.2.1.0	GH15		N
OphioH327gp0278	I	-	1103985	1104665	681	241	1103985	1104665	0	0	226	Transcription initiation factor TFIID subunit 3 (TBP-associated factor 3)	Grosmannia clavigera	Ophiostoma piceae	K14650	TAF3; transcription initiation factor TFIID subunit 3	bromodomain associated domain protein	1	F:protein heterodimerization activity				Y
OphioH327gp0279	I	+	1105370	1106248	879	704	1105370	1106248	0	0	292	U4 tri-snRNP-associated	Fusarium fujikuroi	Fusarium fujikuroi	K12846	SNRNP27; U4/U6.U5 tri-snRNP-associated protein 3	u4 tri-snrnp-associated	3	F:molecular_function; P:biological_process; C:cellular_component				N
OphioH327gp0280	I	-	1106478	1107560	1083	229	1106478	1107560	0	0	360	Putative uncharacterized protein	Grosmannia clavigera	Ophiostoma piceae			endonuclease exonuclease phosphatase family protein	2	F:exonuclease activity; F:endonuclease activity				N
OphioH327gp0281	I	-	1108395	1109555	1161	834	1108395	1109555	0	0	386	DNA polymerase	Grosmannia clavigera	Sporothrix schenckii			dna polymerase	1	F:catalytic activity	-			N
OphioH327gp0282	I	-	1110466	1112061	1596	910	1110466	1112061	0	0	531	Ammonium transporter	Grosmannia clavigera	Ophiostoma piceae	K03320	amt, AMT, MEP; ammonium transporter, Amt family	ammonium transporter	3	P:ammonium transmembrane transport; C:integral to membrane; F:ammonium transmembrane transporter activity	-			N
OphioH327gp0283	I	-	1117265	1122553	5289	5203	1117265	1122553	1	159	1709	Intracellular protein transport-like protein	Grosmannia clavigera	Ophiostoma piceae			intracellular protein transport-like protein	3	F:molecular_function; P:biological_process; C:cellular_component				N
OphioH327gp0284	I	+	1127831	1128973	1143	5277	1127831	1128973	0	0	380	Putative uncharacterized protein	Grosmannia clavigera	Ophiostoma piceae			hypothetical protein CMQ_1409	0	-				N
OphioH327gp0285	I	-	1129383	1131319	2346	409	1128974	1131319	0	0	781	Oleate activated transcription factor 3	Gaeumannomyces graminis	Ophiostoma piceae			c6 transcription	9	P:transcription from RNA polymerase II promoter; F:DNA binding; C:nucleus; F:zinc ion binding; P:regulation of transcription from RNA polymerase II promoter; F:sequence-specific DNA binding RNA polymerase II transcription factor activity; P:regulation of transcription, DNA-dependent; F:metal ion binding; P:transcription, DNA-dependent				N
OphioH327gp0286	I	+	1137167	1138312	1146	5847	1137167	1138312	3	291	284	Glycoside hydrolase	Eutypa lata	Ophiostoma piceae			glycoside hydrolase	1	F:hydrolase activity	-	GH5		Y
OphioH327gp0287	I	-	1138697	1139919	1223	384	1138697	1139919	1	56	388	Putative uncharacterized protein	Grosmannia clavigera	Ophiostoma piceae			hypothetical protein CMQ_585	0	-				N
OphioH327gp0288	I	+	1143316	1144596	1281	3396	1143316	1144596	0	0	426	NADPH dehydrogenase	Togninia minima	Ophiostoma piceae			nadph dehydrogenase	1	P:mycelium development	-			N
OphioH327gp0289	I	-	1144726	1146834	2109	129	1144726	1146834	1	105	667	Cleft lip and palate transmembrane protein 1	Grosmannia clavigera	Ophiostoma piceae			clptm1 domain containing protein	1	C:integral to membrane				N
OphioH327gp0290	I	+	1148594	1149382	789	1759	1148594	1149382	0	0	262	LOG family protein YJL055W	Myceliophthora thermophila	Ophiostoma piceae	K06966	Unclassified; Poorly Characterized	lysine decarboxylase	3	C:cytoplasm; C:nucleus; P:response to chemical stimulus	-			N
OphioH327gp0291	I	-	1149750	1150646	897	367	1149750	1150646	1	60	278	Proteasome subunit alpha type-1	Grosmannia clavigera	Ophiostoma piceae	K02725	PSMA1; 20S proteasome subunit alpha 6 [EC:3.4.25.1]	proteasome subunit alpha type-1	5	C:cytoplasm; C:proteasome core complex, alpha-subunit complex; P:ubiquitin-dependent protein catabolic process; C:nucleus; F:threonine-type endopeptidase activity	EC:3.4.25.0		T01A	N
OphioH327gp0292	I	+	1151491	1151880	390	844	1151491	1151880	0	0	129	Vacuolar protein sorting-associated protein 55	Colletotrichum orbiculare	Ophiostoma piceae			vacuolar protein sorting 55	3	C:Vps55/Vps68 complex; C:late endosome; P:late endosome to vacuole transport via multivesicular body sorting pathway	-			N
OphioH327gp0293	I	-	1152456	1154951	2496	575	1152456	1154951	0	0	831	Para-aminobenzoate synthase	Grosmannia clavigera	Ophiostoma piceae	K13950	pabAB; para-aminobenzoate synthetase [EC:2.6.1.85]	aminodeoxychorismate synthase	1	P:mycelium development	-		C26	N
OphioH327gp0294	I	-	1155464	1160149	4686	512	1155464	1160149	1	66	1539	Hypercellular protein	Grosmannia clavigera	Ophiostoma piceae			hypercellular protein	5	C:spindle pole body; C:barrier septum; C:TRAPP complex; P:intracellular protein transport; P:ER to Golgi vesicle-mediated transport	-			N
OphioH327gp0295	I	+	1160914	1162677	1764	764	1160914	1162677	0	0	587	Putative uncharacterized protein	Grosmannia clavigera	Ophiostoma piceae			hypothetical protein CMQ_8138	2	P:metabolic process; F:catalytic activity				N
OphioH327gp0296	I	-	1162947	1164986	2040	269	1162947	1164986	0	0	679	Putative uncharacterized protein	Scedosporium apiospermum	Ophiostoma piceae			hypothetical protein MGG_17696	3	F:molecular_function; P:biological_process; C:cellular_component				N
OphioH327gp0297	I	-	1165897	1167144	1248	910	1165897	1167144	1	48	399	Checkpoint protein hus1	Grosmannia clavigera	Ophiostoma piceae	K10903	HUS1; HUS1 checkpoint protein	checkpoint protein hus1	3	F:metal ion binding; F:zinc ion binding; C:cellular_component				N
OphioH327gp0298	I	-	1168561	1169135	575	1416	1168561	1169135	1	59	171	Putative uncharacterized protein	Myceliophthora thermophila	Ophiostoma piceae			hypothetical protein MYCTH_2301259	2	F:molecular_function; C:cellular_component				N
OphioH327gp0299	I	+	1171977	1177571	5595	2841	1171977	1177571	0	0	1864	Cytokinesis protein sepA (Forced expression inhibition of growth A)	Epichloe festucae	Ophiostoma piceae	K11238	BNI1; cytokinesis protein	cytokinesis protein sepa	3	P:actin cytoskeleton organization; F:actin binding; F:Rho GTPase binding	-			N
OphioH327gp0300	I	-	1178143	1178973	831	571	1178143	1178973	0	0	276	Multiple myeloma tumor-associated protein 2 homolog	Colletotrichum fioriniae	Ophiostoma piceae			hypothetical protein VDAG_08374	0	-				N
OphioH327gp0301	I	-	1179401	1180633	1233	427	1179401	1180633	0	0	410	Putative killer toxin sensitivity protein	Grosmannia clavigera	Ophiostoma piceae				1	P:regulation of transcription, DNA-dependent				N
OphioH327gp0301.1	I	-	1181787	1182475	689	1153	1181787	1182475	1	56	210	54S ribosomal protein L37, mitochondrial (YmL37)	Grosmannia clavigera	Ophiostoma piceae			histone acetylation protein 2	1	C:ribosome				N
OphioH327gp0302	I	-	1183226	1183600	375	750	1183226	1183600	1	66	102	NADH-ubiquinone oxidoreductase	Grosmannia clavigera	Ophiostoma piceae			nadh:ubiquinone oxidoreductase subunit	3	C:mitochondrial inner membrane; C:respiratory chain; P:electron transport chain	-			N
OphioH327gp0303	I	+	1184283	1185587	1305	682	1184283	1185587	1	54	416	Nuclear localization sequence-binding protein (p67)	Grosmannia clavigera	Ophiostoma piceae	K11294	NCL, NSR1; nucleolin	nucleolin protein	2	F:nucleic acid binding; F:nucleotide binding	-			N
OphioH327gp0304	I	+	1189771	1191296	1526	4183	1189771	1191296	1	56	489	Putative uncharacterized protein	Fusarium fujikuroi	Ophiostoma piceae			hypothetical protein NEUTE1DRAFT_150216	0	-				N
OphioH327gp0305	I	-	1191665	1193892	2228	368	1191665	1193892	2	425	600	Putative uncharacterized protein	Podospora anserina	Ophiostoma piceae			proline-actin-associated protein	1	F:actin binding				N
OphioH327gp0306	I	+	1193960	1195138	1179	67	1193960	1195138	0	0	392	Putative uncharacterized protein	Grosmannia clavigera	Ophiostoma piceae			hypothetical protein CMQ_813	0	-				N
OphioH327gp0307	I	-	1195302	1196437	1136	163	1195302	1196437	1	56	359	Cysteine and histidine-rich domain-containing protein 1 (CHORD domain-containing protein 1)	Grosmannia clavigera	Ophiostoma piceae			cord and cs domain-containing protein	6	F:molecular_function; P:biological_process; C:cellular_component; P:cellular aromatic compound metabolic process; F:catalytic activity; F:carbon-carbon lyase activity				N
OphioH327gp0308	I	+	1197459	1198727	1269	1021	1197459	1198727	3	417	283	U6 snRNA-associated Sm-like protein LSm8	Grosmannia clavigera	Ophiostoma piceae	K12627	LSM8; U6 snRNA-associated Sm-like protein LSm8	glutaredoxin-like domain-containing protein	2	F:molecular_function; C:cellular_component				N
OphioH327gp0309	I	-	1198964	1200287	1324	236	1198964	1200287	1	58	421	Inosine-uridine preferring nucleoside hydrolase	Grosmannia clavigera	Ophiostoma piceae	K01239	iunH; purine nucleosidase [EC:3.2.2.1]	inosine-uridine preferring nucleoside hydrolase	3	F:hydrolase activity; P:biological_process; C:cellular_component				N
OphioH327gp0310	I	-	1201272	1201820	549	984	1201272	1201820	0	0	182	Putative uncharacterized protein		Ophiostoma piceae			---NA---	0	-				N
OphioH327gp0311	I	+	1204822	1206084	1263	3001	1204822	1206084	0	0	420	Putative uncharacterized protein	Grosmannia clavigera	Ophiostoma piceae			hypothetical protein CMQ_515	1	P:mycelium development	-			N
OphioH327gp0312	I	+	1209730	1211424	1695	3645	1209730	1211424	0	0	564	Putative uncharacterized protein	Grosmannia clavigera	Ophiostoma piceae			hypothetical protein CMQ_1046	3	F:molecular_function; P:biological_process; C:cellular_component				N
OphioH327gp0313	I	+	1212133	1213052	920	708	1212133	1213052	1	62	285	Pyroglutamyl peptidase type	Grosmannia clavigera	Ophiostoma piceae	K01304	E3.4.19.3, pcp; pyroglutamyl-peptidase [EC:3.4.19.3]	pyroglutamyl peptidase type	1	P:proteolysis			C15	N
OphioH327gp0314	I	-	1213237	1214979	1743	184	1213237	1214979	0	0	580	Transcription initiation factor TFIID subunit 7	Grosmannia clavigera	Ophiostoma piceae	K03132	TAF7; transcription initiation factor TFIID subunit 7	transcription initiation factor tfiid subunit	4	P:transcription initiation from RNA polymerase II promoter; C:transcription factor TFIID complex; P:translational initiation; F:translation initiation factor activity				N
OphioH327gp0315	I	+	1215483	1216535	1053	503	1215483	1216535	1	54	332	Mediator of RNA polymerase II transcription subunit 6 (Mediator complex subunit 6)	Grosmannia clavigera	Ophiostoma piceae	K15128	MED6; mediator of RNA polymerase II transcription subunit 6	rna polymerase 2 transcription mediator complex subunit	3	F:RNA polymerase II transcription cofactor activity; C:mediator complex; P:regulation of transcription from RNA polymerase II promoter				N
OphioH327gp0316	I	-	1216805	1220908	4104	269	1216805	1220908	0	0	1367	ATP-dependent RNA helicase DHR1 (DEAH box RNA helicase DHR1)	Thielavia terrestris	Ophiostoma piceae	K14780	DHX37, DHR1; ATP-dependent RNA helicase DHX37/DHR1 [EC:3.6.4.13]	deah-box rna helicase	1	F:hydrolase activity	-			N
OphioH327gp0317	I	+	1221414	1221986	573	505	1221414	1221986	1	54	172	Putative uncharacterized protein	Grosmannia clavigera	Ophiostoma piceae			hypothetical protein CMQ_1449	0	-				N
OphioH327gp0318	I	+	1224650	1226433	1784	2663	1224650	1226433	2	422	453	Formate dehydrogenase	Magnaporthe oryzae	Ophiostoma piceae	K00122	FDH; formate dehydrogenase [EC:1.2.1.2]	formate dehydrogenase	5	F:NAD binding; C:cytosol; P:oxidation-reduction process; F:oxidoreductase activity, acting on the CH-OH group of donors, NAD or NADP as acceptor; F:formate dehydrogenase (NAD+) activity	EC:1.1.1.0; EC:1.2.1.2			N	Y
OphioH327gp0319	I	-	1226816	1233462	6647	382	1226816	1233462	1	62	2194	COPII coat assembly protein sec-16 (Protein transport protein sec-16)	Grosmannia clavigera	Ophiostoma piceae			copii coat assembly protein sec16	1	P:transport	-			N
OphioH327gp0320	I	+	1235061	1239296	4236	1598	1235061	1239296	0	0	1411	Phospholipid-translocating P-type ATPase	Pestalotiopsis fici	Ophiostoma piceae	K01530	E3.6.3.1; phospholipid-translocating ATPase [EC:3.6.3.1]	phospholipid-translocating p-type atpase	11	P:cellular process; P:vesicle-mediated transport; C:integral to membrane; F:ATPase activity, coupled to transmembrane movement of ions, phosphorylative mechanism; F:ATP binding; P:phospholipid transport; F:magnesium ion binding; P:metabolic process; F:phospholipid-translocating ATPase activity; C:Golgi apparatus part; P:cation transport	EC:3.6.3.1			N
OphioH327gp0321	I	+	1240842	1243164	2323	1545	1240842	1243164	1	67	751	Acetoacetate-CoA ligase	Magnaporthe oryzae	Ophiostoma piceae	K01907	AACS, acsA; acetoacetyl-CoA synthetase [EC:6.2.1.16]	acetoacetate- ligase	2	F:ligase activity; P:metabolic process	-			N
OphioH327gp0322	I	-	1243468	1245876	2409	303	1243468	1245876	0	0	802	Anaphase-promoting complex subunit cut9 (20S cyclosome/APC complex protein cut9)	Grosmannia clavigera	Sporothrix schenckii	K03353	APC6, CDC16; anaphase-promoting complex subunit 6	cell division protein	1	P:cell division	-			N
OphioH327gp0323	I	-	1246822	1247722	901	945	1246822	1247722	1	55	281	Nucleolar protein 16	Grosmannia clavigera	Ophiostoma piceae	K14839	NOP16; nucleolar protein 16	cell division protein	1	P:cell division				N
OphioH327gp0324	I	-	1248075	1249551	1477	352	1248075	1249551	1	64	470	FAD-dependent oxidoreductase superfamily	Grosmannia clavigera	Ophiostoma piceae			fad dependent oxidoreductase superfamily	2	P:oxidation-reduction process; F:oxidoreductase activity				N
OphioH327gp0325	I	+	1252407	1252984	578	2855	1252407	1252984	1	77	166	Glutathione peroxidase	Grosmannia clavigera	Ophiostoma piceae	K00432	E1.11.1.9; glutathione peroxidase [EC:1.11.1.9]	glutathione peroxidase	3	F:glutathione peroxidase activity; P:response to oxidative stress; P:oxidation-reduction process	EC:1.11.1.9			N
OphioH327gp0327	I	+	1273113	1275910	2805	20128	1273113	1275917	1	132	890	Fungal transcriptional regulatory protein	Grosmannia clavigera	Ophiostoma piceae			fungal transcriptional regulatory protein	6	P:regulation of transcription, DNA-dependent; P:transcription from RNA polymerase II promoter; F:sequence-specific DNA binding RNA polymerase II transcription factor activity; F:zinc ion binding; P:regulation of transcription from RNA polymerase II promoter; C:nucleus				N
OphioH327gp0328	I	-	1277550	1278527	978	1639	1277550	1278527	0	0	325	4-hydroxy-2-oxoglutarate aldolase, mitochondrial	Podospora anserina	Ophiostoma piceae			l-threo-3-deoxy-hexulosonate aldolase	2	F:lyase activity; P:metabolic process	-			N
OphioH327gp0329	I	+	1280926	1282182	1257	2398	1280926	1282182	0	0	418	Uncharacterized oxidoreductase	Grosmannia clavigera	Ophiostoma piceae			d-galacturonic acid reductase	3	F:oxidoreductase activity; P:oxidation-reduction process; F:nucleotide binding	-			N
OphioH327gp0330	I	-	1282842	1283894	1053	659	1282842	1283894	1	132	306	Chaperone-binding protein	Grosmannia clavigera	Ophiostoma piceae			chaperone-binding protein	3	F:molecular_function; P:biological_process; C:cellular_component				N
OphioH327gp0331	I	+	1286833	1288650	1818	2938	1286833	1288650	0	0	605	Multidrug resistance protein fnx1	Grosmannia clavigera	Ophiostoma piceae			major facilitator superfamily transporter multidrug resistance	2	P:transmembrane transport; C:integral to membrane	-			N
OphioH327gp0332	I	-	1289098	1294094	4997	447	1289098	1294094	2	215	1593	CENP-A multicopy suppressor protein 2	Grosmannia clavigera	Ophiostoma piceae			gata transcription factor	1	F:DNA binding				N
OphioH327gp0333	I	-	1297000	1298718	1719	2905	1297000	1298718	0	0	572	Crotonase	Grosmannia clavigera	Ophiostoma piceae	K05605	HIBCH; 3-hydroxyisobutyryl-CoA hydrolase [EC:3.1.2.4]	enoyl- hydratase isomerase	1	F:catalytic activity	-			N
OphioH327gp0334	I	-	1299439	1301241	1803	720	1299439	1301241	0	0	600	Dihydroxyacetone kinase	Eutypa lata	Ophiostoma piceae	K00863	E2.7.1.29, DAK1, DAK2; dihydroxyacetone kinase [EC:2.7.1.29]	dihydroxyacetone kinase	4	P:glycerol metabolic process; F:glycerone kinase activity; P:phosphorylation; F:ATP binding	EC:2.7.1.29			N
OphioH327gp0335	I	-	1302617	1307158	4542	1375	1302617	1307158	2	2583	652	Cell wall glycosyl hydrolase	Grosmannia clavigera	Ophiostoma piceae	K08257	E3.2.1.101; mannan endo-1,6-alpha-mannosidase [EC:3.2.1.101]	mannan endo- -alpha-mannosidase dcw1	2	F:mannan endo-1,6-alpha-mannosidase activity; P:carbohydrate catabolic process	EC:3.2.1.101	GH76		N
OphioH327gp0336	I	+	1309635	1314918	5284	2476	1309635	1314918	1	2893	796	Ubiquitin carboxyl-terminal hydrolase 1	Togninia minima	Ophiostoma piceae	K11870	UBP1; ubiquitin carboxyl-terminal hydrolase 1 [EC:3.1.2.15]	ubiquitin carboxyl-terminal hydrolase	3	F:ubiquitin thiolesterase activity; P:ubiquitin-dependent protein catabolic process; F:hydrolase activity			C19	N
OphioH327gp0337	I	+	1317185	1318585	1401	2266	1317185	1318585	1	165	411	Mediator of RNA polymerase II transcription subunit 19 (Mediator complex subunit 19)	Grosmannia clavigera	Ophiostoma piceae			mediator of rna polymerase 2 transcription subunit 19	3	F:RNA polymerase II transcription cofactor activity; C:mediator complex; P:regulation of transcription from RNA polymerase II promoter				N
OphioH327gp0338	I	+	1324389	1326459	2071	5803	1324389	1326459	1	82	662	Putative uncharacterized protein	Grosmannia clavigera	Ophiostoma piceae			hypothetical protein CMQ_5832	0	-				N
OphioH327gp0339	I	+	1327542	1328769	1228	1082	1327542	1328769	1	70	385	Putative uncharacterized protein	Scedosporium apiospermum	Ophiostoma piceae			hypothetical protein NECHADRAFT_76719	0	-				N
OphioH327gp0340	I	+	1332088	1335320	3233	3318	1332088	1335320	1	65	1055	Fungal specific transcription factor	Grosmannia clavigera	Ophiostoma piceae			fungal specific transcription factor domain-containing protein	5	F:sequence-specific DNA binding RNA polymerase II transcription factor activity; P:regulation of transcription from RNA polymerase II promoter; F:DNA binding; C:nucleus; F:zinc ion binding	-			N
OphioH327gp0341	I	+	1335993	1336964	972	672	1335993	1336964	0	0	323	3-hydroxybutyryl-dehydrogenase	Pestalotiopsis fici	Ophiostoma piceae	K00074	paaH, hbd, fadB, mmgB; 3-hydroxybutyryl-CoA dehydrogenase [EC:1.1.1.157]	3-hydroxybutyryl- dehydrogenase	4	P:fatty acid metabolic process; F:NAD+ binding; F:3-hydroxyacyl-CoA dehydrogenase activity; P:oxidation-reduction process	EC:1.1.1.35			N
OphioH327gp0342	I	+	1337651	1339626	1976	686	1337651	1339626	1	110	621	Anion exchange family protein	Togninia minima	Ophiostoma piceae			anion exchange protein 4	7	P:protein targeting to vacuole; F:inorganic anion exchanger activity; P:anion transport; C:plasma membrane; F:borate efflux transmembrane transporter activity; C:fungal-type vacuole; C:integral to membrane	-			N
OphioH327gp0343	I	-	1339780	1343759	3980	153	1339780	1343759	2	128	1283	Topoisomerase 1-associated factor 1	Magnaporthe oryzae	Ophiostoma piceae	K10997	TOF1, SWI1; replication fork protection complex subunit Tof1/Swi1	topoisomerase 1-associated factor 1	1	P:cellular process	-			N
OphioH327gp0344	I	+	1344541	1347495	2955	781	1344541	1347495	1	54	966	Mitochondrial respiratory chain complexes assembly protein YTA12 (Tat-binding homolog 12)	Grosmannia clavigera	Ophiostoma piceae	K08956	AFG3; AFG3 family protein [EC:3.4.24.-]	mitochondrial inner membrane aaa protease	7	F:metalloendopeptidase activity; P:protein catabolic process; F:ATP binding; C:integral to membrane; F:nucleoside-triphosphatase activity; P:proteolysis; F:zinc ion binding	EC:3.4.24.0; EC:3.6.1.15		M41	N
OphioH327gp0345	I	-	1350139	1352549	2411	2643	1350139	1352549	3	185	741	Homeobox-leucine zipper protein HDG11	Podospora anserina	Ophiostoma piceae	K09370	ISL; insulin gene enhancer protein ISL	homeobox domain-containing protein	1	F:DNA binding	-			N
OphioH327gp0346	I	-	1361689	1362128	440	9139	1361689	1362128	2	122	105	Replication factor A protein 3 (Single-stranded DNA-binding protein P12 subunit)	Grosmannia clavigera	Ophiostoma piceae			dna replication factor a subunit ssb3	0	-				N
OphioH327gp0347	I	-	1362536	1363815	1280	407	1362536	1363815	1	68	403	54S ribosomal protein Yml6, mitochondrial	Grosmannia clavigera	Ophiostoma piceae	K02926	RP-L4, rplD; large subunit ribosomal protein L4	60s ribosomal protein mitochondrial precursor	3	F:structural constituent of ribosome; P:translation; C:ribosome				N
OphioH327gp0348	I	+	1364353	1365894	1542	537	1364353	1365894	0	0	513	54S ribosomal protein L35, mitochondrial (YmL35)	Grosmannia clavigera	Ophiostoma piceae			mitochondrial large ribosomal subunit	1	C:ribosome				N
OphioH327gp0349	I	-	1366303	1370301	3999	408	1366303	1370301	2	156	1280	RhoGAP	Grosmannia clavigera	Ophiostoma piceae			group protein	2	P:signal transduction; C:intracellular				N
OphioH327gp0350	I	-	1372251	1373311	1061	1949	1372251	1373311	1	59	333	Nuclear protein SNF4	Grosmannia clavigera	Ophiostoma piceae			nuclear protein snf4	2	F:catalytic activity; P:metabolic process	-			N
OphioH327gp0351	I	+	1375234	1377293	2060	1922	1375234	1377293	5	380	559	Vacuolar armadillo repeat protein	Grosmannia clavigera	Ophiostoma piceae	K08332	VAC8; vacuolar protein 8	vacuolar protein 8	9	P:macroautophagy; F:protein anchor; P:nucleus-vacuole junction assembly; C:fungal-type vacuole membrane; P:vacuole inheritance; P:vacuole fusion, non-autophagic; C:nucleus-vacuole junction; P:CVT vesicle assembly; C:Myo2p-Vac17p-Vac8p transport complex	-			N
OphioH327gp0352	I	-	1378442	1379010	569	1148	1378442	1379010	1	53	171	Mitochondrial inner membrane protease subunit	Grosmannia clavigera	Ophiostoma piceae	K09647	IMP1; mitochondrial inner membrane protease subunit 1 [EC:3.4.21.-]	mitochondrial inner membrane protease subunit	3	C:integral to membrane; P:proteolysis; F:serine-type peptidase activity	-		S26A	N
OphioH327gp0353	I	+	1379370	1380314	945	359	1379370	1380314	0	0	314	Translation initiation factor IF-3	Grosmannia clavigera	Ophiostoma piceae			translation initiation factor	3	P:translational initiation; F:translation initiation factor activity; C:cellular_component				N
OphioH327gp0354	I	+	1381057	1382659	1603	742	1381057	1382659	1	55	515	Translation initiation factor eIF-2b delta subunit	Grosmannia clavigera	Ophiostoma piceae	K03680	EIF2B4; translation initiation factor eIF-2B subunit delta	translation initiation factor eif-2b delta subunit	5	P:L-methionine salvage from methylthioadenosine; C:eukaryotic translation initiation factor 2B complex; F:guanyl-nucleotide exchange factor activity; P:negative regulation of translational initiation; F:S-methyl-5-thioribose-1-phosphate isomerase activity	EC:5.3.1.23			N
OphioH327gp0355	I	-	1383144	1383460	317	484	1383144	1383460	1	50	88	Putative uncharacterized protein	Sordaria macrospora	Ophiostoma piceae			nadh:ubiquinone oxidoreductase subunit	0	-				N
OphioH327gp0356	I	+	1384348	1387037	2690	887	1384348	1387037	1	65	874	Nipped-B-like protein B	Grosmannia clavigera	Ophiostoma piceae			arginine rich protein	3	F:molecular_function; P:biological_process; C:cellular_component				N
OphioH327gp0357	I	-	1387313	1388475	1163	275	1387313	1388475	1	71	363	Nap family protein	Grosmannia clavigera	Ophiostoma piceae			nap family protein	2	P:nucleosome assembly; C:nucleus				N
OphioH327gp0358	I	-	1389292	1390974	1683	816	1389292	1390974	0	0	560	Lysophospholipase-like protein	Grosmannia clavigera	Ophiostoma piceae	K13278	ASPG; 60kDa lysophospholipase [EC:3.1.1.5 3.1.1.47 3.5.1.1]	lysophospholipase-like protein	2	P:cellular amino acid metabolic process; P:mycelium development	-			N
OphioH327gp0359	I	-	1392269	1394473	2205	1294	1392269	1394473	0	0	734	RNA polymerase 3 transcription factor	Grosmannia clavigera	Ophiostoma piceae	K15202	GTF3C5, TFC1; general transcription factor 3C polypeptide 5 (transcription factor C subunit 1)	transcription factor tau subunit sfc1	0	-				N
OphioH327gp0360	I	+	1395834	1397939	2106	1360	1395834	1397939	1	81	674	Serine/threonine-protein phosphatase 2A	Grosmannia clavigera	Ophiostoma piceae	K11584	PPP2R5; protein phosphatase 2 (formerly 2A), regulatory subunit B'	protein phosphatase 2a regulatory b subunit	3	C:protein phosphatase type 2A complex; P:signal transduction; F:protein phosphatase type 2A regulator activity	-			N
OphioH327gp0361	I	-	1398888	1403096	4209	948	1398888	1403096	1	93	1371	Inositol polyphosphate 5-phosphatase	Gaeumannomyces graminis	Ophiostoma piceae			skeletal muscle and kidney-enriched inositol phosphatase	3	P:phosphatidylinositol phosphorylation; P:biological_process; C:cellular_component				N
OphioH327gp0362	I	+	1405553	1407663	2111	2456	1405553	1407663	5	320	596	Retrograde regulation protein 2	Aspergillus ruber	Ophiostoma piceae			retrograde regulation protein 2	2	C:integral to membrane; P:transmembrane transport				N
OphioH327gp0363	I	+	1408460	1409462	1003	796	1408460	1409462	2	187	271	Glucose 1-dehydrogenase	Penicillium rubens	Ophiostoma piceae	K13370	HSD17B8; estradiol 17beta-dehydrogenase / testosterone 17beta-dehydrogenase / [EC:1.1.1.62 1.1.1.63]	short-chain dehydrogenase	3	F:oxidoreductase activity; P:oxidation-reduction process; F:nucleotide binding	-			N
OphioH327gp0364	I	+	1409972	1410545	574	509	1409972	1410545	2	280	97	Putative uncharacterized protein	Myceliophthora thermophila	Ophiostoma piceae			hypothetical protein MYCTH_2302201	3	F:molecular_function; P:biological_process; C:cellular_component				N
OphioH327gp0365	I	+	1411268	1413254	1987	722	1411268	1413254	1	151	611	Putative uncharacterized protein	Magnaporthe oryzae	Ophiostoma piceae			calcium homeostasis endoplasmic reticulum protein	1	C:cellular_component				N
OphioH327gp0366	I	-	1413479	1416363	2885	224	1413479	1416363	2	119	921	Periodic tryptophan protein 2	Grosmannia clavigera	Ophiostoma piceae	K14558	PWP2, UTP1; periodic tryptophan protein 2	periodic tryptophan protein 2	0	-				N
OphioH327gp0367	I	+	1417261	1418767	1507	897	1417261	1418767	3	349	385	Septin homolog spn4	Thielavia terrestris	Ophiostoma piceae			cell division control protein 12	13	C:septin filament array; P:septin ring assembly; F:GTP binding; P:GTP catabolic process; F:1-phosphatidylinositol binding; P:positive regulation of protein kinase activity; P:maintenance of cell polarity; C:cellular bud neck septin ring; P:cell cycle cytokinesis; C:mating projection; F:GTPase activity; C:septin complex; F:protein complex scaffold	-			N
OphioH327gp0368	I	-	1419608	1421195	1641	840	1419608	1421248	1	78	520	Pyruvate dehydrogenase	Grosmannia clavigera	Ophiostoma piceae			pyruvate dehydrogenase	3	F:ATP binding; F:kinase activity; P:phosphorylation				N
OphioH327gp0369	I	+	1424341	1428016	3676	3145	1424341	1428016	3	205	1156	Ubiquitin carboxyl-terminal hydrolase 21	Grosmannia clavigera	Ophiostoma piceae	K11838	USP7, UBP15; ubiquitin carboxyl-terminal hydrolase 7 [EC:3.1.2.15]	ubiquitin c-terminal hydrolase	4	C:integral to membrane; P:ubiquitin-dependent protein catabolic process; F:cysteine-type peptidase activity; F:ubiquitin thiolesterase activity	EC:3.1.2.15		C19	N
OphioH327gp0370	I	+	1428684	1429615	932	667	1428684	1429615	1	80	283	Mitochondrial import inner membrane translocase subunit tim-22	Pyrenophora teres	Ophiostoma piceae			mitochondrial import inner membrane translocase subunit tim22	5	C:mitochondrial inner membrane; P:ubiquitin-dependent protein catabolic process; F:ubiquitin thiolesterase activity; C:integral to membrane; P:protein transport	EC:3.1.2.15			N
OphioH327gp0371	I	-	1430099	1431292	1194	483	1430099	1431292	1	66	375	Beta-glucanase	Grosmannia clavigera	Ophiostoma piceae			glycoside hydrolase family 16 protein	2	P:carbohydrate metabolic process; F:hydrolase activity, hydrolyzing O-glycosyl compounds	EC:3.2.1.0	GH16		N
OphioH327gp0372	I	-	1434012	1436083	2072	2719	1434012	1436083	2	104	655	Pre-mRNA-processing protein 45	Grosmannia clavigera	Grosmannia clavigera	K06063	SNW1, SKIIP, SKIP; SNW domain-containing protein 1	transcriptional regulator cwf13	2	C:spliceosomal complex; P:nuclear mRNA splicing, via spliceosome	-			N
OphioH327gp0373	I	-	1437094	1437788	695	1010	1437094	1437788	1	62	210	Endosomal cargo receptor	Grosmannia clavigera	Ophiostoma piceae			emp24 gp25l p24 family gold	2	P:transport; C:integral to membrane	-			Y
OphioH327gp0374	I	+	1438866	1440872	2007	1077	1438866	1440872	2	147	619	Alkaline phosphatase family protein	Grosmannia clavigera	Ophiostoma piceae			alkaline phosphatase family protein	4	F:molecular_function; C:cellular_component; P:oxidation-reduction process; F:oxidoreductase activity				N
OphioH327gp0375	I	-	1441347	1443920	2574	474	1441347	1443920	0	0	857	Putative uncharacterized protein	Fusarium oxysporum	Ophiostoma piceae			unnamed protein product	2	F:molecular_function; C:cellular_component				N
OphioH327gp0376	I	+	1447087	1448942	1540	3166	1447403	1448942	6	349	396	Serine/threonine-protein phosphatase	Grosmannia clavigera	Ophiostoma piceae	K00474	E1.14.11.8; trimethyllysine dioxygenase [EC:1.14.11.8]	trimethyllysine dioxygenase	3	F:metal ion binding; ; F:dioxygenase activity	-			N
OphioH327gp0377	I	+	1450690	1452556	1867	1747	1450690	1452556	2	130	578	Serine/threonine-protein phosphatase 2B	Grosmannia clavigera	Ophiostoma piceae	K04348	PPP3C, CNA; protein phosphatase 3, catalytic subunit [EC:3.1.3.16]	serine threonine-protein phosphatase 2b catalytic subunit	11	P:adaptation of signaling pathway by response to pheromone involved in conjugation with cellular fusion; F:calmodulin binding; P:oxidation-reduction process; F:trimethyllysine dioxygenase activity; P:carnitine biosynthetic process; P:fungal-type cell wall organization; C:calcineurin complex; F:L-ascorbic acid binding; P:cellular ion homeostasis; F:iron ion binding; F:calcium-dependent protein ser…	EC:1.14.11.8			N
OphioH327gp0378	I	-	1452857	1454161	1305	300	1452857	1454161	0	0	434	Phosphoserine aminotransferase	Togninia minima	Ophiostoma piceae	K00831	serC, PSAT1; phosphoserine aminotransferase [EC:2.6.1.52]	phosphoserine aminotransferase	3	F:pyridoxal phosphate binding; F:O-phospho-L-serine:2-oxoglutarate aminotransferase activity; P:L-serine biosynthetic process	EC:2.6.1.52			N
OphioH327gp0379	I	+	1455388	1456796	1353	1226	1455388	1456740	0	0	450	Estradiol 17-beta-dehydrogenase 1	Fusarium verticillioides	Ophiostoma piceae			short chain dehydrogenase reductase	5	P:oxidation-reduction process; F:oxidoreductase activity; P:metabolic process; F:nucleotide binding; C:cellular_component				N
OphioH327gp0380	I	-	1457608	1463475	5868	811	1457608	1463475	0	0	1955	Putative uncharacterized protein	Togninia minima	Ophiostoma piceae			atpase subunit c domain protein	2	F:ATP binding; C:cellular_component				N
OphioH327gp0381	I	-	1464484	1466426	1943	1008	1464484	1466426	1	53	629	Proline-rich early nodulin-like protein	Grosmannia clavigera	Ophiostoma piceae			proline-rich early nodulin-like protein	2	P:chromosome condensation; F:DNA binding				N
OphioH327gp0382	I	+	1467072	1469018	1947	645	1467072	1469018	0	0	648	Serine/threonine-protein kinase haspin	Grosmannia clavigera	Ophiostoma piceae	K16315	GSG2; serine/threonine-protein kinase haspin [EC:2.7.11.1]	haspin protein kinase	2	F:kinase activity; P:phosphorylation	-			N
OphioH327gp0383	I	+	1469673	1470743	1071	654	1469673	1470743	0	0	356	Epoxide hydrolase	Grosmannia clavigera	Ophiostoma piceae	K08726	EPHX2; soluble epoxide hydrolase [EC:3.3.2.10]	epoxide hydrolase 2	4	F:hydrolase activity; P:metabolic process; F:catalytic activity; C:cellular_component			S33	N
OphioH327gp0384	I	-	1471276	1471718	443	532	1471276	1471718	1	62	126	Putative uncharacterized protein	Stachybotrys chlorohalonata	Ophiostoma piceae			cript family protein	1	F:zinc ion binding				N
OphioH327gp0385	I	+	1473385	1477581	4197	1666	1473385	1477581	1	54	1380	Phospholipid-transporting ATPase	Togninia minima	Ophiostoma piceae	K14802	DRS2, ATP8A; phospholipid-transporting ATPase [EC:3.6.3.1]	phospholipid-transporting atpase	12	C:integral to membrane; P:post-Golgi vesicle-mediated transport; F:ATPase activity, coupled to transmembrane movement of ions, phosphorylative mechanism; F:ATP binding; P:phospholipid translocation; F:magnesium ion binding; C:trans-Golgi network; P:endocytosis; F:phospholipid-translocating ATPase activity; P:intracellular protein transport; P:ribosomal small subunit assembly; P:cation transport	EC:3.6.3.1			N
OphioH327gp0386	I	-	1480338	1481735	1398	2756	1480338	1481735	0	0	465	Putative uncharacterized protein	Grosmannia clavigera	Ophiostoma piceae			cfem domain-containing protein	0	-				N
OphioH327gp0387	I	+	1489824	1492202	2379	8088	1489824	1492202	1	372	668	6-hydroxy-D-nicotine oxidase (6-HDNO)	Grosmannia clavigera	Ophiostoma piceae			restculine oxidase precursor	1	F:oxidoreductase activity, acting on CH-OH group of donors	-			Y
OphioH327gp0388	I	-	1493815	1494876	1062	1612	1493815	1494876	2	216	281	Putative uncharacterized protein	Grosmannia clavigera	Ophiostoma piceae			hypothetical protein CMQ_657	0	-				N
OphioH327gp0389	I	-	1504215	1506532	2318	9338	1504215	1506532	1	59	752	Putative uncharacterized protein	Grosmannia clavigera	Ophiostoma piceae			cell wall anchored protein	0	-				N
OphioH327gp0390	I	+	1509754	1510908	1155	3221	1509754	1510908	0	0	384	Pre-mRNA-splicing factor syf-2	Grosmannia clavigera	Ophiostoma piceae	K12868	SYF2; pre-mRNA-splicing factor SYF2	syf2 splicing factor	3	P:RNA splicing; C:spliceosomal complex; P:mRNA processing	-			N
OphioH327gp0391	I	-	1511127	1512086	960	218	1511127	1512086	1	69	296	NAD-dependent epimerase dehydratase family protein	Grosmannia clavigera	Ophiostoma piceae			nad dependent epimerase dehydratase	1	F:nucleotide binding	-			N
OphioH327gp0392	I	+	1512528	1513443	916	441	1512528	1513443	1	73	280	Histone acetyltransferase subunit	Grosmannia clavigera	Ophiostoma piceae	K11341	YEATS4, GAS41, YAF9; YEATS domain-containing protein 4	yaf9-like protein	3	F:transferase activity; C:nucleus; P:regulation of transcription, DNA-dependent	-			N
OphioH327gp0393	I	+	1518761	1521414	2654	5317	1518761	1521414	1	77	858	GPI anchored peptidase m48	Grosmannia clavigera	Ophiostoma piceae			glycoside hydrolase family 16 protein	9	F:hydrolase activity, hydrolyzing O-glycosyl compounds; P:proteolysis; P:carbohydrate metabolic process; C:membrane; F:metalloendopeptidase activity; F:hydrolase activity; F:molecular_function; P:biological_process; C:cellular_component		GH16		Y
OphioH327gp0394	I	+	1522123	1523136	1014	708	1522123	1523136	0	0	337	Mitochondrial metalloendopeptidase OMA1	Grosmannia clavigera	Ophiostoma piceae			mitochondrial metalloendopeptidase oma1	2	P:primary metabolic process; F:metallopeptidase activity	-		M48X	N
OphioH327gp0395	I	-	1523437	1524364	928	300	1523437	1524364	1	73	284	Acyl-CoA dehydrogenase family member 10 (ACAD-10)	Grosmannia clavigera	Ophiostoma piceae			haloacid dehalogenase-like hydrolase	1	F:hydrolase activity	-			N
OphioH327gp0396	I	+	1525207	1526318	1112	842	1525207	1526318	2	200	303	60S ribosomal protein L5 (CPR4)	Togninia minima	Ophiostoma piceae	K02932	RP-L5e, RPL5; large subunit ribosomal protein L5e	60s ribosomal protein l5	4	C:ribosome; F:5S rRNA binding; F:structural constituent of ribosome; P:translation	-			N	Y
OphioH327gp0397	I	+	1530865	1534758	3894	4546	1530865	1534758	2	138	1251	MAP-homologous protein 1	Grosmannia clavigera	Ophiostoma piceae			cell wall biogenesis protein	2	P:biological_process; C:cellular_component				N
OphioH327gp0398	I	+	1539897	1540255	270	5138	1539897	1540166	0	0	89	Putative uncharacterized protein	Gaeumannomyces graminis	Ophiostoma piceae			hypothetical protein, variant	3	F:molecular_function; P:biological_process; C:cellular_component				N
OphioH327gp0399	I	-	1541536	1542256	721	1280	1541536	1542256	3	346	124	Probable steroid-binding protein 3 (AtMP3)	Neurospora crassa	Sporothrix schenckii			cytochrome b5	1	F:heme binding	-			N
OphioH327gp0400	I	+	1542994	1544799	1806	737	1542994	1544799	2	120	561	Tpr domain containing protein	Grosmannia clavigera	Ophiostoma piceae			tpr domain-containing protein	0	-				N
OphioH327gp0401	I	+	1552797	1553864	1068	7997	1552797	1553864	0	0	355	AP-1-like transcription factor YAP5	Saccharomyces cerevisiae	Ophiostoma piceae			yap5p	4	P:regulation of transcription, DNA-dependent; F:sequence-specific DNA binding; F:protein dimerization activity; F:sequence-specific DNA binding transcription factor activity				N
OphioH327gp0402	I	-	1562297	1565710	3414	8432	1562297	1565710	1	66	1115	Putative uncharacterized protein	Chaetomium thermophilum	Ophiostoma piceae			hypothetical protein CTHT_0052440	3	F:molecular_function; P:biological_process; C:cellular_component				N
OphioH327gp0403	I	+	1569274	1572509	3405	3563	1569274	1572678	4	261	1047	C2H2 zinc finger domain-containing protein	Verticillium dahliae	Ophiostoma piceae			c2h2 zinc finger domain-containing protein	3	F:nucleic acid binding; F:zinc ion binding; C:intracellular				N
OphioH327gp0404	I	+	1581442	1583316	1875	8932	1581442	1583316	0	0	624	Transcription factor Sp3	Myceliophthora thermophila	Ophiostoma piceae			c2h2 finger domain	2	F:zinc ion binding; C:intracellular				N
OphioH327gp0405	I	+	1584744	1585778	1035	1427	1584744	1585778	2	117	305	Rhamnolipids biosynthesis 3-oxoacyl-[acyl-carrier-protein] reductase	Gaeumannomyces graminis	Ophiostoma piceae			rhamnolipids biosynthesis 3-oxoacyl-	1	P:metabolic process	-			N
OphioH327gp0406	I	+	1591645	1592715	1071	5866	1591645	1592715	1	57	337	Mitochondrial dicarboxylate carrier protein	Colletotrichum orbiculare	Ophiostoma piceae	K15104	SLC25A11, OGC; solute carrier family 25 (mitochondrial oxoglutarate transporter), member 11	mitochondrial dicarboxylate carrier protein	5	P:transmembrane transport; F:damaged DNA binding; C:integral to membrane; P:nucleotide-excision repair; C:nucleus	-			N
OphioH327gp0407	I	+	1593756	1598036	4281	1040	1593756	1598036	0	0	1426	Pab-dependent poly-specific ribonuclease subunit	Grosmannia clavigera	Ophiostoma piceae	K12571	PAN2; PAB-dependent poly(A)-specific ribonuclease subunit 2 [EC:3.1.13.4]	pab-dependent poly-specific ribonuclease subunit	5	F:exonuclease activity; F:nucleic acid binding; C:intracellular; P:ubiquitin-dependent protein catabolic process; F:ubiquitin thiolesterase activity	EC:3.1.2.15		C19	N
OphioH327gp0408	I	-	1598602	1599364	763	565	1598602	1599364	2	193	189	60S ribosomal protein L18-B	Botrytis cinerea	Ophiostoma piceae	K02883	RP-L18e, RPL18; large subunit ribosomal protein L18e	60s ribosomal protein l18	3	C:ribosome; F:structural constituent of ribosome; P:translation	-			N
OphioH327gp0409	I	-	1600957	1602169	1213	1592	1600957	1602169	3	217	331	Mitochondrial carrier protein	Togninia minima	Ophiostoma piceae	K14684	SLC25A23S; solute carrier family 25 (mitochondrial phosphate transporter), member 23/24/25/41	solute carrier family 25 member 42	2	P:transmembrane transport; C:integral to membrane	-			N
OphioH327gp0410	I	-	1605626	1607222	1597	3456	1605626	1607222	4	1021	191	Pre-mRNA-splicing factor srp1	Gaeumannomyces graminis	Sporothrix schenckii			hypothetical protein GGTG_09697	2	F:nucleic acid binding; F:nucleotide binding	-			N
OphioH327gp0411	I	-	1608311	1610665	2355	1088	1608311	1610665	0	0	784	Sterol O-acyltransferase 1	Grosmannia clavigera	Ophiostoma piceae	K00637	E2.3.1.26, SOAT; sterol O-acyltransferase [EC:2.3.1.26]	mboat family protein	3	C:integral to membrane; F:O-acyltransferase activity; C:endoplasmic reticulum membrane	-			N
OphioH327gp0412	I	-	1612485	1614504	2020	1819	1612485	1614504	1	58	653	Fimbrin (ABP67)	Togninia minima	Ophiostoma piceae			actin-bundling protein	2	F:actin binding; F:calcium ion binding	-			N
OphioH327gp0413	I	+	1616366	1617217	852	1861	1616366	1617217	1	60	263	Putative uncharacterized protein	Eutypa lata	Ophiostoma piceae			ring finger-like protein	4	F:metal ion binding; F:zinc ion binding; P:biological_process; C:cellular_component				N
OphioH327gp0414	I	-	1617437	1620715	3279	219	1617437	1620715	2	102	1058	Phospholipase	Fusarium fujikuroi	Ophiostoma piceae			ddhd domain-containing protein	1	F:metal ion binding				N
OphioH327gp0415	I	+	1622296	1626853	4558	1580	1622296	1626853	2	115	1480	DNA-directed RNA polymerase III subunit RPC1	Magnaporthe oryzae	Ophiostoma piceae	K03018	RPC1, POLR3A; DNA-directed RNA polymerase III subunit RPC1 [EC:2.7.7.6]	dna-directed rna polymerase iii subunit rpc1	6	F:DNA-directed RNA polymerase activity; P:transcription, DNA-dependent; F:DNA binding; F:ribonucleoside binding; C:nucleus; F:zinc ion binding	EC:2.7.7.6			N
OphioH327gp0416	I	-	1627690	1630140	2451	836	1627690	1630140	1	552	632	Mitochondrial distribution and morphology protein 34	Grosmannia clavigera	Ophiostoma piceae			mitochondrial distribution and morphology protein 34	1	C:membrane	-			N
OphioH327gp0417	I	+	1635549	1636976	1428	5408	1635549	1636976	0	0	475	Putative uncharacterized protein	Grosmannia clavigera	Ophiostoma piceae			inositol-pentakisphosphate 2-kinase	4	F:ATP binding; F:inositol pentakisphosphate 2-kinase activity; F:kinase activity; P:phosphorylation				N
OphioH327gp0418	I	-	1638206	1639705	1500	1229	1638206	1639705	0	0	499	Nucleoside transporter FUN26	Grosmannia clavigera	Ophiostoma piceae	K15014	SLC29A1_2_3, ENT1_2_3; solute carrier family 29 (equilibrative nucleoside transporter), member 1/2/3	nucleoside transporter	3	C:integral to membrane; F:nucleoside transmembrane transporter activity; P:transport				N
OphioH327gp0419	I	-	1642532	1644233	1702	2826	1642532	1644233	2	160	513	Putative uncharacterized protein	Eutypa lata	Ophiostoma piceae			pinin sdk mema domain protein	6	F:molecular_function; P:conidium formation; P:pathogenesis; C:integral to membrane; F:nucleoside transmembrane transporter activity; P:transport				N
OphioH327gp0420	I	+	1645010	1645394	385	776	1645010	1645394	1	52	110	PHD finger-like domain-containing protein 5B	Colletotrichum orbiculare	Colletotrichum orbiculare	K12834	PHF5A; PHD finger-like domain-containing protein 5A	pre-mrna splicing factor ini1	1	P:biological_process				N
OphioH327gp0421	I	-	1646082	1647726	1645	687	1646082	1647726	1	55	529	Putative uncharacterized protein	Nectria haematococca	Ophiostoma piceae			peroxin 26	2	P:metabolic process; F:catalytic activity				N
OphioH327gp0422	I	+	1649963	1652680	2718	2236	1649963	1652680	1	60	885	Putative uncharacterized protein	Grosmannia clavigera	Ophiostoma piceae			cytochrome b561 ferric reductase transmembrane	1	C:integral to membrane				N
OphioH327gp0423	I	+	1653313	1654146	834	632	1653313	1654146	0	0	277	Kinetochore-associated protein NNF1	Togninia minima	Ophiostoma piceae			mind kinetochore complex component	0	-				N
OphioH327gp0424	I	-	1654775	1656738	1964	628	1654775	1656738	1	56	635	Spectrin beta	Grosmannia clavigera	Ophiostoma piceae			spectrin beta	1	F:phospholipid binding				N
OphioH327gp0425	I	-	1660940	1662749	1810	4201	1660940	1662749	2	217	530	Ntf2 and rrm domain containing protein	Eutypa lata	Ophiostoma piceae			ntf2 and rrm domain-containing protein	4	F:nucleic acid binding; F:nucleotide binding; P:transport; C:intracellular				N
OphioH327gp0426	I	+	1665568	1666732	1165	2818	1665568	1666732	3	208	318	Protein RTA1	Togninia minima	Ophiostoma piceae			rta1 domain protein	2	P:response to stress; C:integral to membrane				N
OphioH327gp0427	I	+	1669595	1670903	1309	2862	1669595	1670903	2	130	392	C6 zinc finger fungal transcription factor	Grosmannia clavigera	Ophiostoma piceae			c6 zinc finger domain containing protein	6	P:regulation of transcription, DNA-dependent; P:transcription from RNA polymerase II promoter; F:sequence-specific DNA binding RNA polymerase II transcription factor activity; F:zinc ion binding; P:regulation of transcription from RNA polymerase II promoter; C:nucleus				N
OphioH327gp0427.1	I	+	1671014	1671817	804	110	1671014	1671817	0	0	267	C6 zinc finger fungal transcription factor	Grosmannia clavigera	Ophiostoma piceae			c6 zinc finger domain containing protein	6	P:regulation of transcription, DNA-dependent; P:transcription from RNA polymerase II promoter; F:sequence-specific DNA binding RNA polymerase II transcription factor activity; F:zinc ion binding; P:regulation of transcription from RNA polymerase II promoter; C:nucleus				Y
OphioH327gp0428	I	-	1671974	1673394	1421	156	1671974	1673394	3	206	404	Tafazzin	Grosmannia clavigera	Ophiostoma piceae	K13511	TAZ; monolysocardiolipin acyltransferase [EC:2.3.1.-]	acyltransferase-like protein	3	P:metabolic process; F:transferase activity, transferring acyl groups; F:transferase activity				N
OphioH327gp0429	I	+	1674026	1674709	684	631	1674026	1674709	1	54	209	Sedlin	Grosmannia clavigera	Ophiostoma piceae			sedlin	1	P:transport	-			N
OphioH327gp0430	I	-	1674829	1675857	1029	119	1674829	1675857	0	0	342	Putative uncharacterized protein	Thielavia terrestris	Ophiostoma piceae			hypothetical protein THITE_2094595	0	-				N
OphioH327gp0431	I	+	1678556	1682968	4413	2698	1678556	1682968	3	189	1407	Nucleoporin nup132 (Nuclear pore protein nup132)	Grosmannia clavigera	Ophiostoma piceae	K14300	NUP133; nuclear pore complex protein Nup133	nuclear pore complex subunit	0	-				N
OphioH327gp0432	I	+	1687534	1689046	1513	4565	1687534	1689046	2	151	453	Casein kinase I homolog 1	Gaeumannomyces graminis	Ophiostoma piceae	K02218	CSNK1, CK1; casein kinase 1 [EC:2.7.11.1]	ck1 ck1 ck1-g protein kinase	12	C:mating projection; P:response to glucose stimulus; P:protein phosphorylation; C:cellular bud neck; P:cytokinesis; C:fungal-type vacuole membrane; F:protein serine/threonine kinase activity; C:mitochondrion; P:cell morphogenesis; F:ATP binding; P:endocytosis; C:endoplasmic reticulum	EC:2.7.11.0			N
OphioH327gp0433	I	-	1690513	1691244	732	1466	1690513	1691244	1	54	225	Endosomal cargo receptor	Grosmannia clavigera	Ophiostoma piceae			transmembrane emp24 domain-containing protein 9	3	C:integral to membrane; P:ER to Golgi vesicle-mediated transport; C:mitochondrion	-			Y
OphioH327gp0434	I	+	1692141	1694180	2040	896	1692141	1694180	0	0	679	DNA methyltransferase 1-associated protein dmap1	Grosmannia clavigera	Ophiostoma piceae	K11324	DMAP1, SWC4, EAF2; DNA methyltransferase 1-associated protein 1	swr1-complex protein 4	5	F:methyltransferase activity; F:transferase activity; F:chromatin binding; P:methylation; F:DNA binding				N
OphioH327gp0436	I	+	1707500	1710322	2823	13319	1707500	1710322	1	63	919	Nodulation protein l	Grosmannia clavigera	Ophiostoma piceae			nodulation protein l	1	P:transcription, DNA-dependent	-			N
OphioH327gp0437	I	+	1711294	1714929	3636	971	1711294	1714929	1	60	1191	Oleate activated transcription factor 3	Grosmannia clavigera	Ophiostoma piceae			fungal specific transcription factor domain-containing protein	1	P:transcription, DNA-dependent	-			N
OphioH327gp0438	I	-	1715047	1717127	2081	117	1715047	1717127	1	95	661	AP-3 complex subunit mu-1/Mu-adaptin 3A	Verticillium alfalfae	Ophiostoma piceae	K12398	AP3M; AP-3 complex subunit mu	adaptor complexes medium subunit family protein	1	P:transport	-			N
OphioH327gp0439	I	+	1717530	1717874	345	402	1717530	1717874	1	54	96	Exosome complex exonuclease	Trichoderma reesei	Ophiostoma piceae			exosome complex exonuclease	1	F:exonuclease activity	-			N
OphioH327gp0440	I	+	1718727	1720016	1290	852	1718727	1720016	0	0	429	Exosome complex component rrp4 (Ribosomal RNA-processing protein 4)	Grosmannia clavigera	Ophiostoma piceae	K03679	RRP4, EXOSC2; exosome complex component RRP4	exosome component 2	1	F:exonuclease activity				N
OphioH327gp0441	I	+	1720455	1720974	520	438	1720455	1720974	1	226	97	Putative uncharacterized protein					---NA---	0	-				N
OphioH327gp0442	I	-	1721065	1722793	1729	90	1721065	1722793	1	64	554	Aldehyde dehydrogenase	Grosmannia clavigera	Ophiostoma piceae	K00129	E1.2.1.5; aldehyde dehydrogenase (NAD(P)+) [EC:1.2.1.5]	fatty aldehyde dehydrogenase	2	F:oxidoreductase activity, acting on the aldehyde or oxo group of donors, NAD or NADP as acceptor; P:metabolic process	EC:1.2.1.0			N
OphioH327gp0443	I	-	1723955	1725270	1316	1161	1723955	1725270	1	56	419	37S ribosomal protein	Grosmannia clavigera	Ophiostoma piceae			37s ribosomal protein s24	1	C:ribosome	-			N
OphioH327gp0444	I	+	1725651	1726340	690	380	1725651	1726340	0	0	229	Glycosyltransferase family	Grosmannia clavigera	Ophiostoma piceae	K07432	ALG13; beta-1,4-N-acetylglucosaminyltransferase [EC:2.4.1.141]	glycosyltransferase family 1 protein	5	P:lipid glycosylation; F:carbohydrate binding; F:transferase activity; P:carbohydrate metabolic process; F:transferase activity, transferring hexosyl groups		GT1		N
OphioH327gp0445	I	-	1726564	1728504	1941	223	1726564	1728504	1	87	617	WD repeat protein	Grosmannia clavigera	Ophiostoma piceae			wd repeat-containing protein 2	2	F:catalytic activity; P:metabolic process	-			N
OphioH327gp0446	I	+	1730326	1731242	917	1821	1730326	1731242	3	302	204	Polyadenylate-binding protein 2 (PABP-2)	Grosmannia clavigera	Ophiostoma piceae	K14396	PABPN1, PABP2; polyadenylate-binding protein 2	polyadenylate-binding protein 2	2	F:nucleic acid binding; F:nucleotide binding	-			N
OphioH327gp0447	I	+	1734063	1737199	3137	2820	1734063	1737199	6	560	858	E3 ubiquitin-protein ligase	Grosmannia clavigera	Ophiostoma piceae	K10591	NEDD4, RSP5; E3 ubiquitin-protein ligase NEDD4 [EC:6.3.2.19]	e3 ubiquitin-protein ligase hula	3	F:ubiquitin-protein ligase activity; C:intracellular; P:protein ubiquitination	EC:6.3.2.19			N
OphioH327gp0448	I	-	1738048	1738965	918	848	1738048	1738965	2	195	240	NADH-ubiquinone oxidoreductase subunit B	Grosmannia clavigera	Ophiostoma piceae	K03940	NDUFS7; NADH dehydrogenase (ubiquinone) Fe-S protein 7 [EC:1.6.5.3 1.6.99.3]	mitochondrial nadh-ubiquinone oxidoreductase 20 kd subunit	7	F:metal ion binding; C:respiratory chain; F:quinone binding; F:NADH dehydrogenase (ubiquinone) activity; F:4 iron, 4 sulfur cluster binding; C:mitochondrion; P:electron transport chain	EC:1.6.5.3			N
OphioH327gp0449	I	-	1739965	1740853	889	999	1739965	1740853	1	109	259	Putative uncharacterized protein	Grosmannia clavigera	Ophiostoma piceae			hypothetical protein CMQ_5503	0	-				Y
OphioH327gp0450	I	+	1741461	1742370	910	607	1741461	1742370	1	73	278	54S ribosomal protein L8, mitochondrial	Grosmannia clavigera	Ophiostoma piceae	K02879	RP-L17, rplQ; large subunit ribosomal protein L17	ribosomal protein l17	3	C:ribosome; F:structural constituent of ribosome; P:translation	-			N
OphioH327gp0451	I	-	1742816	1745296	2481	445	1742816	1745296	1	54	808	U3 small nucleolar RNA-associated protein 25 (U3 snoRNA-associated protein 25)	Grosmannia clavigera	Ophiostoma piceae	K14774	UTP25, DEF; U3 small nucleolar RNA-associated protein 25	digestive organ expansion factor	1	C:nucleus	-			N
OphioH327gp0452	I	+	1745785	1747035	1251	488	1745785	1747035	1	120	376	Eukaryotic translation initiation factor 3 subunit F (eIF3f)	Verticillium dahliae	Ophiostoma piceae	K03249	EIF3F; translation initiation factor 3 subunit F	eukaryotic translation initiation factor 3 subunit f	3	C:cytoplasm; P:translational initiation; F:translation initiation factor activity	-		M67X	N
OphioH327gp0453	I	-	1747849	1750644	2796	813	1747849	1750644	4	231	854	R3H domain-containing protein 2	Grosmannia clavigera	Ophiostoma piceae	K02360	ENC; a component of the cytoplasm (encore)	r3h domain-containing protein	1	F:nucleic acid binding				N
OphioH327gp0454	I	+	1752193	1753215	1023	1548	1752193	1753215	2	291	243	Putative uncharacterized protein	Grosmannia clavigera	Sporothrix schenckii			hypothetical protein CMQ_5643	0	-				N
OphioH327gp0455	I	-	1753383	1754087	705	167	1753383	1754087	0	0	234	Pre-mRNA-splicing factor cwf18 (Complexed with cdc5 protein 18)	Grosmannia clavigera	Ophiostoma piceae			cwf18 pre-mrna splicing factor	0	-				N
OphioH327gp0456	I	+	1754471	1757284	2814	383	1754471	1757284	0	0	937	Pentatricopeptide repeat-containing protein At5g16640, mitochondrial	Grosmannia clavigera	Ophiostoma piceae			pentatricopeptide repeat protein	0	-				N
OphioH327gp0457	I	+	1757643	1758362	720	358	1757643	1758362	0	0	239	Putative uncharacterized protein		Ophiostoma piceae			---NA---	0	-				N
OphioH327gp0458	I	-	1758836	1762409	3574	473	1758836	1762409	2	154	1139	Polarized growth protein	Grosmannia clavigera	Ophiostoma piceae			sam domain-containing protein	3	P:cellular process; C:cellular bud; C:site of polarized growth	-			N
OphioH327gp0459	I	+	1765617	1766493	877	3207	1765617	1766493	1	49	275	Delta(3,5)-Delta(2,4)-dienoyl-CoA isomerase, mitochondrial	Grosmannia clavigera	Ophiostoma piceae	K12663	ECH1; delta(3,5)-Delta(2,4)-dienoyl-CoA isomerase [EC:5.3.3.-]	enoyl- hydratase isomerase family protein	2	F:isomerase activity; P:metabolic process	-			N
OphioH327gp0460	I	-	1766720	1766991	272	226	1766720	1766991	1	56	71	RNA polymerase 2 general transcription and DNA repair factor tfiih component	Grosmannia clavigera	Sporothrix schenckii	K10845	TTDA, GTF2H5, TFB5; TFIIH basal transcription factor complex TTD-A subunit	rna polymerase ii transcription factor b subunit 5	4	F:DNA binding; P:nucleotide-excision repair; C:nucleus; P:regulation of transcription, DNA-dependent	-			N
OphioH327gp0461	I	-	1767837	1768550	714	845	1767837	1768550	0	0	237	Phenylalanyl-tRNA beta subunit	Grosmannia clavigera	Ophiostoma piceae			phenylalanyl-trna beta subunit	7	F:RNA binding; F:ATP binding; F:phenylalanine-tRNA ligase activity; C:cytoplasm; F:magnesium ion binding; F:nucleotide binding; P:phenylalanyl-tRNA aminoacylation				N
OphioH327gp0462	I	-	1769998	1771894	1897	1447	1769998	1771894	1	58	612	Phenylalanyl-tRNA beta subunit	Grosmannia clavigera	Ophiostoma piceae	K01890	FARSB, pheT; phenylalanyl-tRNA synthetase beta chain [EC:6.1.1.20]	phenylalanyl-trna synthetase beta chain	6	F:RNA binding; C:phenylalanine-tRNA ligase complex; P:phenylalanyl-tRNA aminoacylation; F:ATP binding; F:phenylalanine-tRNA ligase activity; F:magnesium ion binding	EC:6.1.1.20			N
OphioH327gp0463	I	+	1773280	1774646	1367	1385	1773280	1774646	2	116	416	Oxalate decarboxylase	Trichoderma reesei	Ophiostoma piceae	K01569	oxdD; oxalate decarboxylase [EC:4.1.1.2]	oxalate decarboxylase	3	P:lipopolysaccharide biosynthetic process; F:dTDP-4-dehydrorhamnose 3,5-epimerase activity; F:nutrient reservoir activity	EC:5.1.3.13			Y
OphioH327gp0464	I	-	1775285	1779457	4173	638	1775285	1779457	1	75	1365	Nucleoporin nup61 (Nuclear pore protein nup61)	Grosmannia clavigera	Ophiostoma piceae			ran-binding protein	1	P:cellular process	-			N
OphioH327gp0465	I	+	1781601	1782750	1150	2143	1781601	1782750	1	61	362	Fructose-bisphosphate aldolase	Grosmannia clavigera	Ophiostoma piceae	K01624	FBA, fbaA; fructose-bisphosphate aldolase, class II [EC:4.1.2.13]	fructose-bisphosphate aldolase	3	P:glycolysis; F:fructose-bisphosphate aldolase activity; F:zinc ion binding	EC:4.1.2.13			N
OphioH327gp0466	I	-	1784027	1784654	628	1276	1784027	1784654	2	250	125	Fatty acid-binding protein (Sterol carrier protein 2)	Grosmannia clavigera	Ophiostoma piceae			lipid transfer protein	1	F:sterol binding	-			N
OphioH327gp0467	I	+	1785385	1788598	3214	730	1785385	1788598	3	244	989	Pre-mRNA-splicing factor cwf10	Grosmannia clavigera	Ophiostoma piceae	K12852	EFTUD2; 116 kDa U5 small nuclear ribonucleoprotein component	116 kda u5 small nuclear ribonucleoprotein component	6	F:translation elongation factor activity; P:translational elongation; P:GTP catabolic process; F:GTPase activity; C:ribonucleoprotein complex; F:GTP binding	-			N
OphioH327gp0468	I	-	1790315	1791352	1038	1716	1790315	1791352	1	357	226	MIP18 family protein YHR122W	Grosmannia clavigera	Ophiostoma piceae			fam96b protein	0	-				N
OphioH327gp0469	I	+	1800998	1803933	3353	9645	1800581	1803933	4	434	972	Nitrogen assimilation transcription factor nit-4	Colletotrichum graminicola	Ophiostoma piceae			related to cutinase transcription factor 1 alpha	1	P:transcription, DNA-dependent				N
OphioH327gp0470	I	-	1804774	1805877	1104	840	1804774	1805877	2	120	327	Putative uncharacterized protein	Grosmannia clavigera	Ophiostoma piceae			paired amphipathic helix protein	2	P:regulation of transcription, DNA-dependent; C:nucleus				N
OphioH327gp0471	I	+	1806371	1807198	828	493	1806371	1807198	0	0	275	Frg1-like family protein	Grosmannia clavigera	Ophiostoma piceae			frg1-like family protein	2	F:molecular_function; P:biological_process				N
OphioH327gp0472	I	-	1807314	1808540	1227	115	1807314	1808540	4	228	332	WD repeat protein	Neurospora tetrasperma	Ophiostoma piceae			wd40 repeat-like protein	2	F:molecular_function; C:cellular_component				N
OphioH327gp0473	I	+	1809374	1811935	2562	833	1809374	1811935	2	144	805	Ubiquitin-protein ligase sel1	Grosmannia clavigera	Ophiostoma piceae	K14026	SEL1, SEL1L; SEL1 protein	ubiquitin-protein ligase sel1 ubx2	1	F:ligase activity	-			Y
OphioH327gp0474	I	+	1812278	1813175	898	342	1812278	1813175	1	67	276	Putative uncharacterized protein	Grosmannia clavigera	Ophiostoma piceae			dna repair protein dds20 mei5	0	-				N
OphioH327gp0475	I	-	1813563	1814630	1068	387	1813563	1814630	1	57	336	Putative uncharacterized protein	Grosmannia clavigera	Ophiostoma piceae			hypothetical protein CMQ_1890	0	-				N
OphioH327gp0476	I	+	1817416	1818559	1144	2785	1817416	1818559	5	313	276	Mannosylphosphorylation protein	Sclerotinia borealis	Sporothrix schenckii			mannosylphosphorylation protein	0	-				Y
OphioH327gp0477	I	+	1819346	1821874	2529	786	1819346	1821874	2	120	802	Putative uncharacterized protein	Grosmannia clavigera	Ophiostoma piceae			at hook domain-containing protein	0	-				N
OphioH327gp0478	I	-	1822104	1823354	1086	229	1822104	1823189	1	63	340	Putative uncharacterized protein	Grosmannia clavigera	Ophiostoma piceae			autophagy protein	4	F:molecular_function; P:biological_process; C:cellular_component; P:autophagy				N
OphioH327gp0479	I	-	1824219	1825393	1175	864	1824219	1825393	2	689	161	40S ribosomal protein S11-B	Grosmannia clavigera	Ophiostoma piceae	K02949	RP-S11e, RPS11; small subunit ribosomal protein S11e	40s ribosomal protein s11	3	C:ribosome; F:structural constituent of ribosome; P:translation	-			N
OphioH327gp0480	I	+	1826940	1828439	1500	1546	1826940	1828439	1	84	471	Nicotinate phosphoribosyltransferase	Grosmannia clavigera	Ophiostoma piceae	K00763	pncB, NAPRT1; nicotinate phosphoribosyltransferase [EC:2.4.2.11]	nicotinate phosphoribosyltransferase	9	F:nicotinate-nucleotide diphosphorylase (carboxylating) activity; P:chromatin silencing at rDNA; P:NAD biosynthetic process; P:replicative cell aging; P:nicotinate nucleotide salvage; P:chromatin silencing at telomere; F:nicotinate phosphoribosyltransferase activity; C:cytoplasm; C:nucleus	EC:2.4.2.19; EC:2.4.2.11			N
OphioH327gp0481	I	-	1828846	1830801	1956	406	1828846	1830801	0	0	651	Glycoside hydrolase, family 76	Grosmannia clavigera	Ophiostoma piceae			glycoside hydrolase family 76 protein	1	F:catalytic activity	-	GH76		Y
OphioH327gp0482	I	-	1832407	1833625	1219	1605	1832407	1833625	1	52	388	Fe/ascorbate oxidoreductase	Pestalotiopsis fici	Ophiostoma piceae			2og-fe oxygenase superfamily protein	4	P:oxidation-reduction process; F:oxidoreductase activity, acting on paired donors, with incorporation or reduction of molecular oxygen, 2-oxoglutarate as one donor, and incorporation of one atom each of oxygen into both donors; F:oxidoreductase activity; F:iron ion binding				N
OphioH327gp0483	I	-	1834179	1835210	1032	553	1834179	1835210	0	0	343	Retinol dehydrogenase 11	Togninia minima	Ophiostoma piceae	K11152	RDH11; retinol dehydrogenase 11 [EC:1.1.1.-]	short-chain dehydrogenase	4	P:oxidation-reduction process; F:oxidoreductase activity; P:metabolic process; F:nucleotide binding				N
OphioH327gp0484	I	-	1836479	1837312	834	1268	1836479	1837312	0	0	277	Adenylate kinase 3/ATP-AMP transphosphorylase 3	Grosmannia clavigera	Ophiostoma piceae	K00939	E2.7.4.3, adk; adenylate kinase [EC:2.7.4.3]	adenylate kinase 2	6	C:cytoplasm; F:adenylate kinase activity; P:nucleotide biosynthetic process; P:phosphorylation; F:hydrolase activity; F:ATP binding	EC:2.7.4.3			N
OphioH327gp0485	I	+	1839667	1841508	1842	2354	1839667	1841508	1	108	577	Mrs7 family protein	Grosmannia clavigera	Ophiostoma piceae			mitochondrial distribution and morphology protein 38	0	-				N
OphioH327gp0486	I	+	1843096	1844997	1902	1587	1843096	1844997	1	54	615	Sorting nexin-4 (Autophagy-related protein 24)	Grosmannia clavigera	Sporothrix schenckii			sorting nexin-4	3	C:cytoplasm; F:lipid binding; P:cellular process	-			N
OphioH327gp0487	I	-	1845574	1849684	2886	576	1845574	1848459	0	0	961	Pheromone processing endoprotease kex2	Grosmannia clavigera	Ophiostoma piceae	K01341	E3.4.21.61; kexin [EC:3.4.21.61]	pheromone processing endoprotease	2	C:Golgi apparatus; F:serine-type endopeptidase activity	EC:3.4.21.0		S08B	Y
OphioH327gp0488	I	+	1851963	1857605	5643	2278	1851963	1857605	0	0	1880	Putative uncharacterized protein	Grosmannia clavigera	Ophiostoma piceae			hypothetical protein CMQ_7774	1	C:cell part	-			N
OphioH327gp0489	I	+	1864293	1865852	1560	6687	1864293	1865852	1	66	497	E3 ubiquitin-protein ligase RNF13 (RING finger protein 13)	Neurospora crassa	Ophiostoma piceae	K15706	RNF167; E3 ubiquitin-protein ligase RNF167 [EC:6.3.2.19]	ring-8 protein	2	F:metal ion binding; F:zinc ion binding				N
OphioH327gp0490	I	-	1866304	1867842	1539	451	1866304	1867842	0	0	512	Putative uncharacterized protein	Grosmannia clavigera	Ophiostoma piceae			hypothetical protein CMQ_4154	0	-				N
OphioH327gp0491	I	+	1868731	1874284	5554	888	1868731	1874284	1	58	1831	Vacuolar protein sorting-associated protein 8 homolog	Grosmannia clavigera	Ophiostoma piceae			golgi complex component	1	F:zinc ion binding				N
OphioH327gp0492	I	-	1874577	1875770	1194	292	1874577	1875770	0	0	397	Glucose-inducible sam-dependent methyltransferase	Grosmannia clavigera	Ophiostoma piceae			glucose-inducible sam-dependent methyltransferase	4	F:methyltransferase activity; F:transferase activity; P:methylation; F:molecular_function				N
OphioH327gp0493	I	+	1876907	1877636	730	1136	1876907	1877636	2	109	206	Bap31 domain protein	Grosmannia clavigera	Ophiostoma piceae			bap31 domain protein	3	C:integral to membrane; C:endoplasmic reticulum; P:intracellular protein transport				N
OphioH327gp0494	I	-	1878109	1879128	1020	472	1878109	1879128	2	138	293	Putative uncharacterized protein	Fusarium fujikuroi	Ophiostoma piceae			hypothetical protein GGTG_10093	2	P:DNA repair; F:DNA binding				N
OphioH327gp0495	I	+	1879976	1880383	408	847	1879976	1880383	2	177	76	Putative uncharacterized protein	Melampsora larici-populina	Sporothrix schenckii			duf1909-domain-containing protein	2	F:zinc ion binding; C:intracellular	-			N
OphioH327gp0496	I	-	1880679	1881935	1257	295	1880679	1881935	1	54	400	Fe/ascorbate oxidoreductase	Grosmannia clavigera	Ophiostoma piceae			naringenin 3-dioxygenase	3	P:oxidation-reduction process; F:oxidoreductase activity, acting on single donors with incorporation of molecular oxygen, incorporation of two atoms of oxygen; F:oxidoreductase activity, acting on paired donors, with incorporation or reduction of molecular oxygen, 2-oxoglutarate as one donor, and incorporation of one atom each of oxygen into both donors	EC:1.13.11.0; EC:1.14.11.0			N
OphioH327gp0497	I	-	1882357	1885705	3349	421	1882357	1885705	1	58	1096	U3 small nucleolar RNA-associated protein 17 (U3 snoRNA-associated protein 17)	Grosmannia clavigera	Ophiostoma piceae	K14552	NAN1, UTP17, WDR75; NET1-associated nuclear protein 1 (U3 small nucleolar RNA-associated protein 17)	wd domain containing protein	0	-				N
OphioH327gp0498	I	+	1886309	1886789	570	603	1886220	1886789	3	336	77	DNA-directed RNA polymerases I, II, and III subunit RPABC5	Grosmannia clavigera	Grosmannia clavigera	K03007	RPB10, POLR2L; DNA-directed RNA polymerases I, II, and III subunit RPABC5	dna-directed rna polymerases i ii iii subunit 10	4	F:DNA-directed RNA polymerase activity; P:transcription, DNA-dependent; F:DNA binding; F:zinc ion binding	EC:2.7.7.6			N
OphioH327gp0499	I	+	1894388	1896986	2599	7598	1894388	1896986	6	442	718	Conserved hypothetical protein	Grosmannia clavigera	Ophiostoma piceae			hypothetical protein CMQ_4143	1	F:DNA binding				N
OphioH327gp0500	I	-	1897586	1901452	3867	599	1897586	1901452	0	0	1288	WD repeat protein	Grosmannia clavigera	Ophiostoma piceae			wd repeat-containing protein	2	F:molecular_function; C:cellular_component				N
OphioH327gp0501	I	-	1902467	1903501	1035	1014	1902467	1903501	0	0	344	Putative uncharacterized protein	Togninia minima	Ophiostoma piceae			integral membrane protein	0	-				N
OphioH327gp0502	I	+	1913674	1915450	1777	10172	1913674	1915450	2	157	539	Serine/threonine-protein phosphatase PP-Z	Grosmannia clavigera	Ophiostoma piceae	K01090	E3.1.3.16; protein phosphatase [EC:3.1.3.16]	serine threonine-protein phosphatase pp-z	2	F:cofactor binding; F:magnesium-dependent protein serine/threonine phosphatase activity	-			N
OphioH327gp0503	I	+	1917403	1918511	1109	1952	1917403	1918511	1	65	347	WD repeat protein	Grosmannia clavigera	Ophiostoma piceae			ribosomal recycling factor	6	P:oxidation-reduction process; F:oxidoreductase activity; P:gamma-aminobutyric acid catabolic process; F:oxidoreductase activity, acting on the aldehyde or oxo group of donors, NAD or NADP as acceptor; P:metabolic process; F:succinate-semialdehyde dehydrogenase [NAD(P)+] activity				N
OphioH327gp0504	I	-	1918775	1920061	1287	263	1918775	1920061	0	0	428	Putative uncharacterized protein	Togninia minima	Ophiostoma piceae			hypothetical protein CMQ_3945	3	F:molecular_function; P:biological_process; C:cellular_component				N
OphioH327gp0505	I	-	1920542	1922097	1556	480	1920542	1922097	1	68	495	Succinate-semialdehyde dehydrogenase	Grosmannia clavigera	Ophiostoma piceae	K00135	E1.2.1.16, gabD; succinate-semialdehyde dehydrogenase (NADP+) [EC:1.2.1.16]	succinate semialdehyde dehydrogenase	3	F:succinate-semialdehyde dehydrogenase [NAD(P)+] activity; P:oxidation-reduction process; P:gamma-aminobutyric acid catabolic process	EC:1.2.1.16			N
OphioH327gp0506	I	-	1925260	1926158	899	3162	1925260	1926158	1	77	273	Putative uncharacterized protein	Togninia minima	Ophiostoma piceae			hypothetical protein THITE_73555	2	F:molecular_function; C:cellular_component				N
OphioH327gp0507	I	+	1934608	1940081	5474	8449	1934608	1940081	1	68	1801	Ethylene receptor	Grosmannia clavigera	Ophiostoma piceae			histidine kinase group protein	1	P:signal transduction	-			N
OphioH327gp0508	I	-	1941455	1943266	1812	1373	1941455	1943266	0	0	603	Meiotic expression up-regulated protein 6	Chaetomium globosum	Ophiostoma piceae			immunogenic protein	1	F:phospholipid binding				N
OphioH327gp0509	I	-	1952933	1956283	3351	9666	1952933	1956283	2	393	985	Transcription factor SFP1 (Split finger protein 1)	Grosmannia clavigera	Ophiostoma piceae			c2h2 transcription factor	1	F:binding	-			N
OphioH327gp0510	I	+	1964403	1965149	747	8119	1964403	1965149	0	0	248	Altered inheritance rate of mitochondria protein 38 homolog	Grosmannia clavigera	Ophiostoma piceae			mitochondrial hypoxia responsive domain containing protein	2	C:integral to membrane; P:mycelium development	-			N
OphioH327gp0511	I	-	1965928	1968102	2175	778	1965928	1968102	0	0	724	Rho-GTPase-activating protein gacHH (GTPase activating factor for raC protein HH)	Arthrobotrys oligospora	Ophiostoma piceae			kelch repeat protein	0	-				N
OphioH327gp0512	I	+	1969918	1972496	2579	1815	1969918	1972496	2	140	812	tRNA-dihydrouridine (47) synthase	Grosmannia clavigera	Ophiostoma piceae	K05544	DUS3; tRNA-dihydrouridine synthase 3 [EC:1.3.1.89]	trna-dihydrouridine synthase 3	3	F:binding; F:oxidoreductase activity;	-			N
OphioH327gp0513	I	-	1972885	1976752	2810	388	1972885	1975694	2	143	888	Rho-GTPase-activating protein 8	Grosmannia clavigera	Ophiostoma piceae			group protein	2	C:intracellular; P:intracellular signal transduction	-			N
OphioH327gp0514	I	+	1977447	1978994	1548	694	1977447	1978994	1	75	490	Microsomal dipeptidase	Grosmannia clavigera	Ophiostoma piceae	K01273	E3.4.13.19, DPEP1; membrane dipeptidase [EC:3.4.13.19]	membrane dipeptidase	4	F:dipeptidase activity; F:metalloexopeptidase activity; F:dipeptidyl-peptidase activity; P:proteolysis	EC:3.4.13.0		M19	N
OphioH327gp0515	I	-	1979286	1979726	441	291	1979286	1979726	1	81	119	40S ribosomal protein s13	Grosmannia clavigera	Ophiostoma piceae	K02952	RP-S13, rpsM; small subunit ribosomal protein S13	mitochondrial 37s ribosomal protein sws2	7	F:structural constituent of ribosome; F:RNA binding; P:ribosome biogenesis; C:small ribosomal subunit; C:cytosol; P:translation; C:mitochondrion	-			N
OphioH327gp0516	I	+	1980337	1982412	2076	610	1980337	1982412	0	0	691	Putative uncharacterized protein	Grosmannia clavigera	Ophiostoma piceae			hypothetical protein CMQ_656	0	-				N
OphioH327gp0517	I	+	1985056	1986486	1431	2643	1985056	1986486	1	69	453	Putative uncharacterized protein	Grosmannia clavigera	Ophiostoma piceae			hypothetical protein CMQ_1479	0	-				N
OphioH327gp0518	I	+	1988831	1992082	3252	2344	1988831	1992082	0	0	1083	Putative uncharacterized protein	Grosmannia clavigera	Ophiostoma piceae			hypothetical protein CMQ_703	0	-				N
OphioH327gp0519	I	+	1997124	1999562	2439	5041	1997124	1999562	0	0	812	Flavin carrier protein 2 (FAD transporter 2)	Grosmannia clavigera	Ophiostoma piceae			calcium-related spray protein	0	-				Y
OphioH327gp0520	I	-	2000717	2004043	3327	1154	2000717	2004043	0	0	1108	Regulatory protein wetA	Grosmannia clavigera	Ophiostoma piceae			regulatory protein weta	0	-				N
OphioH327gp0521	I	-	2012901	2015045	2145	8857	2012901	2015045	4	270	624	Quinidine resistance protein 1	Gaeumannomyces graminis	Gaeumannomyces graminis			major facilitator superfamily transporter	2	C:integral to membrane; P:transmembrane transport				N
OphioH327gp0522	I	+	2023604	2024935	1332	8558	2023604	2024935	1	60	423	Putative uncharacterized protein	Grosmannia clavigera	Ophiostoma piceae			hypothetical protein CMQ_1580	0	-				N
OphioH327gp0523	I	-	2025331	2026405	1075	395	2025331	2026405	3	178	298	Centromere protein V (Nuclear protein p30)	Colletotrichum orbiculare	Ophiostoma piceae			glutathione-dependent formaldehyde-activating enzyme	3	F:carbon-sulfur lyase activity; P:metabolic process; C:cellular_component				N
OphioH327gp0524	I	+	2032046	2037261	5216	5640	2032046	2037261	9	2570	881	Meiotically up-regulated gene 158 protein	Grosmannia clavigera	Ophiostoma piceae			duf323 domain containing protein	0	-				N
OphioH327gp0525	I	-	2037785	2039262	1478	523	2037785	2039262	1	65	470	Translation initiation factor eIF-2B subunit alpha (eIF-2B GDP-GTP exchange factor subunit alpha)	Grosmannia clavigera	Sporothrix schenckii	K03239	EIF2B1; translation initiation factor eIF-2B subunit alpha	translation initiation factor eif-2b subunit alpha	1	P:cellular metabolic process	-			N
OphioH327gp0526	I	+	2039737	2040657	921	474	2039737	2040657	0	0	306	Adaptin ear-binding coat-associated protein 1 (NECAP endocytosis-associated protein 1)	Grosmannia clavigera	Ophiostoma piceae			adaptin ear-binding coat-associated protein 2	2	C:membrane; P:endocytosis				N
OphioH327gp0527	I	-	2041043	2042434	1392	385	2041043	2042434	0	0	463	Putative uncharacterized protein	Grosmannia clavigera	Ophiostoma piceae			hypothetical protein CMQ_601	4	F:ATP binding; F:serine-type endopeptidase activity; P:negative regulation of catalytic activity; F:identical protein binding				N
OphioH327gp0528	I	-	2043683	2044937	1255	1248	2043683	2044937	2	121	377	Putative uncharacterized protein	Neurospora tetrasperma	Ophiostoma piceae	K04070	pflX; putative pyruvate formate lyase activating enzyme [EC:1.97.1.4]	radical sam superfamily protein	3	P:metabolic process; F:iron-sulfur cluster binding; F:lyase activity	-			N
OphioH327gp0529	I	+	2047074	2049843	2770	2136	2047074	2049843	2	325	814	Serine/threonine-protein kinase oca2	Grosmannia clavigera	Ophiostoma piceae			hal protein kinase	8	F:kinase activity; F:ATP binding; F:protein kinase activity; P:phosphorylation; F:nucleotide binding; P:protein phosphorylation; F:transferase activity, transferring phosphorus-containing groups; F:protein serine/threonine kinase activity				N
OphioH327gp0529.1	I	+	2050601	2051190	590	757	2050601	2051190	2	278	103	Chaperonin (10 kDa hsp)	Sordaria macrospora	Ophiostoma piceae	K04078	groES, HSPE1; chaperonin GroES		4	F:ATP binding; C:cytoplasm; P:protein folding; P:response to stress				N
OphioH327gp0530	I	+	2053189	2054325	1137	1998	2053189	2054325	0	0	378	Endoglucanase D	Grosmannia clavigera	Ophiostoma piceae			endoglucanase b	2	F:chitin binding; C:cellular_component		GH61		Y
OphioH327gp0531	I	-	2055125	2055931	807	799	2055125	2055931	1	93	237	Cysteine dioxygenase	Grosmannia clavigera	Ophiostoma piceae	K00456	CDO1; cysteine dioxygenase [EC:1.13.11.20]	cysteine dioxygenase	4	F:iron ion binding; P:oxidation-reduction process; P:L-cysteine metabolic process; F:cysteine dioxygenase activity	EC:1.13.11.20			N
OphioH327gp0532	I	+	2058849	2060549	1701	2917	2058849	2060549	1	54	548	Sulfite efflux pump SSU1	Nectria haematococca	Ophiostoma piceae			flavodoxin and radical sam domain containing protein	6	C:integral to membrane; F:oxidoreductase activity; F:iron-sulfur cluster binding; P:oxidation-reduction process; P:transmembrane transport; F:FMN binding	-			N
OphioH327gp0533	I	+	2061165	2063837	2673	615	2061165	2063837	1	99	857	tRNA wybutosine-synthesizing protein 1	Grosmannia clavigera	Ophiostoma piceae	K15449	TYW1; tRNA wybutosine-synthesizing protein 1	trna wybutosine-synthesizing protein 1	6	C:integral to membrane; F:oxidoreductase activity; F:iron-sulfur cluster binding; P:oxidation-reduction process; P:transmembrane transport; F:FMN binding	-			N
OphioH327gp0534	I	-	2064641	2065347	707	803	2064641	2065347	3	185	173	Mitochondrial import receptor subunit tom-20	Grosmannia clavigera	Ophiostoma piceae			mitochondrial import receptor subunit	2	P:protein targeting; C:mitochondrial outer membrane translocase complex	-			N
OphioH327gp0535	I	+	2066310	2068569	2260	962	2066310	2068569	1	52	735	Exocyst complex component EXO84	Grosmannia clavigera	Ophiostoma piceae			exocyst complex component exo84	3	F:phosphoprotein phosphatase activity; P:transport; C:cytoplasmic vesicle	EC:3.1.3.16			N
OphioH327gp0536	I	+	2070292	2071485	1194	1722	2070292	2071485	3	219	324	Serine/threonine-protein phosphatase PP2A catalytic subunit	Togninia minima	Ophiostoma piceae	K04382	PPP2C; protein phosphatase 2 (formerly 2A), catalytic subunit [EC:3.1.3.16]	serine threonine-protein phosphatase pp2a catalytic subunit	1	F:phosphoprotein phosphatase activity	EC:3.1.3.16			N
OphioH327gp0537	I	-	2072107	2077739	5633	621	2072107	2077739	2	2672	986	Uncharacterized transporter C1683.12	Trichoderma atroviride	Ophiostoma piceae			major facilitator superfamily transporter	2	P:transmembrane transport; C:integral to membrane	-			N
OphioH327gp0538	I	-	2079731	2082328	2598	1991	2079731	2082328	0	0	865	Mucin family signaling protein	Grosmannia clavigera	Ophiostoma piceae			mucin family signaling protein	0	-				Y
OphioH327gp0539	I	-	2091953	2093565	1613	9624	2091953	2093565	1	1478	44	Putative uncharacterized protein					---NA---	0	-				N
OphioH327gp0540	I	+	2094502	2095289	788	936	2094502	2095289	5	446	113	Peptidyl-prolyl cis-trans isomerase fkr-3 (PPIase fkr-3)	Grosmannia clavigera	Grosmannia clavigera	K09568	FKBP1; FK506-binding protein 1 [EC:5.2.1.8]	fk506-binding protein 1b	8	P:protein folding; F:macrolide binding; P:chromatin organization; P:homoserine metabolic process; P:protein peptidyl-prolyl isomerization; C:nucleus; F:peptidyl-prolyl cis-trans isomerase activity; C:mitochondrion	EC:5.2.1.8			N
OphioH327gp0541	I	+	2096789	2099980	3192	1499	2096789	2099980	1	87	1034	PolyA+ RNA transport protein	Grosmannia clavigera	Ophiostoma piceae	K03178	UBE1, UBA1; ubiquitin-activating enzyme E1 [EC:6.3.2.19]	ubiquitin-activating enzyme e1 1	4	F:ATP binding; P:protein ubiquitination; F:ubiquitin activating enzyme activity; F:ligase activity	-			N
OphioH327gp0542	I	+	2100747	2102092	1346	766	2100747	2102092	2	122	407	Glutathione S-transferase omega-like 2	Grosmannia clavigera	Ophiostoma piceae	K07393	ECM4; putative glutathione S-transferase	glutathione s-transferase gst3	3	F:glutathione transferase activity; P:fungal-type cell wall organization; F:nucleotide binding	EC:2.5.1.18			N
OphioH327gp0543	I	-	2102726	2108439	5714	633	2102726	2108439	1	59	1884	Chitin synthase 8 (Myosin chitin synthase 1)	Grosmannia clavigera	Ophiostoma piceae	K00698	CHS1; chitin synthase [EC:2.4.1.16]	glycosyltransferase family 2 protein	5	C:myosin complex; F:heme binding; F:ATP binding; F:motor activity; F:transferase activity, transferring hexosyl groups	EC:2.4.1.0	GT2		N
OphioH327gp0544	I	+	2114799	2120343	5545	6359	2114799	2120343	1	55	1829	Chitin synthase 6 (Class-V chitin synthase 6)	Grosmannia clavigera	Ophiostoma piceae	K00698	CHS1; chitin synthase [EC:2.4.1.16]	chitin synthase 6	5	C:myosin complex; F:heme binding; F:ATP binding; F:motor activity; F:transferase activity, transferring hexosyl groups	EC:2.4.1.0	GT2		N
OphioH327gp0545	I	-	2120992	2123385	2394	648	2120992	2123385	0	0	797	Engulfment and cell motility protein 3	Grosmannia clavigera	Ophiostoma piceae			elmo ced-12 family protein	2	C:cytoskeleton; P:phagocytosis	-			N
OphioH327gp0546	I	+	2124979	2125638	660	1593	2124979	2125638	2	120	179	Cytidine deaminase	Grosmannia clavigera	Ophiostoma piceae	K01489	E3.5.4.5, cdd; cytidine deaminase [EC:3.5.4.5]	cytidine deaminase	4	F:nucleoside-triphosphatase activity; F:zinc ion binding; F:cytidine deaminase activity; P:cytidine deamination	EC:3.6.1.15; EC:3.5.4.5			N
OphioH327gp0547	I	-	2126040	2127300	1261	401	2126040	2127300	1	64	398	1,4-beta-D-glucan cellobiohydrolase C	Sordaria macrospora	Ophiostoma piceae	K01179	E3.2.1.4; endoglucanase [EC:3.2.1.4]	exoglucanase 3 precursor	2	F:cellulose 1,4-beta-cellobiosidase activity; P:cellulose catabolic process	EC:3.2.1.91	GH6		Y
OphioH327gp0548	I	-	2128694	2129868	1175	1393	2128694	2129868	3	173	333	Malonyl-acyl carrier protein	Colletotrichum orbiculare	Ophiostoma piceae	K12669	OST3, OST6; oligosaccharyltransferase complex subunit gamma	dolichyl-diphosphooligosaccharide-protein glycotransferase	3	F:zinc ion binding; F:transferase activity; P:metabolic process	-			Y
OphioH327gp0549	I	+	2130920	2135380	4461	1051	2130920	2135380	0	0	1486	5'-3' exoribonuclease 1 (Exonuclease 2)	Grosmannia clavigera	Ophiostoma piceae	K12618	XRN1, SEP1, KEM1; 5'-3' exoribonuclease 1 [EC:3.1.13.-]	5 -3 exoribonuclease 1	4	F:nucleic acid binding; C:intracellular; F:5'-3' exonuclease activity; P:nucleobase-containing compound metabolic process	-			N
OphioH327gp0550	I	+	2136068	2137711	1644	687	2136068	2137711	3	261	460	Histone acetyltransferase type B subunit 2	Grosmannia clavigera	Ophiostoma piceae	K10752	RBBP4, HAT2, CAF1, MIS16; histone-binding protein RBBP4	histone acetyltransferase type b subunit 2	5	C:cytoplasm; P:chromatin modification; F:transferase activity; C:nucleus; P:DNA repair	-			N
OphioH327gp0551	I	+	2138637	2141945	3309	925	2138637	2141945	1	72	1078	Putative uncharacterized protein	Grosmannia clavigera	Ophiostoma piceae			hypothetical protein CMQ_3040	0	-				N
OphioH327gp0552	I	-	2143625	2145656	2032	1679	2143625	2145656	2	142	629	Related to centractin ARP1	Neurospora crassa	Ophiostoma piceae			related to centractin	4	F:nucleic acid binding; C:intracellular; F:nucleotide binding; F:zinc ion binding	-			N
OphioH327gp0553	I	+	2149522	2149863	342	3865	2149522	2149863	1	57	94	Stress response RCI peptide	Grosmannia clavigera	Ophiostoma piceae			plasma membrane proteolipid 3	1	C:integral to membrane	-			Y
OphioH327gp0554	I	+	2152427	2154682	2256	2563	2152427	2154682	0	0	751	Putative uncharacterized protein	Grosmannia clavigera	Ophiostoma piceae			hypothetical protein CMQ_2592	0	-				N
OphioH327gp0555	I	-	2155270	2159268	3999	587	2155270	2159268	2	135	1287	CTD kinase subunit alpha	Botrytis cinerea	Ophiostoma piceae	K00916	CTK1; CTD kinase subunit alpha [EC:2.7.11.22 2.7.11.23]	cmgc cdk crk7 protein kinase	3	P:phosphorylation; F:protein kinase activity; F:nucleotide binding	-			N
OphioH327gp0556	I	-	2160016	2161140	1125	747	2160016	2161140	0	0	374	Putative uncharacterized protein		Ophiostoma piceae			---NA---	0	-				N
OphioH327gp0557	I	+	2164593	2166936	2344	3452	2164593	2166936	3	229	704	Glycogen (starch) synthase	Grosmannia clavigera	Ophiostoma piceae	K00693	GYS; glycogen(starch) synthase [EC:2.4.1.11]	glycogen synthase	3	P:glycogen biosynthetic process; F:glycogen (starch) synthase activity; C:mitochondrion	EC:2.4.1.11	GT3		N
OphioH327gp0558	I	+	2169304	2171394	2091	2367	2169304	2171394	0	0	696	F-box domain containing protein	Grosmannia clavigera	Ophiostoma piceae			f-box domain-containing protein	1	C:cellular_component				N
OphioH327gp0559	I	+	2178707	2180161	1455	7312	2178707	2180161	0	0	484	Putative uncharacterized protein	Grosmannia clavigera	Ophiostoma piceae			hypothetical protein CMQ_2894	0	-				N
OphioH327gp0560	I	+	2182179	2182763	585	2017	2182179	2182763	0	0	194	Uncharacterized N-acetyltransferase YoaA	Nectria haematococca	Ophiostoma piceae	K00676	E2.3.1.128; ribosomal-protein-alanine N-acetyltransferase [EC:2.3.1.128]	acetyltransferase	1	F:transferase activity	-			N
OphioH327gp0561	I	-	2183651	2184954	1304	887	2183651	2184954	3	284	339	Fatty acid elongase	Grosmannia clavigera	Ophiostoma piceae	K10245	ELO2; fatty acid elongase 2 [EC:2.3.1.-]	fatty acid elongase	6	P:fatty acid elongation, unsaturated fatty acid; P:sphingolipid biosynthetic process; P:vesicle-mediated transport; C:integral to membrane; C:endoplasmic reticulum; F:fatty acid elongase activity	-			N
OphioH327gp0562	I	+	2188472	2189234	763	3517	2188472	2189234	2	298	154	Cytochrome c oxidase subunit 6, mitochondrial	Thielavia terrestris	Ophiostoma piceae	K02264	COX5A; cytochrome c oxidase subunit 5a	cytochrome c oxidase subunit va	2	C:mitochondrial inner membrane; F:cytochrome-c oxidase activity	EC:1.9.3.1			N
OphioH327gp0563	I	-	2189895	2194505	4611	660	2189895	2194505	1	54	1518	Homeobox protein cut-like 1 (CCAAT displacement protein)	Grosmannia clavigera	Ophiostoma piceae			hypothetical protein CMQ_2708	1	C:nucleus				N
OphioH327gp0564	I	+	2197280	2199586	2307	2774	2197280	2199586	0	0	768	Sphingomyelin phosphodiesterase 2	Pestalotiopsis fici	Ophiostoma piceae			ser thr protein phosphatase family protein	1	F:hydrolase activity	-			N
OphioH327gp0565	I	+	2200187	2203672	3486	600	2200187	2203672	2	120	1121	Ubiquitin-like-specific protease 2	Grosmannia clavigera	Ophiostoma piceae	K08596	SENP7; sentrin-specific protease 7 [EC:3.4.22.68]	ulp1 protease family protein	3	P:proteolysis; F:cysteine-type peptidase activity; F:peptidase activity			C48	N
OphioH327gp0566	I	-	2204532	2206523	1992	859	2204532	2206523	0	0	663	Small nucleolar ribonucleoprotein complex	Grosmannia clavigera	Ophiostoma piceae	K14793	RRP9; ribosomal RNA-processing protein 9	small nucleolar ribonucleoprotein complex	3	F:nucleic acid binding; C:ribonucleoprotein complex; F:molecular_function				N
OphioH327gp0567	I	+	2206811	2207960	549	287	2207412	2207960	0	0	182	Proteasome subunit beta type-2	Togninia minima	Ophiostoma piceae	K02734	PSMB2; 20S proteasome subunit beta 4 [EC:3.4.25.1]	proteasome subunit beta type-2	5	C:cytoplasm; C:proteasome core complex; C:nucleus; F:threonine-type endopeptidase activity; P:proteolysis involved in cellular protein catabolic process	EC:3.4.25.0		T01A	N
OphioH327gp0568	I	+	2209544	2211786	2243	1583	2209544	2211786	1	110	710	ATP-dependent RNA helicase ded1	Grosmannia clavigera	Ophiostoma piceae	K11594	DDX3X, bel; ATP-dependent RNA helicase [EC:3.6.4.13]	atp-dependent rna helicase ded1	5	C:cytoplasm; P:translational initiation; F:ATP-dependent helicase activity; F:ATP binding; F:translation initiation factor activity	-			N
OphioH327gp0569	I	+	2213586	2216179	2594	1799	2213586	2216179	5	350	747	XPG I-region protein	Grosmannia clavigera	Ophiostoma piceae			xpg domain-containing protein	4	P:DNA repair; P:nucleic acid phosphodiester bond hydrolysis; F:nuclease activity; C:cellular_component				N
OphioH327gp0570	I	-	2216717	2218990	2274	537	2216717	2218990	3	198	691	Putative uncharacterized protein	Grosmannia clavigera	Ophiostoma piceae			hypothetical protein CMQ_2561	6	F:molecular_function; F:zinc ion binding; P:biological_process; C:intracellular; C:cellular_component; F:DNA binding				N
OphioH327gp0571	I	+	2219639	2221304	1666	648	2219639	2221304	1	112	517	tRNA pseudouridine synthase B	Grosmannia clavigera	Ophiostoma piceae	K03177	truB, PUS4, TRUB1; tRNA pseudouridine55 synthase [EC:5.4.99.25]	trna pseudouridine synthase b	4	F:RNA binding; P:pseudouridine synthesis; P:RNA processing; F:pseudouridine synthase activity	EC:5.4.99.12			N
OphioH327gp0572	I	-	2221744	2222835	1092	439	2221744	2222835	0	0	363	Putative uncharacterized protein	Togninia minima	Ophiostoma piceae			hypothetical protein CMQ_2709	3	F:molecular_function; P:biological_process; C:cellular_component				N
OphioH327gp0573	I	+	2224699	2225376	678	1863	2224699	2225376	0	0	225	Exosome complex component CSL4 (Exosome component 1)	Grosmannia clavigera	Ophiostoma piceae	K07573	CSL4, EXOSC1; exosome complex component CSL4	exosome complex subunit	1	F:RNA binding				N
OphioH327gp0574	I	+	2232211	2236378	975	6834	2235404	2236378	1	264	236	Putative uncharacterized protein	Colletotrichum orbiculare	Ophiostoma piceae			hypothetical protein CMQ_6428	0	-				N
OphioH327gp0575	I	+	2238376	2241977	3602	1997	2238376	2241977	1	62	1179	Mediator of RNA polymerase II transcription subunit 5 (Mediator complex subunit 5)	Grosmannia clavigera	Ophiostoma piceae			mediator of rna polymerase ii transcription subunit 5	3	F:RNA polymerase II transcription cofactor activity; C:mediator complex; P:regulation of transcription from RNA polymerase II promoter				N
OphioH327gp0576	I	-	2242347	2247851	5505	369	2242347	2247851	0	0	1834	Replicase polyprotein 1ab (pp1ab)	Grosmannia clavigera	Ophiostoma piceae			hypothetical protein CMQ_6303	3	C:nuclear chromosome, telomeric region; P:telomere maintenance; F:DNA binding				N
OphioH327gp0577	I	+	2248847	2250406	1560	995	2248847	2250406	0	0	519	Flavin dependent oxidoreductase	Grosmannia clavigera	Ophiostoma piceae			thiol-specific monooxygenase	2	F:binding; F:oxidoreductase activity	-			N
OphioH327gp0578	I	+	2251941	2254262	2322	1534	2251941	2254262	2	129	730	Aromatic/aminoadipate aminotransferase 1	Grosmannia clavigera	Ophiostoma piceae			aromatic amino acid aminotransferase	1	F:transferase activity	-			N
OphioH327gp0579	I	-	2254837	2256160	1324	574	2254837	2256160	1	214	369	60S ribosomal protein L4-B	Gaeumannomyces graminis	Ophiostoma piceae	K02930	RP-L4e, RPL4; large subunit ribosomal protein L4e	60s ribosomal protein l4-a	4	C:ribosome; P:mycelium development; F:structural constituent of ribosome; P:translation	-			N
OphioH327gp0580	I	-	2257084	2260986	3903	923	2257084	2260986	0	0	1300	RNA-binding effector protein	Grosmannia clavigera	Sporothrix schenckii			rna binding effector protein scp160	1	F:RNA binding				N
OphioH327gp0581	I	+	2266451	2269585	3135	5464	2266451	2269585	2	123	1003	Serine/threonine-protein kinase MST20	Grosmannia clavigera	Ophiostoma piceae	K04409	PAK1; p21-activated kinase 1 [EC:2.7.11.1]	ste ste20 paka protein kinase	3	P:phosphorylation; F:protein kinase activity; F:nucleotide binding	-			N
OphioH327gp0582	I	-	2270611	2271779	1169	1025	2270611	2271779	1	56	370	Short chain dehydrogenase reductase	Grosmannia clavigera	Ophiostoma piceae	K13236	DECR1; 2,4-dienoyl-CoA reductase, mitochondrial [EC:1.3.1.34]	d-arabinitol 2-dehydrogenase	3	F:oxidoreductase activity; P:oxidation-reduction process; F:nucleotide binding	-			N
OphioH327gp0583	I	-	2279058	2282567	3510	7278	2279058	2282567	0	0	1169	Chromatin structure-remodeling complex subunit rsc9 (RSC complex subunit rsc9)	Grosmannia clavigera	Ophiostoma piceae	K11763	RSC9; chromatin structure-remodeling complex subunit RSC9	chromatin remodeling complex subunit	4	P:regulation of transcription, DNA-dependent; F:zinc ion binding; C:intracellular; F:DNA binding				N
OphioH327gp0584	I	+	2284009	2286072	2064	1441	2284009	2286072	0	0	687	Methylenetetrahydrofolate reductase	Grosmannia clavigera	Ophiostoma piceae	K00297	E1.5.1.20, metF; methylenetetrahydrofolate reductase (NADPH) [EC:1.5.1.20]	methylenetetrahydrofolate reductase	3	P:methionine metabolic process; F:methylenetetrahydrofolate reductase (NADPH) activity; P:oxidation-reduction process	EC:1.5.1.20			N
OphioH327gp0585	I	-	2286670	2288151	1482	597	2286670	2288151	2	207	424	Putative uncharacterized protein	Grosmannia clavigera	Ophiostoma piceae			hypothetical protein CMQ_6141	4	F:DNA binding; F:molecular_function; P:biological_process; C:cellular_component				N
OphioH327gp0586	I	-	2289218	2290115	898	1066	2289218	2290115	1	58	279	PQ loop repeat protein	Colletotrichum orbiculare	Ophiostoma piceae			pq loop repeat protein	0	-				N
OphioH327gp0587	I	-	2291509	2293266	1758	1393	2291509	2293266	1	57	566	Uncharacterized transcriptional regulatory protein C1327.01c	Grosmannia clavigera	Ophiostoma piceae			c6 zinc finger domain containing protein	3	F:metal ion binding; P:transcription from RNA polymerase II promoter; P:regulation of transcription, DNA-dependent	-			N
OphioH327gp0589	I	-	2310825	2314991	4167	17558	2310825	2314991	0	0	1388	Phosphoribosylformylglycinamidine synthase	Grosmannia clavigera	Ophiostoma piceae	K01952	E6.3.5.3, purL; phosphoribosylformylglycinamidine synthase [EC:6.3.5.3]	phosphoribosylformylglycinamidine synthase	2	P:'de novo' IMP biosynthetic process; F:phosphoribosylformylglycinamidine synthase activity	EC:6.3.5.3		C56	N
OphioH327gp0590	I	+	2315493	2316692	1200	501	2315493	2316692	1	57	380	WD repeat protein	Grosmannia clavigera	Ophiostoma piceae	K13124	MORG1; mitogen-activated protein kinase organizer 1	mitogen-activated protein kinase organizer 1	2	F:kinase activity; P:phosphorylation				N
OphioH327gp0591	I	-	2317035	2318275	1241	342	2317035	2318275	1	56	394	Alpha-mannosyltransferase	Grosmannia clavigera	Ophiostoma piceae	K03854	KTR; mannosyltransferase [EC:2.4.1.-]	glycosyltransferase family 15 protein	3	C:membrane; F:mannosyltransferase activity; P:protein glycosylation	-	GT15		Y
OphioH327gp0592	I	+	2319269	2322330	3062	993	2319269	2322330	1	56	1001	Gamma-tubulin complex component 5 (GCP-5)	Grosmannia clavigera	Ophiostoma piceae			gamma-tubulin complex component	3	C:spindle pole; P:microtubule cytoskeleton organization; C:microtubule organizing center				N
OphioH327gp0593	I	+	2326013	2326537	525	3682	2326013	2326537	0	0	174	Putative uncharacterized protein	Fusarium pseudograminearum	Ophiostoma piceae			---NA---	0	-				N
OphioH327gp0594	I	-	2327108	2327977	870	570	2327108	2327977	0	0	289	mRNA splicing protein yju2	Grosmannia clavigera	Ophiostoma piceae			cell cycle control protein cwf16	2	C:nucleus; C:intracellular organelle part	-			N
OphioH327gp0595	I	+	2330948	2332569	1622	2970	2330948	2332569	1	59	520	General substrate transporter	Neurospora tetrasperma	Ophiostoma piceae			general substrate transporter	3	P:transmembrane transport; C:integral to membrane; F:substrate-specific transmembrane transporter activity	-			N
OphioH327gp0596	I	+	2334074	2335308	1235	1504	2334074	2335308	2	128	368	Heat shock protein dnaJ	Togninia minima	Ophiostoma piceae	K09510	DNAJB4; DnaJ homolog subfamily B member 4	heat shock protein dnaj	4	P:protein folding; F:unfolded protein binding; P:mycelium development; F:heat shock protein binding	-			N
OphioH327gp0597	I	-	2335843	2339008	3166	534	2335843	2339008	2	193	990	Small nucleolar ribonucleoprotein complex	Grosmannia clavigera	Ophiostoma piceae	K14555	UTP13, TBL3; U3 small nucleolar RNA-associated protein 13	u3 small nucleolar rna-associated protein 13	1	C:ribonucleoprotein complex	-			N
OphioH327gp0598	I	+	2339447	2341749	2303	438	2339447	2341749	3	308	664	Putative uncharacterized protein	Grosmannia clavigera	Ophiostoma piceae			hypothetical protein CMQ_5989	3	F:molecular_function; P:biological_process; C:cellular_component				N
OphioH327gp0599	I	-	2341966	2342372	407	216	2341966	2342372	1	92	104	Centromere protein S (Apoptosis-inducing TAF9-like domain-containing protein 1 homolog)	Grosmannia clavigera	Ophiostoma piceae	K11511	APITD1, CENPS, MHF1; centromere protein S	apoptosis-inducing taf9-like domain protein	1	F:protein heterodimerization activity	-			N
OphioH327gp0600	I	+	2343054	2343560	507	681	2343054	2343560	0	0	168	PGA2-homolog C27.01c	Grosmannia clavigera	Ophiostoma piceae			trafficking pga2	0	-				N
OphioH327gp0601	I	+	2346871	2350624	3754	3310	2346871	2350624	1	145	1202	Nipped-B-like protein B	Ophiocordyceps sinensis	Sporothrix schenckii			nuclear matrix protein	3	F:molecular_function; P:biological_process; C:cellular_component				N
OphioH327gp0602	I	-	2351646	2355856	4211	1021	2351646	2355856	1	74	1378	Essential cytoplasmic protein	Grosmannia clavigera	Sporothrix schenckii			essential cytoplasmic protein	0	-				N
OphioH327gp0603	I	+	2356894	2357903	1010	1037	2356894	2357903	1	77	310	5-methylthioadenosine phosphorylase	Grosmannia clavigera	Ophiostoma piceae	K00772	E2.4.2.28, mtaP; 5'-methylthioadenosine phosphorylase [EC:2.4.2.28]	methylthioadenosine phosphorylase	9	P:L-methionine salvage from methylthioadenosine; F:S-methyl-5-thioadenosine phosphorylase activity; P:purine ribonucleoside salvage; F:purine-nucleoside phosphorylase activity; F:mRNA binding; P:glutamate biosynthetic process; F:phosphorylase activity; C:cytoplasm; C:nucleus	EC:2.4.2.28; EC:2.4.2.1; EC:2.4.1.1			N
OphioH327gp0604	I	-	2358436	2363249	4814	532	2358436	2363249	1	50	1587	Mediator of RNA polymerase II transcription subunit 13 (Mediator complex subunit 13)	Grosmannia clavigera	Ophiostoma piceae	K15165	SSN2, MED13; mediator of RNA polymerase II transcription subunit 13, fungi type	hypothetical protein CMQ_5994	3	F:RNA polymerase II transcription cofactor activity; C:mediator complex; P:regulation of transcription from RNA polymerase II promoter				N
OphioH327gp0605	I	+	2364495	2366520	2026	1245	2364495	2366520	4	367	552	T-complex protein 1 subunit epsilon (TCP-1-epsilon)	Gaeumannomyces graminis	Sporothrix schenckii	K09497	CCT5; T-complex protein 1 subunit epsilon	t-complex protein 1 subunit epsilon	4	P:protein folding; C:chaperonin-containing T-complex; F:ATP binding; F:unfolded protein binding	-			N
OphioH327gp0606	I	-	2367045	2371335	4291	524	2367045	2371335	1	61	1409	Hect domain containing protein	Grosmannia clavigera	Ophiostoma piceae			hect domain containing protein	2	F:ligase activity; C:intracellular	-			N
OphioH327gp0607	I	+	2372531	2374090	1560	1195	2372531	2374090	0	0	519	C2H2 finger domain containing protein	Colletotrichum gloeosporioides	Ophiostoma piceae	K14816	REI1; pre-60S factor REI1	zinc finger protein yan	1	P:mycelium development	-			N
OphioH327gp0608	I	-	2382228	2382410	183	8137	2382228	2382410	1	63	39	Putative uncharacterized protein					---NA---	0	-				N
OphioH327gp0609	I	+	2388602	2390603	2002	6191	2388602	2390603	1	58	647	Putative uncharacterized protein	Togninia minima	Ophiostoma piceae			duf1752-domain-containing protein	0	-				N
OphioH327gp0610	I	+	2393008	2395563	2556	2404	2393008	2395563	1	2295	86	Putative uncharacterized protein					---NA---	0	-				N
OphioH327gp0611	I	+	2395632	2397154	1523	68	2395632	2397154	2	113	469	Vhs domain containing protein	Grosmannia clavigera	Ophiostoma piceae			vhs domain-containing protein	2	P:intracellular protein transport; C:intracellular				N
OphioH327gp0612	I	+	2399103	2401274	2172	1948	2399103	2401274	0	0	723	Long-chain-fatty-acid-CoA ligase 1 (Fatty acid activator 1)	Grosmannia clavigera	Ophiostoma piceae	K01897	ACSL, fadD; long-chain acyl-CoA synthetase [EC:6.2.1.3]	amp-binding enzyme	2	P:ubiquitin-dependent protein catabolic process; F:ubiquitin thiolesterase activity	EC:3.1.2.15			N
OphioH327gp0613	I	-	2401923	2405494	3572	648	2401923	2405494	1	71	1166	AMP-binding enzyme	Grosmannia clavigera	Ophiostoma piceae	K11839	USP8, UBP5; ubiquitin carboxyl-terminal hydrolase 8 [EC:3.1.2.15]	ubiquitin carboxyl-terminal hydrolase 2	5	P:metabolic process; F:catalytic activity; F:ubiquitin thiolesterase activity; P:ubiquitin-dependent protein catabolic process; F:hydrolase activity			C19	N
OphioH327gp0614	I	+	2407254	2409876	2623	1759	2407254	2409876	3	205	805	Vacuolar protein sorting-associated protein 27	Grosmannia clavigera	Ophiostoma piceae	K12182	HGS, HRS, VPS27; hepatocyte growth factor-regulated tyrosine kinase substrate	vacuolar protein sorting-associated protein 27	2	P:mycelium development; C:intracellular	-			N
OphioH327gp0615	I	+	2410478	2412056	1579	601	2410478	2412056	3	205	457	Rhamnogalacturonase B	Aspergillus fumigatus	Sporothrix schenckii			rhamnogalacturonase b	3	F:hydrolase activity, acting on glycosyl bonds; F:rhamnogalacturonan alpha-L-rhamnopyranosyl-(1->4)-alpha-D-galactopyranosyluronide lyase activity; P:pectin catabolic process	-	GH28		Y
OphioH327gp0616	I	+	2412458	2413198	741	401	2412458	2413198	0	0	246	Putative uncharacterized protein		Ophiostoma piceae			---NA---	0	-				N
OphioH327gp0617	I	+	2413952	2414788	837	753	2413952	2414788	0	0	278	Phosphoglycerate mutase	Togninia minima	Ophiostoma piceae			phosphoglycerate mutase	1	C:cellular_component				N
OphioH327gp0618	I	+	2418661	2421005	2345	3872	2418661	2421005	1	62	760	Uncharacterized vacuolar membrane protein YJR054W	Grosmannia clavigera	Ophiostoma piceae			hypothetical protein CMQ_6283	3	F:molecular_function; P:biological_process; C:cellular_component				N
OphioH327gp0619	I	+	2421711	2423136	1426	705	2421711	2423136	1	82	447	Elongation factor Tu	Grosmannia clavigera	Ophiostoma piceae	K02358	tuf, TUFM; elongation factor Tu	elongation factor tu	6	F:translation elongation factor activity; C:intracellular; P:translational elongation; P:GTP catabolic process; F:GTPase activity; F:GTP binding	-			N
OphioH327gp0620	I	-	2424357	2424855	499	1220	2424357	2424855	1	328	56	40S ribosomal protein S29	Gaeumannomyces graminis	Sporothrix schenckii	K02980	RP-S29e, RPS29; small subunit ribosomal protein S29e	40s ribosomal protein s29	5	F:metal ion binding; F:structural constituent of ribosome; F:RNA binding; C:small ribosomal subunit; P:translation	-			N
OphioH327gp0621	I	+	2425678	2426799	1122	822	2425678	2426799	0	0	373	Disulfide isomerase	Grosmannia clavigera	Ophiostoma piceae	K09584	PDIA6, TXNDC7; protein disulfide-isomerase A6 [EC:5.3.4.1]	protein disulfide-isomerase erp38	6	P:cell redox homeostasis; C:endoplasmic reticulum; F:electron carrier activity; F:isomerase activity; F:protein disulfide oxidoreductase activity; P:glycerol ether metabolic process	-			Y
OphioH327gp0622	I	-	2427059	2427418	360	259	2427059	2427418	2	144	71	Heat shock factor-binding protein	Grosmannia clavigera	Sporothrix schenckii			heat shock factor binding protein 1	1	P:response to stress	-			N
OphioH327gp0623	I	+	2430866	2433787	2922	3447	2430866	2433787	0	0	973	RING finger ubiquitin ligase	Grosmannia clavigera	Ophiostoma piceae			ring finger ubiquitin ligase	5	F:metal ion binding; F:ligase activity; F:zinc ion binding; C:cellular_component; C:integral to membrane				Y
OphioH327gp0624	I	+	2435098	2435841	744	1310	2435098	2435841	0	0	247	6-phosphogluconate phosphatase	Grosmannia clavigera	Ophiostoma piceae			had superfamily hydrolase	1	F:hydrolase activity	-			N
OphioH327gp0625	I	-	2436118	2437698	1581	276	2436118	2437698	0	0	526	tRNA A64-2'-O-ribosylphosphate transferase	Grosmannia clavigera	Ophiostoma piceae	K15463	K15463, RIT1; tRNA A64-2'-O-ribosylphosphate transferase [EC:2.4.2.-]	initiator trna phosphoribosyl transferase	3	F:transferase activity; F:transferase activity, transferring pentosyl groups; C:cellular_component				N
OphioH327gp0626	I	+	2443354	2446138	2785	5655	2443354	2446138	1	148	878	Uncharacterized transcriptional regulatory protein C15D4.02	Togninia minima	Ophiostoma piceae			trna a64-2 -o-ribosylphosphate transferase-like protein	1	P:transcription, DNA-dependent	-			N
OphioH327gp0627	I	+	2446893	2449064	2172	754	2446893	2449064	0	0	723	snRNP assembly protein	Claviceps purpurea	Ophiostoma piceae	K12847	USP39, SAD1; U4/U6.U5 tri-snRNP-associated protein 2	u4 tri-snrnp-associated protein 2	2	F:metal ion binding; F:hydrolase activity	-		C19	N
OphioH327gp0628	I	-	2449644	2451005	1362	579	2449644	2451005	2	132	409	Eukaryotic translation initiation factor 4E type 2 (eIF-4E type 2)	Neurospora crassa	Ophiostoma piceae	K03259	EIF4E; translation initiation factor 4E	translation initiation factor eif4e3	2	F:RNA binding; P:translation	-			N
OphioH327gp0629	I	+	2453197	2454687	1491	2191	2453197	2454687	2	855	211	Putative uncharacterized protein	Grosmannia clavigera	Ophiostoma piceae			hypothetical protein CMQ_6031	0	-				N
OphioH327gp0630	I	-	2455027	2455775	749	339	2455027	2455775	1	56	230	Fungal cellulose binding domain containing protein	Pyrenophora tritici-repentis	Ophiostoma piceae			glycoside hydrolase family 61 protein	1	F:hydrolase activity		GH61		Y
OphioH327gp0631	I	-	2456899	2458254	1356	1123	2456899	2458254	3	204	383	SH3 domain-containing protein PJ696.02	Myceliophthora thermophila	Myceliophthora thermophila			duf500 and sh3 domain containing protein	7	P:actin cortical patch localization; C:cellular bud neck; F:actin filament binding; P:actin filament bundle assembly; C:mitochondrion; P:endocytosis; C:actin cortical patch	-			N
OphioH327gp0632	I	+	2459771	2460081	294	1516	2459771	2460064	0	0	97	Protein transport protein sft1	Trichoderma atroviride	Ophiostoma piceae			snare domain-containing protein	0	-				N
OphioH327gp0633	I	-	2460529	2462419	1891	447	2460529	2462419	1	106	594	Putative uncharacterized protein	Thielavia terrestris	Sporothrix schenckii	K12486	SMAP; stromal membrane-associated protein	stromal membrane-associated protein	5	F:ARF GTPase activator activity; P:regulation of ARF GTPase activity; F:zinc ion binding; F:molecular_function; C:cellular_component				N
OphioH327gp0634	I	+	2463310	2464039	730	890	2463310	2464039	1	55	224	Methionine-R-sulfoxide reductase SelR	Exophiala dermatitidis	Ophiostoma piceae	K07305	msrB; peptide-methionine (R)-S-oxide reductase [EC:1.8.4.12]	methionine-r-sulfoxide reductase	2	P:oxidation-reduction process; F:oxidoreductase activity, acting on a sulfur group of donors, disulfide as acceptor	EC:1.8.4.0			N
OphioH327gp0635	I	+	2464527	2465398	872	487	2464527	2465398	1	65	268	GDSL-like Lipase/Acylhydrolase	Colletotrichum sublineola	Ophiostoma piceae			rhamnogalacturonan acetylesterase	2	F:rhamnogalacturonan acetylesterase activity; P:pectin catabolic process	-	CE12		Y
OphioH327gp0636	I	-	2465581	2466735	1155	182	2465581	2466735	0	0	384	HBS1-like protein	Sordaria macrospora	Ophiostoma piceae	K14416	HBS1; elongation factor 1 alpha-like protein	translation elongation factor ef-1	3	P:GTP catabolic process; F:GTPase activity; F:GTP binding	-			N
OphioH327gp0637	I	-	2467043	2468138	1096	307	2467043	2468138	1	193	300	Translation elongation factor ef-1	Pestalotiopsis fici	Ophiostoma piceae			elongation factor tu gtp binding domain-containing protein	6	P:translational elongation; F:GTP binding; F:translation elongation factor activity; F:GTPase activity; P:GTP catabolic process; F:nucleotide binding				N
OphioH327gp0638	I	+	2468667	2470816	2150	528	2468667	2470816	3	194	651	Ribosome biogenesis protein ENP2 (Essential nuclear protein 2)	Fusarium oxysporum	Ophiostoma piceae	K14788	NOL10, ENP2; ribosome biogenesis protein ENP2	wd repeat-containing protein	1	C:nucleus	-			N
OphioH327gp0639	I	-	2471093	2471623	531	276	2471093	2471623	1	57	157	Putative uncharacterized protein	Scedosporium apiospermum	Ophiostoma piceae			hypothetical protein GGTG_00878	0	-				N
OphioH327gp0640	I	+	2473322	2476527	3206	1698	2473322	2476527	4	218	995	Putative uncharacterized protein	Neurospora tetrasperma	Ophiostoma piceae			hypothetical protein TRIADDRAFT_55968	3	F:chitin binding; P:chitin metabolic process; C:extracellular region				N
OphioH327gp0641	I	-	2476794	2477124	331	266	2476794	2477124	2	151	59	54S ribosomal protein L39, mitochondrial	Gaeumannomyces graminis	Sporothrix schenckii			ribosomal protein l33	3	C:ribosome; F:structural constituent of ribosome; P:translation	-			N
OphioH327gp0642	I	+	2479313	2480770	1458	2188	2479313	2480770	0	0	485	Alanine aminotransferase, mitochondrial	Magnaporthe oryzae	Ophiostoma piceae	K00814	GPT, ALT; alanine transaminase [EC:2.6.1.2]	alanine aminotransferase	5	F:pyridoxal phosphate binding; F:transaminase activity; P:alanine biosynthetic process; P:alanine catabolic process; C:mitochondrion	EC:2.6.1.0			N
OphioH327gp0643	I	-	2481173	2482684	1512	402	2481173	2482684	0	0	503	26S proteasome regulatory subunit rpn7	Sordaria macrospora	Ophiostoma piceae	K03037	PSMD6, RPN7; 26S proteasome regulatory subunit N7	proteasome regulatory non-atpase-like protein	1	C:proteasome complex	-			N
OphioH327gp0644	I	+	2483389	2485101	1713	704	2483389	2485101	0	0	570	mRNA cap guanine-N7 methyltransferase	Grosmannia clavigera	Ophiostoma piceae	K00565	RNMT; mRNA (guanine-N7-)-methyltransferase [EC:2.1.1.56]	mrna capping enzyme	5	P:7-methylguanosine mRNA capping; F:mRNA (guanine-N7-)-methyltransferase activity; F:RNA binding; P:RNA (guanine-N7)-methylation; C:nucleus	EC:2.1.1.56			N
OphioH327gp0645	I	-	2485216	2487036	1821	114	2485216	2487036	0	0	606	Putative uncharacterized protein	Fusarium oxysporum	Ophiostoma piceae			hypothetical protein FOXB_05833	0	-				N
OphioH327gp0646	I	+	2490587	2492027	1441	3550	2490587	2492027	3	151	429	Formamidopyrimidine-DNA glycosylase	Grosmannia clavigera	Ophiostoma piceae	K10563	mutM, fpg; formamidopyrimidine-DNA glycosylase [EC:3.2.2.23 4.2.99.18]	formamidopyrimidine-dna glycosylase	6	P:base-excision repair; F:hydrolase activity, hydrolyzing N-glycosyl compounds; F:damaged DNA binding; P:nucleotide-excision repair; F:zinc ion binding; F:DNA-(apurinic or apyrimidinic site) lyase activity	EC:3.2.2.0; EC:4.2.99.18			N
OphioH327gp0647	I	+	2493446	2494988	1543	1418	2493446	2494988	3	172	456	Exoglucanase 1	Pestalotiopsis fici	Ophiostoma piceae			glycoside hydrolase family 7 protein	4	C:extracellular region; F:cellulose binding; F:cellulose 1,4-beta-cellobiosidase activity; P:cellulose catabolic process	EC:3.2.1.91	GH7		Y
OphioH327gp0648	I	-	2495342	2496212	871	353	2495342	2496212	1	61	269	White collar 1 protein (WC1)	Zymoseptoria tritici	Ophiostoma piceae			cellulose signaling associated protein envoy	2	P:mycelium development; P:regulation of cellular process	-			N
OphioH327gp0649	I	+	2499474	2500943	1470	3261	2499474	2500943	1	72	465	E3 SUMO-protein ligase nse2 (Non-structural maintenance of chromosomes element 2)	Grosmannia clavigera	Ophiostoma piceae			chromosomal organization and dna repair protein	1	F:zinc ion binding				N
OphioH327gp0650	I	+	2501475	2507264	5790	531	2501475	2507264	4	1572	1405	Mitochondrial Rho GTPase 1	Grosmannia clavigera	Grosmannia clavigera	K07870	RHOT1, ARHT1; Ras homolog gene family, member T1	catabolite repression protein crec	5	F:nucleotide binding; F:hydrolase activity; C:mitochondrial outer membrane; P:cellular process; P:biological regulation	-			N
OphioH327gp0651	I	+	2514399	2516598	2200	7134	2514399	2516598	1	76	707	HECT-type ubiquitin ligase-interacting protein creD (Carbon catabolite repressor D)	Grosmannia clavigera	Ophiostoma piceae			arrestin domain-containing protein	3	P:mycelium development; P:cellular process; C:membrane	-			N
OphioH327gp0652	I	+	2519045	2520725	1681	2446	2519045	2520725	2	136	514	PH domain containing protein	Grosmannia clavigera	Ophiostoma piceae			ph domain-containing protein	6	F:phosphatidylinositol binding; C:plasma membrane; P:response to stress; P:establishment or maintenance of actin cytoskeleton polarity; P:phosphatidylinositol-mediated signaling; C:mitochondrion	-			N
OphioH327gp0653	I	+	2525363	2526390	1028	4637	2525363	2526390	1	59	322	Putative uncharacterized protein	Colletotrichum higginsianum	Ophiostoma piceae			hypothetical protein CH063_02143	3	F:molecular_function; P:biological_process; C:cellular_component				N
OphioH327gp0654	I	-	2526891	2527910	1020	500	2526891	2527910	0	0	339	3-demethylubiquinone-9 3-methyltransferase	Grosmannia clavigera	Ophiostoma piceae	K00591	COQ3; hexaprenyldihydroxybenzoate methyltransferase [EC:2.1.1.114]	3-demethylubiquinone-9 3-o-methyltransferase	2	P:metabolic process; F:methyltransferase activity	EC:2.1.1.0			N
OphioH327gp0655	I	+	2529400	2530228	829	1489	2529400	2530228	1	58	256	3,4-dihydroxy-2-butanone 4-phosphate synthase	Grosmannia clavigera	Ophiostoma piceae	K02858	ribB, RIB3; 3,4-dihydroxy 2-butanone 4-phosphate synthase [EC:4.1.99.12]	-dihydroxy-2-butanone 4-phosphate synthase	3	F:metal ion binding; P:riboflavin biosynthetic process; F:3,4-dihydroxy-2-butanone-4-phosphate synthase activity	EC:4.1.99.12			N
OphioH327gp0656	I	+	2531207	2531944	738	978	2531207	2531944	1	105	210	Pre-rRNA-processing protein TSR2 (20S rRNA accumulation protein 2)	Grosmannia clavigera	Ophiostoma piceae	K14800	TSR2; pre-rRNA-processing protein TSR2	pre-rrna-processing protein tsr2	0	-				N
OphioH327gp0657	I	-	2532557	2534091	1535	612	2532557	2534091	1	65	489	BSD domain-containing protein	Togninia minima	Ophiostoma piceae			related to dos1 protein	2	F:molecular_function; P:biological_process				N
OphioH327gp0658	I	+	2536643	2538831	2189	2551	2536643	2538831	3	263	641	AP-1-like transcription factor	Grosmannia clavigera	Ophiostoma piceae	K09043	AP1F; fungal AP-1-like factor	ap-1- bzip transcription factor	4	P:regulation of transcription, DNA-dependent; F:sequence-specific DNA binding; F:protein dimerization activity; F:sequence-specific DNA binding transcription factor activity				N
OphioH327gp0659	I	-	2540085	2542118	2034	1253	2540085	2542118	5	354	559	Serine/threonine-protein kinase 32A	Myceliophthora thermophila	Ophiostoma piceae	K08793	STK32, YANK; serine/threonine kinase 32 [EC:2.7.11.1]	agc yank protein kinase	3	P:protein phosphorylation; F:ATP binding; F:protein serine/threonine kinase activity	EC:2.7.11.0			N
OphioH327gp0660	I	-	2549573	2550734	670	7454	2549573	2550242	1	52	205	Uncharacterized RING finger protein YBR062C	Grosmannia clavigera	Ophiostoma piceae			hypothetical protein CMQ_3180	1	F:zinc ion binding	-			N
OphioH327gp0661	I	+	2550781	2551518	738	46	2550781	2551518	0	0	245	NAD-dependent epimerase dehydratase family protein	Grosmannia clavigera	Ophiostoma piceae			nad dependent epimerase dehydratase family protein	1	F:nucleotide binding				N
OphioH327gp0662	I	+	2552925	2553554	630	1406	2552925	2553554	1	66	187	Putative uncharacterized protein					---NA---	0	-				N
OphioH327gp0663	I	-	2554500	2557374	2875	945	2554500	2557374	2	994	626	Fungal transcriptional regulatory protein	Grosmannia clavigera	Ophiostoma piceae			fungal transcriptional regulatory protein	1	P:transcription, DNA-dependent	-			N
OphioH327gp0664	I	-	2561606	2563420	1815	4231	2561606	2563420	0	0	604	N-carbamoyl-D-amino acid hydrolase (D-N-alpha-carbamilase)	Neofusicoccum parvum	Ophiostoma piceae			carbon-nitrogen hydrolase	2	F:hydrolase activity, acting on carbon-nitrogen (but not peptide) bonds; P:nitrogen compound metabolic process	-			N
OphioH327gp0665	I	+	2564366	2566162	1797	945	2564366	2566162	1	51	581	Major facilitator superfamily transporter	Botrytis cinerea	Ophiostoma piceae			efflux pump antibiotic resistance	2	P:transmembrane transport; C:integral to membrane	-			N
OphioH327gp0666	I	-	2566320	2568881	2562	157	2566320	2568881	0	0	853	Sterol esterase	Colletotrichum orbiculare	Ophiostoma piceae			sterol esterase	1	P:lipid metabolic process				N
OphioH327gp0667	I	+	2570140	2574902	4763	1258	2570140	2574902	2	146	1538	Peroxisomal biogenesis factor 6 (ClaPEX6) (Peroxin-6)	Chaetomium globosum	Ophiostoma piceae	K13339	PEX6, PXAAA1; peroxin-6	peroxisomal biogenesis factor 6	4	P:cellular protein complex assembly; P:entry into host; P:pathogenesis; F:nucleotide binding	-			N
OphioH327gp0668	I	-	2575185	2576945	1761	282	2575185	2576945	0	0	586	Dynein heavy chain-like protein PF11_0240	Metarhizium anisopliae	Ophiostoma piceae			hypothetical protein MAA_03397	3	P:cell redox homeostasis; F:electron carrier activity; F:protein disulfide oxidoreductase activity	-			N
OphioH327gp0669	I	-	2577879	2578841	963	933	2577879	2578841	1	63	299	Putative uncharacterized protein	Zymoseptoria tritici	Ophiostoma piceae			flavoprotein oxygenase	3	P:oxidation-reduction process; F:FMN binding; F:riboflavin reductase (NADPH) activity	EC:1.5.1.30			N
OphioH327gp0670	I	-	2579834	2582812	2979	992	2579834	2582812	0	0	992	Fungal-specific transcription factor	Grosmannia clavigera	Ophiostoma piceae			fungal-specific transcription factor	9	P:transcription from RNA polymerase II promoter; F:DNA binding; C:nucleus; F:zinc ion binding; P:regulation of transcription from RNA polymerase II promoter; F:sequence-specific DNA binding RNA polymerase II transcription factor activity; P:regulation of transcription, DNA-dependent; F:metal ion binding; P:transcription, DNA-dependent				N
OphioH327gp0671	I	+	2590715	2591155	441	7902	2590715	2591155	0	0	146	Putative uncharacterized protein	Grosmannia clavigera	Ophiostoma piceae			hypothetical protein CMQ_2853	0	-				Y
OphioH327gp0672	I	-	2592382	2592912	531	1226	2592382	2592912	0	0	176	Putative uncharacterized protein	Grosmannia clavigera	Ophiostoma piceae			hypothetical protein CMQ_2764	0	-				Y
OphioH327gp0673	I	+	2595968	2597762	1795	3055	2595968	2597762	2	127	555	Phenylacetyl-ligase	Grosmannia clavigera	Ophiostoma piceae	K01904	E6.2.1.12; 4-coumarate--CoA ligase [EC:6.2.1.12]	4-coumarate- ligase	2	F:ligase activity; P:metabolic process	-			N
OphioH327gp0674	I	-	2597873	2599087	1215	110	2597873	2599087	0	0	404	F1F0 ATP synthase assembly protein	Grosmannia clavigera	Ophiostoma piceae	K07555	ATPeAF1, ATPAF1; ATP synthase mitochondrial F1 complex assembly factor 1	f1f0 atp synthase assembly protein	3	C:mitochondrion; P:protein complex assembly; F:molecular_function				N
OphioH327gp0675	I	+	2600037	2600528	492	949	2600037	2600528	0	0	163	40S ribosomal protein s8	Grosmannia clavigera	Ophiostoma piceae			40s ribosomal protein s8	3	C:ribosome; F:structural constituent of ribosome; P:translation	-			N
OphioH327gp0676	I	+	2601412	2602362	951	883	2601412	2602362	0	0	316	Uncharacterized hydrolase	Eutypa lata	Ophiostoma piceae			alpha beta hydrolase fold protein	3	P:metabolic process; F:catalytic activity; F:hydrolase activity			S33	N
OphioH327gp0677	I	-	2604138	2606682	2545	1775	2604138	2606682	2	145	799	Conidial development protein fluffy	Grosmannia clavigera	Ophiostoma piceae			c6 zinc finger domain containing protein	5	F:metal ion binding; P:regulation of transcription, DNA-dependent; F:organic cyclic compound binding; ; P:transcription from RNA polymerase II promoter	-			N
OphioH327gp0678	I	-	2611546	2613984	2439	4863	2611546	2613984	0	0	812	Acetylcholinesterase (AChE)	Pestalotiopsis fici	Ophiostoma piceae			crystal protein	5	F:hydrolase activity; P:biological_process; C:cellular_component; F:cholinesterase activity; F:carboxylesterase activity			S09X	N
OphioH327gp0679	I	-	2616062	2621093	3700	2077	2617394	2621093	1	67	1210	DNA polymerase gamma, mitochondrial	Grosmannia clavigera	Ophiostoma piceae	K02332	POLG1; DNA polymerase gamma 1 [EC:2.7.7.7]	dna polymerase gamma	4	F:DNA-directed DNA polymerase activity; P:DNA replication; F:DNA binding; C:gamma DNA polymerase complex	EC:2.7.7.7			N
OphioH327gp0680	I	+	2622365	2623458	1094	1271	2622365	2623458	3	338	251	Triosephosphate isomerase	Grosmannia clavigera	Ophiostoma piceae	K01803	TPI, tpiA; triosephosphate isomerase (TIM) [EC:5.3.1.1]	triosephosphate isomerase	2	F:triose-phosphate isomerase activity; P:glycolysis	EC:5.3.1.1			N
OphioH327gp0681	I	+	2624019	2625196	1336	560	2624019	2625354	1	52	427	Zinc ring-type containing protein	Grosmannia clavigera	Ophiostoma piceae			zinc ring-type containing protein	2	F:metal ion binding; F:zinc ion binding				N
OphioH327gp0682	I	-	2625777	2630985	5209	580	2625777	2630985	3	181	1675	Nucleoporin NUP192 (Nuclear pore protein NUP192)	Grosmannia clavigera	Ophiostoma piceae	K14310	NUP205; nuclear pore complex protein Nup205	nuclear pore complex subunit	2	F:molecular_function; C:cellular_component				N
OphioH327gp0683	I	+	2631904	2641036	9133	918	2631904	2641036	6	433	2899	Phosphotidylinositol kinase	Grosmannia clavigera	Ophiostoma piceae	K04728	ATM, TEL1; ataxia telangiectasia mutated family protein [EC:2.7.11.1]	ataxia telangiectasia mutated	6	C:intracellular organelle; P:primary metabolic process; P:cellular macromolecule metabolic process; F:phosphotransferase activity, alcohol group as acceptor; F:nucleotide binding; F:kinase activity	EC:2.7.1.0			N
OphioH327gp0684	I	-	2641175	2642833	1659	138	2641175	2642833	0	0	552	Lipase 5	Cladophialophora psammophila	Ophiostoma piceae			esterase lipase	1	F:hydrolase activity			S09X	N
OphioH327gp0685	I	+	2644645	2647420	2776	1811	2644645	2647420	1	64	903	Cullin-4B (CUL-4B)	Grosmannia clavigera	Ophiostoma piceae	K10609	CUL4; cullin 4	cullin family protein	2	F:binding; F:transferase activity, transferring phosphorus-containing groups	-			N
OphioH327gp0686	I	+	2647829	2648842	1014	408	2647829	2648842	1	183	276	mRNA turnover protein 4 homolog	Grosmannia clavigera	Ophiostoma piceae	K14815	MRT4; mRNA turnover protein 4	mrna turnover protein 4	3	C:ribosome; C:nucleus; P:ribosome biogenesis	-			N
OphioH327gp0687	I	-	2649992	2651597	1606	1149	2649992	2651597	3	259	448	U1 small nuclear ribonucleoprotein	Grosmannia clavigera	Ophiostoma piceae	K11093	SNRP70; U1 small nuclear ribonucleoprotein 70kDa	u1 small nuclear ribonucleoprotein	3	F:nucleic acid binding; C:ribonucleoprotein complex; F:nucleotide binding	-			N
OphioH327gp0688	I	+	2651952	2652565	614	354	2651952	2652565	2	116	165	54S ribosomal protein L51, mitochondrial	Grosmannia clavigera	Ophiostoma piceae			mitochondrial 54s ribosomal protein l51	4	P:aerobic respiration; C:mitochondrial large ribosomal subunit; F:structural constituent of ribosome; P:translation	-			N
OphioH327gp0689	I	-	2652973	2655238	2266	407	2652973	2655238	1	55	736	Sad1-interacting factor 2 (Sporulation protein sif2)	Grosmannia clavigera	Ophiostoma piceae			sporulation protein rmd1	0	-				N
OphioH327gp0690	I	-	2656413	2658056	1644	1174	2656413	2658056	3	375	422	Saccharopine dehydrogenase	Grosmannia clavigera	Ophiostoma piceae			saccharopine dehydrogenase	3	P:oxidation-reduction process; F:oxidoreductase activity; F:nucleotide binding				N
OphioH327gp0691	I	+	2659120	2660503	1384	1063	2659120	2660503	5	1105	92	60S ribosomal protein L37a	Grosmannia clavigera	Grosmannia clavigera	K02921	RP-L37Ae, RPL37A; large subunit ribosomal protein L37Ae	60s ribosomal protein l43	3	C:ribosome; F:structural constituent of ribosome; P:translation	-			N
OphioH327gp0692	I	+	2661951	2665170	3220	1447	2661951	2665170	17	1072	715	Glutamine-dependent NAD+ synthetase	Grosmannia clavigera	Ophiostoma piceae	K01950	E6.3.5.1, NADSYN1, QNS1, nadE; NAD+ synthase (glutamine-hydrolysing) [EC:6.3.5.1]	glutamine-dependent nad(+) synthetase	4	F:hydrolase activity, acting on carbon-nitrogen (but not peptide) bonds; F:ATP binding; F:NAD+ synthase (glutamine-hydrolyzing) activity; P:NAD biosynthetic process	EC:6.3.5.1			N
OphioH327gp0693	I	+	2666508	2669010	2503	1337	2666508	2669010	1	142	786	PHD and RING finger domain-containing protein C126.07c	Grosmannia clavigera	Ophiostoma piceae			phd and ring finger domain protein	2	F:metal ion binding; F:zinc ion binding				N
OphioH327gp0694	I	+	2670671	2671978	1308	1660	2670671	2671978	2	180	375	54S ribosomal protein L17, mitochondrial (YmL17/YmL30)	Grosmannia clavigera	Ophiostoma piceae			54s ribosomal protein l17	2	F:hydrolase activity; C:ribosome				N
OphioH327gp0695	I	-	2672201	2674051	1851	222	2672201	2674051	5	321	509	Poly(A)-specific ribonuclease PARN	Thielavia terrestris	Ophiostoma piceae	K01148	PARN; poly(A)-specific ribonuclease [EC:3.1.13.4]	caf1 family ribonuclease	3	F:nucleic acid binding; C:nucleus; F:hydrolase activity				N
OphioH327gp0696	I	-	2674574	2675829	1256	522	2674574	2675829	2	173	360	Putative uncharacterized protein	Grosmannia clavigera	Ophiostoma piceae			hmg box protein	0	-				N
OphioH327gp0697	I	+	2676509	2678285	1777	679	2676509	2678285	1	133	547	T-complex protein theta	Grosmannia clavigera	Ophiostoma piceae	K09500	CCT8; T-complex protein 1 subunit theta	t-complex protein 1 subunit theta	4	P:protein folding; C:cytoplasm; F:unfolded protein binding; F:ATP binding	-			N
OphioH327gp0698	I	+	2687826	2694151	3356	9540	2690796	2694151	1	65	1096	von Willebrand and RING finger domain containing protein	Grosmannia clavigera	Ophiostoma piceae			von willebrand factor type a domain-containing protein	2	F:zinc ion binding; F:phospholipid binding	-			N
OphioH327gp0699	I	+	2697806	2700130	2325	3654	2697806	2700130	0	0	774	Siderochrome-iron transporter	Grosmannia clavigera	Ophiostoma piceae			siderophore iron transporter mirc	2	C:integral to membrane; P:transmembrane transport				N
OphioH327gp0700	I	+	2705532	2706956	1425	5401	2705532	2706956	0	0	474	Nuclear divisionprotein rft1	Grosmannia clavigera	Ophiostoma piceae			nuclear divisionprotein rft1	0	-				N
OphioH327gp0701	I	-	2707283	2708824	1542	326	2707283	2708824	1	51	496	Putative uncharacterized protein	Grosmannia clavigera	Sporothrix schenckii			hypothetical protein CMQ_8014	0	-				N
OphioH327gp0702	I	+	2709515	2710382	868	690	2709515	2710382	1	52	271	U3 snoRNA associated protein	Grosmannia clavigera	Ophiostoma piceae			u3 snorna associated protein	0	-				N
OphioH327gp0703	I	-	2710995	2712254	1260	612	2710995	2712254	1	69	396	Putative uncharacterized protein	Colletotrichum gloeosporioides	Ophiostoma piceae			c6 zinc finger domain containing protein	3	C:cullin-RING ubiquitin ligase complex; F:ubiquitin protein ligase binding; P:ubiquitin-dependent protein catabolic process				Y
OphioH327gp0704	I	-	2716868	2720398	3531	4613	2716868	2720398	7	384	1048	Beta-galactosidase C (Lactase C)	Grosmannia clavigera	Ophiostoma piceae	K12309	GLB1, ELNR1; beta-galactosidase [EC:3.2.1.23]	glycosyl hydrolase family 35	2	F:hydrolase activity, hydrolyzing O-glycosyl compounds; P:carbohydrate metabolic process	EC:3.2.1.0	GH35		Y
OphioH327gp0705	I	+	2725567	2727300	1734	5168	2725567	2727300	0	0	577	Putative uncharacterized protein	Grosmannia clavigera	Ophiostoma piceae			hypothetical protein CMQ_5617	3	F:molecular_function; P:biological_process; C:cellular_component				N
OphioH327gp0706	I	+	2728447	2730371	1925	1146	2728447	2730371	6	743	393	UV excision repair protein	Grosmannia clavigera	Ophiostoma piceae	K10839	RAD23, HR23; UV excision repair protein RAD23	uv excision repair protein	4	P:proteasomal ubiquitin-dependent protein catabolic process; F:damaged DNA binding; P:nucleotide-excision repair; C:nucleus	-			N
OphioH327gp0707	I	-	2731321	2733396	2076	949	2731321	2733396	0	0	691	Transcription factor TFIIIB component B'' (Transcription factor TFIIIB complex subunit bdp1)	Grosmannia clavigera	Ophiostoma piceae	K15198	BDP1, TFC5; transcription factor TFIIIB component B''	transcription factor tfiiib component	4	F:chromatin binding; F:DNA binding; P:biological_process; C:nucleus				N
OphioH327gp0708	I	+	2734849	2737435	2587	1452	2734849	2737435	3	403	727	E3 ubiquitin-protein ligase bre-1	Grosmannia clavigera	Ophiostoma piceae	K10696	BRE1; E3 ubiquitin-protein ligase BRE1 [EC:6.3.2.19]	e3 ubiquitin-protein ligase bre-1	3	P:primary metabolic process; F:zinc ion binding; P:cellular macromolecule metabolic process	-			N
OphioH327gp0709	I	-	2738157	2739188	1032	721	2738157	2739188	1	111	306	Store-operated calcium entry-associated regulatory factor (SARAF)	Beauveria bassiana	Ophiostoma piceae			duf1183 domain protein	0	-				Y
OphioH327gp0710	I	+	2742415	2746592	4178	3226	2742415	2746592	1	83	1364	Leptomycin B resistance protein pmd1	Grosmannia clavigera	Ophiostoma piceae	K05658	ABCB1; ATP-binding cassette, subfamily B (MDR/TAP), member 1	leptomycin b resistance protein pmd1	6	P:transmembrane transport; C:integral to membrane; F:ATPase activity, coupled to transmembrane movement of substances; P:ATP catabolic process; F:ATP binding; C:plasma membrane	-			N
OphioH327gp0711	I	-	2747349	2748292	1325	756	2747349	2748673	3	257	355	DNA binding-motif protein	Metarhizium acridum	Ophiostoma piceae			hypothetical protein F503_05420	1	F:DNA binding				N
OphioH327gp0712	I	+	2755517	2758673	3157	7224	2755517	2758673	2	142	1004	Histone-lysine N-methyltransferase, H3 lysine-36 specific	Togninia minima	Ophiostoma piceae	K11423	SETD2, SET2; histone-lysine N-methyltransferase SETD2 [EC:2.1.1.43]	methyltransferase-like protein	3	P:methylation; P:transcription, DNA-dependent; F:methyltransferase activity	EC:2.1.1.0			N
OphioH327gp0713	I	-	2759490	2760923	1434	816	2759490	2760923	0	0	477	4-aminobutyrate aminotransferase	Togninia minima	Ophiostoma piceae	K13524	ABAT; 4-aminobutyrate aminotransferase / (S)-3-amino-2-methylpropionate transaminase [EC:2.6.1.19 2.6.1.22]	4-aminobutyrate aminotransferase	3	P:gamma-aminobutyric acid catabolic process; F:pyridoxal phosphate binding; F:4-aminobutyrate transaminase activity	EC:2.6.1.19			N
OphioH327gp0714	I	-	2763046	2764005	960	2122	2763046	2764005	0	0	319	Centromere-binding protein	Grosmannia clavigera	Ophiostoma piceae	K09104	K09104; bHLH factor, other	helix-loop-helix dna binding protein	1	F:protein dimerization activity				N
OphioH327gp0715	I	+	2766818	2768352	1535	2812	2766818	2768352	1	95	479	Negative regulation of gluconeogenesis protein	Grosmannia clavigera	Ophiostoma piceae			negative regulation of gluconeogenesis protein	2	C:cytoplasm; C:nucleus				N
OphioH327gp0716	I	-	2769034	2771070	1782	681	2769289	2771070	2	150	543	CCR4-NOT transcription complex subunit 8 (CAF1-like protein)	Togninia minima	Ophiostoma piceae	K12581	CNOT7_8, CAF1, POP2; CCR4-NOT transcription complex subunit 7/8	caf1 family ribonuclease	2	F:nucleic acid binding; C:nucleus				N
OphioH327gp0717	I	+	2772240	2772733	494	1169	2772240	2772733	2	209	94	NADH-ubiquinone oxidoreductase b12	Grosmannia clavigera	Ophiostoma piceae			nadh-ubiquinone oxidoreductase b12	2	C:mitochondrion; F:NADH dehydrogenase (ubiquinone) activity	EC:1.6.5.3			N
OphioH327gp0718	I	-	2773334	2775667	2334	600	2773334	2775667	0	0	777	Putative uncharacterized protein	Grosmannia clavigera	Ophiostoma piceae			hypothetical protein CMQ_5619	0	-				N
OphioH327gp0719	I	-	2777917	2778731	815	2249	2777917	2778731	1	74	246	Eukaryotic translation initiation factor 6 (eIF-6)	Togninia minima	Ophiostoma piceae	K03264	EIF6; translation initiation factor 6	eukaryotic translation initiation factor 6	10	F:translation initiation factor activity; P:translational initiation; P:ribosomal subunit export from nucleus; C:nucleolus; P:mycelium development; P:ribosomal large subunit biogenesis; F:ribosomal large subunit binding; F:ribosome binding; P:mature ribosome assembly; C:cytoplasm	-			N
OphioH327gp0720	I	-	2785819	2787356	1538	7087	2785819	2787356	1	110	475	Putative uncharacterized protein	Magnaporthe oryzae	Ophiostoma piceae			eukaryotic translation initiation factor 6	9	P:mature ribosome assembly; P:ribosome biogenesis; C:nucleus; P:translational initiation; C:cytoplasm; P:translation; F:ribosome binding; C:nucleolus; F:translation initiation factor activity				N
OphioH327gp0721	I	+	2789794	2791175	1382	2437	2789794	2791175	1	86	431	DNA damage tolerance protein RHC31 (RAD31 homolog)	Grosmannia clavigera	Ophiostoma piceae	K10684	UBLE1A, SAE1; ubiquitin-like 1-activating enzyme E1 A [EC:6.3.2.19]	sumo activating enzyme	5	P:metabolic process; F:nucleotide binding; F:catalytic activity; F:small protein activating enzyme activity; P:cellular protein modification process				N
OphioH327gp0722	I	-	2791466	2794992	3527	290	2791466	2794992	2	284	1080	Putative uncharacterized protein	Grosmannia clavigera	Ophiostoma piceae			hypothetical protein CMQ_5787	0	-				N
OphioH327gp0723	I	+	2797225	2798286	1062	2232	2797225	2798286	0	0	353	Putative uncharacterized protein	Eutypa lata	Ophiostoma piceae			hypothetical protein MGG_11170	2	F:molecular_function; P:biological_process				N
OphioH327gp0724	I	-	2799400	2801657	2258	1113	2799400	2801657	4	272	661	Putative uncharacterized protein	Grosmannia clavigera	Ophiostoma piceae			ydr124wp-like protein	0	-				N
OphioH327gp0725	I	+	2807766	2808533	768	6108	2807766	2808533	1	636	43	Putative uncharacterized protein					---NA---	0	-				N
OphioH327gp0726	I	-	2817029	2822331	5303	8495	2817029	2822331	2	638	1554	Metal resistance protein YCF1 (Yeast cadmium factor 1)	Grosmannia clavigera	Ophiostoma piceae			multidrug resistance-associated protein 1	5	P:transmembrane transport; C:integral to membrane; F:ATPase activity, coupled to transmembrane movement of substances; P:ATP catabolic process; F:ATP binding	-			N
OphioH327gp0727	I	+	2824236	2824734	499	1904	2824236	2824734	1	58	146	Putative uncharacterized protein	Gaeumannomyces graminis	Ophiostoma piceae			upf0047 domain containing protein	3	C:cytosol; P:meiotic chromosome segregation; C:nucleus	-			N
OphioH327gp0728	I	-	2825106	2825966	861	371	2825106	2825966	1	57	267	Cleavage and polyadenylation specificity factor subunit 5	Grosmannia clavigera	Ophiostoma piceae	K14397	NUDT21, CPSF5, CFIM25; cleavage and polyadenylation specificity factor subunit 5	cleavage and polyadenylation specificity factor subunit 5	3	P:mRNA polyadenylation; F:mRNA binding; C:mRNA cleavage factor complex	-			N
OphioH327gp0729	I	+	2827380	2831109	3730	1413	2827380	2831109	3	187	1180	Nuclear GTPase SLIP-GC (Speckled-like pattern in the germinal center)	Grosmannia clavigera	Ophiostoma piceae			tat pathway signal sequence	6	F:GTP binding; F:GTPase activity; P:GTP catabolic process; C:integral to membrane; F:ATPase activity, coupled to transmembrane movement of substances; P:transmembrane transport				N
OphioH327gp0730	I	+	2832921	2835410	2490	1811	2832921	2835410	0	0	829	Putative uncharacterized protein	Grosmannia clavigera	Ophiostoma piceae			hypothetical protein CMQ_5792	3	F:molecular_function; P:biological_process; C:cellular_component				N
OphioH327gp0731	I	+	2836909	2838030	1122	1498	2836909	2838030	1	69	350	Negative regulator of the pho system protein	Grosmannia clavigera	Ophiostoma piceae	K06655	PHO85; negative regulator of the PHO system [EC:2.7.11.22]	cmgc cdk cdk5 protein kinase	5	F:peptidase activity; P:protein phosphorylation; F:ATP binding; P:proteolysis; F:protein serine/threonine kinase activity	EC:2.7.11.0			N
OphioH327gp0732	I	-	2839089	2839717	629	1058	2839089	2839717	5	386	80	U6 snRNA-associated Sm-like protein LSm5	Coccidioides immitis	Ophiostoma piceae	K12624	LSM5; U6 snRNA-associated Sm-like protein LSm5	small nuclear ribonucleoprotein	2	F:nucleic acid binding; C:ribonucleoprotein complex	-			N
OphioH327gp0733	I	+	2841162	2843756	2595	1444	2841162	2843756	1	72	840	3-5 exonuclease helicase	Grosmannia clavigera	Ophiostoma piceae			3 -5 exonuclease	6	P:nucleobase-containing compound metabolic process; F:helicase activity; F:nucleic acid binding; F:exonuclease activity; F:3'-5' exonuclease activity; C:intracellular				N
OphioH327gp0734	I	-	2844189	2845673	1485	432	2844189	2845673	0	0	494	Ribosome biogenesis protein YTM1	Grosmannia clavigera	Ophiostoma piceae	K14863	YTM1, WDR12; ribosome biogenesis protein YTM1	ribosome biogenesis protein ytm1	3	C:nucleolus; P:ribosome biogenesis; C:preribosome	-			N
OphioH327gp0735	I	+	2846229	2848078	1850	555	2846229	2848078	2	143	568	DNA polymerase delta subunit	Grosmannia clavigera	Ophiostoma piceae	K02328	POLD2; DNA polymerase delta subunit 2	dna polymerase delta small subunit	3	P:DNA replication; F:DNA-directed DNA polymerase activity; F:DNA binding				N
OphioH327gp0736	I	-	2848880	2850104	1225	801	2848880	2850104	1	154	356	Lipase (Triacylglycerol lipase)	Togninia minima	Ophiostoma piceae	K01066	E3.1.1.-; esterase / lipase [EC:3.1.1.-]	extracellular lipase	1	F:hydrolase activity	-			Y
OphioH327gp0737	I	+	2859033	2861733	2701	8928	2859033	2861733	1	61	879	Beta-glucosidase F (Cellobiase F/Gentiobiase F)	Pestalotiopsis fici	Ophiostoma piceae			beta-glucosidase 1	2	F:hydrolase activity, acting on glycosyl bonds; P:metabolic process	-	GH3		Y
OphioH327gp0738	I	-	2862145	2862613	469	411	2862145	2862613	1	52	138	50S ribosomal protein L34	Neurospora crassa	Ophiostoma piceae			ribosomal protein l34	2	P:protein metabolic process; C:ribonucleoprotein complex	-			N
OphioH327gp0739	I	-	2863154	2864644	1491	540	2863154	2864644	1	117	457	CAAX prenyl protease 1 (A-factor-converting enzyme)	Grosmannia clavigera	Ophiostoma piceae	K06013	STE24; STE24 endopeptidase [EC:3.4.24.84]	caax prenyl protease 1	6	C:ribosome; F:metalloendopeptidase activity; F:structural constituent of ribosome; P:proteolysis; C:membrane; P:translation	EC:3.4.24.0		M48A	N
OphioH327gp0740	I	+	2865594	2868193	2600	949	2865594	2868193	1	77	840	Putative uncharacterized protein	Grosmannia clavigera	Ophiostoma piceae			iq calmodulin-binding domain-containing protein	0	-				N
OphioH327gp0741	I	+	2869379	2875390	6012	1185	2869379	2875390	0	0	2003	Transcription initiation factor TFIID subunit 2 (TBP-associated factor 2)	Grosmannia clavigera	Ophiostoma piceae	K03128	TAF2; transcription initiation factor TFIID subunit 2	tata-binding protein associated factor taf2	1	F:binding	-		M01	N
OphioH327gp0742	I	-	2876105	2877484	1380	714	2876105	2877484	0	0	459	Putative uncharacterized protein		Ophiostoma piceae			---NA---	0	-				N
OphioH327gp0743	I	+	2878104	2878766	663	619	2878104	2878766	1	54	202	RNA-binding protein 8A (RNA-binding motif protein 8A) (Ribonucleoprotein RBM8A)	Grosmannia clavigera	Ophiostoma piceae	K12876	RBM8A, Y14; RNA-binding protein 8A	rna-binding protein 8a	5	C:cytoplasm; F:RNA binding; C:nucleus; F:nucleotide binding; P:RNA processing	-			N
OphioH327gp0744	I	+	2879562	2881060	1499	795	2879562	2881060	1	59	479	rRNA-processing protein efg1	Grosmannia clavigera	Ophiostoma piceae			rrna-processing protein efg1	1	P:biological_process				N
OphioH327gp0745	I	-	2881214	2883088	1875	153	2881214	2883088	0	0	624	Putative uncharacterized protein	Togninia minima	Ophiostoma piceae			hypothetical protein MAA_05853	0	-				N
OphioH327gp0746	I	-	2883775	2887134	3360	686	2883775	2887134	0	0	1119	Putative uncharacterized protein	Grosmannia clavigera	Ophiostoma piceae			hypothetical protein CMQ_7049	3	F:molecular_function; P:biological_process; C:cellular_component				N
OphioH327gp0747	I	-	2892026	2892817	792	4891	2892026	2892817	0	0	263	6-phosphogluconolactonase	Grosmannia clavigera	Ophiostoma piceae	K01057	PGLS, pgl, devB; 6-phosphogluconolactonase [EC:3.1.1.31]	6-phosphogluconolactonase	3	P:mycelium development; P:pentose-phosphate shunt; F:6-phosphogluconolactonase activity	EC:3.1.1.31			N
OphioH327gp0748	I	+	2895415	2896580	1166	2597	2895415	2896580	3	194	323	4-nitrophenylphosphatase	Grosmannia clavigera	Ophiostoma piceae	K01101	E3.1.3.41; 4-nitrophenyl phosphatase [EC:3.1.3.41]	4-nitrophenylphosphatase-like protein	3	F:phosphatase activity; P:dephosphorylation; P:metabolic process	EC:3.1.3.0			N
OphioH327gp0750	I	+	2897209	2898870	1662	628	2897209	2898870	0	0	553	Mynd domain containing protein	Grosmannia clavigera	Ophiostoma piceae			mynd domain containing protein	1	F:zinc ion binding				N
OphioH327gp0751	I	-	2899191	2901223	2033	320	2899191	2901223	2	158	624	pH-response transcription factor pacC/RIM101	Togninia minima	Sporothrix schenckii			ph-response transcription factor pacc rim101	1	F:binding	-			N
OphioH327gp0752	I	-	2905227	2906693	1467	4003	2905227	2906693	0	0	488	Protein STB3	Grosmannia clavigera	Ophiostoma piceae			hypothetical protein CMQ_7702	0	-				N
OphioH327gp0753	I	-	2912037	2914238	2202	5343	2912037	2914238	3	177	674	DNA topoisomerase 3	Grosmannia clavigera	Ophiostoma piceae	K03165	TOP3; DNA topoisomerase III [EC:5.99.1.2]	dna topoisomerase iii	3	F:DNA topoisomerase type I activity; C:chromosome; P:DNA topological change	EC:5.99.1.2			N
OphioH327gp0754	I	+	2914944	2916236	1293	705	2914944	2916236	2	186	368	Putative uncharacterized protein	Podospora anserina	Ophiostoma piceae			duf1295-domain-containing protein	0	-				N
OphioH327gp0755	I	+	2917752	2918219	468	1515	2917752	2918219	0	0	155	Putative uncharacterized protein	Grosmannia clavigera	Ophiostoma piceae			---NA---	0	-				N
OphioH327gp0756	I	-	2918631	2919407	777	411	2918631	2919407	2	228	182	Uncharacterized mitochondrial outer membrane protein	Gaeumannomyces graminis	Ophiostoma piceae			hypothetical protein GGTG_01812	0	-				N
OphioH327gp0757	I	+	2919939	2922369	2431	531	2919939	2922369	3	187	747	ATP-dependent DNA helicase II subunit 2 (Ku80)	Grosmannia clavigera	Ophiostoma piceae	K10885	XRCC5, KU80, G22P2; ATP-dependent DNA helicase 2 subunit 2	ku70 ku80 n-terminal alpha beta domain-containing protein	3	P:double-strand break repair via nonhomologous end joining; F:DNA binding; F:ATP-dependent DNA helicase activity	-			N
OphioH327gp0758	I	+	2923165	2925603	2439	795	2923165	2925603	0	0	812	Putative uncharacterized protein	Togninia minima	Ophiostoma piceae			qde-2-interacting protein	1	F:nucleic acid binding				N
OphioH327gp0759	I	-	2925951	2926375	425	347	2925951	2926375	1	107	105	Mitochondrial import inner membrane translocase subunit TIM14 (Presequence translocated-associated motor subunit PAM18)	Eutypa lata	Ophiostoma piceae	K09539	DNAJC19; DnaJ homolog subfamily C member 19	mitochondrial chaperone	1	F:heat shock protein binding	-			N
OphioH327gp0760	I	+	2926974	2927920	1022	598	2926899	2927920	3	326	231	Ribosome biogenesis protein RLP24	Grosmannia clavigera	Ophiostoma piceae	K02896	RP-L24e, RPL24; large subunit ribosomal protein L24e	ribosome biogenesis protein rlp24	2	P:ribosome biogenesis; C:ribosome				N
OphioH327gp0761	I	-	2928521	2929158	638	600	2928521	2929158	1	98	179	Putative uncharacterized protein	Togninia minima	Ophiostoma piceae			hypothetical protein CMQ_7742	0	-				N
OphioH327gp0762	I	+	2936146	2937894	1749	6987	2936146	2937894	1	159	529	Putative uncharacterized protein	Thielavia terrestris	Ophiostoma piceae			hypothetical protein THITE_2119741	3	F:nucleic acid binding; F:zinc ion binding; C:intracellular				N
OphioH327gp0763	I	+	2940371	2941799	1429	2476	2940371	2941799	2	124	434	Putative uncharacterized protein	Grosmannia clavigera	Ophiostoma piceae			hypothetical protein CMQ_7055	3	F:molecular_function; P:biological_process; C:cellular_component				N
OphioH327gp0764	I	+	2946204	2946881	678	4404	2946204	2946881	0	0	225	Putative uncharacterized protein	Grosmannia clavigera	Ophiostoma piceae			hypothetical protein CMQ_7629	0	-				N
OphioH327gp0765	I	+	2947879	2952557	2969	997	2947879	2950847	1	86	960	Inhibitor of growth protein 1	Gaeumannomyces graminis	Ophiostoma piceae	K11346	ING4; inhibitor of growth protein 4	phd-finger domain-containing protein	4	F:metal ion binding; F:zinc ion binding; F:molecular_function; C:cellular_component				N
OphioH327gp0766	I	+	2954223	2958237	4131	1665	2954107	2958237	2	195	1311	Putative uncharacterized protein	Grosmannia clavigera	Ophiostoma piceae			hypothetical protein CMQ_7720	0	-				N
OphioH327gp0767	I	-	2958881	2959250	414	643	2958881	2959294	2	141	90	Dolichol phosphate-mannose biosynthesis regulatory protein	Grosmannia clavigera	Grosmannia clavigera	K09658	DPM2; dolichyl-phosphate mannosyltransferase polypeptide 2, regulatory subunit	dolichol phosphate-mannose biosynthesis regulatory protein	2	C:integral to endoplasmic reticulum membrane; P:macromolecule biosynthetic process				N
OphioH327gp0768	I	+	2960026	2962821	2796	775	2960026	2962821	0	0	931	Pre-mRNA-splicing factor cwc22	Grosmannia clavigera	Ophiostoma piceae	K13100	CWC22; pre-mRNA-splicing factor CWC22	pre-mrna-splicing factor cwc22	3	P:RNA metabolic process; F:RNA binding; F:DNA binding	-			N
OphioH327gp0769	I	-	2963166	2964902	1737	344	2963166	2964902	0	0	578	tRNA-dihydrouridine (16/17) synthase	Grosmannia clavigera	Ophiostoma piceae	K05542	DUS1; tRNA-dihydrouridine synthase 1 [EC:1.3.1.88]	dihydrouridine synthase family	2	; F:catalytic activity	-			N
OphioH327gp0770	I	-	2966979	2969708	2730	2076	2966979	2969708	2	147	860	Protein BNI4	Gaeumannomyces graminis	Sporothrix schenckii			hypothetical protein GGTG_01828	0	-				N
OphioH327gp0771	I	+	2977269	2978912	1644	7560	2977269	2978912	0	0	547	Putative uncharacterized protein	Gaeumannomyces graminis	Sporothrix schenckii			c6 zinc finger domain protein	6	P:regulation of transcription, DNA-dependent; P:transcription from RNA polymerase II promoter; F:sequence-specific DNA binding RNA polymerase II transcription factor activity; F:zinc ion binding; P:regulation of transcription from RNA polymerase II promoter; C:nucleus				N
OphioH327gp0772	I	-	2979160	2980365	1206	247	2979160	2980365	1	699	168	Putative uncharacterized protein	Nectria haematococca	Sporothrix schenckii			glycoside hydrolase family 16 protein	4	F:hydrolase activity, hydrolyzing O-glycosyl compounds; P:carbohydrate metabolic process; P:xylan catabolic process; F:hydrolase activity		GH16		N
OphioH327gp0773	I	+	2980643	2981638	996	277	2980643	2981638	1	546	149	Putative uncharacterized protein	Trichoderma atroviride	Ophiostoma piceae			hypothetical protein TRIATDRAFT_292407	0	-				N
OphioH327gp0774	I	+	2981704	2982579	876	65	2981704	2982579	0	0	291	WW domain-containing protein	Eutypa lata	Ophiostoma piceae			ww domain-containing protein	0	-				N
OphioH327gp0775	I	-	2982873	2985179	2307	293	2982873	2985179	0	0	768	Putative uncharacterized protein	Grosmannia clavigera	Ophiostoma piceae	K14828	RIX1, IPI2; pre-rRNA-processing protein RIX1	hypothetical protein CMQ_7341	2	F:molecular_function; P:biological_process				N
OphioH327gp0776	I	+	2986216	2990255	4040	1036	2986216	2990255	2	119	1306	Filamentation protein	Grosmannia clavigera	Ophiostoma piceae			filamentation protein	3	P:metabolic process; F:transferase activity, transferring acyl groups; C:cellular_component				N
OphioH327gp0777	I	+	2991122	2992510	1389	866	2991122	2992510	1	81	435	Pyruvate dehydrogenase	Myceliophthora thermophila	Ophiostoma piceae			filamentation protein	2	P:metabolic process; F:transferase activity, transferring acyl groups				N
OphioH327gp0778	I	+	2996505	3000279	3775	3994	2996505	3000279	2	352	1140	Fungal specific transcription factor domain-containing protein	Colletotrichum fioriniae	Ophiostoma piceae			fungal specific transcription factor domain-containing protein	1	P:transcription, DNA-dependent	-			N
OphioH327gp0779	I	-	3000994	3006339	3429	714	3000994	3004422	1	282	1048	LPXTG-motif cell wall anchor domain containing protein	Grosmannia clavigera	Ophiostoma piceae			lpxtg-motif cell wall anchor domain containing protein	3	F:molecular_function; P:biological_process; C:cellular_component				N
OphioH327gp0781	I	+	3017935	3021132	3198	11595	3017935	3021132	0	0	1065	Protein-tyrosine phosphatase	Grosmannia clavigera	Ophiostoma piceae	K11240	MSG5; tyrosine-protein phosphatase [EC:3.1.3.48]	dual specificity phosphatase	5	P:protein dephosphorylation; P:response to pheromone involved in conjugation with cellular fusion; F:protein tyrosine/serine/threonine phosphatase activity; P:regulation of signal transduction; C:intracellular part	-			N
OphioH327gp0782	I	-	3021708	3023135	1428	575	3021708	3023135	2	138	429	UDP-galactose transporter homolog 1	Grosmannia clavigera	Ophiostoma piceae	K15275	SLC35B1; solute carrier family 35 (UDP-galactose transporter), member B1	uaa transporter	3	P:transmembrane transport; P:carbohydrate transport; C:integral to membrane	-			N
OphioH327gp0783	I	-	3024609	3025859	1251	1473	3024609	3025859	2	117	377	RNA-binding protein rnc1 (RNA-binding protein that suppresses calcineurin deletion 1)	Grosmannia clavigera	Ophiostoma piceae			kh domain-containing protein	1	F:RNA binding	-			N
OphioH327gp0784	I	-	3028852	3031119	2268	2992	3028852	3031119	0	0	755	Serine/threonine-protein kinase ppk6	Grosmannia clavigera	Ophiostoma piceae			serine threonine-protein kinase ppk6	4	F:kinase activity; P:phosphorylation; P:translational initiation; F:translation initiation factor activity				N
OphioH327gp0785	I	+	3032167	3035148	3110	1047	3032039	3035148	4	326	927	TBC1 domain family member 5	Magnaporthe oryzae	Sporothrix schenckii	K18469	TBC1D5; TBC1 domain family member 5	wd repeat domain-containing protein	7	P:regulation of Rab GTPase activity; F:molecular_function; P:positive regulation of Rab GTPase activity; P:biological_process; C:intracellular; C:cellular_component; F:Rab GTPase activator activity				N
OphioH327gp0786	I	+	3035599	3037308	1710	450	3035599	3037308	1	63	548	Putative uncharacterized protein	Grosmannia clavigera	Ophiostoma piceae			hypothetical protein CMQ_7553	0	-				N
OphioH327gp0787	I	-	3037990	3040209	2220	681	3037990	3040209	0	0	739	Putative uncharacterized protein	Grosmannia clavigera	Ophiostoma piceae			hypothetical protein CMQ_7275	2	P:biological_process; C:cellular_component				N
OphioH327gp0789	I	-	3052168	3054461	2294	11958	3052168	3054461	2	890	467	Phosphoglycerate mutase family protein	Grosmannia clavigera	Ophiostoma piceae	K15206	TFC7; transcription factor C subunit 7	phosphoglycerate mutase	0	-				N
OphioH327gp0790	I	-	3055454	3059920	4467	992	3055454	3059920	0	0	1488	Serine/threonine-protein kinase PSK1	Grosmannia clavigera	Ophiostoma piceae	K08286	E2.7.11.-; protein-serine/threonine kinase [EC:2.7.11.-]	serine threonine-protein kinase ppk6	2	F:kinase activity; P:cellular process	-			N
OphioH327gp0791	I	+	3066159	3068348	2190	6238	3066159	3068348	0	0	729	F-box/LRR-repeat protein 2	Fusarium oxysporum	Ophiostoma piceae	K10268	FBXL2_20; F-box and leucine-rich repeat protein 2/20	f-box domain containing protein	0	-				N
OphioH327gp0792	I	-	3068923	3070225	1303	574	3068923	3070225	2	130	390	Putative uncharacterized protein	Togninia minima	Ophiostoma piceae			hypothetical protein NEUTE2DRAFT_129455	3	C:integral to membrane; F:signal transducer activity; P:signal transduction				N
OphioH327gp0793	I	+	3072037	3074004	1968	1811	3072037	3074004	0	0	655	ATP-dependent RNA helicase mrh-4, mitochondrial	Grosmannia clavigera	Ophiostoma piceae			atp-dependent rna helicase mrh- mitochondrial	4	F:helicase activity; P:mycelium development; F:nucleic acid binding; F:nucleotide binding	-			N
OphioH327gp0794	I	+	3074804	3075617	566	799	3074804	3075369	1	56	169	Dienelactone hydrolase family protein	Grosmannia clavigera	Ophiostoma piceae			dienelactone hydrolase family protein	1	F:hydrolase activity	-			N
OphioH327gp0795	I	+	3075987	3077360	1374	369	3075987	3077360	0	0	457	Nuclear speckle splicing regulatory protein 1 homolog (Coiled-coil domain-containing protein 55 homolog)	Grosmannia clavigera	Ophiostoma piceae			coiled-coil domain-containing protein 55	2	F:molecular_function; C:cellular_component				N
OphioH327gp0796	I	-	3077770	3078116	347	409	3077770	3078116	1	98	82	Mitochondrial import inner membrane translocase subunit tim-13	Thielavia terrestris	Ophiostoma piceae	K10836	E3.6.3.51; mitochondrial protein-transporting ATPase [EC:3.6.3.51]	tim10 ddp family zinc finger	4	F:metal ion binding; P:protein import into mitochondrial inner membrane; C:mitochondrial inner membrane; C:mitochondrial intermembrane space protein transporter complex	-			N
OphioH327gp0797	I	+	3078955	3080057	1103	838	3078955	3080057	2	158	314	L-type lectin-like domain-containing protein	Myceliophthora thermophila	Ophiostoma piceae	K10082	LMAN2, VIP36; lectin, mannose-binding 2	vesicular integral-membrane protein vip36	1	C:membrane	-			Y
OphioH327gp0798	I	-	3080876	3084371	3496	818	3080876	3084371	4	262	1077	Morphogenesis-related protein MSB1 (Multicopy suppressor of bud emergence 1)	Grosmannia clavigera	Ophiostoma piceae			morphogenesis protein	0	-				N
OphioH327gp0799	I	-	3088552	3089904	1353	4180	3088552	3089904	0	0	450	Uracil-DNA glycosylase	Grosmannia clavigera	Ophiostoma piceae	K03648	UNG, UDG; uracil-DNA glycosylase [EC:3.2.2.27]	uracil-dna glycosylase	2	P:DNA repair; F:hydrolase activity, hydrolyzing N-glycosyl compounds	EC:3.2.2.0			N
OphioH327gp0800	I	-	3091240	3092694	1455	1335	3091240	3092694	1	69	461	Mitochondrial carrier protein MTM1 (Manganese trafficking factor for mitochondrial SOD2)	Togninia minima	Ophiostoma piceae	K15119	SLC25A39_40; solute carrier family 25, member 39/40	solute carrier family 25 member 40	2	P:transport; C:integral to membrane	-			N
OphioH327gp0801	I	+	3093484	3095133	1650	789	3093484	3095133	0	0	549	U4/U6 small nuclear ribonucleoprotein	Grosmannia clavigera	Ophiostoma piceae	K12843	PRPF3, PRP3; U4/U6 small nuclear ribonucleoprotein PRP3	u4 u6 small nuclear ribonucleoprotein	2	F:nucleic acid binding; C:ribonucleoprotein complex				N
OphioH327gp0802	I	+	3095856	3097956	2101	722	3095856	3097956	1	64	678	F-box protein pof7	Grosmannia clavigera	Ophiostoma piceae	K10295	FBXO9; F-box protein 9	f-box protein	0	-				N
OphioH327gp0803	I	+	3098348	3098749	402	391	3098348	3098749	0	0	133	Putative uncharacterized protein		Ophiostoma piceae			---NA---	0	-				N
OphioH327gp0804	I	+	3099596	3101719	2124	846	3099596	3101719	3	186	645	Glycerol/H+ symporter	Grosmannia clavigera	Ophiostoma piceae			glycerol:h+ symporter	1	C:integral to membrane	-			N
OphioH327gp0805	I	-	3101927	3102754	828	207	3101927	3102754	0	0	275	Putative uncharacterized protein	Colletotrichum gloeosporioides	Ophiostoma piceae			hypothetical protein CHGG_00890	4	C:integral to membrane; F:molecular_function; P:biological_process; C:cellular_component				N
OphioH327gp0806	I	+	3111102	3113675	2574	8347	3111102	3113675	1	81	830	Putative uncharacterized protein	Magnaporthe oryzae	Ophiostoma piceae			hypothetical protein MGG_03625	3	F:molecular_function; P:biological_process; C:cellular_component				N
OphioH327gp0807	I	-	3114232	3115053	822	556	3114232	3115053	0	0	273	Thioesterase superfamily	Grosmannia clavigera	Ophiostoma piceae			thioesterase superfamily protein	0	-				N
OphioH327gp0808	I	+	3115694	3117850	2157	640	3115694	3117850	0	0	718	Putative uncharacterized protein	Grosmannia clavigera	Ophiostoma piceae			hypothetical protein CMQ_1835	0	-				N
OphioH327gp0809	I	-	3118071	3118789	719	220	3118071	3118789	1	152	188	Nuclear movement protein nudC (Nuclear distribution protein C)	Grosmannia clavigera	Ophiostoma piceae			nuclear movement protein	0	-				N
OphioH327gp0810	I	+	3119409	3120602	1194	619	3119409	3120602	0	0	397	Cdk-activating kinase assembly factor mat1	Grosmannia clavigera	Ophiostoma piceae	K10842	MNAT1; CDK-activating kinase assembly factor MAT1	cdk-activating kinase assembly factor mat1	2	F:metal ion binding; P:cellular process	-			N
OphioH327gp0811	I	-	3121021	3123079	2059	418	3121021	3123079	3	175	627	ENTH domain-containing protein C19F8.03c	Colletotrichum fioriniae	Ophiostoma piceae			enth domain-containing protein	1	F:binding	-			N
OphioH327gp0812	I	+	3125229	3127614	2386	2149	3125229	3127614	2	181	734	Aspartyl-tRNA synthetase	Grosmannia clavigera	Ophiostoma piceae	K01876	DARS, aspS; aspartyl-tRNA synthetase [EC:6.1.1.12]	aspartyl-trna synthetase	3	F:ligase activity; P:translation; F:nucleotide binding	-			N
OphioH327gp0813	I	+	3128332	3129423	1092	717	3128332	3129423	2	171	306	Transcription elongation factor S-II (TFIIS)	Grosmannia clavigera	Ophiostoma piceae	K03145	TFIIS; transcription elongation factor S-II	transcription elongation factor s-ii	7	F:translation elongation factor activity; P:regulation of transcription from RNA polymerase II promoter; F:zinc ion binding; P:translational elongation; F:DNA binding; P:regulation of DNA-dependent transcription, elongation; C:nucleus	-			N
OphioH327gp0814	I	-	3129692	3131341	1650	268	3129692	3131341	0	0	549	Cysteine synthase	Grosmannia clavigera	Ophiostoma piceae	K01738	cysK; cysteine synthase A [EC:2.5.1.47]	cysteine synthase-like protein	1	P:cellular amino acid biosynthetic process	-			N
OphioH327gp0815	I	+	3131769	3133465	1697	427	3131769	3133465	1	50	548	COG1565 domain containing protein	Grosmannia clavigera	Ophiostoma piceae			cog1565 domain containing protein	0	-				N
OphioH327gp0816	I	-	3133662	3136735	3074	196	3133662	3136735	3	191	960	Alanyl-tRNA synthetase	Grosmannia clavigera	Ophiostoma piceae	K01872	AARS, alaS; alanyl-tRNA synthetase [EC:6.1.1.7]	alanyl-trna synthetase	5	F:alanine-tRNA ligase activity; P:alanyl-tRNA aminoacylation; F:nucleic acid binding; F:ATP binding; C:mitochondrion	EC:6.1.1.7			N
OphioH327gp0817	I	+	3137698	3139130	1433	962	3137698	3139130	3	287	381	ER lumen protein retaining receptor	Grosmannia clavigera	Ophiostoma piceae			er lumen protein retaining receptor	3	C:integral to membrane; F:ER retention sequence binding; P:protein retention in ER lumen	-			N
OphioH327gp0818	I	+	3140261	3144915	4655	1130	3140261	3144915	1	89	1521	Kinetochore protein spc7 (NMS complex subunit spc7)	Grosmannia clavigera	Ophiostoma piceae	K11563	SPC7, SPC105; kinetochore protein Spc7/SPC105	chromosome segregation protein	0	-				N
OphioH327gp0819	I	+	3146700	3152285	5586	1784	3146700	3152285	0	0	1861	Putative uncharacterized protein	Grosmannia clavigera	Ophiostoma piceae			hypothetical protein CMQ_5796	0	-				Y
OphioH327gp0820	I	+	3153256	3155832	2577	970	3153256	3155832	1	210	788	F-box domain containing protein	Grosmannia clavigera	Ophiostoma piceae			f-box domain containing protein	0	-				N
OphioH327gp0821	I	-	3156254	3159263	3010	421	3156254	3159263	1	61	982	F-box domain containing protein	Thielavia terrestris	Ophiostoma piceae			f-box domain containing protein	0	-				N
OphioH327gp0822	I	-	3160274	3161314	1041	1010	3160274	3161314	0	0	346	Ribosomal RNA-processing protein 7	Thielavia terrestris	Ophiostoma piceae	K14545	RRP7; ribosomal RNA-processing protein 7	meiotic recombination protein dmc1	3	F:nucleotide binding; F:molecular_function; C:cellular_component				N
OphioH327gp0823	I	+	3162923	3164300	1533	1608	3162923	3164455	0	0	510	Major facilitator superfamily transporter amine	Grosmannia clavigera	Ophiostoma piceae			mfs transporter	2	C:integral to membrane; P:transmembrane transport				N
OphioH327gp0824	I	-	3165021	3167118	2098	720	3165021	3167118	2	217	626	Putative vanillate O-demethylase oxidoreductase	Magnaporthe oryzae	Ophiostoma piceae			mosc domain-containing protein	2	F:catalytic activity; F:binding	-			N
OphioH327gp0825	I	+	3170356	3172527	2172	3237	3170356	3172527	0	0	723	F-box domain containing protein	Grosmannia clavigera	Ophiostoma piceae			f-box domain-containing protein	3	F:molecular_function; P:biological_process; C:cellular_component				N
OphioH327gp0826	I	-	3173278	3174846	1569	750	3173278	3174846	2	138	476	Bar adaptor protein	Grosmannia clavigera	Ophiostoma piceae			bar adaptor protein	2	C:cytoplasm; P:biological_process				N
OphioH327gp0827	I	+	3176396	3178107	1712	1549	3176396	3178107	2	131	526	Cysteine desulfurase, mitochondrial (tRNA-splicing protein SPL1)	Togninia minima	Ophiostoma piceae	K04487	iscS, NFS1; cysteine desulfurase [EC:2.8.1.7]	cysteine desulfurase-like protein	9	C:mitochondrion; P:iron-sulfur cluster assembly; P:cellular iron ion homeostasis; F:cysteine desulfurase activity; P:tRNA wobble uridine modification; F:pyridoxal phosphate binding; P:mitochondrial tRNA thio-modification; C:nucleus; P:cysteine metabolic process	EC:2.8.1.7			N
OphioH327gp0828	I	+	3179383	3179943	561	1275	3179383	3179943	0	0	186	Mismatched base pair and cruciform DNA recognition	Togninia minima	Ophiostoma piceae			mismatched base pair and cruciform dna recognition	0	-				N
OphioH327gp0829	I	-	3180247	3182100	1854	303	3180247	3182100	1	57	598	Cecr1 family adenosine deaminase	Grosmannia clavigera	Ophiostoma piceae			adenosine amp deaminase	2	F:deaminase activity; P:purine ribonucleoside monophosphate biosynthetic process	-			N
OphioH327gp0830	I	+	3183337	3187512	4176	1236	3183337	3187512	0	0	1391	5-oxoprolinase	Gaeumannomyces graminis	Ophiostoma piceae	K01469	E3.5.2.9; 5-oxoprolinase (ATP-hydrolysing) [EC:3.5.2.9]	hydantoinase b oxoprolinase	2	F:5-oxoprolinase (ATP-hydrolyzing) activity; P:glutathione metabolic process	EC:3.5.2.9			N
OphioH327gp0831	I	+	3188807	3190377	1571	1294	3188807	3190377	1	59	503	Indoleamine 2,3-dioxygenase 1	Gaeumannomyces graminis	Ophiostoma piceae			indoleamine -dioxygenase family protein	2	F:heme binding; F:oxidoreductase activity, acting on single donors with incorporation of molecular oxygen, incorporation of two atoms of oxygen				N
OphioH327gp0832	I	+	3192194	3193867	1674	1816	3192194	3193867	0	0	557	Putative uncharacterized protein	Grosmannia clavigera	Ophiostoma piceae			hypothetical protein CMQ_691	0	-				Y
OphioH327gp0833	I	-	3194442	3195398	957	574	3194442	3195398	1	72	294	Cell division control protein 14	Grosmannia clavigera	Ophiostoma piceae			cell division control protein	1	P:cell division	-			N
OphioH327gp0834	I	+	3197060	3198643	1584	1661	3197060	3198643	0	0	527	Geranylgeranyl pyrophosphate synthetase	Grosmannia clavigera	Ophiostoma piceae	K00804	GGPS1; geranylgeranyl diphosphate synthase, type III [EC:2.5.1.1 2.5.1.10 2.5.1.29]	geranylgeranyl pyrophosphate synthetase	2	F:transferase activity; P:isoprenoid biosynthetic process	-			N
OphioH327gp0835	I	-	3199131	3201118	1988	487	3199131	3201118	1	56	643	Peroxisomal membrane protein PEX29 (Peroxin-29)	Grosmannia clavigera	Ophiostoma piceae			integral peroxisomal membrane protein	0	-				N
OphioH327gp0836	I	+	3205858	3210621	4764	4739	3205858	3210621	0	0	1587	Dual specificity protein kinase pom1	Grosmannia clavigera	Ophiostoma piceae	K08825	DYRK; dual-specificity tyrosine-(Y)-phosphorylation regulated kinase [EC:2.7.12.1]	cmgc dyrk dyrk2 protein kinase	1	F:kinase activity	-			N
OphioH327gp0837	I	+	3219232	3219611	380	8610	3219232	3219611	1	77	100	Putative uncharacterized protein					---NA---	0	-				N
OphioH327gp0838	I	-	3223187	3224092	906	3575	3223187	3224092	0	0	301	Alpha/beta-hydrolase	Nectria haematococca	Ophiostoma piceae			3-oxoadipate enol-lactonase	3	F:3-oxoadipate enol-lactonase activity; P:catechol-containing compound catabolic process; F:hydrolase activity				N
OphioH327gp0839	I	+	3225738	3226702	965	1645	3225738	3226702	1	71	297	DUF1711 domain containing protein	Grosmannia clavigera	Ophiostoma piceae			duf1711 domain containing protein	2	F:molecular_function; P:biological_process				N
OphioH327gp0840	I	+	3228490	3231414	2925	1787	3228490	3231414	5	660	754	SPRY domain-containing protein	Colletotrichum gloeosporioides	Ophiostoma piceae			spry domain-containing protein	0	-				N
OphioH327gp0841	I	-	3231885	3232988	1104	470	3231885	3232988	0	0	367	Mitochondrial outer membrane protein	Grosmannia clavigera	Ophiostoma piceae			mitochondrial outer membrane protein	2	C:mitochondrial outer membrane; P:protein targeting to mitochondrion				N
OphioH327gp0842	I	-	3233418	3234055	638	429	3233418	3234055	4	323	104	DASH complex subunit dad4 (Outer kinetochore protein dad4)	Zymoseptoria tritici	Zymoseptoria tritici	K11569	DAD4, HSK2; DASH complex subunit DAD4	dash complex subunit dad4	5	P:regulation of microtubule polymerization or depolymerization; F:microtubule binding; C:DASH complex; P:mitotic spindle organization in nucleus; C:spindle	-			N
OphioH327gp0843	I	+	3234206	3234820	615	150	3234206	3234820	0	0	204	Chromatin-remodeling complex subunit ies6	Chaetomium globosum	Ophiostoma piceae	K11667	INO80C, IES6; INO80 complex subunit C	major facilitator superfamily transporter quinate	3	P:transport; C:membrane; F:transmembrane transporter activity	-			N
OphioH327gp0844	I	+	3236267	3237054	788	1446	3236267	3237054	3	185	200	Snare protein	Grosmannia clavigera	Ophiostoma piceae	K08516	YKT6; synaptobrevin homolog YKT6	snare protein	10	C:endosome; F:SNAP receptor activity; C:Golgi apparatus; C:SNARE complex; F:palmitoyltransferase activity; P:vesicle fusion; C:fungal-type vacuole; P:vacuole fusion, non-autophagic; C:integral to membrane; C:mitochondrion	-			N
OphioH327gp0845	I	-	3238166	3240613	2448	1111	3238166	3240613	0	0	815	Putative uncharacterized protein	Colletotrichum sublineola	Ophiostoma piceae			hypothetical protein MGG_06126	2	F:molecular_function; C:cellular_component				N
OphioH327gp0846	I	+	3241335	3246062	216	721	3245847	3246062	0	0	71	Putative uncharacterized protein	Chaetomium globosum	Sporothrix schenckii			hypothetical protein	0	-				N
OphioH327gp0847	I	+	3247494	3247803	310	1431	3247494	3247803	1	55	84	Cytochrome b5	Grosmannia clavigera	Ophiostoma piceae			cytochrome b5	2	F:heme binding; F:metal ion binding	-			N
OphioH327gp0848	I	-	3248956	3254037	5082	1152	3248956	3254037	0	0	1693	Forkhead box protein R1 (Forkhead box protein N5)	Gaeumannomyces graminis	Ophiostoma piceae			fork head domain-containing protein	4	P:regulation of transcription, DNA-dependent; F:sequence-specific DNA binding; F:sequence-specific DNA binding transcription factor activity; F:DNA binding				N
OphioH327gp0849	I	-	3255424	3256869	1446	1386	3255424	3256869	0	0	481	Molybdate transporter 1 (Sulfate transporter like protein 5.2)	Grosmannia clavigera	Ophiostoma piceae			sulfate transporter	3	C:integral to membrane; P:sulfate transport; F:sulfate transmembrane transporter activity				N
OphioH327gp0850	I	-	3257656	3258384	729	786	3257656	3258384	0	0	242	pH-response regulator protein palI/RIM9	Grosmannia clavigera	Ophiostoma piceae			pal1-like protein	0	-				N
OphioH327gp0851	I	+	3261100	3261507	408	2715	3261100	3261507	0	0	135	Putative uncharacterized protein	Thielavia terrestris	Ophiostoma piceae			hypothetical protein THITE_2121390	3	F:methyltransferase activity; F:transferase activity; P:methylation				N
OphioH327gp0852	I	-	3262555	3263300	746	1047	3262555	3263300	2	116	209	ATP synthase subunit g, mitochondrial (ATPase subunit g)	Grosmannia clavigera	Ophiostoma piceae			atp synthase subunit g	1		-			N
OphioH327gp0853	I	-	3264165	3265366	1202	864	3264165	3265366	1	65	378	Xylitol dehydrogenase	Grosmannia clavigera	Ophiostoma piceae	K00004	BDH, butB; (R,R)-butanediol dehydrogenase / diacetyl reductase [EC:1.1.1.4 1.1.1.303]	sorbitol dehydrogenase	5	P:arabinose catabolic process; P:oxidation-reduction process; F:nucleotide binding; F:zinc ion binding; F:L-arabinitol 4-dehydrogenase activity	EC:1.1.1.12			N
OphioH327gp0854	I	-	3267319	3268599	1281	1952	3267319	3268599	1	60	406	Transcription initiation factor IIA large subunit (TFIIA large subunit)	Grosmannia clavigera	Ophiostoma piceae	K03122	TFIIA1, GTF2A1, TOA1; transcription initiation factor TFIIA large subunit	transcription factor tfiia complex subunit	2	P:transcription initiation from RNA polymerase II promoter; C:transcription factor TFIIA complex				N
OphioH327gp0855	I	-	3269667	3271481	1815	1067	3269667	3271481	0	0	604	Cell division protein	Grosmannia clavigera	Ophiostoma piceae	K03363	CDC20; cell division cycle 20, cofactor of APC complex	wd repeat-containing protein slp1	1	P:cell division	-			N
OphioH327gp0856	I	+	3272659	3273780	1122	1177	3272659	3273780	0	0	373	Pre-mRNA-splicing factor cwf23 (Complexed with cdc5 protein 23)	Grosmannia clavigera	Ophiostoma piceae			dnaj domain protein cwf23	4	F:heat shock protein binding; F:unfolded protein binding; P:response to stress; P:protein folding				N
OphioH327gp0857	I	-	3274026	3275363	1338	245	3274026	3275363	0	0	445	Aminomethyltransferase	Grosmannia clavigera	Ophiostoma piceae	K06980	Unclassified; Poorly Characterized	transferase caf17	1	F:transferase activity	-			N
OphioH327gp0858	I	-	3276373	3280536	4164	1009	3276373	3280536	3	264	1299	Clustered mitochondria protein homolog (Protein TIF31 homolog)	Gaeumannomyces graminis	Sporothrix schenckii	K03255	TIF31, CLU1; protein TIF31	eukaryotic translation initiation factor 3 135 kda subunit	1	C:cytoplasm				N
OphioH327gp0859	I	+	3282250	3285369	3120	1713	3282250	3285369	0	0	1039	Putative uncharacterized protein	Grosmannia clavigera	Ophiostoma piceae			hypothetical protein CMQ_4168	0	-				N
OphioH327gp0860	I	+	3292766	3294529	1764	7396	3292766	3294529	0	0	587	Ferric reductase transmembrane component 3	Pestalotiopsis fici	Ophiostoma piceae			ferric reductase like transmembrane component	3	F:oxidoreductase activity; P:oxidation-reduction process; C:integral to membrane	-			N
OphioH327gp0861	I	+	3296240	3297675	407	1710	3296240	3296646	1	71	111	Proteim yippee-like 3	Gaeumannomyces graminis	Ophiostoma piceae			yippee-domain-containing protein	0	-				N
OphioH327gp0862	I	+	3302057	3303985	1929	4381	3302057	3303985	0	0	642	Putative uncharacterized protein	Scedosporium apiospermum	Ophiostoma piceae			hypothetical protein CMQ_3343	0	-				Y
OphioH327gp0863	I	+	3305146	3306178	1033	1160	3305146	3306178	1	61	323	Putative uncharacterized protein	Togninia minima	Ophiostoma piceae			glycine-rich cell wall structural protein 1	0	-				N
OphioH327gp0864	I	-	3306267	3308915	2649	88	3306267	3308915	1	66	860	Nitrogen assimilation transcription factor nit-4	Pyrenophora teres	Ophiostoma piceae			nitrogen assimilation transcription factor nit-4	9	P:transcription from RNA polymerase II promoter; F:DNA binding; C:nucleus; F:zinc ion binding; P:regulation of transcription from RNA polymerase II promoter; F:sequence-specific DNA binding RNA polymerase II transcription factor activity; P:regulation of transcription, DNA-dependent; F:metal ion binding; P:transcription, DNA-dependent				N
OphioH327gp0865	I	-	3309925	3314016	2525	1009	3311492	3314016	3	293	743	Forkhead transcription factor fkh1	Grosmannia clavigera	Ophiostoma piceae			fork head domain-containing protein	1	F:DNA binding	-			N
OphioH327gp0866	I	-	3316997	3317822	826	2980	3316997	3317822	1	67	252	Putative uncharacterized protein	Grosmannia clavigera	Ophiostoma piceae			hypothetical protein CMQ_3950	0	-				N
OphioH327gp0867	I	+	3318595	3320468	1874	772	3318595	3320468	2	149	574	mtDNA inheritance protein	Grosmannia clavigera	Ophiostoma piceae			mtdna inheritance protein	5	C:protein complex; P:protein polymerization; C:mitochondrion; F:GTP binding; F:nucleotide binding				N
OphioH327gp0868	I	-	3321706	3323683	1978	1237	3321706	3323683	3	208	589	Poly(A) polymerase pla1 (PAP)	Grosmannia clavigera	Ophiostoma piceae	K14376	PAP; poly(A) polymerase [EC:2.7.7.19]	poly polymerase pla1	5	P:RNA polyadenylation; P:transcription, DNA-dependent; F:RNA binding; F:polynucleotide adenylyltransferase activity; C:nucleus	EC:2.7.7.19			N
OphioH327gp0869	I	-	3325095	3332760	7666	1411	3325095	3332760	7	1714	1983	Nipped-B-like protein B	Grosmannia clavigera	Ophiostoma piceae			heat shock protein	4	F:GTP binding; P:cell cycle; P:response to stress; F:nucleotide binding				N
OphioH327gp0870	I	-	3333884	3334701	892	1123	3333884	3334775	2	448	147	40S ribosomal protein S12	Grosmannia clavigera	Grosmannia clavigera	K02951	RP-S12e, RPS12; small subunit ribosomal protein S12e	40s ribosomal protein s12	5	F:structural constituent of ribosome; P:translation; C:ribonucleoprotein complex; C:ribosome; C:intracellular				N
OphioH327gp0871	I	+	3335778	3336441	664	1076	3335778	3336441	1	271	130	40S ribosomal protein S22	Grosmannia clavigera	Ophiostoma piceae	K02957	RP-S15Ae, RPS15A; small subunit ribosomal protein S15Ae	40s ribosomal protein s22	3	C:ribosome; F:structural constituent of ribosome; P:translation	-			N
OphioH327gp0872	I	+	3337389	3339315	1927	947	3337389	3339315	1	58	622	Beta-1,2-xylosyltransferase 1 (Cxt1p)	Grosmannia clavigera	Ophiostoma piceae			capsule associated protein	1	F:transferase activity		GT90		N
OphioH327gp0873	I	-	3339735	3341403	1669	419	3339735	3341403	1	64	534	RNA polymerase II-associated, paf1	Grosmannia clavigera	Ophiostoma piceae	K15174	PAF1; RNA polymerase II-associated factor 1	rna polymerase ii- paf1	0	-				N
OphioH327gp0873.1	I	-	3342440	3343146	707	1036	3342440	3343146	2	131	191	RER1 family protein	Magnaporthe oryzae	Ophiostoma piceae				3	F:molecular_function; C:integral to membrane; P:biological_process				N
OphioH327gp0874	I	+	3343963	3344904	942	816	3343963	3344904	1	63	292	Enoyl-hydratase isomerase family protein	Grosmannia clavigera	Ophiostoma piceae	K07511	ECHS1; enoyl-CoA hydratase [EC:4.2.1.17]	enoyl- hydratase	2	F:isomerase activity; P:metabolic process	-			N
OphioH327gp0875	I	+	3346419	3349906	3488	1514	3346419	3349906	1	95	1130	E3 ubiquitin-protein ligase CHFR (Checkpoint with forkhead and RING finger domains protein)	Scedosporium apiospermum	Sporothrix schenckii			ring finger domain-containing protein	2	F:metal ion binding; F:zinc ion binding				N
OphioH327gp0876	I	+	3350540	3351721	1182	633	3350540	3351721	0	0	393	Cysteine synthase	Trichoderma reesei	Ophiostoma piceae	K01738	cysK; cysteine synthase A [EC:2.5.1.47]	cysteine synthase	3	F:cysteine synthase activity; P:cysteine biosynthetic process from serine; F:transferase activity	EC:2.5.1.47			N
OphioH327gp0877	I	-	3352048	3354485	2438	326	3352048	3354485	1	1022	471	Putative uncharacterized protein	Grosmannia clavigera	Ophiostoma piceae			hypothetical protein CMQ_4282	0	-				N
OphioH327gp0878	I	+	3355527	3356362	836	1041	3355527	3356362	1	74	253	54S ribosomal protein subunit img1, mitochondrial	Grosmannia clavigera	Ophiostoma piceae			mitochondrial ribosomal protein	1	C:intracellular	-			N
OphioH327gp0879	I	-	3357108	3360141	3034	745	3357108	3360141	2	184	949	Potassium ion transporter	Grosmannia clavigera	Ophiostoma piceae			potassium transporter 1	3	F:cation transmembrane transporter activity; P:cation transport; P:transmembrane transport	-			N
OphioH327gp0880	I	-	3363865	3365230	1366	3723	3363865	3365230	1	52	437	Ferrochelatase, mitochondrial (Heme synthase)	Grosmannia clavigera	Ophiostoma piceae	K01772	hemH, FECH; ferrochelatase [EC:4.99.1.1]	ferrochelatase	2	F:ferrochelatase activity; P:heme biosynthetic process	EC:4.99.1.1			N
OphioH327gp0881	I	+	3366077	3368228	2152	846	3366077	3368228	1	49	700	ATP-dependent DNA helicase II subunit 1 (Ku70)	Grosmannia clavigera	Ophiostoma piceae	K10884	XRCC6, KU70, G22P1; ATP-dependent DNA helicase 2 subunit 1	protein ku70	9	F:ATP-dependent DNA helicase activity; P:regulation of transcription, DNA-dependent; P:double-strand break repair via nonhomologous end joining; F:DNA binding; C:DNA-dependent protein kinase-DNA ligase 4 complex; F:sequence-specific DNA binding transcription factor activity; F:nucleotide binding; C:chromosome; P:transcription from RNA polymerase II promoter	-			N
OphioH327gp0882	I	+	3368763	3372350	3588	534	3368763	3372350	0	0	1195	Putative uncharacterized protein	Trichoderma virens	Ophiostoma piceae			hypothetical protein TRIVIDRAFT_231145	12	P:regulation of transcription, DNA-dependent; P:transcription from RNA polymerase II promoter; F:sequence-specific DNA binding RNA polymerase II transcription factor activity; F:zinc ion binding; P:regulation of transcription from RNA polymerase II promoter; C:nucleus; F:sequence-specific DNA binding transcription factor activity; C:DNA-dependent protein kinase-DNA ligase 4 complex; F:DNA binding…				N
OphioH327gp0883	I	-	3372612	3374684	2073	261	3372612	3374684	0	0	690	Benomyl methotrexate resistance protein	Grosmannia clavigera	Ophiostoma piceae	K08158	MDR1; MFS transporter, DHA1 family, multidrug resistance protein	major facilitator superfamily transporter	2	C:integral to membrane; P:transmembrane transport				N
OphioH327gp0884	I	-	3376738	3377889	1152	2053	3376738	3377889	0	0	383	Shikimate 5-dehydrogenase	Grosmannia clavigera	Ophiostoma piceae			ornithine cyclodeaminase mu-crystallin family protein	4	F:nucleotide binding; P:protein glycosylation; C:membrane; F:mannosyltransferase activity				N
OphioH327gp0885	I	+	3378292	3379446	1155	402	3378292	3379446	0	0	384	Proline racemase	Pestalotiopsis fici	Pestalotiopsis fici			proline racemase	1	F:proline racemase activity				N
OphioH327gp0886	I	+	3379673	3380746	1074	226	3379673	3380746	0	0	357	Homocysteine s-methyltransferase	Grosmannia clavigera	Ophiostoma piceae	K00547	E2.1.1.10, mmuM; homocysteine S-methyltransferase [EC:2.1.1.10]	homocysteine s-methyltransferase	1	F:transferase activity	-			N
OphioH327gp0887	I	+	3383112	3384077	966	2365	3383112	3384077	1	60	301	Transmembrane protein 42	Sordaria macrospora	Ophiostoma piceae			hypothetical protein SMAC_04760	4	F:oxidoreductase activity; F:iron-sulfur cluster binding; P:oxidation-reduction process; F:FMN binding	-			N
OphioH327gp0888	I	-	3384550	3386317	1768	472	3384550	3386317	1	58	569	Sodium/calcium transporter	Grosmannia clavigera	Ophiostoma piceae	K07300	chaA, CAX; Ca2+:H+ antiporter	calcium-proton exchanger	3	C:membrane; P:mycelium development; P:pathogenesis	-			N
OphioH327gp0889	I	-	3390336	3397295	6960	4018	3390336	3397295	0	0	2319	Vacuolar membrane-associated protein iml-1	Grosmannia clavigera	Ophiostoma piceae			egl-and pleckstrin domain containing protein	5	P:intracellular signal transduction; C:intracellular; C:vacuolar membrane; C:vacuole; C:membrane				N
OphioH327gp0890	I	+	3398900	3399229	330	1604	3398900	3399229	2	114	71	Cation efflux family protein	Eutypa lata	Ophiostoma piceae			cation diffusion facilitator family metal ion	4	F:cation transmembrane transporter activity; C:integral to membrane; P:transmembrane transport; P:cation transport				N
OphioH327gp0890.1	I	+	3399815	3400564	750	585	3399815	3400564	0	0	249	Cation efflux family protein	Grosmannia clavigera	Ophiostoma piceae	K14688	SLC30A1, ZNT1; solute carrier family 30 (zinc transporter), member 1	cation diffusion facilitator family metal ion	4	F:cation transmembrane transporter activity; C:integral to membrane; P:transmembrane transport; P:cation transport				N
OphioH327gp0891	I	+	3406151	3410371	4221	5586	3406151	3410371	0	0	1406	Putative uncharacterized protein	Grosmannia clavigera	Ophiostoma piceae			hypothetical protein CMQ_3941	0	-				N
OphioH327gp0892	I	+	3412073	3413363	1291	1701	3412073	3413363	1	61	409	YkgB protein	Pestalotiopsis fici	Ophiostoma piceae	K07404	pgl; 6-phosphogluconolactonase [EC:3.1.1.31]	YkgB protein	0	-				Y
OphioH327gp0893	I	+	3415749	3418160	2412	2385	3415749	3418160	2	150	753	C6 zinc finger fungal transcription factor	Gaeumannomyces graminis	Ophiostoma piceae			c6 zinc finger domain-containing protein	5	F:sequence-specific DNA binding RNA polymerase II transcription factor activity; P:regulation of transcription from RNA polymerase II promoter; F:DNA binding; C:nucleus; F:zinc ion binding	-			N
OphioH327gp0894	I	+	3421690	3425607	3918	3529	3421690	3425607	3	543	1124	Ibr domain containing protein	Colletotrichum fioriniae	Ophiostoma piceae			ibr domain containing protein	3	F:metal ion binding; F:nucleic acid binding; F:zinc ion binding				N
OphioH327gp0896	I	+	3426702	3430802	4101	1094	3426702	3430802	0	0	1366	Hydrolase/lipase-like protein	Pestalotiopsis fici	Ophiostoma piceae			hydrolase- duf676 domain containing protein	3	F:hydrolase activity; F:metal ion binding; F:zinc ion binding				N
OphioH327gp0897	I	-	3431071	3432954	1884	268	3431071	3432954	0	0	627	Putative uncharacterized protein	Chaetomium thermophilum	Ophiostoma piceae			hypothetical protein CTHT_0032320	0	-				N
OphioH327gp0898	I	-	3435238	3438579	3342	2283	3435238	3438579	0	0	1113	ATP-dependent RNA helicase DBP10	Grosmannia clavigera	Ophiostoma piceae	K14808	DDX54, DBP10; ATP-dependent RNA helicase DDX54/DBP10 [EC:3.6.4.13]	atp-dependent rna helicase dbp10	4	F:nucleic acid binding; F:nucleotide binding; F:helicase activity; C:nucleus	-			N
OphioH327gp0899	I	+	3438935	3439603	669	355	3438935	3439603	0	0	222	Heat shock protein dnaJ	Grosmannia clavigera	Grosmannia clavigera	K09528	DNAJC8; DnaJ homolog subfamily C member 8	domain-containing protein	4	P:protein folding; F:unfolded protein binding; P:response to stress; F:heat shock protein binding	-			N
OphioH327gp0900	I	-	3439850	3442051	2202	246	3439850	3442051	0	0	733	Armadillo repeat protein	Grosmannia clavigera	Ophiostoma piceae			armadillo repeat protein	2	F:molecular_function; P:biological_process				N
OphioH327gp0900.1	I	-	3442674	3444116	1443	622	3442674	3444116	4	270	390	Putative Amid-like NADH oxidoreductase	Aureobasidium pullulans	Ophiostoma piceae				0	-				N
OphioH327gp0901	I	-	3444658	3447384	2727	541	3444658	3447384	0	0	908	Nitrogen assimilation transcription factor NirA	Byssochlamys spectabilis	Ophiostoma piceae			nitrogen assimilation transcription factor nira	1	P:transcription, DNA-dependent	-			N
OphioH327gp0902	I	+	3448126	3449724	1599	741	3448126	3449724	0	0	532	Fumarate reductase flavoprotein subunit	Coccidioides immitis	Sporothrix schenckii			fad binding domain containing protein	0	-				N
OphioH327gp0903	I	+	3451423	3453189	1767	1698	3451423	3453189	0	0	588	WD repeat protein	Grosmannia clavigera	Ophiostoma piceae			wd repeat-containing protein 70	2	F:nucleic acid binding; F:hydrolase activity, acting on acid anhydrides, in phosphorus-containing anhydrides	EC:3.6.1.0			N
OphioH327gp0904	I	+	3454660	3459240	4581	1470	3454660	3459240	2	162	1472	Chromatin structure-remodeling complex subunit snf21 (RSC complex subunit snf21)	Grosmannia clavigera	Ophiostoma piceae	K11786	STH1_SNF2; ATP-dependent helicase STH1/SNF2 [EC:3.6.4.-]	snf2 family atp-dependent chromatin-remodeling factor snf21	5	P:regulation of transcription, DNA-dependent; F:DNA binding; F:ATP binding; F:helicase activity; C:nucleus	-			N
OphioH327gp0905	I	+	3461400	3463828	2429	2159	3461400	3463828	4	596	610	Coronin-like protein crn1	Grosmannia clavigera	Ophiostoma piceae			actin-binding protein	0	-				N
OphioH327gp0906	I	+	3464399	3465422	1024	570	3464399	3465422	1	394	209	Putative uncharacterized protein	Grosmannia clavigera	Ophiostoma piceae			hypothetical protein CMQ_4293	0	-				N
OphioH327gp0907	I	-	3465740	3466283	544	317	3465740	3466283	1	175	122	Peptidyl-prolyl cis-trans isomerase pin4 (PPIase pin4)	Grosmannia clavigera	Ophiostoma piceae	K09579	PIN4; peptidyl-prolyl cis-trans isomerase NIMA-interacting 4 [EC:5.2.1.8]	peptidyl-prolyl cis-trans isomerase pin4	3	P:protein folding; P:protein peptidyl-prolyl isomerization; F:peptidyl-prolyl cis-trans isomerase activity	EC:5.2.1.8			N
OphioH327gp0908	I	+	3467936	3470486	2551	1652	3467936	3470486	2	112	812	Pseudouridine synthase	Grosmannia clavigera	Ophiostoma piceae	K06176	truD, PUS7; tRNA pseudouridine13 synthase [EC:5.4.99.27]	trna pseudouridine synthase d	4	F:RNA binding; P:RNA modification; P:pseudouridine synthesis; F:pseudouridine synthase activity				N
OphioH327gp0909	I	-	3470719	3471111	393	232	3470719	3471111	0	0	130	Putative uncharacterized protein	Eutypa lata	Ophiostoma piceae			esterase family protein	1	F:hydrolase activity				N
OphioH327gp0910	I	-	3475730	3476632	903	4618	3475730	3476632	0	0	300	Putative uncharacterized protein	Togninia minima	Ophiostoma piceae			hypothetical protein CMQ_4531	3	P:mycelium development; F:molecular_function; C:cellular_component				N
OphioH327gp0911	I	-	3485195	3487033	1839	8562	3485195	3487033	0	0	612	ATP-dependent RNA helicase DBP8	Grosmannia clavigera	Ophiostoma piceae	K14778	DDX49, DBP8; ATP-dependent RNA helicase DDX49/DBP8 [EC:3.6.4.13]	atp dependent rna helicase	5	F:nucleic acid binding; P:ribosome biogenesis; F:nucleotide binding; F:helicase activity; C:nucleus	-			N
OphioH327gp0912	I	+	3490701	3492531	1831	3667	3490701	3492531	2	124	568	MAP kinase kinase MKK1/SSP32	Grosmannia clavigera	Ophiostoma piceae	K08294	MKK1_2; mitogen-activated protein kinase kinase [EC:2.7.12.2]	map kinase kinase	3	P:protein phosphorylation; F:ATP binding; F:protein serine/threonine kinase activity	EC:2.7.11.0			N
OphioH327gp0913	I	-	3493356	3495206	1851	824	3493356	3495206	0	0	616	Putative uncharacterized protein	Togninia minima	Ophiostoma piceae			moz protein represents a chromatin-associated acetyltransferase	1	F:transferase activity	-			N
OphioH327gp0914	I	-	3496279	3499373	3095	1072	3496279	3499373	3	326	922	mRNA-binding protein puf3 (Pumilio homology domain family member 3)	Colletotrichum sublineola	Ophiostoma piceae			pumilio domain-containing protein	1	F:RNA binding				N
OphioH327gp0915	I	+	3506456	3507043	588	7082	3506456	3507043	0	0	195	Putative uncharacterized protein	Grosmannia clavigera	Ophiostoma piceae			hypothetical protein CMQ_4871	3	F:molecular_function; P:biological_process; C:cellular_component				N
OphioH327gp0916	I	+	3508729	3512244	3516	1685	3508729	3512244	0	0	1171	GPI ethanolamine phosphate transferase 3	Grosmannia clavigera	Ophiostoma piceae	K05288	PIGO; phosphatidylinositol glycan, class O	gpi ethanolamine phosphate transferase	1	F:catalytic activity	-			N
OphioH327gp0917	I	+	3512952	3514232	1281	707	3512952	3514232	1	51	409	Putative uncharacterized protein	Grosmannia clavigera	Ophiostoma piceae			hypothetical protein CMQ_4663	4	F:hydrolase activity, acting on ester bonds; P:GPI anchor metabolic process; C:intrinsic to endoplasmic reticulum membrane; P:intracellular protein transport				N
OphioH327gp0918	I	-	3514465	3515228	764	232	3514465	3515228	1	59	234	Phosphatase-like protein	Grosmannia clavigera	Ophiostoma piceae	K10703	PHS1; 3-hydroxy acyl-CoA dehydratase [EC:4.2.1.-]	protein tyrosine phosphatase-like protein	4	P:oxidation-reduction process; F:oxidoreductase activity, acting on paired donors, with incorporation or reduction of molecular oxygen, 2-oxoglutarate as one donor, and incorporation of one atom each of oxygen into both donors; F:oxidoreductase activity; F:iron ion binding				N
OphioH327gp0919	I	+	3520146	3521952	2553	4917	3519444	3521996	0	0	850	Putative uncharacterized protein	Chaetomium globosum	Ophiostoma piceae			hypothetical protein CHGG_00640	0	-				N
OphioH327gp0920	I	+	3523447	3524224	778	1494	3523447	3524224	1	85	230	Putative uncharacterized protein	Grosmannia clavigera	Ophiostoma piceae			hypothetical protein CMQ_1624	0	-				N
OphioH327gp0921	I	+	3525948	3527822	1875	1723	3525948	3527822	1	54	606	Mif domain containing protein	Grosmannia clavigera	Ophiostoma piceae			mif domain-containing protein	0	-				N
OphioH327gp0922	I	-	3529010	3530833	1824	1187	3529010	3530833	2	138	561	SH3 domain containing protein	Grosmannia clavigera	Ophiostoma piceae			sh3 domain-containing protein	2	F:molecular_function; C:cellular_component				N
OphioH327gp0923	I	-	3536700	3537779	1080	5866	3536700	3537779	0	0	359	C6 zinc finger fungal transcription factor	Penicillium roqueforti	Ophiostoma piceae			c6 finger domain	6	P:regulation of transcription, DNA-dependent; P:transcription from RNA polymerase II promoter; F:sequence-specific DNA binding RNA polymerase II transcription factor activity; F:zinc ion binding; P:regulation of transcription from RNA polymerase II promoter; C:nucleus				N
OphioH327gp0924	I	+	3538356	3539945	1590	576	3538356	3539945	0	0	529	Putative uncharacterized protein	Penicillium rubens	Ophiostoma piceae			thiosulfate sulfurtransferase	1	F:transferase activity	-			N
OphioH327gp0925	I	-	3540156	3543510	3355	210	3540156	3543510	3	472	960	Putative uncharacterized protein	Penicillium roqueforti	Ophiostoma piceae			tpr domain protein	1	F:transferase activity, transferring phosphorus-containing groups	-			N
OphioH327gp0926	I	+	3543990	3545912	1923	479	3543990	3545912	5	333	529	Pantothenate transporter	Colletotrichum gloeosporioides	Ophiostoma piceae			pantothenate transporter	2	C:integral to membrane; P:transmembrane transport				N
OphioH327gp0927	I	-	3546374	3548235	1862	461	3546374	3548235	2	122	579	Putative uncharacterized protein	Pestalotiopsis fici	Ophiostoma piceae			glycoside hydrolase subgroup catalytic core	3	P:carbohydrate metabolic process; F:cation binding; F:catalytic activity				Y
OphioH327gp0928	I	+	3549524	3551941	2418	1288	3549524	3551941	0	0	805	Alpha-L-fucosidase	Togninia minima	Ophiostoma piceae	K01206	FUCA; alpha-L-fucosidase [EC:3.2.1.51]	tissue alpha-l-fucosidase	2	P:carbohydrate metabolic process; F:catalytic activity	-	GH29		Y
OphioH327gp0929	I	+	3553122	3555215	2094	1180	3553122	3555215	0	0	697	Acyl-Coenzyme A oxidase	Fusarium fujikuroi	Ophiostoma piceae	K00232	E1.3.3.6, ACOX1, ACOX3; acyl-CoA oxidase [EC:1.3.3.6]	acyl- oxidase	5	F:flavin adenine dinucleotide binding; C:peroxisome; P:fatty acid beta-oxidation; F:acyl-CoA dehydrogenase activity; F:acyl-CoA oxidase activity	EC:1.3.99.3; EC:1.3.3.6			N
OphioH327gp0930	I	-	3555962	3556477	516	746	3555962	3556477	1	48	155	54S ribosomal protein L19, mitochondrial	Grosmannia clavigera	Ophiostoma piceae	K02867	RP-L11, rplK; large subunit ribosomal protein L11	mitochondrial 54s ribosomal protein 19	3	C:mitochondrial large ribosomal subunit; F:structural constituent of ribosome; P:translation	-			N
OphioH327gp0931	I	+	3557720	3559014	1295	1242	3557720	3559014	2	140	384	Survival factor 1	Grosmannia clavigera	Ophiostoma piceae			survival factor 1	5	C:nucleosome; P:response to oxidative stress; F:DNA binding; P:nucleosome assembly; C:nucleus	-			N
OphioH327gp0932	I	-	3560003	3560878	876	988	3560003	3560878	0	0	291	Gcn5-related n-acetyltransferase	Grosmannia clavigera	Ophiostoma piceae			gcn5-related n-acetyltransferase	3	F:transferase activity; P:biological_process; C:cellular_component				N
OphioH327gp0933	I	+	3566618	3570248	3631	5739	3566618	3570248	1	79	1183	Zinc finger protein	Grosmannia clavigera	Ophiostoma piceae			zinc finger protein	1	F:binding	-			N
OphioH327gp0934	I	+	3571074	3572174	1101	825	3571074	3572174	0	0	366	Ribokinase	Grosmannia clavigera	Ophiostoma piceae	K00852	rbsK, RBKS; ribokinase [EC:2.7.1.15]	ribokinase	2	F:kinase activity; P:metabolic process	-			N
OphioH327gp0935	I	-	3572366	3575230	2865	191	3572366	3575230	1	54	936	Putative uncharacterized protein	Pestalotiopsis fici	Ophiostoma piceae			phosphatidylcholine-sterol o-acyltransferase-like protein	2	F:transferase activity; F:transferase activity, transferring acyl groups				N
OphioH327gp0936	I	-	3577212	3578168	957	1981	3577212	3578168	2	165	263	Glutathione S-transferase 1	Grosmannia clavigera	Ophiostoma piceae	K00799	GST, gst; glutathione S-transferase [EC:2.5.1.18]	glutathione s-transferase	1	F:transferase activity	-			N
OphioH327gp0937	I	-	3579876	3581933	2058	1707	3579876	3581933	4	375	560	Coatomer subunit delta (Archain)	Grosmannia clavigera	Ophiostoma piceae			coatomer subunit delta	3	C:clathrin adaptor complex; P:vesicle-mediated transport; P:intracellular protein transport	-			N
OphioH327gp0938	I	+	3582494	3584981	2488	560	3582494	3584981	2	139	782	Replicase polyprotein 1a (pp1a)	Grosmannia clavigera	Ophiostoma piceae			hypothetical protein CMQ_1597	0	-				N
OphioH327gp0939	I	+	3589627	3591394	1768	4645	3589627	3591394	6	529	412	Magnesium transporter NIPA2 (Non-imprinted in Prader-Willi/Angelman syndrome region protein 2 homolog)	Colletotrichum gloeosporioides	Ophiostoma piceae			hypothetical protein GLRG_03633	3	C:membrane; F:magnesium ion transmembrane transporter activity; P:magnesium ion transport	-			N
OphioH327gp0940	I	-	3592642	3594050	1409	1247	3592642	3594050	2	350	352	40S ribosomal protein S3	Gaeumannomyces graminis	Ophiostoma piceae	K02985	RP-S3e, RPS3; small subunit ribosomal protein S3e	40s ribosomal protein s3	4	F:structural constituent of ribosome; F:RNA binding; C:small ribosomal subunit; P:translation	-			N
OphioH327gp0941	I	-	3594581	3596740	2160	530	3594581	3596740	3	663	498	Putative uncharacterized protein	Grosmannia clavigera	Ophiostoma piceae			f-box domain-containing protein	0	-				N
OphioH327gp0942	I	+	3598181	3600436	2256	1440	3598181	3600436	0	0	751	Kyphoscoliosis peptidase	Grosmannia clavigera	Ophiostoma piceae			transglutaminase-like superfamily protein	2	P:biological_process; C:cellular_component				N
OphioH327gp0943	I	-	3600972	3603359	2388	535	3600972	3603359	2	318	689	Major facilitator superfamily transporter aflatoxin efflux	Grosmannia clavigera	Ophiostoma piceae			aflatoxin efflux pump	2	C:integral to membrane; P:transmembrane transport				N
OphioH327gp0944	I	+	3607412	3611038	3627	4052	3607412	3611038	1	45	1193	Uncharacterized transcriptional regulatory protein C139.03	Grosmannia clavigera	Ophiostoma piceae			c6 zinc finger domain-containing protein	3	F:metal ion binding; P:transcription from RNA polymerase II promoter; P:regulation of transcription, DNA-dependent	-			N
OphioH327gp0945	I	-	3611602	3613338	1737	563	3611602	3613338	0	0	578	DnaJ homolog 1, mitochondrial	Grosmannia clavigera	Ophiostoma piceae	K03686	dnaJ; molecular chaperone DnaJ	mitochondrial chaperone	3	F:protein binding; P:metabolic process; F:nucleotide binding	-			N
OphioH327gp0946	I	-	3614341	3614988	648	1002	3614341	3614988	1	66	193	Putative uncharacterized protein	Grosmannia clavigera	Ophiostoma piceae			hypothetical protein CMQ_1262	0	-				N
OphioH327gp0947	I	+	3623539	3626895	3357	8550	3623539	3626895	1	57	1099	C2H2 zinc finger domain-containing protein	Grosmannia clavigera	Ophiostoma piceae			c2h2 finger domain containing protein	6	F:metal ion binding; F:nucleic acid binding; P:transcription, DNA-dependent; F:zinc ion binding; C:nucleus; F:DNA binding				N
OphioH327gp0947.1	I	+	3628748	3631213	2466	1852	3628748	3631213	1	75	796	F-box domain-containing protein	Thielavia terrestris	Ophiostoma piceae				0	-				N
OphioH327gp0948	I	-	3631308	3631905	598	94	3631308	3631905	1	55	180	Thioesterase family protein	Grosmannia clavigera	Ophiostoma piceae			thioesterase family protein	1	F:isomerase activity				N
OphioH327gp0949	I	+	3632634	3634196	1446	728	3632634	3634079	0	0	481	Peroxisome assembly protein 12 (Peroxin-12)	Grosmannia clavigera	Ophiostoma piceae	K13345	PEX12, PAF3; peroxin-12	peroxisome biosynthesis protein (pas10 peroxin-12)	1	F:binding	-			N
OphioH327gp0950	I	-	3634347	3635548	1202	150	3634347	3635548	2	125	358	Phosphoric ester hydrolase	Grosmannia clavigera	Ophiostoma piceae			calcineurin-like phosphoesterase	3	F:hydrolase activity; P:biological_process; C:cellular_component				N
OphioH327gp0951	I	+	3636775	3639066	2292	1226	3636775	3639066	0	0	763	Plasma membrane channel protein	Grosmannia clavigera	Ophiostoma piceae			plasma membrane channel protein	0	-				N
OphioH327gp0952	I	+	3645235	3648331	3097	6168	3645235	3648331	3	160	978	SH3 domain containing protein	Grosmannia clavigera	Ophiostoma piceae			sh3 domain-containing protein	2	F:zinc ion binding; C:intracellular				N
OphioH327gp0953	I	+	3649682	3651220	1539	1350	3649682	3651220	0	0	512	Cytochrome b2, mitochondrial	Grosmannia clavigera	Ophiostoma piceae	K00101	E1.1.2.3, lldD; L-lactate dehydrogenase (cytochrome) [EC:1.1.2.3]	cytochrome b2	7	C:mitochondrial intermembrane space; F:metal ion binding; F:L-lactate dehydrogenase (cytochrome) activity; P:lactate metabolic process; F:FMN binding; F:heme binding; P:oxidation-reduction process	EC:1.1.2.3			N
OphioH327gp0954	I	-	3651465	3653741	2277	244	3651465	3653741	5	456	606	Major facilitator superfamily transporter multidrug resistance	Colletotrichum fioriniae	Ophiostoma piceae			major facilitator superfamily transporter multidrug resistance	2	P:transmembrane transport; C:integral to membrane	-			N
OphioH327gp0955	I	+	3655674	3657269	1596	1932	3655674	3657269	0	0	531	UDP-N-acetylglucosamine-1-P transferase	Magnaporthe oryzae	Ophiostoma piceae	K01001	ALG7; UDP-N-acetylglucosamine--dolichyl-phosphate N-acetylglucosaminephosphotransferase [EC:2.7.8.15]	udp-n-acetylglucosamine-1-p transferase	6	P:aerobic respiration; F:UDP-N-acetylglucosamine-dolichyl-phosphate N-acetylglucosaminephosphotransferase activity; C:UDP-N-acetylglucosamine transferase complex; C:integral to membrane; F:phospho-N-acetylmuramoyl-pentapeptide-transferase activity; P:protein N-linked glycosylation	EC:2.7.8.15; EC:2.7.8.13			N
OphioH327gp0956	I	-	3658476	3661466	2991	1206	3658476	3661466	0	0	996	PHD-finger domain-containing protein	Colletotrichum gloeosporioides	Ophiostoma piceae	K09189	MLL5; histone-lysine N-methyltransferase MLL5 [EC:2.1.1.43]	phd-finger domain-containing protein	2	F:metal ion binding; F:zinc ion binding				N
OphioH327gp0957	I	+	3665327	3665920	594	3860	3665327	3665920	1	63	176	Phosphatidylglycerol/phosphatidylinositol transfer protein (PG/PI-TP)	Grosmannia clavigera	Ophiostoma piceae			phosphatidylglycerol phosphatidylinositol transfer protein	1	P:transport	-			Y
OphioH327gp0958	I	-	3666589	3667238	650	668	3666589	3667238	3	278	123	V-type proton ATPase subunit F	Beauveria bassiana	Ophiostoma piceae	K02151	ATPeVF, ATP6S14; V-type H+-transporting ATPase subunit F [EC:3.6.3.14]	vacuolar atp synthase subunit f	4	P:ATP hydrolysis coupled proton transport; F:proton-transporting ATPase activity, rotational mechanism; C:proton-transporting V-type ATPase, V1 domain; F:hydrogen ion transporting ATP synthase activity, rotational mechanism	-			N
OphioH327gp0959	I	+	3667853	3669511	1659	614	3667853	3669511	0	0	552	Conserved hypothetical protein	Grosmannia clavigera	Ophiostoma piceae			hypothetical protein CMQ_652	0	-				N
OphioH327gp0959.1	I	+	3670718	3671644	927	1206	3670718	3671644	0	0	308	Putative uncharacterized protein						0	-				N
OphioH327gp0959.2	I	+	3671870	3672640	771	225	3671870	3672640	0	0	256	Putative uncharacterized protein		Ophiostoma piceae				0	-				N
OphioH327gp0960	I	+	3676679	3679463	2785	4038	3676679	3679463	3	436	782	3-isopropylmalate dehydratase (Alpha-IPM/Isopropylmalate isomerase)	Grosmannia clavigera	Ophiostoma piceae	K01702	LEU1; 3-isopropylmalate dehydratase [EC:4.2.1.33]	3-isopropylmalate dehydratase	4	F:3-isopropylmalate dehydratase activity; C:3-isopropylmalate dehydratase complex; F:4 iron, 4 sulfur cluster binding; P:leucine biosynthetic process	EC:4.2.1.33			N
OphioH327gp0961	I	-	3679918	3681584	1572	454	3680013	3681584	0	0	523	JmjC domain-containing protein 5	Magnaporthe oryzae	Ophiostoma piceae			domain-containing protein 5	5	F:molecular_function; P:biological_process; C:cellular_component; F:methyltransferase activity; P:methylation				N
OphioH327gp0962	I	-	3682031	3683897	1867	446	3682031	3683897	4	310	518	Benzoate 4-monooxygenase (CYP570B4)	Grosmannia clavigera	Ophiostoma piceae	K15004	CYP12; cytochrome P450, family 12 [EC:1.14.-.-]	cytochrome p450	3	F:metal ion binding; P:metabolic process; F:oxidoreductase activity	-			N
OphioH327gp0963	I	+	3688760	3690391	1632	4862	3688760	3690391	9	633	332	Trans-aconitate 2-methyltransferase	Colletotrichum higginsianum	Sporothrix schenckii			methyltransferase domain-containing protein	3	F:methyltransferase activity; F:transferase activity; P:methylation				N
OphioH327gp0964	I	-	3691538	3696946	5409	1146	3691538	3696946	0	0	1802	Serine/threonine-protein kinase VPS15	Grosmannia clavigera	Ophiostoma piceae	K08333	PIK3R4, VPS15; phosphoinositide-3-kinase, regulatory subunit 4, p150 [EC:2.7.11.1]	vps15 protein kinase	2	P:phosphorylation; F:protein kinase activity	-			N
OphioH327gp0965	I	-	3698628	3701893	3266	1681	3698628	3701893	2	125	1046	GPI ethanolamine phosphate transferase 1	Grosmannia clavigera	Ophiostoma piceae	K05285	PIGN; phosphatidylinositol glycan, class N [EC:2.7.-.-]	gpi ethanolamine phosphate transferase 1	4	P:GPI anchor biosynthetic process; F:sulfuric ester hydrolase activity; F:transferase activity; C:endoplasmic reticulum membrane	EC:3.1.6.0			N
OphioH327gp0966	I	-	3704152	3705037	1210	2258	3704152	3705361	1	511	232	Protein ras-2	Trichoderma reesei	Ophiostoma piceae	K07827	KRAS, KRAS2; GTPase KRas	ras-like gtpase ras2	7	F:GTP binding; F:GTPase activity; P:small GTPase mediated signal transduction; P:GTP catabolic process; F:nucleotide binding; C:membrane; P:signal transduction				N	Y
OphioH327gp0967	I	-	3714350	3715859	1510	9312	3714350	3715859	1	82	475	Protein OPY2 (Overproduction-induced pheromone-resistant protein 2)	Thielavia terrestris	Ophiostoma piceae			opy2-like protein	0	-				N
OphioH327gp0968	I	-	3719911	3720834	924	4051	3719911	3720834	0	0	307	Abhydrolase domain-containing protein	Pestalotiopsis fici	Ophiostoma piceae			alpha beta hydrolase fold protein	4	P:metabolic process; F:catalytic activity; F:hydrolase activity; F:transferase activity			S33	N
OphioH327gp0969	I	+	3722490	3723973	1484	1655	3722490	3723973	2	119	454	Zinc alcohol dehydrogenase	Stachybotrys chartarum	Ophiostoma piceae			s- glutathione dehydrogenase	4	F:oxidoreductase activity; F:nucleotide binding; P:oxidation-reduction process; F:zinc ion binding	-			N
OphioH327gp0970	I	+	3727576	3730386	2811	3602	3727576	3730386	1	60	916	Chitin synthase 1 (Class-III chitin synthase 3)	Grosmannia clavigera	Ophiostoma piceae			chitin synthase 1	5	F:chitin synthase activity; C:plasma membrane; P:chitin biosynthetic process; C:integral to membrane; P:cellular cell wall organization	EC:2.4.1.16	GT2		N
OphioH327gp0971	I	+	3731341	3732006	666	954	3731341	3732006	1	63	200	NEDD8-conjugating enzyme UBC12 (RUB1-conjugating enzyme)	Scedosporium apiospermum	Ophiostoma piceae	K10579	UBE2M, UBC12; ubiquitin-conjugating enzyme E2 M [EC:6.3.2.19]	nedd8-conjugating enzyme ubc12	2	F:ATP binding; F:acid-amino acid ligase activity	EC:6.3.2.0			N
OphioH327gp0972	I	+	3733826	3735115	1290	1819	3733826	3735115	1	78	403	Ketol-acid reductoisomerase, mitochondrial	Magnaporthe oryzae	Ophiostoma piceae	K00053	ilvC; ketol-acid reductoisomerase [EC:1.1.1.86]	ketol-acid reductoisomerase	6	F:ketol-acid reductoisomerase activity; P:mycelium development; P:branched chain family amino acid biosynthetic process; F:isomerase activity; F:coenzyme binding; P:oxidation-reduction process	EC:1.1.1.86			N
OphioH327gp0973	I	+	3735749	3736927	1179	633	3735749	3736927	0	0	392	Pyridoxal-phosphate dependent enzyme	Colletotrichum graminicola	Ophiostoma piceae	K12235	SRR; serine racemase [EC:5.1.1.18]	pyridoxal-phosphate dependent enzyme	1	C:cellular_component				N
OphioH327gp0974	I	-	3737113	3739020	1908	185	3737113	3739020	0	0	635	Quinidine resistance protein 3 (Acids quinidine resistance protein 2)	Grosmannia clavigera	Ophiostoma piceae			mfs multidrug resistance	2	P:transmembrane transport; C:integral to membrane	-			N
OphioH327gp0975	I	+	3741625	3742998	1374	2604	3741625	3742998	0	0	457	Gamma-glutamyl phosphate reductase	Grosmannia clavigera	Ophiostoma piceae	K00147	proA; glutamate-5-semialdehyde dehydrogenase [EC:1.2.1.41]	gamma-glutamyl phosphate reductase	4	F:NADP binding; P:proline biosynthetic process; F:glutamate-5-semialdehyde dehydrogenase activity; P:oxidation-reduction process	EC:1.2.1.41			N
OphioH327gp0976	I	-	3743649	3746483	2835	650	3743649	3746483	0	0	944	Microtubule protein alp7 (Altered polarity protein 7)	Grosmannia clavigera	Ophiostoma piceae			hypothetical protein CMQ_910	0	-				N
OphioH327gp0977	I	-	3750728	3761782	2440	4244	3750728	3753167	1	61	792	Cell pattern formation-associated protein stuA	Grosmannia clavigera	Ophiostoma piceae	K12763	SOK2; protein SOK2	cell pattern formation-associated protein stua	3	P:regulation of transcription, DNA-dependent; F:sequence-specific DNA binding transcription factor activity; F:DNA binding				N
OphioH327gp0978	I	+	3771150	3772432	1283	9367	3771150	3772432	3	206	358	Dienelactone hydrolase family protein	Pestalotiopsis fici	Ophiostoma piceae			dienelactone hydrolase	3	F:hydrolase activity; P:biological_process; C:cellular_component				N
OphioH327gp0979	I	-	3772618	3775964	1094	185	3772618	3773711	1	77	338	Quinone oxidoreductase	Grosmannia clavigera	Ophiostoma piceae	K10133	TP53I3; tumor protein p53-inducible protein 3 [EC:1.-.-.-]	zinc-binding alcohol dehydrogenase domain-containing protein 2	5	F:oxidoreductase activity; P:mycelium development; F:nucleotide binding; P:oxidation-reduction process; F:zinc ion binding	-			N
OphioH327gp0980	I	+	3778989	3779449	461	3024	3778989	3779449	1	59	133	Clock-controlled protein 6	Grosmannia clavigera	Ophiostoma piceae			mmc protein	0	-				Y
OphioH327gp0981	I	+	3783184	3785509	2326	3734	3783184	3785509	2	151	724	Acyl-synthetase	Grosmannia clavigera	Ophiostoma piceae	K01908	E6.2.1.17, prpE; propionyl-CoA synthetase [EC:6.2.1.17]	related to acetyl coenzyme a synthetase	2	F:catalytic activity; P:metabolic process	-			N
OphioH327gp0982	I	+	3785990	3787943	1954	480	3785990	3787943	2	121	610	Replication factor A protein 1 (Single-stranded DNA-binding protein p68 subunit)	Grosmannia clavigera	Ophiostoma piceae	K07466	RFA1, RPA1, rpa; replication factor A1	replication factor-a protein 1	1	F:nucleic acid binding	-			N
OphioH327gp0983	I	-	3788257	3789907	1651	313	3788257	3789907	1	97	517	COP9 signalosome complex subunit 3 (Signalosome subunit 3)	Grosmannia clavigera	Ophiostoma piceae	K12177	COPS3, CSN3; COP9 signalosome complex subunit 3	cop9 signalosome complex subunit 3	5	F:molecular_function; P:biological_process; C:signalosome; C:cytoplasm; C:nucleus				N
OphioH327gp0984	I	-	3790998	3793154	2157	1090	3790998	3793154	0	0	718	Putative uncharacterized protein	Colletotrichum higginsianum	Ophiostoma piceae			chromodomain-helicase-dna-binding protein 4	1	F:binding	-			N
OphioH327gp0985	I	-	3795519	3798994	3476	2364	3795519	3798994	3	227	1082	Imitation switch two complex protein 1	Grosmannia clavigera	Ophiostoma piceae			ddt domain containing protein	3	P:regulation of transcription, DNA-dependent; F:sequence-specific DNA binding; F:sequence-specific DNA binding transcription factor activity				N
OphioH327gp0986	I	-	3802887	3804542	1656	3892	3802887	3804542	2	144	503	Dolichyl glycosyltransferase	Grosmannia clavigera	Ophiostoma piceae	K03849	ALG8; alpha-1,3-glucosyltransferase [EC:2.4.1.265]	glycosyltransferase family 57 protein	4	C:endoplasmic reticulum membrane; P:oligosaccharide-lipid intermediate biosynthetic process; F:dolichyl pyrophosphate Glc1Man9GlcNAc2 alpha-1,3-glucosyltransferase activity; P:protein N-linked glycosylation	-	GT57		N
OphioH327gp0987	I	+	3805760	3807149	1390	1217	3805760	3807149	1	49	446	Lectin family integral membrane	Grosmannia clavigera	Ophiostoma piceae			lectin family integral membrane	2	C:membrane; F:carbohydrate binding				Y
OphioH327gp0988	I	-	3807596	3809637	2042	446	3807596	3809637	4	248	597	Peptidase	Grosmannia clavigera	Ophiostoma piceae			xaa-pro dipeptidase	3	F:peptidase activity, acting on L-amino acid peptides; F:transition metal ion binding; P:transcription, DNA-dependent	-		M24B	N
OphioH327gp0989	I	-	3810714	3814347	3634	1076	3810714	3814347	4	370	1087	Activator of stress genes 1	Podospora anserina	Ophiostoma piceae			fungal specific transcription factor	3	F:transition metal ion binding; P:regulation of transcription, DNA-dependent; P:transcription from RNA polymerase II promoter	-			N
OphioH327gp0990	I	+	3823104	3824316	1577	8756	3823104	3824680	2	161	471	COP9 signalosome complex subunit 1 (CSN complex subunit 1)	Togninia minima	Ophiostoma piceae	K12175	GPS1, COPS1, CSN1; COP9 signalosome complex subunit 1	26s proteasome subunit rpn7	1	C:proteasome complex				N
OphioH327gp0991	I	-	3824897	3826081	1185	580	3824897	3826081	0	0	394	Pre-mRNA-splicing factor 18	Grosmannia clavigera	Ophiostoma piceae	K12817	PRPF18, PRP18; pre-mRNA-splicing factor 18	mrna splicing factor	3	C:spliceosomal complex; P:RNA splicing; F:ion channel activity				N
OphioH327gp0992	I	+	3826612	3827608	997	530	3826612	3827608	1	52	314	Putative uncharacterized protein	Magnaporthe oryzae	Ophiostoma piceae			sin3 associated polypeptide p18	0	-				N
OphioH327gp0993	I	-	3827904	3828394	491	295	3827904	3828394	3	263	75	Putative uncharacterized protein	Grosmannia clavigera	Grosmannia clavigera			nadh:ubiquinone oxidoreductase subunit	4	C:mitochondrion; P:biological_process; F:NADH dehydrogenase (ubiquinone) activity; C:cellular_component				N
OphioH327gp0994	I	+	3828968	3831943	2976	573	3828968	3831943	4	273	900	Anaphase-promoting complex subunit 4 (Cyclosome subunit 4)	Grosmannia clavigera	Ophiostoma piceae	K03351	APC4; anaphase-promoting complex subunit 4	anaphase-promoting complex component cut20 apc4	3	P:regulation of mitotic metaphase/anaphase transition; C:anaphase-promoting complex; P:anaphase-promoting complex-dependent proteasomal ubiquitin-dependent protein catabolic process				N
OphioH327gp0995	I	-	3832246	3833742	1497	302	3832246	3833742	2	237	419	GTP-binding protein gtr2	Grosmannia clavigera	Sporothrix schenckii	K16186	RRAGC_D; Ras-related GTP-binding protein C/D	gtr1 g domain-containing protein	3	C:cytoplasm; C:nucleus; F:GTP binding	-			N
OphioH327gp0996	I	+	3836738	3839365	2628	2995	3836738	3839365	5	324	767	Cullin-1 (CUL-1)	Grosmannia clavigera	Ophiostoma piceae	K03347	CUL1, CDC53; cullin 1	cullin family protein	5	F:ligase activity; F:ubiquitin protein ligase binding; F:serine-type endopeptidase activity; C:cullin-RING ubiquitin ligase complex; P:ubiquitin-dependent protein catabolic process	EC:3.4.21.0			N
OphioH327gp0997	I	+	3840816	3844088	3273	1450	3840816	3844088	1	51	1073	Pro-apoptotic serine protease NMA111	Grosmannia clavigera	Ophiostoma piceae			pro-apoptotic serine protease nma111	8	F:ubiquitin protein ligase binding; F:serine-type endopeptidase activity; P:cellular lipid metabolic process; C:cullin-RING ubiquitin ligase complex; P:ubiquitin-dependent protein catabolic process; P:cellular response to heat; C:nucleus; P:apoptotic process	EC:3.4.21.0		S01B	N
OphioH327gp0998	I	+	3844983	3850094	5112	894	3844983	3850094	1	66	1681	Inner centromere protein-related protein pic1 (INCENP-related protein pic1)	Grosmannia clavigera	Ophiostoma piceae			inner centromere protein	0	-				N
OphioH327gp0999	I	+	3852913	3856913	4001	2818	3852913	3856913	2	116	1294	DnaJ-like protein slr0093	Grosmannia clavigera	Ophiostoma piceae	K05516	cbpA; curved DNA-binding protein	domain-containing protein	4	F:unfolded protein binding; P:response to stress; P:protein folding; F:heat shock protein binding				N
OphioH327gp1000	I	+	3865101	3866290	1190	8187	3865101	3866290	2	122	355	Guanine nucleotide-binding protein alpha-3 subunit (GP3-alpha) / Mod-D partial suppressor of vegetative incompatibility	Magnaporthe oryzae	Ophiostoma piceae	K04640	GNA; guanine nucleotide-binding protein subunit alpha, other	guanine nucleotide-binding protein alpha-3 subunit	13	F:signal transducer activity; P:replicative cell aging; F:GTP binding; P:GTP catabolic process; P:ascospore formation; P:adenylate cyclase-activating G-protein coupled receptor signaling pathway; P:sporocarp development involved in sexual reproduction; P:pseudohyphal growth; P:regulation of cell size; P:glucose mediated signaling pathway; F:GTPase activity; C:plasma membrane; C:mitochondrion	-			N
OphioH327gp1001	I	+	3869122	3871800	2679	2831	3869122	3871800	0	0	892	Glycogen phosphorylase	Grosmannia clavigera	Ophiostoma piceae	K00688	E2.4.1.1, glgP, PYG; starch phosphorylase [EC:2.4.1.1]	glycogen phosphorylase	4	C:cytoplasm; F:glycogen phosphorylase activity; P:glycogen catabolic process; F:pyridoxal phosphate binding	-	GT35		N
OphioH327gp1002	I	+	3875809	3877071	1263	4008	3875809	3877071	2	141	373	Mitogen-activated protein kinase HOG1 (MAP kinase HOG1)	Pestalotiopsis fici	Ophiostoma piceae	K04441	P38; p38 MAP kinase [EC:2.7.11.24]	stress-activated map kinase	7	F:MAP kinase activity; P:protein phosphorylation; P:regulation of transcription, DNA-dependent; F:ATP binding; C:cytoplasm; C:nucleus; P:MAPK cascade	EC:2.7.11.24			N
OphioH327gp1003	I	+	3879031	3882138	3108	1959	3879031	3882138	0	0	1035	Late secretory pathway protein AVL9 (APL2 VPS1 synthetic lethal protein 9)	Grosmannia clavigera	Ophiostoma piceae			cytoplasm protein	0	-				N
OphioH327gp1004	I	-	3882552	3885335	2784	413	3882552	3885335	1	60	907	Quinate repressor protein	Grosmannia clavigera	Ophiostoma piceae			quinate repressor	2	F:catalytic activity; F:nucleotide binding	-			N
OphioH327gp1005	I	+	3887021	3888520	1500	1685	3887021	3888520	3	210	429	Quinic acid utilization activator	Grosmannia clavigera	Sporothrix schenckii			quinic acid utilization activator	4	F:sequence-specific DNA binding RNA polymerase II transcription factor activity; P:regulation of transcription from RNA polymerase II promoter; C:nucleus; F:zinc ion binding	-			N
OphioH327gp1006	I	+	3889556	3890017	462	1035	3889556	3890017	0	0	153	Endoribonuclease l-psp	Grosmannia clavigera	Ophiostoma piceae			endoribonuclease l-psp	3	F:carbon-nitrogen ligase activity, with glutamine as amido-N-donor; P:biological_process; C:cellular_component				N
OphioH327gp1007	I	-	3890303	3891346	1044	285	3890303	3891346	0	0	347	DUF395 domain containing protein	Grosmannia clavigera	Ophiostoma piceae			family protein	0	-				N
OphioH327gp1008	I	+	3895188	3896409	1222	3841	3895188	3896409	1	85	378	Alcohol dehydrogenase	Grosmannia clavigera	Ophiostoma piceae	K13955	yogA; zinc-binding alcohol dehydrogenase/oxidoreductase	zinc-binding dehydrogenase	1	F:binding	-			N
OphioH327gp1009	I	-	3896665	3897636	972	255	3896665	3897636	0	0	323	KRR1 small subunit processome component KRR-R motif-containing protein 1	Grosmannia clavigera	Ophiostoma piceae	K06961	KRR1; ribosomal RNA assembly protein	ribosomal rna assembly protein krr1	5	F:RNA binding; C:nucleolus; C:90S preribosome; C:small-subunit processome; P:endonucleolytic cleavage in ITS1 to separate SSU-rRNA from 5.8S rRNA and LSU-rRNA from tricistronic rRNA transcript (SSU-rRNA, 5.8S rRNA, LSU-rRNA)	-			N
OphioH327gp1010	I	+	3899703	3901125	1423	2066	3899703	3901125	1	190	410	GATA type zinc finger protein asd-4 (Ascus development protein 4)	Grosmannia clavigera	Ophiostoma piceae	K09184	GATAF; GATA-binding protein, other eukaryote	gata transcription factor	3	F:metal ion binding; P:transcription, DNA-dependent; F:DNA binding	-			N
OphioH327gp1011	I	-	3901919	3903405	1487	793	3901919	3903405	1	56	476	Uncharacterized membrane protein	Grosmannia clavigera	Ophiostoma piceae			hypothetical protein CMQ_1569	1	P:mycelium development	-			N
OphioH327gp1012	I	+	3905325	3906236	912	1919	3905325	3906236	0	0	303	Putative uncharacterized protein	Grosmannia clavigera	Sporothrix schenckii			hypothetical protein CMQ_417	0	-				N
OphioH327gp1013	I	+	3909656	3914020	4365	3419	3909656	3914020	3	1098	1088	Cutinase transcription factor 1 alpha	Grosmannia clavigera	Ophiostoma piceae			cutinase transcription factor 1 alpha	2	P:transcription, DNA-dependent; F:binding	-			N
OphioH327gp1014	I	-	3914720	3915361	642	699	3914720	3915361	0	0	213	Putative uncharacterized protein	Togninia minima	Ophiostoma piceae			hypothetical protein CMQ_1231	3	F:molecular_function; P:biological_process; C:cellular_component				N
OphioH327gp1015	I	-	3918944	3922474	3531	3582	3918944	3922474	0	0	1176	Poly(A) RNA polymerase protein cid1	Grosmannia clavigera	Ophiostoma piceae			caffeine-induced death protein 1	1	F:nucleotidyltransferase activity				N
OphioH327gp1016	I	+	3923795	3926142	2348	1320	3923795	3926142	1	68	759	Transcription initiation factor IIF subunit alpha (TFIIF large subunit)	Grosmannia clavigera	Ophiostoma piceae	K03138	TFIIF1, GTF2F1, TFG1; transcription initiation factor TFIIF subunit alpha	transcription initiation factor iif subunit alpha	2	F:nucleic acid binding; P:transcription, DNA-dependent	-			N
OphioH327gp1017	I	-	3927729	3929333	1605	1586	3927729	3929333	0	0	534	Putative uncharacterized protein	Magnaporthe oryzae	Ophiostoma piceae			hypothetical protein MGG_01343	3	F:molecular_function; P:biological_process; C:cellular_component				N
OphioH327gp1018	I	+	3932277	3933101	825	2943	3932277	3933101	0	0	274	Serine/threonine-protein kinase BUD32	Grosmannia clavigera	Ophiostoma piceae	K08851	TP53RK, PRPK, BUD32; TP53 regulating kinase [EC:2.7.11.1]	bud32 protein kinase	7	P:lipopolysaccharide biosynthetic process; P:protein phosphorylation; F:protein tyrosine kinase activity; F:ATP binding; P:transcription, DNA-dependent; C:chromosome; C:membrane	EC:2.7.10.0			N
OphioH327gp1019	I	-	3933507	3934748	1242	405	3933507	3934748	0	0	413	Glutamate-cysteine ligase modifier subunit	Togninia minima	Ophiostoma piceae	K11205	GCLM; glutamate--cysteine ligase regulatory subunit	glutamate-cysteine ligase modifier subunit	3	F:ligase activity; P:biological_process; C:cellular_component				N
OphioH327gp1020	I	+	3936442	3937155	714	1693	3936442	3937155	3	246	155	AP-1 complex subunit sigma-1 (Sigma1-adaptin)	Trichoderma reesei	Ophiostoma piceae	K12394	AP1S1_2; AP-1 complex subunit sigma 1/2	mitogen-activated protein kinase maf1	3	P:protein transport; F:protein transporter activity; P:transport				N
OphioH327gp1020.1	I	+	3939558	3941075	1518	2402	3939558	3941075	1	198	439	Mitogen-activated protein kinase maf1	Grosmannia clavigera	Ophiostoma piceae				4	F:kinase activity; P:negative regulation of transcription from RNA polymerase III promoter; P:phosphorylation; C:nucleus				N
OphioH327gp1021	I	+	3941964	3944927	2964	888	3941964	3944927	0	0	987	Vacuolar fusion protein CCZ1 homolog	Grosmannia clavigera	Ophiostoma piceae			hypothetical protein CMQ_887	0	-				N
OphioH327gp1022	I	-	3945453	3945986	534	525	3945453	3945986	0	0	177	Expansin family protein	Grosmannia clavigera	Ophiostoma piceae			allergen asp f7	0	-		EXPN		N
OphioH327gp1023	I	-	3948659	3949601	943	2672	3948659	3949601	1	58	294	Putative uncharacterized protein	Grosmannia clavigera	Ophiostoma piceae			nicotinamide n-	3	F:methyltransferase activity; F:transferase activity; P:methylation				N
OphioH327gp1024	I	+	3952040	3956209	4170	2438	3952040	3956209	0	0	1389	Axial budding pattern protein 2 (Bud site selection protein 10)	Grosmannia clavigera	Ophiostoma piceae			transmembrane glycoprotein	1	F:catalytic activity	-		S08A	Y
OphioH327gp1025	I	+	3958522	3959841	1320	2312	3958522	3959841	1	66	417	Putative uncharacterized protein		Ophiostoma piceae			---NA---	0	-				N
OphioH327gp1026	I	+	3961420	3964273	2854	1578	3961420	3964273	3	370	827	Cell division control protein 48	Grosmannia clavigera	Ophiostoma piceae	K13525	VCP, CDC48; transitional endoplasmic reticulum ATPase	cell division control protein 48	4	F:nucleoside-triphosphatase activity; F:ATP binding; P:mycelium development; P:cell division	EC:3.6.1.15			N
OphioH327gp1027	I	-	3964998	3965495	498	724	3964998	3965495	0	0	165	Putative uncharacterized protein	Grosmannia clavigera	Grosmannia clavigera			hypothetical protein CMQ_549	0	-				N
OphioH327gp1028	I	-	3967148	3969641	2494	1652	3967148	3969641	5	622	623	Protein phosphatase PP2A regulatory subunit A	Grosmannia clavigera	Ophiostoma piceae	K03456	PPP2R1; protein phosphatase 2 (formerly 2A), regulatory subunit A	protein phosphatase pp2a regulatory subunit a	2	P:biological_process; C:cellular_component				N
OphioH327gp1029	I	-	3971585	3974698	3114	1943	3971585	3974698	1	99	1004	Phosphoinositide 3-phosphatase (3.1.3.64)	Grosmannia clavigera	Ophiostoma piceae	K01104	E3.1.3.48; protein-tyrosine phosphatase [EC:3.1.3.48]	protein phosphatase	2	P:dephosphorylation; F:phosphatase activity	EC:3.1.3.0			N
OphioH327gp1030	I	-	3975840	3977289	1450	1141	3975840	3977289	2	202	415	Diaminohydroxyphosphoribosylamino-pyrimidine deaminase (DRAP deaminase)	Grosmannia clavigera	Ophiostoma piceae			hypothetical protein CMQ_393	0	-				N
OphioH327gp1031	I	+	3980748	3982979	2232	3458	3980748	3982979	2	144	695	Long-chain-fatty-acid-CoA ligase 1 (Fatty acid activator 1)	Grosmannia clavigera	Ophiostoma piceae	K01897	ACSL, fadD; long-chain acyl-CoA synthetase [EC:6.2.1.3]	long-chain-fatty-acid- ligase 1	2	F:ligase activity; P:metabolic process	-			N
OphioH327gp1032	I	-	3983969	3984868	900	989	3983969	3984868	3	327	190	Calcium-binding protein NCS-1	Togninia minima	Ophiostoma piceae			neuronal calcium sensor 1	5	C:Golgi membrane; F:enzyme activator activity; F:calcium ion binding; P:regulation of signal transduction; P:positive regulation of catalytic activity	-			N
OphioH327gp1033	I	-	3988093	3990987	2895	3224	3988093	3990987	2	132	920	Cell division control protein 45 homolog (Suppressor of nda4 protein)	Grosmannia clavigera	Ophiostoma piceae	K06628	CDC45; cell division control protein 45	cell division control protein	3	P:translational initiation; P:DNA-dependent DNA replication initiation; F:translation initiation factor activity	-			N
OphioH327gp1034	I	-	3991964	3993871	1908	976	3991964	3993871	1	69	612	DNA replication initiation factor cdc45	Grosmannia clavigera	Ophiostoma piceae			dna replication initiation factor cdc45	6	P:translational initiation; P:DNA-dependent DNA replication initiation; F:translation initiation factor activity; F:molecular_function; P:biological_process; C:cellular_component				N
OphioH327gp1035	I	+	3994971	3996571	1601	1099	3994971	3996571	2	143	485	Ribose-phosphate diphosphokinase	Togninia minima	Ophiostoma piceae	K00948	PRPS, prsA; ribose-phosphate pyrophosphokinase [EC:2.7.6.1]	ribose-phosphate pyrophosphokinase 1	6	P:nucleotide biosynthetic process; F:kinase activity; P:phosphorylation; P:ribonucleoside monophosphate biosynthetic process; F:ribose phosphate diphosphokinase activity; F:magnesium ion binding	EC:2.7.6.1			N
OphioH327gp1036	I	+	3997536	3998672	1137	964	3997536	3998672	0	0	378	Pre-mRNA-splicing factor CWC26	Grosmannia clavigera	Ophiostoma piceae	K13106	BUD13, CWC26; pre-mRNA-splicing factor CWC26	pre-mrna-splicing factor cwc26	2	P:mycelium development; C:intracellular part	-			N
OphioH327gp1037	I	-	3998811	3999512	702	138	3998811	3999512	2	114	195	Putative uncharacterized protein	Colletotrichum fioriniae	Ophiostoma piceae			4-carboxymuconolactone decarboxylase family protein	2	P:oxidation-reduction process; F:peroxiredoxin activity	EC:1.11.1.15			N
OphioH327gp1038	I	+	4002392	4004104	1713	2879	4002392	4004104	2	117	531	Uncharacterized transporter C1683.12	Togninia minima	Ophiostoma piceae			pantothenate transporter liz1	2	P:transmembrane transport; C:integral to membrane	-			N
OphioH327gp1039	I	+	4008783	4010486	1704	4678	4008783	4010486	0	0	567	Amino acid permease	Grosmannia clavigera	Ophiostoma piceae			amino acid permease	3	C:integral to membrane; F:amino acid transmembrane transporter activity; P:amino acid transmembrane transport	-			N
OphioH327gp1040	I	-	4010982	4012427	1446	495	4010982	4012427	0	0	481	Putative uncharacterized protein		Ophiostoma piceae			hypothetical protein PCYB_083920	0	-				Y
OphioH327gp1041	I	-	4013773	4014482	710	1345	4013773	4014482	2	164	181	Protein orm1	Togninia minima	Ophiostoma piceae			protein orm1	4	C:integral to membrane; C:SPOTS complex; P:response to unfolded protein; P:negative regulation of sphingolipid biosynthetic process	-			N
OphioH327gp1042	I	+	4016545	4018698	2154	2062	4016545	4018698	0	0	717	Arginine methyltransferase-interacting ring finger protein	Grosmannia clavigera	Ophiostoma piceae			arginine methyltransferase-interacting ring finger protein	7	F:nucleic acid binding; F:methyltransferase activity; F:transferase activity; F:zinc ion binding; P:methylation; P:biological_process; C:cellular_component				N
OphioH327gp1043	I	+	4021619	4024576	2958	2920	4021619	4024576	0	0	985	Putative uncharacterized protein	Grosmannia clavigera	Ophiostoma piceae			hypothetical protein CMQ_1727	3	F:molecular_function; P:biological_process; C:cellular_component				N
OphioH327gp1044	I	+	4028956	4032825	3870	4379	4028956	4032825	0	0	1289	Osmolarity two-component system protein sln1	Grosmannia clavigera	Ophiostoma piceae	K11231	SLN1; osomolarity two-component system, sensor histidine kinase SLN1 [EC:2.7.13.3]	histidine kinase group protein	9	F:two-component response regulator activity; P:two-component signal transduction system (phosphorelay); P:intracellular signal transduction; C:intracellular; P:regulation of transcription, DNA-dependent; P:signal transduction by phosphorylation; F:ATP binding; F:two-component sensor activity; C:membrane	-			N
OphioH327gp1045	I	-	4033435	4035281	1890	609	4033392	4035281	0	0	629	Putative uncharacterized protein		Ophiostoma piceae			---NA---	0	-				N
OphioH327gp1046	I	-	4035623	4037193	1571	341	4035623	4037193	3	248	440	DUF124 domain containing protein	Grosmannia clavigera	Ophiostoma piceae			duf124 domain containing protein	0	-				N
OphioH327gp1047	I	+	4038870	4039818	949	1676	4038870	4039818	2	115	277	Peptide alpha-n-acetyltransferase	Grosmannia clavigera	Ophiostoma piceae			peptide alpha-n-acetyltransferase	1	F:transferase activity				N
OphioH327gp1048	I	+	4040935	4043205	2271	1116	4040935	4043205	0	0	756	Asparagine amidase a	Grosmannia clavigera	Ophiostoma piceae			peptide-n4-(n-acetyl-beta-glucosaminyl)asparagine amidase a	3	F:molecular_function; P:biological_process; C:cellular_component				N
OphioH327gp1049	I	-	4043315	4044963	1649	109	4043315	4044963	1	62	528	Maltose permease MAL61	Fusarium oxysporum	Fusarium oxysporum			maltose permease mal61	7	F:transmembrane transporter activity; C:integral to membrane; C:membrane; P:transmembrane transport; P:transport; F:transporter activity; P:carbohydrate transport				N
OphioH327gp1050	I	+	4046140	4048926	2787	1176	4046140	4048926	0	0	928	Alpha-rhamnosidase Eurofung	Fusarium oxysporum	Ophiostoma piceae			tpa: alpha-rhamnosidase	1	F:catalytic activity	-	GH78		N
OphioH327gp1051	I	+	4050015	4050942	928	1088	4050015	4050942	1	64	287	Fumarylacetoacetate hydrolase domain-containing protein 2	Scedosporium apiospermum	Ophiostoma piceae	K01828	E5.3.3.-; unclassified metabolism	fumarylacetoacetate hydrolase	6	P:transcription, DNA-dependent; P:mycelium development; F:DNA binding; F:hydrolase activity; C:nucleus; F:zinc ion binding	-			N
OphioH327gp1052	I	+	4053365	4055452	2088	2422	4053365	4055452	0	0	695	Copper amine oxidase 1	Togninia minima	Ophiostoma piceae	K00276	E1.4.3.21, AOC2, AOC3, tynA; primary-amine oxidase [EC:1.4.3.21]	copper amine oxidase 1	5	F:copper ion binding; P:oxidation-reduction process; F:quinone binding; F:primary amine oxidase activity; P:amine metabolic process	EC:1.4.3.21			N
OphioH327gp1053	I	+	4055984	4057910	1927	531	4055984	4057910	1	76	616	Putative uncharacterized protein	Grosmannia clavigera	Ophiostoma piceae			c6 zinc finger domain containing protein	7	F:molecular_function; P:biological_process; C:cellular_component; P:transcription, DNA-dependent; F:zinc ion binding; C:nucleus; F:DNA binding				N
OphioH327gp1054	I	-	4058044	4059931	1888	133	4058044	4059931	1	52	611	tRNA pseudouridine synthase	Grosmannia clavigera	Ophiostoma piceae	K06173	truA, PUS1; tRNA pseudouridine38-40 synthase [EC:5.4.99.12]	trna pseudouridine synthase	1	P:RNA modification	-			N
OphioH327gp1055	I	-	4060762	4063647	2886	830	4060762	4063647	1	87	932	Ankyrin repeat-containing protein	Trichomonas vaginalis	Ophiostoma piceae	K10380	ANK; ankyrin		0	-				N
OphioH327gp1055.1	I	-	4065207	4066457	1251	1559	4065207	4066457	4	231	339	Metacaspase	Grosmannia clavigera	Ophiostoma piceae			mca1_debha ame: full=metacaspase-1 flags: precursor	5	P:proteolysis; F:cysteine-type endopeptidase activity; F:RNA polymerase II transcription cofactor activity; C:mediator complex; P:regulation of transcription from RNA polymerase II promoter			C14B	N
OphioH327gp1056	I	+	4067164	4068333	1170	706	4067164	4068333	0	0	389	Fructosyl peptide oxidase (Octopine oxidase subunit B)	Grosmannia clavigera	Ophiostoma piceae			glycine d-amino acid deaminating	2	P:oxidation-reduction process; F:oxidoreductase activity				N
OphioH327gp1057	I	-	4068402	4068982	581	68	4068402	4068982	3	176	134	Putative uncharacterized protein	Eutypa lata	Ophiostoma piceae			hypothetical protein MAC_07925	0	-				N
OphioH327gp1058	I	+	4069851	4070872	1022	868	4069851	4070872	1	53	322	Arabinan endo-1,5-alpha-L-arabinosidase	Grosmannia clavigera	Ophiostoma piceae	K06113	abnA; arabinan endo-1,5-alpha-L-arabinosidase [EC:3.2.1.99]	extracellular endo- -alpha-l-	2	F:hydrolase activity, hydrolyzing O-glycosyl compounds; P:polysaccharide catabolic process	EC:3.2.1.0	GH43		Y
OphioH327gp1059	I	-	4072122	4074215	2094	1249	4072122	4074215	0	0	697	PdmS protein	Colletotrichum sublineola	Ophiostoma piceae			glycosyltransferase (n-glycosyltransferase) (n-glycosyl transferase ngt)	7	P:lipid glycosylation; F:transferase activity; P:metabolic process; P:carbohydrate metabolic process; P:antibiotic metabolic process; F:transferase activity, transferring hexosyl groups; F:transferase activity, transferring glycosyl groups		GT1		N
OphioH327gp1060	I	-	4075683	4077104	1422	1467	4075683	4077104	0	0	473	Serine/threonine-protein kinase RIO1	Grosmannia clavigera	Ophiostoma piceae	K07178	RIOK1; RIO kinase 1 [EC:2.7.11.1]	serine threonine-protein kinase rio1	1	F:kinase activity	-			N
OphioH327gp1061	I	-	4077708	4079156	1449	603	4077708	4079156	0	0	482	Lipase 5	Chaetomium globosum	Ophiostoma piceae			lipase 1 precursor	4	P:lipid catabolic process; F:triglyceride lipase activity; F:hydrolase activity; F:retinyl-palmitate esterase activity				Y
OphioH327gp1062	I	+	4080640	4080939	300	1483	4080640	4080939	0	0	99	FAD binding domain-containing protein	Magnaporthe oryzae	Sporothrix schenckii			fad binding domain-containing protein	6	P:oxidation-reduction process; F:oxidoreductase activity; F:UDP-N-acetylmuramate dehydrogenase activity; F:catalytic activity; F:oxidoreductase activity, acting on CH-OH group of donors; F:flavin adenine dinucleotide binding				N
OphioH327gp1063	I	-	4081572	4082402	831	632	4081572	4082402	0	0	276	Extradiol ring-cleavage class 3 subunit b	Grosmannia clavigera	Ophiostoma piceae	K15777	DOPA; 4,5-DOPA dioxygenase extradiol [EC:1.13.11.-]	extradiol ring-cleavage class 3 subunit b	4	F:ferrous iron binding; P:cellular aromatic compound metabolic process; P:oxidation-reduction process; F:oxidoreductase activity, acting on single donors with incorporation of molecular oxygen	-			N
OphioH327gp1064	I	-	4083252	4084607	1356	849	4083252	4084607	0	0	451	6-hydroxynicotinate 3-monooxygenase	Pestalotiopsis fici	Ophiostoma piceae			salicylate hydroxylase	2	P:metabolic process; F:oxidoreductase activity	-			N
OphioH327gp1065	I	+	4086155	4087998	1844	1547	4086155	4087998	3	170	557	Cycloheximide resistance protein	Pestalotiopsis fici	Ophiostoma piceae			cycloheximide resistance	1	P:cellular process	-			N
OphioH327gp1066	I	+	4090287	4091783	1497	2288	4090287	4091783	1	495	333	Putative uncharacterized protein		Ophiostoma piceae			---NA---	0	-				N
OphioH327gp1067	I	-	4092030	4093154	1125	246	4092030	4093154	0	0	374	Kinase activator protein	Grosmannia clavigera	Ophiostoma piceae			kinase activator protein	3	F:kinase activity; P:autophagy; P:phosphorylation				N
OphioH327gp1068	I	+	4098823	4100131	1309	5668	4098823	4100131	3	208	366	Ribosomal large subunit biogenesis protein	Grosmannia clavigera	Ophiostoma piceae	K14831	MAK16; protein MAK16	ribosomal large subunit biogenesis protein	3	C:nucleolus; P:ribosomal large subunit biogenesis; P:rRNA processing	-			N
OphioH327gp1069	I	+	4102779	4103855	1077	2647	4102779	4103855	0	0	358	1-aminocyclopropane-1-carboxylate deaminase	Togninia minima	Ophiostoma piceae	K01505	E3.5.99.7; 1-aminocyclopropane-1-carboxylate deaminase [EC:3.5.99.7]	1-aminocyclopropane-1-carboxylate deaminase	8	P:amine catabolic process; F:1-aminocyclopropane-1-carboxylate deaminase activity; P:regulation of transcription from RNA polymerase II promoter; F:zinc ion binding; F:sequence-specific DNA binding RNA polymerase II transcription factor activity; F:DNA binding; F:pyridoxal phosphate binding; C:nucleus	EC:3.5.99.7			N
OphioH327gp1070	I	-	4106284	4108953	2670	2428	4106284	4108953	1	120	849	Protein phosphatase regulatory subunit	Grosmannia clavigera	Ophiostoma piceae	K07189	PPP1R3; protein phosphatase 1, regulatory (inhibitor) subunit 3	carbohydrate-binding module family 21 protein	0	-		CBM21		N
OphioH327gp1071	I	+	4116379	4116571	193	7425	4116379	4116571	1	64	42	Putative uncharacterized protein					---NA---	0	-				N
OphioH327gp1072	I	-	4126527	4127786	1260	9955	4126527	4127786	1	276	327	Putative uncharacterized protein		Ophiostoma piceae			---NA---	0	-				Y
OphioH327gp1073	I	-	4128395	4130289	1895	608	4128395	4130289	1	65	609	Autophagy-related protein 17	Grosmannia clavigera	Ophiostoma piceae	K08329	ATG17; autophagy-related protein 17	kinase activator	1	P:cellular metabolic process	-			N
OphioH327gp1074	I	+	4132720	4133704	985	2430	4132720	4133704	1	106	292	Carbohydrate esterase family 1 protein	Pestalotiopsis fici	Sporothrix schenckii			probable acetylxylan esterase	5	C:extracellular region; F:hydrolase activity, hydrolyzing O-glycosyl compounds; F:polysaccharide binding; F:carbohydrate binding; P:carbohydrate metabolic process		CE1	S09C	Y
OphioH327gp1075	I	+	4137094	4138281	1188	3389	4137094	4138281	0	0	395	Cyclin-dependent protein kinase complex component	Grosmannia clavigera	Ophiostoma piceae			cyclin-dependent protein kinase complex component	4	F:protein kinase binding; F:kinase activity; P:phosphorylation; P:regulation of cyclin-dependent protein kinase activity				N
OphioH327gp1076	I	+	4139382	4140931	1550	1100	4139382	4140931	2	116	477	Prolidase	Grosmannia clavigera	Ophiostoma piceae	K14213	PEPD; Xaa-Pro dipeptidase [EC:3.4.13.9]	xaa-pro dipeptidase	6	P:cellular process; F:metallopeptidase activity; P:mycelium development; P:proteolysis; F:manganese ion binding; F:aminopeptidase activity	EC:3.4.11.0		M24B	N
OphioH327gp1077	I	-	4141864	4143660	1797	932	4141864	4143660	3	192	534	Pisatin demethylase (CYP5077C1)	Podospora anserina	Ophiostoma piceae	K07436	CYP24A1; cytochrome P450, family 24, subfamily A, polypeptide 1 (vitamin D3 24-hydroxylase) [EC:1.14.13.126]	benzoate 4-monooxygenase cytochrome	2	F:oxidoreductase activity; F:binding	-			N
OphioH327gp1078	I	+	4148976	4155596	6621	5315	4148976	4155596	0	0	2206	Conidial yellow pigment biosynthesis polyketide synthase (PKS)	Podospora anserina	Ophiostoma piceae			polyketide synthase	1	F:catalytic activity	-			N		backbone-PKS
OphioH327gp1079	I	+	4158189	4160897	2709	2592	4158189	4160897	0	0	902	C6 zinc finger fungal transcription factor	Neurospora tetrasperma	Ophiostoma piceae			c6 zinc finger domain containing protein	9	P:transcription from RNA polymerase II promoter; F:DNA binding; C:nucleus; F:zinc ion binding; P:regulation of transcription from RNA polymerase II promoter; F:sequence-specific DNA binding RNA polymerase II transcription factor activity; P:regulation of transcription, DNA-dependent; F:metal ion binding; P:transcription, DNA-dependent				N		cluster gene
OphioH327gp1080	I	-	4161224	4162632	1409	326	4161224	4162632	1	59	449	Riboflavin transporter MCH5	Talaromyces marneffei	Ophiostoma piceae			mfs monocarboxylate transporter	2	P:transmembrane transport; C:integral to membrane	-			N		cluster gene
OphioH327gp1081	I	+	4164856	4165966	1111	2223	4164856	4165966	3	373	245	Microtubule integrity protein mal3	Togninia minima	Ophiostoma piceae	K10436	MAPRE; microtubule-associated protein, RP/EB family	microtubule associated protein	1	F:microtubule binding	-			N
OphioH327gp1082	I	+	4166885	4168117	1233	918	4166885	4168117	0	0	410	Vacuolar morphogenesis protein 7 homolog	Togninia minima	Ophiostoma piceae			snare complex subunit	2	F:phosphatidylinositol binding; P:cell communication				N
OphioH327gp1083	I	+	4172499	4175261	2763	4381	4172499	4175261	0	0	920	Reticulocyte-binding protein 2 homolog A	Gaeumannomyces graminis	Ophiostoma piceae			trans-sialidase-like protein	0	-				N
OphioH327gp1084	I	+	4176270	4178831	2562	1008	4176270	4178831	0	0	853	ATP-dependent RNA helicase DRS1	Grosmannia clavigera	Ophiostoma piceae	K13181	DDX27, DRS1; ATP-dependent RNA helicase DDX27 [EC:3.6.4.13]	atp-dependent rna helicase	3	F:helicase activity; F:nucleic acid binding; F:nucleotide binding	-			N
OphioH327gp1085	I	+	4179117	4184108	4992	285	4179117	4184108	1	1797	1064	Actin patch protein 1	Grosmannia clavigera	Ophiostoma piceae			atp-dependent rna helicase	9	F:helicase activity; F:nucleic acid binding; F:ATP binding; F:hydrolase activity; F:nucleotide binding; F:ATP-dependent helicase activity; F:molecular_function; P:biological_process; C:cellular_component				N
OphioH327gp1086	I	-	4184294	4184689	396	185	4184294	4184689	0	0	131	Putative uncharacterized protein	Colletotrichum gloeosporioides	Sporothrix schenckii			6-phosphogluconate dehydrogenase	5	P:oxidation-reduction process; F:oxidoreductase activity; F:nucleotide binding; F:oxidoreductase activity, acting on the CH-OH group of donors, NAD or NADP as acceptor; F:coenzyme binding				N
OphioH327gp1087	I	-	4185011	4187243	2233	321	4185011	4187243	1	274	652	Cyclic-AMP phosphodiesterase	Grosmannia clavigera	Ophiostoma piceae	K01120	PDE; 3',5'-cyclic-nucleotide phosphodiesterase [EC:3.1.4.17]	cyclic-amp phosphodiesterase	3	P:cAMP catabolic process; F:3',5'-cyclic-AMP phosphodiesterase activity; C:cellular_component				N
OphioH327gp1088	I	-	4189693	4190068	376	2449	4189693	4190068	1	76	99	Putative uncharacterized protein	Togninia minima	Togninia minima			alternative sulfate transporter	2	C:integral to membrane; P:transmembrane transport				N
OphioH327gp1089	I	-	4191413	4193749	2337	1344	4191413	4193749	0	0	778	Putative uncharacterized protein	Grosmannia clavigera	Ophiostoma piceae			hypothetical protein CMQ_7173	0	-				N
OphioH327gp1090	I	+	4196156	4202262	6107	2406	4196156	4202262	3	248	1952	AMP-binding domain protein	Grosmannia clavigera	Ophiostoma piceae			acyl- ligase	4	P:metabolic process; F:transcription factor binding; C:nucleus; F:ligase activity	-			N
OphioH327gp1091	I	-	4204867	4206564	1698	2604	4204867	4206564	3	180	505	Bzip transcription factor	Grosmannia clavigera	Ophiostoma piceae			bzip transcription factor	4	F:sequence-specific DNA binding transcription factor activity; F:sequence-specific DNA binding; F:protein dimerization activity; P:regulation of transcription, DNA-dependent	-			N
OphioH327gp1092	I	+	4215260	4217866	2607	8695	4215260	4217866	1	66	846	Putative uncharacterized protein	Grosmannia clavigera	Ophiostoma piceae			hypothetical protein CMQ_7456	3	F:molecular_function; P:biological_process; C:cellular_component				N
OphioH327gp1093	I	+	4221241	4223041	1801	3374	4221241	4223041	4	820	326	Telomere and ribosome associated protein	Scedosporium apiospermum	Ophiostoma piceae			elicitor protein	0	-				N
OphioH327gp1094	I	-	4224647	4226868	2222	1605	4224647	4226868	1	65	718	Major facilitator superfamily transporter	Grosmannia clavigera	Ophiostoma piceae			major facilitator superfamily transporter	2	C:integral to membrane; P:transmembrane transport				N
OphioH327gp1095	I	+	4228198	4229275	1078	1329	4228198	4229275	1	82	331	Mitochondrial cation transporter fsf1 (Fungal sideroflexin-1)	Grosmannia clavigera	Ophiostoma piceae			tricarboxylate carrier	5	C:membrane; C:mitochondrion; F:cation transmembrane transporter activity; P:cation transport; P:transmembrane transport	-			N
OphioH327gp1096	I	+	4234844	4237921	3078	5568	4234844	4237921	5	435	880	Dual specificity protein kinase lkh1	Grosmannia clavigera	Ophiostoma piceae	K08287	E2.7.12.1; dual-specificity kinase [EC:2.7.12.1]	cmgc clk protein kinase	3	P:protein phosphorylation; F:ATP binding; F:protein serine/threonine kinase activity	EC:2.7.11.0			N
OphioH327gp1097	I	+	4239853	4243440	3588	1931	4239853	4243440	0	0	1195	Putative uncharacterized protein	Grosmannia clavigera	Ophiostoma piceae			hypothetical protein CMQ_7046	0	-				N
OphioH327gp1098	I	-	4243731	4246883	3153	290	4243731	4246883	0	0	1050	tRNA processing endoribonuclease	Grosmannia clavigera	Ophiostoma piceae	K00784	rnz; ribonuclease Z [EC:3.1.26.11]	trna processing endoribonuclease	1	F:hydrolase activity				N
OphioH327gp1099	I	+	4247708	4250596	2889	824	4247708	4250596	0	0	962	U3 small nucleolar RNA-associated protein 4 (U3 snoRNA-associated protein 4)	Grosmannia clavigera	Ophiostoma piceae	K14548	UTP4, CIRH1A; U3 small nucleolar RNA-associated protein 4	small nucleolar ribonucleoprotein complex	2	F:nucleic acid binding; C:ribonucleoprotein complex				N
OphioH327gp1100	I	+	4258739	4260274	1536	8142	4258739	4260274	1	69	488	Peptidase	Grosmannia clavigera	Ophiostoma piceae	K01456	E3.5.1.52, NGLY1, PNG1; peptide-N4-(N-acetyl-beta-glucosaminyl)asparagine amidase [EC:3.5.1.52]	peptide-n4-(n-acetyl-beta-glucosaminyl)asparagine amidase	3	F:damaged DNA binding; P:nucleotide-excision repair; C:nucleus	-			N
OphioH327gp1101	I	+	4261844	4263355	1512	1569	4261844	4263355	0	0	503	Putative uncharacterized protein	Colletotrichum gloeosporioides	Ophiostoma piceae			duf1713 domain protein	0	-				N
OphioH327gp1102	I	+	4264190	4267678	3489	834	4264190	4267678	0	0	1162	Nucleolar ATPase	Grosmannia clavigera	Ophiostoma piceae	K14521	NAT10, KRE33; N-acetyltransferase 10 [EC:2.3.1.-]	nucleolar atpase	1	C:intracellular part	-			N
OphioH327gp1103	I	+	4268819	4270134	1316	1140	4268819	4270134	1	53	420	Putative uncharacterized protein	Grosmannia clavigera	Ophiostoma piceae			hypothetical protein CMQ_2040	0	-				Y
OphioH327gp1104	I	-	4270496	4273675	3180	361	4270496	4273675	1	54	1041	Glycosyl hydrolase family 31	Colletotrichum fioriniae	Ophiostoma piceae			glycoside hydrolase family 31 protein	1	F:hydrolase activity	-	GH31		Y
OphioH327gp1105	I	-	4279706	4281747	2042	6030	4279706	4281747	1	71	656	Glucose transporter rco-3	Myceliophthora thermophila	Ophiostoma piceae			glucose transporter rco-3	4	F:substrate-specific transmembrane transporter activity; C:integral to membrane; P:transmembrane transport; P:carbohydrate transport	-			N
OphioH327gp1106	I	-	4290805	4293104	2300	9057	4290805	4293104	3	398	633	Fumarate reductase	Grosmannia clavigera	Ophiostoma piceae			fumarate reductase	3	F:heme binding; F:succinate dehydrogenase activity; P:oxidation-reduction process	EC:1.3.99.1			N
OphioH327gp1107	I	+	4296322	4297139	818	3217	4296322	4297139	2	143	224	FAS1 domain-containing protein	Grosmannia clavigera	Ophiostoma piceae			fas1 domain containing protein	1	C:vacuole				Y
OphioH327gp1108	I	+	4298250	4303476	5227	1110	4298250	4303476	3	352	1624	Transcriptional regulatory protein SIN3	Grosmannia clavigera	Ophiostoma piceae	K11644	SIN3A; paired amphipathic helix protein Sin3a	sin3-like protein	2	P:regulation of transcription, DNA-dependent; C:nucleus				N
OphioH327gp1109	I	-	4304400	4305843	1444	923	4304400	4305843	3	247	398	Acetyl-CoA acetyltransferase	Podospora anserina	Ophiostoma piceae	K00626	E2.3.1.9, atoB; acetyl-CoA C-acetyltransferase [EC:2.3.1.9]	acetyl- acetyltransferase	2	F:acetyl-CoA C-acetyltransferase activity; P:ergosterol biosynthetic process	EC:2.3.1.9			N
OphioH327gp1110	I	+	4307414	4308596	1183	1570	4307414	4308596	1	61	373	Putative uncharacterized protein	Grosmannia clavigera	Ophiostoma piceae			clavaminate synthase-like protein	0	-				N
OphioH327gp1111	I	+	4309035	4309856	822	438	4309035	4309856	0	0	273	Putative uncharacterized protein	Grosmannia clavigera	Ophiostoma piceae			hypothetical protein CMQ_7799	1	F:nucleic acid binding				N
OphioH327gp1112	I	-	4310228	4311387	1160	371	4310228	4311387	3	200	319	tRNA-His guanylyltransferase	Myceliophthora thermophila	Ophiostoma piceae	K10761	THG1; tRNA(His) guanylyltransferase [EC:2.7.7.79]	trna guanylyltransferase	1	F:nucleotidyltransferase activity	EC:2.7.7.0			N
OphioH327gp1113	I	+	4311805	4313283	1479	417	4311805	4313283	0	0	492	Set1 complex component swd1	Grosmannia clavigera	Ophiostoma piceae	K14961	RBBP5, SWD1, CPS50; COMPASS component SWD1	swd1-like protein	1	C:cellular_component				N
OphioH327gp1114	I	+	4315183	4320582	5400	1899	4315183	4320582	1	126	1757	DNA-directed RNA polymerase II subunit rpb1	Grosmannia clavigera	Ophiostoma piceae	K03006	RPB1, POLR2A; DNA-directed RNA polymerase II subunit RPB1 [EC:2.7.7.6]	dna-directed rna polymerase ii largest subunit	4	F:DNA-directed RNA polymerase activity; C:DNA-directed RNA polymerase II, core complex; F:DNA binding; P:transcription from RNA polymerase II promoter	EC:2.7.7.6			N
OphioH327gp1115	I	+	4325434	4325775	342	4851	4325434	4325775	0	0	113	Putative uncharacterized protein	Podospora anserina	Ophiostoma piceae			hypothetical protein	0	-				N
OphioH327gp1116	I	+	4328555	4330816	2262	2779	4328555	4330816	1	57	734	Putative uncharacterized protein	Fusarium oxysporum	Ophiostoma piceae			major facilitator superfamily transporter	0	-				N
OphioH327gp1117	I	-	4330957	4331680	724	140	4330957	4331680	1	73	216	Putative uncharacterized protein	Trichoderma reesei	Ophiostoma piceae			hypothetical protein GGTG_01793	3	F:electron carrier activity; C:membrane; F:NADH dehydrogenase (ubiquinone) activity				N
OphioH327gp1118	I	+	4332423	4332887	465	742	4332423	4332887	0	0	154	Putative uncharacterized protein					---NA---	0	-				N
OphioH327gp1119	I	+	4334164	4336638	2475	1276	4334164	4336638	0	0	824	Transgelin (Calponin homolog 1)	Magnaporthe oryzae	Ophiostoma piceae			calponin-like protein	0	-				N
OphioH327gp1120	I	-	4337063	4341178	4116	424	4337063	4341178	0	0	1371	UDP-transferase	Grosmannia clavigera	Ophiostoma piceae	K05841	E2.4.1.173; sterol 3beta-glucosyltransferase [EC:2.4.1.173]	glycosyltransferase family 28 domain-containing protein	2	P:carbohydrate metabolic process; F:transferase activity, transferring glycosyl groups	-	GT1		N
OphioH327gp1121	I	-	4343195	4344181	987	2016	4343195	4344181	0	0	328	Putative uncharacterized protein	Grosmannia clavigera	Ophiostoma piceae			essential protein yae1	7	C:cytoplasm; C:nucleus; P:regulation of transcription, DNA-dependent; P:transcription from RNA polymerase II promoter; F:sequence-specific DNA binding RNA polymerase II transcription factor activity; F:zinc ion binding; P:regulation of transcription from RNA polymerase II promoter				N
OphioH327gp1122	I	-	4344774	4346255	1482	592	4344774	4346255	1	57	474	Putative uncharacterized protein	Grosmannia clavigera	Ophiostoma piceae			hypothetical protein CMQ_7865	0	-				N
OphioH327gp1123	I	-	4348486	4350089	1604	2230	4348486	4350089	2	113	496	Putative uncharacterized protein	Thielavia terrestris	Ophiostoma piceae			rna recognition motif-containing protein	0	-				N
OphioH327gp1124	I	-	4351979	4353130	1152	1889	4351979	4353130	1	63	362	Cytochrome c peroxidase, mitochondrial (CCP)	Chaetomium thermophilum	Ophiostoma piceae	K00428	E1.11.1.5; cytochrome c peroxidase [EC:1.11.1.5]	cytochrome c mitochondrial precursor	7	C:mitochondrial intermembrane space; F:metal ion binding; F:cytochrome-c peroxidase activity; P:cellular response to oxidative stress; C:mitochondrial matrix; F:heme binding; P:oxidation-reduction process	EC:1.11.1.5			N
OphioH327gp1125	I	-	4356857	4359543	2687	3726	4356857	4359543	3	911	591	Pre-mRNA-processing factor 39	Grosmannia clavigera	Ophiostoma piceae	K13217	PRPF39, PRP39; pre-mRNA-processing factor 39	pre-mrna-processing factor 39	2	C:intracellular; P:RNA processing	-			N
OphioH327gp1126	I	+	4360624	4364746	4123	1080	4360624	4364746	1	52	1356	Phosphoinositide phosphatase	Grosmannia clavigera	Ophiostoma piceae			synaptojanin 2	2	P:phosphatidylinositol phosphorylation; F:phosphoric ester hydrolase activity	-			N
OphioH327gp1127	I	+	4366385	4368658	2274	1638	4366385	4368658	0	0	757	Putative uncharacterized protein	Grosmannia clavigera	Ophiostoma piceae			hypothetical protein CMQ_2505	0	-				N
OphioH327gp1128	I	-	4369277	4371193	1917	618	4369277	4371193	0	0	638	DNA topoisomerase 3-alpha	Grosmannia clavigera	Ophiostoma piceae			zinc finger dna-binding protein	2	F:zinc ion binding; F:DNA binding				N
OphioH327gp1129	I	-	4371967	4373511	1545	773	4371967	4373511	0	0	514	Mitochondrial pyruvate dehydrogenase	Grosmannia clavigera	Ophiostoma piceae	K00905	E2.7.11.4, BCKDK; [3-methyl-2-oxobutanoate dehydrogenase (acetyl-transferring)] kinase [EC:2.7.11.4]	mitochondrial pyruvate dehydrogenase	3	F:binding; P:metabolic process; F:transferase activity, transferring phosphorus-containing groups	-			N
OphioH327gp1130	I	-	4374111	4374509	399	599	4374111	4374509	3	186	70	Putative uncharacterized protein	Eutypa lata	Ophiostoma piceae			peptidase inhibitor i9	6	F:identical protein binding; F:serine-type endopeptidase activity; F:kinase activity; P:phosphorylation; F:ATP binding; P:negative regulation of catalytic activity	EC:3.4.21.0		I09	N
OphioH327gp1131	I	+	4375476	4376078	603	966	4375476	4376078	0	0	200	Putative uncharacterized protein		Ophiostoma piceae			---NA---	0	-				N
OphioH327gp1132	I	+	4377624	4380013	2390	1545	4377624	4380013	1	65	774	Golgi apyrase (ATP-diphosphatase/Yeast nucleoside diphosphatase 1)	Grosmannia clavigera	Ophiostoma piceae	K14642	YND1; golgi apyrase [EC:3.6.1.5]	golgi apyrase	1	P:mycelium development	-			N
OphioH327gp1133	I	-	4380415	4381044	630	401	4380415	4381044	0	0	209	Protein OPI10 (Overproducer of inositol protein 10)	Grosmannia clavigera	Ophiostoma piceae			duf775 domain containing protein	1	F:molecular_function				N
OphioH327gp1134	I	+	4381826	4382943	1118	781	4381826	4382943	1	56	353	Thiamin pyrophosphokinase-related protein	Grosmannia clavigera	Ophiostoma piceae			thiamin pyrophosphokinase-related protein	3	F:kinase activity; P:phosphorylation; F:hydrolase activity				N
OphioH327gp1135	I	-	4383163	4383689	527	219	4383163	4383689	1	59	155	DNA-directed RNA polymerases I, II, and III subunit RPABC3	Grosmannia clavigera	Ophiostoma piceae	K03016	RPB8, POLR2H; DNA-directed RNA polymerases I, II, and III subunit RPABC3	dna-directed rna polymerases i	2	F:DNA-directed RNA polymerase activity; P:transcription, DNA-dependent	EC:2.7.7.6			N
OphioH327gp1136	I	+	4384087	4385691	1605	397	4384087	4385691	1	69	511	Elongator complex protein 4	Grosmannia clavigera	Ophiostoma piceae	K11375	ELP4; elongator complex protein 4	elongator complex protein 4	1	P:RNA metabolic process	-			N
OphioH327gp1137	I	+	4386210	4387172	963	518	4386210	4387172	0	0	320	tRNA-splicing endonuclease subunit sen34	Grosmannia clavigera	Ophiostoma piceae	K15323	TSEN34; tRNA-splicing endonuclease subunit Sen34 [EC:3.1.27.9]	trna-splicing endonuclease subunit sen34	2	F:nuclease activity; P:tRNA processing	-			N
OphioH327gp1138	I	-	4387542	4390724	3183	369	4387542	4390724	0	0	1060	Ubiquitin-protein ligase	Grosmannia clavigera	Ophiostoma piceae			ubiquitin-protein ligase	1	F:ligase activity				N
OphioH327gp1139	I	-	4391689	4393338	1650	964	4391689	4393338	0	0	549	CCA tRNA nucleotidyltransferase, mitochondrial	Grosmannia clavigera	Sporothrix schenckii	K00974	cca; tRNA nucleotidyltransferase (CCA-adding enzyme) [EC:2.7.7.72 3.1.3.- 3.1.4.-]	poly polymerase	1	F:transferase activity	-			N
OphioH327gp1140	I	+	4398889	4399351	463	5550	4398889	4399351	1	97	121	C6 zinc finger fungal transcription factor	Grosmannia clavigera	Ophiostoma piceae			c6 zinc finger domain containing protein	1	P:transcription, DNA-dependent	-			N
OphioH327gp1141	I	-	4399922	4402520	2599	570	4399922	4402520	1	64	844	Pre-mRNA-splicing factor syf-1	Thielavia terrestris	Ophiostoma piceae	K12867	SYF1, XAB2; pre-mRNA-splicing factor SYF1	pre-mrna splicing factor syf1	4	P:RNA splicing; C:spliceosomal complex; P:mRNA processing; P:cell cycle	-			N
OphioH327gp1142	I	+	4403558	4404773	1216	1037	4403558	4404773	6	421	264	Vacuolar ATP synthase subunit D	Grosmannia clavigera	Ophiostoma piceae	K02149	ATPeVD, ATP6M; V-type H+-transporting ATPase subunit D [EC:3.6.3.14]	vacuolar atp synthase subunit d	4	C:vacuolar proton-transporting V-type ATPase complex; P:vacuolar acidification; F:proton-transporting ATPase activity, rotational mechanism; P:proton transport	-			N
OphioH327gp1143	I	-	4405197	4406092	896	423	4405197	4406092	2	197	232	U1 small nuclear ribonucleoprotein usp102 (U1 snRNP protein usp102)	Myceliophthora thermophila	Ophiostoma piceae	K11094	SNRPB2; U2 small nuclear ribonucleoprotein B''	small nuclear ribonucleoprotein u1a	1	F:nucleic acid binding	-			N
OphioH327gp1144	I	-	4406399	4411641	5243	306	4406399	4411641	1	68	1724	Guanine nucleotide exchange factor	Grosmannia clavigera	Ophiostoma piceae			pattern formation protein emb30	3	P:regulation of ARF protein signal transduction; C:intracellular; F:ARF guanyl-nucleotide exchange factor activity	-			N
OphioH327gp1145	I	-	4412888	4414840	1953	1246	4412888	4414840	4	231	573	Mannan polymerase II complex ANP1 subunit	Grosmannia clavigera	Ophiostoma piceae	K05533	ANP1; mannan polymerase II complex ANP1 subunit [EC:2.4.1.-]	glycosyltransferase family 62 protein	3	C:alpha-1,6-mannosyltransferase complex; F:alpha-1,6-mannosyltransferase activity; P:protein N-linked glycosylation	-	GT62		N
OphioH327gp1146	I	+	4418257	4419223	967	3416	4418257	4419223	1	61	301	Exosome complex component mtr3	Grosmannia clavigera	Ophiostoma piceae	K12587	MTR3, EXOSC6; exosome complex component MTR3	3 exoribonuclease	1	C:cellular_component				N
OphioH327gp1147	I	+	4419769	4421741	1973	545	4419769	4421741	4	236	578	Putative uncharacterized protein	Grosmannia clavigera	Ophiostoma piceae			hypothetical protein CMQ_833	0	-				N
OphioH327gp1148	I	-	4421888	4426240	4353	146	4421888	4426240	0	0	1450	Polyphosphoinositide phosphatase fig4	Grosmannia clavigera	Ophiostoma piceae			polyphosphoinositide phosphatase	2	F:phosphoric ester hydrolase activity; P:biological_process				N
OphioH327gp1149	I	-	4426687	4428034	1348	446	4426687	4428034	1	220	375	Alpha-ketoglutarate dependent xanthine dioxygenase	Grosmannia clavigera	Ophiostoma piceae			alpha-ketoglutarate dependent xanthine dioxygenase	2	P:oxidation-reduction process; F:oxidoreductase activity, acting on single donors with incorporation of molecular oxygen, incorporation of two atoms of oxygen	EC:1.13.11.0			N
OphioH327gp1150	I	-	4429147	4432755	2781	1112	4429147	4431927	0	0	926	Fungal transcriptional regulatory protein	Grosmannia clavigera	Ophiostoma piceae			trapp complex protein trs85	1	P:transcription, DNA-dependent	-			N
OphioH327gp1151	I	-	4433280	4433690	411	524	4433280	4433690	0	0	136	Putative uncharacterized protein					---NA---	0	-				N
OphioH327gp1152	I	-	4435281	4436308	1028	1590	4435281	4436308	1	50	325	Catalase domain containing protein	Grosmannia clavigera	Ophiostoma piceae	K03781	katE, CAT, catB, srpA; catalase [EC:1.11.1.6]	catalase domain containing protein	1	F:peroxidase activity	EC:1.11.1.7			N
OphioH327gp1153	I	-	4437155	4437470	316	846	4437155	4437470	1	136	59	Putative uncharacterized protein					---NA---	0	-				N
OphioH327gp1154	I	-	4437944	4438876	933	473	4437944	4438876	1	99	277	EF-hand calcium-binding domain protein	Grosmannia clavigera	Ophiostoma piceae			ef-hand calcium-binding domain protein	3	F:molecular_function; P:biological_process; C:cellular_component				N
OphioH327gp1155	I	+	4439311	4441591	2281	434	4439311	4441591	3	187	697	Fungal transcriptional regulatory protein	Grosmannia clavigera	Ophiostoma piceae			fungal specific transcription factor domain protein	1	P:transcription, DNA-dependent	-			N
OphioH327gp1156	I	+	4441860	4443582	1723	268	4441860	4443582	1	52	556	Putative HC-toxin efflux carrier TOXA	Togninia minima	Ophiostoma piceae			mfs multidrug	4	P:transport; C:cytoplasmic part; P:cellular process; C:membrane	-			N
OphioH327gp1157	I	-	4443744	4445455	1712	161	4443744	4445455	1	80	543	Snf7 family protein	Grosmannia clavigera	Ophiostoma piceae	K15053	CHMP7; charged multivesicular body protein 7	snf7 family protein	3	P:protein transport; F:molecular_function; C:cellular_component				N
OphioH327gp1158	I	-	4446008	4447541	1534	552	4446008	4447541	1	55	492	Postreplication repair E3 ubiquitin-protein ligase rad-18	Grosmannia clavigera	Ophiostoma piceae	K10627	RAD18; E3 ubiquitin-protein ligase RAD18 [EC:6.3.2.19]	dna repair protein rad18	2	F:nucleic acid binding; P:cellular process	-			N
OphioH327gp1159	I	+	4447872	4449731	1860	330	4447872	4449731	5	339	506	DNA polymerase delta subunit 3 (DNA polymerase delta subunit p66)	Trichoderma reesei	Ophiostoma piceae			dna polymerase subunit cdc27	2	P:DNA replication; C:nucleus				N
OphioH327gp1160	I	+	4450281	4452055	1775	549	4450281	4452055	2	149	541	Meiotically up-regulated gene 157 protein	Colletotrichum gloeosporioides	Ophiostoma piceae	K09704	K09704; hypothetical protein	six-hairpin glycosidase-like protein	5	C:integral to membrane; F:hydrolase activity, acting on glycosyl bonds; C:endoplasmic reticulum; P:metabolic process; P:pathogenesis	-	GH125		Y
OphioH327gp1161	I	-	4452331	4454027	1697	275	4452331	4454027	6	335	453	Uridine kinase	Sordaria macrospora	Ophiostoma piceae	K00876	E2.7.1.48, udk; uridine kinase [EC:2.7.1.48]	uridine kinase	6	F:nucleoside-triphosphatase activity; F:uridine kinase activity; F:phosphotransferase activity, alcohol group as acceptor; F:ATP binding; P:UMP biosynthetic process; P:phosphorylation	EC:3.6.1.15; EC:2.7.1.48; EC:2.7.1.0			N
OphioH327gp1162	I	+	4455313	4456468	1156	1285	4455313	4456468	2	493	220	Glucose-induced degradation protein 8 homolog	Nectria haematococca	Ophiostoma piceae			ctlh domain containing protein	0	-				N
OphioH327gp1163	I	-	4457154	4457961	808	685	4457154	4457961	2	154	217	NADH-ubiquinone oxidoreductase	Grosmannia clavigera	Ophiostoma piceae	K03937	NDUFS4; NADH dehydrogenase (ubiquinone) Fe-S protein 4 [EC:1.6.5.3 1.6.99.3]	nadh-ubiquinone oxidoreductase	4	P:electron transport chain; F:oxidoreductase activity, acting on NADH or NADPH; C:mitochondrial inner membrane; C:cellular_component				N
OphioH327gp1164	I	+	4458617	4459572	423	655	4459150	4459572	2	210	70	ATP synthase subunit f, mitochondrial	Grosmannia clavigera	Ophiostoma piceae	K02139	ATPeFF, ATP17; F-type H+-transporting ATPase subunit f [EC:3.6.3.14]	mitochondrial f1f0 atp synthase subunit f	4	F:hydrogen ion transmembrane transporter activity; P:ATP metabolic process; P:organophosphate metabolic process; F:ATPase activity	EC:3.6.1.3			N
OphioH327gp1165	I	+	4461265	4465257	3993	1692	4461265	4465257	2	117	1291	Putative uncharacterized protein	Grosmannia clavigera	Ophiostoma piceae			hypothetical protein CMQ_1582	0	-				N
OphioH327gp1166	I	-	4466413	4469497	3085	1155	4466413	4469497	1	73	1003	DNA replication licensing factor mcm6	Fusarium oxysporum	Ophiostoma piceae	K02542	MCM6; minichromosome maintenance protein 6	mcm2 3 5 family protein	16	P:S phase of mitotic cell cycle; F:single-stranded DNA-dependent ATPase activity; C:replication fork protection complex; P:DNA unwinding involved in replication; P:double-strand break repair via break-induced replication; C:DNA replication preinitiation complex; C:MCM complex; F:ATP binding; F:DNA replication origin binding; P:DNA strand elongation involved in DNA replication; P:DNA-dependent DNA…	-			N
OphioH327gp1167	I	-	4470132	4470742	611	634	4470132	4470742	2	119	163	Ribonuclease h2, subunit c	Togninia minima	Ophiostoma piceae			ribonuclease h1 h2 small subunit	0	-				N
OphioH327gp1168	I	+	4472470	4473996	1527	1727	4472470	4473996	1	63	487	Cyclopropane-fatty-acyl-phospholipid synthase	Magnaporthe oryzae	Ophiostoma piceae	K00574	E2.1.1.79, cfa; cyclopropane-fatty-acyl-phospholipid synthase [EC:2.1.1.79]	cyclopropane-fatty-acyl-phospholipid synthase	1	P:lipid biosynthetic process	-			N
OphioH327gp1169	I	-	4474141	4475304	1164	144	4474141	4475304	0	0	387	RNA exonuclease 4	Grosmannia clavigera	Ophiostoma piceae	K01175	E3.1.-.-; unclassified metabolism	rna exonuclease 4	8	F:nucleic acid binding; F:exonuclease activity; C:intracellular; P:rRNA processing; F:hydrolase activity; P:nucleic acid phosphodiester bond hydrolysis; F:nuclease activity; C:nucleus				N
OphioH327gp1170	I	+	4475780	4477357	1578	475	4475780	4477357	0	0	525	Histone acetyltransferase esa-1	Grosmannia clavigera	Ophiostoma piceae	K11304	TIP60, KAT5, ESA1; histone acetyltransferase HTATIP [EC:2.3.1.48]	histone acetyltransferase-like protein	3	F:transferase activity, transferring acyl groups other than amino-acyl groups; C:nucleus; P:regulation of transcription, DNA-dependent	EC:2.3.1.0			N
OphioH327gp1171	I	-	4477524	4479098	1575	166	4477524	4479098	0	0	524	Aminotransferase, class I/class II	Grosmannia clavigera	Ophiostoma piceae			class i classii	1	F:transferase activity	-			N
OphioH327gp1172	I	+	4481829	4484153	2325	2730	4481829	4484153	1	63	753	NADH-ubiquinone oxidoreductase	Grosmannia clavigera	Ophiostoma piceae	K03885	ndh; NADH dehydrogenase [EC:1.6.99.3]	mitochondrial nadh dehydrogenase	4	F:flavin adenine dinucleotide binding; F:oxidoreductase activity; P:oxidation-reduction process; F:calcium ion binding	-			N
OphioH327gp1173	I	-	4484709	4487420	2712	555	4484709	4487420	4	294	805	C6 zinc finger fungal transcription factor	Grosmannia clavigera	Ophiostoma piceae			c6 transcription factor	9	P:regulation of transcription, DNA-dependent; P:transcription from RNA polymerase II promoter; F:sequence-specific DNA binding RNA polymerase II transcription factor activity; F:zinc ion binding; P:regulation of transcription from RNA polymerase II promoter; C:nucleus; F:DNA binding; F:metal ion binding; P:transcription, DNA-dependent				N
OphioH327gp1174	I	-	4488332	4489768	1437	911	4488332	4489768	1	87	449	p60 domain containing protein	Grosmannia clavigera	Ophiostoma piceae	K14840	NOP53, GLTSCR2; nucleolar protein 53	p60 domain containing protein	1	P:biological_process				N
OphioH327gp1175	I	+	4490636	4491697	1062	867	4490636	4491697	5	429	210	Ras-related protein Rab-6B	Togninia minima	Togninia minima	K07976	RAB; Rab family, other	ras family protein	3	F:GTP binding; P:small GTPase mediated signal transduction; P:protein transport	-			N
OphioH327gp1176	I	-	4492243	4493085	843	545	4492243	4493085	0	0	280	Ribose-5-phosphate isomerase a	Grosmannia clavigera	Ophiostoma piceae	K01807	rpiA; ribose 5-phosphate isomerase A [EC:5.3.1.6]	ribose 5-phosphate isomerase-like protein	2	P:pentose-phosphate shunt, non-oxidative branch; F:ribose-5-phosphate isomerase activity	EC:5.3.1.6			N
OphioH327gp1177	I	+	4494058	4495260	1203	972	4494058	4495260	1	96	368	Inositol phosphorylceramide synthase regulatory subunit KEI1	Grosmannia clavigera	Ophiostoma piceae			duf1753 domain containing protein	0	-				N
OphioH327gp1178	I	+	4497728	4502825	5098	2467	4497728	4502825	3	523	1524	Sulfite reductase beta subunit	Grosmannia clavigera	Ophiostoma piceae	K00381	cysI; sulfite reductase (NADPH) hemoprotein beta-component [EC:1.8.1.2]	sulfite reductase beta subunit	11	P:cellular amino acid biosynthetic process; F:NADP binding; C:sulfite reductase complex (NADPH); P:fungal-type cell wall organization; F:iron ion binding; F:FMN binding; F:heme binding; F:4 iron, 4 sulfur cluster binding; P:sulfate assimilation; F:sulfite reductase (NADPH) activity; P:oxidation-reduction process	EC:1.8.1.2			N
OphioH327gp1179	I	+	4504083	4508201	4119	1257	4504083	4508201	0	0	1372	Chitin synthase 2	Grosmannia clavigera	Ophiostoma piceae	K00698	CHS1; chitin synthase [EC:2.4.1.16]	glycosyltransferase family 2 protein	2	P:chitin biosynthetic process; F:chitin synthase activity	EC:2.4.1.16	GT2		N
OphioH327gp1180	I	-	4508642	4510714	2073	440	4508642	4510714	0	0	690	Uncharacterized ABC transporter ATP-binding protein C323.04	Thielavia terrestris	Ophiostoma piceae			abc transporter	2	F:nucleoside-triphosphatase activity; F:nucleotide binding	EC:3.6.1.15			N
OphioH327gp1181	I	+	4510826	4511839	1014	111	4510826	4511839	1	396	205	20S proteasome maturation protein	Grosmannia clavigera	Ophiostoma piceae	K11599	POMP, UMP1; proteasome maturation protein	20s proteasome maturation protein	5	C:cytoplasm; P:proteasome assembly; P:ubiquitin-dependent protein catabolic process; P:response to DNA damage stimulus; C:nucleus	-			N
OphioH327gp1182	I	-	4512479	4513344	866	639	4512479	4513344	1	59	268	Putative uncharacterized protein	Grosmannia clavigera	Ophiostoma piceae			hypothetical protein CMQ_5785	0	-				N
OphioH327gp1183	I	+	4517178	4518152	975	3833	4517178	4518152	1	66	302	Putative uncharacterized protein		Ophiostoma piceae			---NA---	0	-				Y
OphioH327gp1184	I	-	4518479	4520948	2673	326	4518479	4521151	4	393	759	AP-1 complex subunit beta/Beta-1-adaptin/Clathrin assembly protein complex 1 beta, large chain	Grosmannia clavigera	Sporothrix schenckii	K12392	AP1B1; AP-1 complex subunit beta-1	ap-2 complex subunit beta	5	C:membrane coat; P:vesicle-mediated transport; P:intracellular protein transport; P:protein transport; F:protein transporter activity				N
OphioH327gp1185	I	+	4522264	4523004	741	1315	4522264	4523004	2	147	197	ER membrane protein complex subunit 4	Myceliophthora thermophila	Ophiostoma piceae			er membrane duf1077 domain-containing protein	0	-				N
OphioH327gp1186	I	-	4523738	4525054	1317	733	4523738	4525054	1	108	402	Putative uncharacterized protein					---NA---	0	-				N
OphioH327gp1187	I	-	4527917	4529875	1959	2862	4527917	4529875	0	0	652	Quinidine resistance protein 1	Grosmannia clavigera	Ophiostoma piceae			major facilitator superfamily transporter	4	C:integral to membrane; C:plasma membrane; P:transmembrane transport; F:transporter activity	-			N
OphioH327gp1188	I	+	4531714	4532913	1200	1838	4531714	4532913	1	66	377	Syntaxin ufe1	Claviceps purpurea	Sporothrix schenckii			snare protein	0	-				N
OphioH327gp1189	I	+	4535024	4537199	2176	2110	4535024	4537199	2	910	421	Aspartate aminotransferase	Grosmannia clavigera	Ophiostoma piceae	K14454	GOT1; aspartate aminotransferase, cytoplasmic [EC:2.6.1.1]	aspartate aminotransferase	5	F:pyridoxal phosphate binding; P:cellular amino acid metabolic process; P:biosynthetic process; F:L-aspartate:2-oxoglutarate aminotransferase activity; F:L-phenylalanine:2-oxoglutarate aminotransferase activity	EC:2.6.1.1			N
OphioH327gp1190	I	-	4537633	4538277	645	433	4537633	4538277	1	63	193	Putative uncharacterized protein	Phaeosphaeria nodorum	Ophiostoma piceae				0	-				N
OphioH327gp1190.1	I	-	4538969	4540755	1787	691	4538969	4540755	1	119	555	C6 zinc finger fungal transcription factor	Grosmannia clavigera	Ophiostoma piceae			c6 transcription factor	7	P:regulation of transcription, DNA-dependent; P:transcription from RNA polymerase II promoter; F:sequence-specific DNA binding RNA polymerase II transcription factor activity; F:zinc ion binding; P:regulation of transcription from RNA polymerase II promoter; C:nucleus; F:sequence-specific DNA binding transcription factor activity				N
OphioH327gp1191	I	-	4542173	4543418	1246	1417	4542173	4543418	1	244	333	Tetratricopeptide repeat protein 1 (TPR repeat protein 1)	Colletotrichum orbiculare	Ophiostoma piceae			tetratricopeptide repeat protein 1	0	-				N
OphioH327gp1192	I	+	4545078	4546044	967	1659	4545078	4546044	1	58	302	HAD superfamily hydrolase	Grosmannia clavigera	Ophiostoma piceae			haloacid dehalogenase-like hydrolase	1	F:hydrolase activity	-			N
OphioH327gp1193	I	-	4546579	4550275	3697	534	4546579	4550275	2	130	1188	C6 zinc finger fungal transcription factor	Gaeumannomyces graminis	Ophiostoma piceae			c6 zinc finger domain-containing protein	1	P:transcription, DNA-dependent	-			N
OphioH327gp1194	I	+	4555093	4556658	1566	4817	4555093	4556658	1	63	500	ASTRA-associated protein 1	Grosmannia clavigera	Ophiostoma piceae			wd repeat-containing protein	7	P:chromatin modification; C:nucleus; F:transferase activity; F:transferase activity, transferring acyl groups; F:molecular_function; P:biological_process; C:cellular_component				N
OphioH327gp1195	I	-	4556816	4557751	936	157	4556816	4557751	0	0	311	Ribonuclease P protein subunit p29 (hPOP4)	Grosmannia clavigera	Ophiostoma piceae	K03538	POP4, RPP29; ribonuclease P protein subunit POP4 [EC:3.1.26.5]	ribonuclease p protein subunit p29	8	P:mRNA cleavage; F:RNA binding; C:ribonuclease MRP complex; F:ribonuclease activity; C:nucleolar ribonuclease P complex; P:rRNA processing; C:ribonuclease P complex; P:tRNA processing				N
OphioH327gp1196	I	+	4558431	4561035	2605	679	4558431	4561035	1	55	849	Glycerol-3-phosphate acyltransferase	Grosmannia clavigera	Ophiostoma piceae	K00629	GPAT1_2; glycerol-3-phosphate O-acyltransferase 1/2 [EC:2.3.1.15]	glycerol-3-phosphate acyltransferase	3	C:membrane; F:glycerol-3-phosphate O-acyltransferase activity; P:phospholipid biosynthetic process	EC:2.3.1.15			N
OphioH327gp1197	I	-	4561368	4562681	1314	332	4561368	4562681	0	0	437	Pantothenate synthetase	Grosmannia clavigera	Ophiostoma piceae	K01918	panC; pantoate--beta-alanine ligase [EC:6.3.2.1]	pantoate-beta-alanine ligase	1	F:ligase activity	-			N
OphioH327gp1198	I	-	4566446	4570114	3669	3764	4566446	4570114	0	0	1222	Pentatricopeptide repeat-containing protein 5, mitochondrial	Grosmannia clavigera	Ophiostoma piceae			pentatricopeptide repeat protein	1	P:mycelium development	-			N
OphioH327gp1199	I	+	4573600	4575011	1412	3485	4573600	4575011	1	56	451	Nonsense-mediated mRNA decay protein 3	Togninia minima	Ophiostoma piceae	K00938	E2.7.4.2, mvaK2; phosphomevalonate kinase [EC:2.7.4.2]	phosphomevalonate kinase	1	F:ATP binding	-			N
OphioH327gp1200	I	-	4575659	4576512	854	647	4575659	4576512	2	113	246	Putative uncharacterized protein	Grosmannia clavigera	Ophiostoma piceae			hypothetical protein CMQ_5590	0	-				N
OphioH327gp1201	I	-	4580211	4581805	1595	3698	4580211	4581805	2	191	467	Aldehyde dehydrogenase family	Grosmannia clavigera	Ophiostoma piceae			aldehyde dehydrogenase	2	F:oxidoreductase activity, acting on the aldehyde or oxo group of donors, NAD or NADP as acceptor; P:oxidation-reduction process	EC:1.2.1.0			N
OphioH327gp1202	I	+	4582397	4583503	1107	591	4582397	4583503	0	0	368	Pre-rRNA-processing protein ESF2 (18S rRNA factor 2)	Fusarium oxysporum	Ophiostoma piceae	K14785	ESF2, ABT1; ESF2/ABP1 family protein	u3 snornp-associated protein esf2	2	; F:organic cyclic compound binding	-			N
OphioH327gp1203	I	-	4583863	4585557	1695	359	4583863	4585557	1	63	543	60S ribosomal export protein NMD3 (Nonsense-mediated mRNA decay protein 3)	Grosmannia clavigera	Ophiostoma piceae	K07562	NMD3; nonsense-mediated mRNA decay protein 3	nonsense-mediated mrna decay protein 3	2	F:ATP binding; C:cytosol	-			N
OphioH327gp1204	I	+	4587454	4587972	519	1896	4587454	4587972	0	0	172	Putative uncharacterized protein		Sporothrix schenckii			---NA---	0	-				N
OphioH327gp1205	I	-	4588310	4590178	1869	337	4588310	4590178	0	0	622	Iron transport multicopper oxidase FET3	Grosmannia clavigera	Ophiostoma piceae	K00540	E1.-.-.-; unclassified metabolism	fet3 ferroxidase-like protein	6	P:cellular process; F:copper ion binding; P:oxidation-reduction process; F:oxidoreductase activity; P:iron ion transport; C:plasma membrane	-			Y
OphioH327gp1206	I	+	4598261	4599370	1110	8082	4598261	4599370	0	0	369	Plasma membrane iron permease	Grosmannia clavigera	Ophiostoma piceae	K07243	FTR, efeU; high-affinity iron transporter	plasma membrane iron permease	2	P:transmembrane transport; C:membrane	-			N
OphioH327gp1207	I	+	4602719	4604381	1663	3348	4602719	4604381	3	232	476	Mannan endo-1,6-alpha-mannosidase DCW1	Grosmannia clavigera	Ophiostoma piceae			glycoside hydrolase family 76 protein	2	F:mannan endo-1,6-alpha-mannosidase activity; P:carbohydrate catabolic process	EC:3.2.1.101	GH76		Y
OphioH327gp1208	I	+	4606244	4607786	1543	1862	4606244	4607786	3	178	454	SET domain-containing protein 5	Verticillium alfalfae	Ophiostoma piceae			conserved hypothetical protein	1	F:molecular_function				Y
OphioH327gp1209	I	-	4607930	4608682	753	143	4607930	4608682	0	0	250	Putative uncharacterized protein	Nectria haematococca	Ophiostoma piceae			hypothetical protein NECHADRAFT_33829	0	-				Y
OphioH327gp1210	I	-	4610126	4611419	1294	1443	4610126	4611419	1	52	413	Mosc domain containing protein	Grosmannia clavigera	Ophiostoma piceae			mosc domain containing protein	4	F:molybdenum ion binding; P:metabolic process; F:catalytic activity; F:pyridoxal phosphate binding				N
OphioH327gp1211	I	-	4612338	4614620	2283	918	4612338	4614620	0	0	760	Putative uncharacterized protein		Ophiostoma piceae			hypothetical protein CMQ_6069	0	-				Y
OphioH327gp1212	I	+	4617278	4619094	1817	2657	4617278	4619094	1	488	442	Glutaryl-CoA dehydrogenase, mitochondrial (GCD)	Grosmannia clavigera	Ophiostoma piceae	K00252	GCDH, gcdH; glutaryl-CoA dehydrogenase [EC:1.3.8.6]	glutaryl- dehydrogenase	3	F:flavin adenine dinucleotide binding; P:oxidation-reduction process; F:acyl-CoA dehydrogenase activity	EC:1.3.99.3			N
OphioH327gp1213	I	+	4620755	4622106	1352	1660	4620755	4622106	4	908	147	Ubiquitin-conjugating enzyme E2 16	Colletotrichum gloeosporioides	Ophiostoma piceae	K06689	UBE2D_E, UBC4, UBC5; ubiquitin-conjugating enzyme E2 D/E [EC:6.3.2.19]	ubiquitin-conjugating enzyme	3	P:protein ubiquitination; F:ATP binding; F:ubiquitin-protein ligase activity	EC:6.3.2.19			N
OphioH327gp1214	I	+	4626602	4628457	1856	4495	4626602	4628457	2	131	574	Superoxide-generating NADPH oxidase heavy chain subunit A	Sordaria macrospora	Ophiostoma piceae	K08008	NOX, GP91; NADPH oxidase	nadph oxidase isoform 2	4	C:integral to membrane; F:oxidoreductase activity; P:mycelium development; P:oxidation-reduction process	-			N
OphioH327gp1215	I	+	4629139	4630173	1035	681	4629139	4630173	0	0	344	NADPH oxidase	Grosmannia clavigera	Ophiostoma piceae			solute carrier family 25 member 45	2	C:membrane; P:transport	-			N
OphioH327gp1216	I	-	4631214	4632770	1557	1040	4631214	4632770	0	0	518	Putative uncharacterized protein	Grosmannia clavigera	Ophiostoma piceae			hypothetical protein CMQ_6240	0	-				N
OphioH327gp1217	I	+	4634818	4636219	1402	2047	4634818	4636219	1	58	447	DNA damage-inducible protein 1	Togninia minima	Ophiostoma piceae	K11885	DDI1; DNA damage-inducible protein 1	dna damage-inducible protein 1	2	P:proteolysis; F:aspartic-type endopeptidase activity	EC:3.4.23.0		A33	N
OphioH327gp1218	I	-	4636668	4638707	2040	448	4636668	4638707	0	0	679	Ribosomal RNA-processing protein 8	Grosmannia clavigera	Ophiostoma piceae	K14850	RRP8; ribosomal RNA-processing protein 8 [EC:2.1.1.-]	ribosomal rna-processing protein 8	4	F:methyltransferase activity; P:methylation; P:biological_process; C:cellular_component				N
OphioH327gp1219	I	-	4639008	4640359	1352	300	4639008	4640359	1	98	417	Alcohol dehydrogenase 2	Aspergillus nidulans	Sporothrix schenckii			fe-containing alcohol	3	F:metal ion binding; P:oxidation-reduction process; F:oxidoreductase activity				N
OphioH327gp1220	I	+	4645301	4648758	3458	4941	4645301	4648758	5	410	1015	Uncharacterized transcriptional regulatory protein C15D4.02	Grosmannia clavigera	Ophiostoma piceae			fungal transcriptional regulatory-like protein	2	P:transcription from RNA polymerase II promoter; P:regulation of transcription, DNA-dependent	-			N
OphioH327gp1221	I	-	4649167	4650110	944	408	4649167	4650110	2	182	253	Proteasome subunit alpha type-5	Grosmannia clavigera	Ophiostoma piceae	K02729	PSMA5; 20S proteasome subunit alpha 5 [EC:3.4.25.1]	proteasome component pup2	5	C:cytoplasm; C:proteasome core complex, alpha-subunit complex; P:ubiquitin-dependent protein catabolic process; C:nucleus; F:threonine-type endopeptidase activity	EC:3.4.25.0		T01A	N
OphioH327gp1222	I	+	4650762	4653931	3170	651	4650762	4653931	1	74	1031	Spindle pole body component alp4 (Altered polarity protein 4)	Grosmannia clavigera	Ophiostoma piceae			spc97 spc98 family protein	2	C:microtubule cytoskeleton; C:cytoskeletal part	-			N
OphioH327gp1223	I	+	4655155	4657926	2772	1223	4655155	4657926	1	54	905	Phosphatidylinositol 4-kinase type 2 subunit	Grosmannia clavigera	Ophiostoma piceae			phosphatidylinositol 4-kinase type ii subunit alpha	3	F:kinase activity; P:phosphorylation; F:phosphotransferase activity, alcohol group as acceptor				N
OphioH327gp1224	I	+	4666823	4668387	1565	8896	4666823	4668387	3	1070	164	Putative uncharacterized protein	Fusarium verticillioides	Ophiostoma piceae			umta methyltransferase	1	F:transferase activity	-			N
OphioH327gp1225	I	+	4672504	4673112	609	4116	4672504	4673112	0	0	202	Altered inheritance of mitochondria protein 41, mitochondrial	Magnaporthe oryzae	Ophiostoma piceae			domain-containing protein	1	F:carbon-nitrogen ligase activity, with glutamine as amido-N-donor				N
OphioH327gp1226	I	+	4674214	4675143	930	1101	4674214	4675143	0	0	309	Putative uncharacterized protein		Ophiostoma piceae			---NA---	0	-				N
OphioH327gp1227	I	+	4682719	4685574	2856	7575	4682719	4685574	0	0	951	C6 zinc finger fungal transcription factor	Grosmannia clavigera	Ophiostoma piceae			c6 finger domain-containing protein	4	F:sequence-specific DNA binding RNA polymerase II transcription factor activity; P:regulation of transcription from RNA polymerase II promoter; C:nucleus; F:zinc ion binding	-			N
OphioH327gp1228	I	+	4688890	4689807	918	3315	4688890	4689807	0	0	305	Polyubiquitin (Ubiquitin)	Chaetomium globosum	Chaetomium globosum	K08770	UBC; ubiquitin C	polyubiquitin	2	P:mycelium development; P:protein ubiquitination	-			N
OphioH327gp1229	I	+	4690620	4692989	2370	812	4690620	4692989	0	0	789	RING finger protein ETP1 homolog (BRAP2 homolog)	Magnaporthe oryzae	Ophiostoma piceae	K10632	BRAP; BRCA1-associated protein [EC:6.3.2.19]	ring finger protein	5	F:metal ion binding; F:zinc ion binding; F:transferase activity; P:metabolic process; F:transferase activity, transferring acyl groups				N
OphioH327gp1230	I	+	4695072	4697615	2544	2082	4695072	4697615	0	0	847	Glycerol-3-phosphate acyltransferase	Grosmannia clavigera	Ophiostoma piceae	K13507	GAT; glycerol-3-phosphate O-acyltransferase / dihydroxyacetone phosphate acyltransferase [EC:2.3.1.15 2.3.1.42]	glycerol-3-phosphate o-acyltransferase 1	3	F:zinc ion binding; F:transferase activity, transferring acyl groups; P:metabolic process	-			N
OphioH327gp1231	I	+	4699914	4701122	1209	2298	4699914	4701122	1	81	375	Actin patches distal protein 1	Eutypa lata	Ophiostoma piceae			sucrase ferredoxin domain-containing protein	2	F:molecular_function; C:cellular_component				N
OphioH327gp1232	I	+	4702381	4705091	2711	1258	4702381	4705091	1	68	880	GTPase-binding protein rid1	Grosmannia clavigera	Ophiostoma piceae			gtpase binding protein rid1	3	F:actin binding; P:actin cytoskeleton organization; F:Rho GTPase binding				N
OphioH327gp1233	I	+	4711573	4712599	1027	6481	4711573	4712599	1	172	284	Stress-induced protein C29B12.11c	Grosmannia clavigera	Ophiostoma piceae			ww-domain ligand protein	0	-				N
OphioH327gp1234	I	+	4713513	4714328	816	913	4713513	4714328	2	453	120	Cytochrome b-c1 complex subunit 6 (Complex III subunit 6)	Grosmannia clavigera	Ophiostoma piceae	K00416	QCR6, UQCRH; ubiquinol-cytochrome c reductase subunit 6	ubiquionol cytochrome c reductase hinge protein	2	P:mitochondrial electron transport, ubiquinol to cytochrome c; F:ubiquinol-cytochrome-c reductase activity	EC:1.10.2.2			N
OphioH327gp1235	I	+	4717893	4719601	1709	3564	4717893	4719601	2	140	522	Major facilitator superfamily domain-containing protein 7	Grosmannia clavigera	Ophiostoma piceae	K12306	MSFD7, SLC49A4; MFS transporter, FLVCR family, MFS-domain-containing protein 7	cell surface receptor major facilitator superfamily transporter transporter	2	P:transmembrane transport; C:integral to membrane	-			N
OphioH327gp1236	I	-	4719740	4721438	1699	138	4719740	4721438	1	163	511	3-ketosteroid reductase	Grosmannia clavigera	Ophiostoma piceae	K09827	ERG27; 3-keto steroid reductase [EC:1.1.1.270]	3-keto steroid reductase-like protein	1	F:nucleotide binding				N
OphioH327gp1237	I	+	4722107	4723702	1596	668	4722107	4723702	0	0	531	Putative uncharacterized protein	Colletotrichum sublineola	Ophiostoma piceae			hypothetical protein MBM_01101	0	-				N
OphioH327gp1238	I	-	4724284	4727619	3336	581	4724284	4727619	2	123	1070	RNA interference and gene silencing protein (Argonaute3)	Grosmannia clavigera	Ophiostoma piceae			rna interference and gene silencing protein	3	F:nucleic acid binding; P:translational initiation; F:translation initiation factor activity				N
OphioH327gp1239	I	-	4729325	4731471	2147	1705	4729325	4731471	1	56	696	Manganese transporter SMF1	Colletotrichum gloeosporioides	Ophiostoma piceae	K12346	SMF; metal iron transporter	natural resistance-associated macrophage protein	3	C:membrane; P:transport; F:transporter activity				N
OphioH327gp1240	I	-	4733462	4734261	800	1990	4733462	4734261	3	167	210	Phospholipid methyltransferase	Colletotrichum higginsianum	Ophiostoma piceae	K00550	OPI3; methylene-fatty-acyl-phospholipid synthase [EC:2.1.1.16]	methylene-fatty-acyl-phospholipid synthase	5	F:phosphatidyl-N-methylethanolamine N-methyltransferase activity; F:phosphatidyl-N-dimethylethanolamine N-methyltransferase activity; P:phosphatidylcholine biosynthetic process; P:methylation; C:mitochondrion	EC:2.1.1.71			N
OphioH327gp1241	I	+	4735307	4737199	1893	1045	4735307	4737199	1	63	609	Spermine spermidine synthase family protein	Grosmannia clavigera	Ophiostoma piceae			spermine spermidine synthase	4	P:metabolic process; F:catalytic activity; P:biological_process; C:cellular_component				N
OphioH327gp1242	I	-	4737315	4738192	878	115	4737315	4738192	1	59	272	Putative uncharacterized protein	Grosmannia clavigera	Ophiostoma piceae			fmn binding protein	3	P:oxidation-reduction process; F:oxidoreductase activity; F:FMN binding				N
OphioH327gp1243	I	+	4742056	4749405	7350	3863	4742056	4749405	2	126	2407	Putative uncharacterized protein	Grosmannia clavigera	Ophiostoma piceae			hypothetical protein CMQ_6477	2	F:molecular_function; C:cellular_component				N
OphioH327gp1244	I	+	4751821	4752621	801	2415	4751821	4752621	0	0	266	Sorbitol xylulose reductase	Grosmannia clavigera	Ophiostoma piceae			l-xylulose reductase	8	P:L-arabinose catabolic process to xylulose 5-phosphate; P:D-xylose metabolic process; P:glucose metabolic process; F:L-xylulose reductase (NADP+) activity; P:xylulose metabolic process; F:nucleotide binding; P:oxidation-reduction process; P:protein homotetramerization	EC:1.1.1.10			N
OphioH327gp1245	I	-	4753243	4754754	1512	621	4753243	4754754	0	0	503	Phosphoinositide 3-kinase regulatory subunit 4	Grosmannia clavigera	Ophiostoma piceae			acylamide-delta3 -desaturase	1	P:metabolic process	-			N
OphioH327gp1246	I	-	4757253	4759544	2292	2498	4757253	4759544	0	0	763	N-terminal acetyltransferase catalytic subunit	Grosmannia clavigera	Ophiostoma piceae	K00670	E2.3.1.88; peptide alpha-N-acetyltransferase [EC:2.3.1.88]	nmda receptor-regulated protein 1	1	F:transferase activity	-			N
OphioH327gp1247	I	-	4760338	4761080	743	793	4760338	4761080	1	50	230	Caffeine-induced death protein cid2	Grosmannia clavigera	Ophiostoma piceae				0	-				N
OphioH327gp1247.1	I	-	4761878	4762783	906	797	4761878	4762783	0	0	301	Glyoxylate reductase 1	Chaetomium globosum	Ophiostoma piceae	K00058	serA, PHGDH; D-3-phosphoglycerate dehydrogenase [EC:1.1.1.95]	glyoxylate reductase	6	P:oxidation-reduction process; F:cofactor binding; F:oxidoreductase activity; P:metabolic process; F:oxidoreductase activity, acting on the CH-OH group of donors, NAD or NADP as acceptor; F:NAD binding				N
OphioH327gp1248	I	-	4765579	4769260	3682	2795	4765579	4769260	3	832	949	Transcriptional regulatory protein moc3 (Multicopy suppressor of overexpressed cyr1 protein 3)	Grosmannia clavigera	Ophiostoma piceae			negative acting factor	6	P:regulation of transcription, DNA-dependent; P:transcription from RNA polymerase II promoter; F:sequence-specific DNA binding RNA polymerase II transcription factor activity; F:zinc ion binding; P:regulation of transcription from RNA polymerase II promoter; C:nucleus				N
OphioH327gp1249	I	-	4776703	4778055	1353	7442	4776703	4778055	0	0	450	Adenosylhomocysteinase/S-adenosyl-L-homocysteine hydrolase	Togninia minima	Ophiostoma piceae	K01251	E3.3.1.1, ahcY; adenosylhomocysteinase [EC:3.3.1.1]	adenosylhomocysteinase	3	F:adenosylhomocysteinase activity; P:one-carbon metabolic process; P:mycelium development	EC:3.3.1.1			N
OphioH327gp1250	I	-	4779889	4781068	1180	1833	4779889	4781068	1	58	373	Eukaryotic translation initiation factor 3 subunit H (eIF3h)	Grosmannia clavigera	Ophiostoma piceae	K03247	EIF3H; translation initiation factor 3 subunit H	eukaryotic translation initiation factor 3 subunit 3	2	P:translational initiation; F:translation initiation factor activity	-		M67X	N
OphioH327gp1251	I	-	4782789	4783529	741	1720	4782789	4783529	0	0	246	Putative uncharacterized protein	Colletotrichum gloeosporioides	Ophiostoma piceae			hypothetical protein CMQ_2118	0	-				N
OphioH327gp1252	I	-	4786399	4787523	1125	2869	4786399	4787523	1	63	353	Mitochondrial carrier protein	Grosmannia clavigera	Ophiostoma piceae			mitochondrial carrier protein	1	C:membrane	-			N
OphioH327gp1253	I	+	4790852	4792807	1956	3328	4790852	4792807	3	156	599	Vanillyl-alcohol oxidase	Thielavia terrestris	Sporothrix schenckii			aryl-alcohol oxidase vanillyl-alcohol oxidase	3	F:flavin adenine dinucleotide binding; P:oxidation-reduction process; F:UDP-N-acetylmuramate dehydrogenase activity	EC:1.1.1.158			N
OphioH327gp1254	I	-	4792958	4794748	1791	150	4792958	4794748	0	0	596	Flavin-binding monooxygenase-like protein	Grosmannia clavigera	Ophiostoma piceae			flavin-binding monooxygenase-like protein	1	F:monooxygenase activity	-			N
OphioH327gp1255	I	+	4801292	4802878	1587	6543	4801292	4802878	1	66	506	Putative uncharacterized protein	Podospora anserina	Ophiostoma piceae			short-chain dehydrogenase reductase sdr	0	-				N
OphioH327gp1256	I	+	4804820	4805176	357	1941	4804820	4805176	0	0	118	Putative uncharacterized protein		Ophiostoma piceae			---NA---	0	-				N
OphioH327gp1257	I	-	4805412	4805936	525	235	4805412	4805936	0	0	174	Putative uncharacterized protein	Sordaria macrospora	Sporothrix schenckii			hypothetical protein SMAC_01049	2	F:carbon-sulfur lyase activity; P:metabolic process				N
OphioH327gp1258	I	-	4806508	4807061	554	571	4806508	4807061	1	62	163	Ubiquitin conjugating enzyme E2 14	Togninia minima	Ophiostoma piceae	K06689	UBE2D_E, UBC4, UBC5; ubiquitin-conjugating enzyme E2 D/E [EC:6.3.2.19]	ubiquitin-conjugating enzyme	2	F:acid-amino acid ligase activity; C:cellular_component				N
OphioH327gp1259	I	+	4807763	4808206	444	701	4807763	4808206	0	0	147	Coactosin (Cyclic AMP-regulated protein p16)	Grosmannia clavigera	Ophiostoma piceae			cofilin tropomyosin-type actin-binding protein	2	F:actin binding; C:intracellular	-			N
OphioH327gp1260	I	-	4808818	4817121	7556	611	4808818	4816373	2	161	2464	Histone transcription regulator 3 homolog	Grosmannia clavigera	Ophiostoma piceae			histone gene transcriptional corepressor	1	P:cellular process	-			N
OphioH327gp1261	I	+	4817157	4819569	2413	35	4817157	4819569	3	265	715	Clathrin-coated vesicle protein	Togninia minima	Ophiostoma piceae			bud site selection protein 7	2	P:biological_process; C:cellular_component				N
OphioH327gp1262	I	-	4820549	4824199	3651	979	4820549	4824199	0	0	1216	GTPase-activating protein gyp3	Grosmannia clavigera	Ophiostoma piceae			gtpase activating protein	4	P:regulation of Rab GTPase activity; P:positive regulation of Rab GTPase activity; C:intracellular; F:Rab GTPase activator activity				N
OphioH327gp1263	I	+	4828930	4829802	873	4730	4828930	4829802	2	393	159	Putative uncharacterized protein		Ophiostoma piceae			---NA---	0	-				N
OphioH327gp1264	I	-	4832634	4835619	2986	2831	4832634	4835619	1	70	971	Signaling protein YkoW	Colletotrichum gloeosporioides	Ophiostoma piceae			hypothetical protein GLRG_08722	5	P:oxidation-reduction process; C:glycerol-3-phosphate dehydrogenase complex; F:oxidoreductase activity; F:glycerol-3-phosphate dehydrogenase activity; P:glycerol-3-phosphate metabolic process				N
OphioH327gp1265	I	-	4842164	4843394	1231	6544	4842164	4843394	2	133	365	Mitochondrial substrate carrier protein	Rhizoctonia solani	Ophiostoma piceae			mitochondrial substrate carrier protein	2	P:transport; C:integral to membrane	-			N
OphioH327gp1266	I	-	4844170	4845255	1086	775	4844170	4845255	2	798	95	Putative uncharacterized protein	Pestalotiopsis fici	Ophiostoma piceae			biotrophy-associated secreted protein 2	3	F:molecular_function; P:biological_process; C:cellular_component				Y
OphioH327gp1267	I	+	4845788	4846474	687	532	4845788	4846474	1	108	192	Putative uncharacterized protein	Nectria haematococca	Ophiostoma piceae			predicted protein	7	F:transmembrane transporter activity; F:substrate-specific transmembrane transporter activity; C:integral to membrane; C:membrane; P:transmembrane transport; P:transport; F:transporter activity				N
OphioH327gp1268	I	+	4846505	4847879	1375	30	4846505	4847879	1	70	434	General alpha-glucoside permease (Maltose permease MAL11)	Fusarium graminearum	Ophiostoma piceae			mfs maltose permease	7	F:transmembrane transporter activity; F:substrate-specific transmembrane transporter activity; C:integral to membrane; C:membrane; P:transmembrane transport; P:transport; F:transporter activity				N
OphioH327gp1269	I	-	4848108	4850636	2529	228	4848108	4850636	0	0	842	Putative uncharacterized protein		Ophiostoma piceae			---NA---	0	-				N
OphioH327gp1270	I	-	4853538	4856994	3357	2901	4853638	4856994	0	0	1118	Pheromone-regulated membrane protein 10	Grosmannia clavigera	Ophiostoma piceae			pheromone-regulated membrane protein	1	P:mycelium development	-			N
OphioH327gp1271	I	-	4861044	4861655	1998	4049	4861044	4863041	1	1095	300	Helix-loop-helix DNA-binding domain containing protein	Pestalotiopsis fici	Ophiostoma piceae			helix-loop-helix dna-binding domain containing protein	2	F:protein dimerization activity; F:DNA binding				N
OphioH327gp1272	I	-	4870662	4871335	674	9006	4870662	4871335	2	155	172	Signal peptidase complex catalytic subunit SEC11	Grosmannia clavigera	Ophiostoma piceae	K13280	SEC11, sipW; signal peptidase, endoplasmic reticulum-type [EC:3.4.-.-]	microsomal signal peptidase 18 kda subunit	5	C:endoplasmic reticulum membrane; P:signal peptide processing; C:integral to membrane; F:serine-type peptidase activity; P:proteolysis	-		S26B	N
OphioH327gp1273	I	+	4873203	4874237	1035	1867	4873203	4874237	0	0	344	Putative uncharacterized protein	Togninia minima	Ophiostoma piceae			btb poz-like protein	2	P:biological_process; C:cellular_component				N
OphioH327gp1274	I	+	4876767	4879148	2382	2529	4876767	4879148	0	0	793	Transcription factor IIIB 70 kDa subunit (TFIIIB) (B-related factor 1) (BRF-1)	Grosmannia clavigera	Ophiostoma piceae	K15196	BRF1, GTF3B; transcription factor IIIB 90 kDa subunit	transcription initiation factor iib	2	F:binding; P:regulation of transcription, DNA-dependent	-			N
OphioH327gp1275	I	+	4880823	4885658	4836	1674	4880823	4885658	1	60	1591	Haloacid dehalogenase-like protein	Grosmannia clavigera	Ophiostoma piceae			phospholipid-transporting atpase 1	10	P:pathogenesis; P:transport; F:ATPase activity, coupled to movement of substances; F:substrate-specific transporter activity; F:metal ion binding; P:entry into host cell; F:hydrolase activity, acting on acid anhydrides, catalyzing transmembrane movement of substances; F:nucleotide binding; P:metabolic process; C:membrane	EC:3.6.3.0			N
OphioH327gp1276	I	-	4885940	4886638	699	281	4885940	4886638	1	51	215	Putative uncharacterized protein	Grosmannia clavigera	Ophiostoma piceae			hypothetical protein CMQ_7251	3	F:molecular_function; P:biological_process; C:cellular_component				Y
OphioH327gp1277	I	-	4887151	4888802	1652	512	4887151	4888802	1	56	531	High-affinity glucose transporter	Thielavia terrestris	Ophiostoma piceae			glucose transporter	4	F:substrate-specific transmembrane transporter activity; C:integral to membrane; P:transmembrane transport; P:carbohydrate transport	-			N
OphioH327gp1278	I	+	4892359	4893666	1308	3556	4892359	4893666	0	0	435	Putative uncharacterized protein	Myceliophthora thermophila	Sporothrix schenckii			lipolytic enzyme	1	F:hydrolase activity				Y
OphioH327gp1279	I	-	4893823	4895200	1378	156	4893823	4895200	1	64	437	AP-2 complex subunit mu/Clathrin assembly protein complex 2 medium chain	Grosmannia clavigera	Ophiostoma piceae	K11826	AP2M1; AP-2 complex subunit mu-1	ap-2 complex subunit mu-1	4	P:vesicle-mediated transport; P:intracellular protein transport; C:clathrin adaptor complex; C:clathrin coat of coated pit	-			N
OphioH327gp1280	I	+	4899015	4901065	2051	3814	4899015	4901065	4	308	580	Putative uncharacterized protein	Togninia minima	Ophiostoma piceae	K08994	yneE; putative membrane protein	hypothetical protein THITE_2039728	1	P:mycelium development	-			N
OphioH327gp1281	I	-	4902971	4904476	1506	1905	4902971	4904476	0	0	501	Phospholipase d/transphosphatidylase	Grosmannia clavigera	Ophiostoma piceae			phospholipase d transphosphatidylase	3	P:metabolic process; F:catalytic activity; C:cellular_component				N
OphioH327gp1282	I	-	4904815	4905603	789	338	4904815	4905603	0	0	262	Secreted glycosyl hydrolase	Grosmannia clavigera	Ophiostoma piceae			secreted glycosyl hydrolase	3	F:hydrolase activity; F:transferase activity; P:glutamine metabolic process				N
OphioH327gp1283	I	+	4909612	4912446	2835	4008	4909612	4912446	0	0	944	Two-component system protein A	Togninia minima	Ophiostoma piceae	K07646	kdpD; two-component system, OmpR family, sensor histidine kinase KdpD [EC:2.7.13.3]	histidine kinase	9	F:two-component response regulator activity; P:two-component signal transduction system (phosphorelay); P:intracellular signal transduction; C:intracellular; P:regulation of transcription, DNA-dependent; P:signal transduction by phosphorylation; F:ATP binding; F:two-component sensor activity; C:membrane	-			N
OphioH327gp1284	I	+	4913613	4915578	1966	1166	4913613	4915578	2	121	614	ABC transporter ATP-binding protein ARB1	Trichoderma atroviride	Ophiostoma piceae	K06185	ABCF2; ATP-binding cassette, subfamily F, member 2	atp-binding cassette sub-family f member 2	10	C:ribosome; C:nucleoid; P:chromosome condensation; P:ATP catabolic process; P:chromosome segregation; P:ribosomal small subunit export from nucleus; F:DNA binding; F:ATP binding; F:ATPase activity, uncoupled; C:nucleus	-			N
OphioH327gp1285	I	+	4918423	4918911	489	2844	4918423	4918911	0	0	162	Putative uncharacterized protein		Sporothrix schenckii			---NA---	0	-				N
OphioH327gp1286	I	+	4920091	4924941	4851	1179	4920091	4924941	1	60	1596	Snf2 family helicase ATPase	Grosmannia clavigera	Ophiostoma piceae	K11665	INO80, INOC1; DNA helicase INO80 [EC:3.6.4.12]	ino80-like protein	5	F:DNA binding; F:ATP binding; F:helicase activity; P:transcription, DNA-dependent; P:response to DNA damage stimulus	-			N
OphioH327gp1287	I	+	4926444	4927097	654	1502	4926444	4927097	0	0	217	Putative uncharacterized protein	Grosmannia clavigera	Ophiostoma piceae			hypothetical protein CMQ_2386	0	-				N
OphioH327gp1288	I	-	4927283	4928405	1123	185	4927283	4928405	1	67	351	Isoflavone reductase family protein	Grosmannia clavigera	Ophiostoma piceae			isoflavone reductase family protein	6	F:nucleotide binding; P:oxidation-reduction process; F:oxidoreductase activity; P:tryptophan metabolic process; F:tryptophan synthase activity; P:tryptophan biosynthetic process				N
OphioH327gp1289	I	-	4929597	4931504	1908	1191	4929597	4931504	0	0	635	Major facilitator superfamily transporter	Grosmannia clavigera	Ophiostoma piceae			major facilitator superfamily transporter	2	P:transmembrane transport; C:integral to membrane	-			N
OphioH327gp1290	I	-	4933145	4934873	1729	1640	4933145	4934873	1	55	557	Putative uncharacterized protein	Verticillium alfalfae	Ophiostoma piceae			integral membrane protein	0	-				N
OphioH327gp1291	I	+	4937855	4939005	1151	2981	4937855	4939005	1	50	366	Putative uncharacterized protein	Grosmannia clavigera	Ophiostoma piceae			hypothetical protein CMQ_2103	0	-				N
OphioH327gp1292	I	-	4939130	4940804	1675	124	4939130	4940804	3	190	494	DNA-repair protein rad2	Grosmannia clavigera	Ophiostoma piceae			major facilitator superfamily transporter	11	P:transmembrane transport; F:5'-3' exonuclease activity; P:nucleic acid phosphodiester bond hydrolysis; C:mitochondrion; C:integral to membrane; P:base-excision repair; P:DNA replication, removal of RNA primer; F:5'-flap endonuclease activity; F:DNA binding; F:magnesium ion binding; C:nucleus	-			N
OphioH327gp1293	I	-	4943406	4943805	400	2601	4943406	4943805	1	64	111	Putative uncharacterized protein	Grosmannia clavigera	Ophiostoma piceae			hypothetical protein CMQ_2452	3	F:molecular_function; P:biological_process; C:cellular_component				N
OphioH327gp1294	I	+	4945512	4946770	1259	1706	4945512	4946770	1	59	399	Putative uncharacterized protein	Colletotrichum fioriniae	Sporothrix schenckii			integral membrane protein	3	F:molecular_function; P:biological_process; C:cellular_component				N
OphioH327gp1295	I	-	4947405	4949022	1618	634	4947405	4949022	2	118	499	Protein YTP1	Sordaria macrospora	Ophiostoma piceae			integral membrane protein	0	-				Y
OphioH327gp1296	I	-	4950061	4951617	1557	1038	4950061	4951617	0	0	518	Riboflavin transporter MCH5	Grosmannia clavigera	Ophiostoma piceae			monocarboxylate transporter	2	C:integral to membrane; P:transmembrane transport				N
OphioH327gp1297	I	+	4955645	4956999	1355	4027	4955645	4956999	1	56	432	Bar domain containing protein	Grosmannia clavigera	Ophiostoma piceae	K11247	SH3GL; endophilin-A	bar domain-containing protein	2	C:cytoplasm; F:protein domain specific binding				N
OphioH327gp1298	I	+	4958032	4959429	1398	1032	4958032	4959429	1	57	446	Putative uncharacterized protein	Trichoderma atroviride	Ophiostoma piceae			hypothetical protein TRIATDRAFT_85590	5	F:molecular_function; P:biological_process; C:cellular_component; F:hydrolase activity; P:metabolic process				N
OphioH327gp1299	I	-	4959561	4960553	993	131	4959561	4960553	0	0	330	Putative uncharacterized protein	Sordaria macrospora	Ophiostoma piceae			hypothetical protein SMAC_00653	2	C:cytoplasm; C:nucleus				Y
OphioH327gp1300	I	-	4961819	4962933	1115	1265	4961819	4962933	1	56	352	Glycoside hydrolase family 43 protein	Myceliophthora thermophila	Ophiostoma piceae			glycoside hydrolase family 43 protein	1	F:hydrolase activity	-	GH43		Y
OphioH327gp1301	I	-	4963212	4965514	2303	278	4963212	4965514	5	302	666	Protein artemis (DNA cross-link repair 1C protein)	Colletotrichum fioriniae	Ophiostoma piceae	K10887	DCLRE1C, ARTEMIS, SCIDA; DNA cross-link repair 1C protein [EC:3.1.-.-]	artemis protein	1	F:hydrolase activity				N
OphioH327gp1302	I	+	4967063	4970536	3474	1548	4967063	4970536	0	0	1157	Uncharacterized transcriptional regulatory protein C320.03	Grosmannia clavigera	Ophiostoma piceae			c6 zinc finger domain containing protein	9	P:regulation of transcription, DNA-dependent; P:transcription from RNA polymerase II promoter; F:sequence-specific DNA binding RNA polymerase II transcription factor activity; F:zinc ion binding; P:regulation of transcription from RNA polymerase II promoter; C:nucleus; F:DNA binding; F:metal ion binding; P:transcription, DNA-dependent				N
OphioH327gp1303	I	+	4971786	4972350	565	1249	4971786	4972350	1	79	161	Putative uncharacterized protein	Podospora anserina	Ophiostoma piceae			hypothetical protein	0	-				N
OphioH327gp1304	I	+	4974745	4977028	2165	2394	4974745	4976909	3	296	622	Sphingosine kinase	Togninia minima	Ophiostoma piceae	K04718	E2.7.1.91; sphingosine kinase [EC:2.7.1.91]	sphingosine kinase	2	F:kinase activity; P:cellular process	-			N
OphioH327gp1305	I	-	4977502	4978644	1143	473	4977502	4978644	1	111	343	Nucleolar protein nop52 family	Grosmannia clavigera	Ophiostoma piceae	K14849	RRP1; ribosomal RNA-processing protein 1	ribosomal rna-processing protein 1	3	P:rRNA processing; C:preribosome, small subunit precursor; F:molecular_function				N
OphioH327gp1306	I	-	4979494	4979656	163	849	4979494	4979656	1	55	35	Putative uncharacterized protein					---NA---	0	-				N
OphioH327gp1307	I	-	4980845	4982489	1645	1188	4980845	4982489	2	127	505	Major facilitator superfamily transporter sugar	Grosmannia clavigera	Ophiostoma piceae			sugar transporter	4	F:substrate-specific transmembrane transporter activity; C:integral to membrane; P:transmembrane transport; P:carbohydrate transport	-			N
OphioH327gp1308	I	+	4984163	4984489	327	1673	4984163	4984489	0	0	108	Putative uncharacterized protein					---NA---	0	-				N
OphioH327gp1309	I	-	4985725	4987075	1351	1235	4985725	4987075	2	145	401	Integral membrane protein	Grosmannia clavigera	Grosmannia clavigera			integral membrane protein	0	-				N
OphioH327gp1310	I	+	4989960	4990941	982	2884	4989960	4990941	1	85	298	Alpha beta hydrolase fold family	Grosmannia clavigera	Ophiostoma piceae			alpha beta	2	P:metabolic process; F:hydrolase activity	-			N
OphioH327gp1311	I	+	4992426	4993852	1427	1484	4992426	4993852	2	119	435	FAD binding domain-containing protein	Colletotrichum fioriniae	Ophiostoma piceae	K05712	mhpA; 3-(3-hydroxy-phenyl)propionate hydroxylase [EC:1.14.13.127]	fad binding domain-containing protein	1	P:metabolic process	-			N
OphioH327gp1312	I	-	4994148	4995935	1788	295	4994148	4995935	3	192	531	Major facilitator superfamily transporter dha1 transporter	Grosmannia clavigera	Ophiostoma piceae			major facilitator superfamily transporter dha1 transporter	2	P:transmembrane transport; C:integral to membrane	-			N
OphioH327gp1313	I	-	4997025	4999109	2085	1089	4997025	4999109	2	165	639	Putative uncharacterized protein	Togninia minima	Ophiostoma piceae			hypothetical protein FG01180.1	0	-				N
OphioH327gp1314	I	+	5000351	5002285	1935	1241	5000351	5002285	1	90	614	Putative uncharacterized protein		Ophiostoma piceae			---NA---	0	-				N
OphioH327gp1315	I	-	5002698	5003501	804	412	5002698	5003501	0	0	267	Dehydrogenases with different specificities	Cladophialophora psammophila	Ophiostoma piceae	K00069	HPGD; 15-hydroxyprostaglandin dehydrogenase (NAD) [EC:1.1.1.141]	short-chain dehydrogenase reductase sdr	4	P:oxidation-reduction process; F:oxidoreductase activity; P:metabolic process; F:nucleotide binding				N
OphioH327gp1316	I	-	5005057	5006697	1641	1555	5005057	5006697	0	0	546	Mitochondrial carrier protein	Grosmannia clavigera	Ophiostoma piceae			mitochondrial carrier protein	1	C:membrane	-			N
OphioH327gp1317	I	+	5009441	5013056	3616	2743	5009441	5013056	2	892	907	Putative uncharacterized protein	Grosmannia clavigera	Ophiostoma piceae			hypothetical protein CMQ_7706	3	F:molecular_function; P:biological_process; C:cellular_component				N
OphioH327gp1318	I	-	5013744	5017408	3665	687	5013744	5017408	3	209	1151	Positive regulator of purine utilization	Grosmannia clavigera	Ophiostoma piceae			zinc binuclear cluster-type protein	2	P:transcription, DNA-dependent; F:binding	-			N
OphioH327gp1319	I	+	5019711	5022382	2672	2302	5019711	5022382	4	263	802	Positive regulator of purine utilization	Grosmannia clavigera	Ophiostoma piceae			zn 2cys6 cluster transcripitional activator	3	F:metal ion binding; P:transcription from RNA polymerase II promoter; P:regulation of transcription, DNA-dependent	-			N
OphioH327gp1320	I	-	5022754	5024733	2241	371	5022754	5024994	1	117	707	C6 zinc finger domain containing protein	Grosmannia clavigera	Ophiostoma piceae			c6 zinc finger domain protein	6	P:regulation of transcription, DNA-dependent; P:transcription from RNA polymerase II promoter; F:sequence-specific DNA binding RNA polymerase II transcription factor activity; F:zinc ion binding; P:regulation of transcription from RNA polymerase II promoter; C:nucleus				N
OphioH327gp1321	I	+	5026840	5027772	933	2106	5026840	5027772	1	54	292	Putative uncharacterized protein	Pyrenophora teres	Ophiostoma piceae			phosphotransferase enzyme family protein	2	F:transferase activity, transferring phosphorus-containing groups; F:transferase activity				N
OphioH327gp1322	I	+	5028854	5030020	1167	1081	5028854	5030020	1	60	368	Alpha beta hydrolase fold-3 domain containing protein	Grosmannia clavigera	Ophiostoma piceae			alpha beta hydrolase fold-3 domain containing protein	2	F:hydrolase activity; P:metabolic process			S09X	N
OphioH327gp1323	I	-	5030067	5031794	1728	46	5030067	5031794	0	0	575	Similar to Auxin Efflux Carrier superfamily	Cladophialophora psammophila	Ophiostoma piceae			auxin efflux carrier superfamily	2	P:transmembrane transport; C:integral to membrane	-			N
OphioH327gp1324	I	-	5032946	5033407	462	1151	5032946	5033407	1	111	116	Putative uncharacterized protein	Myceliophthora thermophila	Ophiostoma piceae			methyltransferase domain-containing protein	3	F:methyltransferase activity; F:transferase activity; P:methylation				N
OphioH327gp1325	I	-	5034306	5036725	2420	898	5034306	5036725	2	188	743	Putative uncharacterized protein	Myceliophthora thermophila	Ophiostoma piceae			hypothetical protein MYCTH_2298511	3	F:zinc ion binding; C:intracellular; F:DNA binding				N
OphioH327gp1326	I	-	5037921	5039492	1572	1195	5037921	5039492	1	210	453	Annexin-11/Calcyclin-associated annexin 50	Thielavia terrestris	Thielavia terrestris			annexin-like protein	2	F:calcium ion binding; F:calcium-dependent phospholipid binding	-			N
OphioH327gp1327	I	+	5042906	5044027	1122	3413	5042906	5044027	0	0	373	Putative uncharacterized protein		Ophiostoma piceae			---NA---	0	-				Y
OphioH327gp1328	I	-	5044464	5045133	670	436	5044464	5045133	2	100	189	Putative HC-toxin efflux carrier TOXA	Togninia minima	Ophiostoma piceae			mfs multidrug transporter	2	C:integral to membrane; P:transmembrane transport				N
OphioH327gp1329	I	-	5045641	5046017	377	507	5045641	5046017	1	50	108	Vacuolar basic amino acid transporter 5	Botrytis cinerea	Sporothrix schenckii			mfs multidrug	2	C:integral to membrane; P:transmembrane transport				N
OphioH327gp1330	I	-	5047008	5047739	732	990	5047008	5047739	0	0	243	Pyridoxamine 5'-phosphate oxidase	Aureobasidium pullulans	Ophiostoma piceae			pyridoxamine 5 -phosphate oxidase	2	F:oxidoreductase activity;	-			N
OphioH327gp1331	I	+	5051741	5052487	747	4001	5051741	5052487	2	144	200	Putative uncharacterized protein	Magnaporthe oryzae	Ophiostoma piceae			hypothetical protein MGG_06790	3	F:molecular_function; P:biological_process; C:cellular_component				N
OphioH327gp1332	I	+	5053692	5054585	894	1204	5053692	5054585	1	54	279	Uncharacterized methyltransferase	Fusarium verticillioides	Ophiostoma piceae			hypothetical protein FOXB_11921	0	-				N
OphioH327gp1333	I	+	5058628	5060655	2028	4042	5058628	5060655	1	75	650	Drug resistance protein YOR378W	Grosmannia clavigera	Ophiostoma piceae			drug resistance protein	2	C:integral to membrane; P:transmembrane transport				N
OphioH327gp1334	I	-	5061520	5064002	2483	864	5061520	5064002	1	71	803	Putative uncharacterized protein	Chaetomium globosum	Ophiostoma piceae			hypothetical protein CHGG_04110	3	F:molecular_function; P:biological_process; C:cellular_component				N
OphioH327gp1335	I	-	5066594	5067350	757	2591	5066594	5067350	1	112	214	Class 2 aldolase adducin domain containing protein	Grosmannia clavigera	Ophiostoma piceae			class ii aldolase adducin domain protein	3	P:transmembrane transport; F:metal ion binding; C:integral to membrane	-			N
OphioH327gp1336	I	+	5068205	5071717	3513	854	5068205	5071717	3	1278	744	Histone-lysine N-methyltransferase (Dim-5)	Colletotrichum sublineola	Ophiostoma piceae	K11419	SUV39H, CLR4; histone-lysine N-methyltransferase SUV39H [EC:2.1.1.43]	set domain-containing protein	6	F:binding; P:primary metabolic process; ; F:oxidoreductase activity, acting on the CH-OH group of donors, NAD or NADP as acceptor; F:transferase activity; P:cellular metabolic process	EC:1.1.1.0			N
OphioH327gp1337	I	-	5072353	5075432	3080	635	5072353	5075432	3	197	960	Coatomer subunit beta Beta-coat protein	Grosmannia clavigera	Sporothrix schenckii			coatomer subunit beta	4	P:vesicle-mediated transport; P:intracellular protein transport; C:COPI vesicle coat; F:structural molecule activity	-			N
OphioH327gp1338	I	+	5076076	5076787	712	643	5076076	5076787	4	247	154	Protein mago nashi homolog	Fusarium oxysporum	Sporothrix schenckii	K12877	MAGOH; protein mago nashi	mago nashi protein	1	C:nucleus	-			N
OphioH327gp1339	I	+	5079376	5080850	1475	2588	5079376	5080850	3	200	424	Glucose-induced degradation protein 4 homolog (Vacuolar import and degradation protein 24 homolog)	Grosmannia clavigera	Ophiostoma piceae			vacuolar import and degradation protein	0	-				N
OphioH327gp1340	I	-	5081406	5083032	1627	555	5081406	5083032	1	52	524	tRNA guanosine-2'-O-methyltransferase TRM11	Grosmannia clavigera	Ophiostoma piceae	K15430	TRM11, TRMT11; tRNA (guanine10-N2)-methyltransferase [EC:2.1.1.214]	trna guanosine-2 -o-methyltransferase trm11	1	F:transferase activity	-			N
OphioH327gp1341	I	+	5083343	5084768	1426	310	5083343	5084768	2	148	425	Ribonuclease p protein subunit	Grosmannia clavigera	Ophiostoma piceae			ribonuclease p protein subunit	0	-				N
OphioH327gp1342	I	-	5084816	5085421	606	47	5084816	5085421	0	0	201	Ankyrin repeat-containing protein	Grosmannia clavigera	Ophiostoma piceae	K06867	Unclassified; Poorly Characterized	ankyrin repeat-containing protein	0	-				N
OphioH327gp1343	I	+	5089795	5092657	2863	4373	5089795	5092657	3	187	891	Casein kinase I homolog 2	Macrophomina phaseolina	Ophiostoma piceae			ck1 ck1 ck1-g protein kinase	3	P:phosphorylation; F:protein kinase activity; F:nucleotide binding	-			N
OphioH327gp1344	I	-	5092918	5094507	1590	260	5092918	5094507	3	171	472	26S protease regulatory subunit 6A (Tat-binding protein homolog 1) (TBP-1)	Grosmannia clavigera	Sporothrix schenckii	K03065	PSMC3, RPT5; 26S proteasome regulatory subunit T5	26s protease regulatory subunit 6a	7	C:cytoplasm; F:peptidase activity; P:protein catabolic process; F:ATP binding; C:proteasome complex; F:nucleoside-triphosphatase activity; P:proteolysis	EC:3.6.1.15			N
OphioH327gp1345	I	-	5095349	5096123	775	841	5095349	5096123	2	121	217	Upf0132 domain containing protein	Grosmannia clavigera	Ophiostoma piceae			upf0132 domain containing protein	0	-				N
OphioH327gp1346	I	-	5096648	5097805	1158	524	5096648	5097805	0	0	385	54S ribosomal protein L11, mitochondrial (YmL11)	Grosmannia clavigera	Ophiostoma piceae			upf0132 domain containing protein	1	C:ribosome				N
OphioH327gp1347	I	+	5098473	5099768	1296	667	5098473	5099768	0	0	431	Anthranilate phosphoribosyltransferase	Grosmannia clavigera	Ophiostoma piceae	K00766	trpD; anthranilate phosphoribosyltransferase [EC:2.4.2.18]	anthranilate phosphoribosyltransferase	2	F:anthranilate phosphoribosyltransferase activity; P:tryptophan biosynthetic process	EC:2.4.2.18			N
OphioH327gp1348	I	-	5099998	5102481	2484	229	5099998	5102481	0	0	827	tRNA ligase	Grosmannia clavigera	Ophiostoma piceae	K14679	TRL1; tRNA ligase [EC:6.5.1.3]	trna ligase	3	F:RNA ligase (ATP) activity; P:tRNA splicing, via endonucleolytic cleavage and ligation; F:ATP binding	EC:6.5.1.3			N
OphioH327gp1349	I	+	5104560	5106431	1872	2078	5104560	5106431	0	0	623	Vacuolar basic amino acid transporter 1	Grosmannia clavigera	Ophiostoma piceae			major facilitator superfamily transporter multidrug resistance	2	P:transport; C:membrane	-			N
OphioH327gp1350	I	-	5106733	5109964	3232	301	5106733	5109964	1	64	1055	L-fucose-proton symporter (6-deoxy-L-galactose permease)	Pestalotiopsis fici	Ophiostoma piceae	K02429	fucP; MFS transporter, FHS family, L-fucose permease	l-fucose permease	1	P:mycelium development	-			N
OphioH327gp1351	I	-	5112219	5120473	8255	2254	5112219	5120473	4	3149	1701	Dehydroquinase class 1	Grosmannia clavigera	Ophiostoma piceae			pentafunctional arom polypeptide	2	F:3-dehydroquinate dehydratase activity; P:metabolic process	EC:4.2.1.10			N
OphioH327gp1352	I	-	5123704	5125557	1854	3230	5123704	5125557	0	0	617	Metal-dependent amidohydrolase	Grosmannia clavigera	Ophiostoma piceae	K07047	Unclassified; Poorly Characterized	metal-dependent amidohydrolase	1	F:hydrolase activity	-			N
OphioH327gp1353	I	-	5126632	5128370	1739	1074	5126632	5128370	2	137	533	Metal-dependent amidohydrolase	Grosmannia clavigera	Ophiostoma piceae			spx domain-containing protein	1	F:hydrolase activity				N
OphioH327gp1354	I	-	5134028	5134283	256	5657	5134028	5134283	1	88	55	Putative uncharacterized protein	Myceliophthora thermophila	Myceliophthora thermophila			---NA---	0	-				N
OphioH327gp1355	I	+	5134843	5137341	2499	559	5134843	5137341	0	0	832	U3 small nucleolar ribonucleoprotein protein mpp10	Grosmannia clavigera	Ophiostoma piceae	K14559	MPP10; U3 small nucleolar RNA-associated protein MPP10	u3 small nucleolar ribonucleoprotein mpp10	1	C:intracellular part	-			N
OphioH327gp1356	I	-	5137883	5139111	1229	541	5137883	5139111	1	68	386	Delta-aminolevulinic acid dehydratase	Grosmannia clavigera	Ophiostoma piceae	K01698	hemB, ALAD; porphobilinogen synthase [EC:4.2.1.24]	delta-aminolevulinic acid dehydratase	4	F:metal ion binding; P:porphyrin-containing compound biosynthetic process; P:mycelium development; F:porphobilinogen synthase activity	EC:4.2.1.24			N
OphioH327gp1357	I	-	5141367	5142278	912	2255	5141367	5142278	0	0	303	Tyrosine-protein phosphatase	Grosmannia clavigera	Ophiostoma piceae	K01104	E3.1.3.48; protein-tyrosine phosphatase [EC:3.1.3.48]	tyrosine phosphatase	2	P:dephosphorylation; F:phosphatase activity	EC:3.1.3.0			N
OphioH327gp1358	I	-	5143223	5143839	617	944	5143223	5143839	1	65	183	U3 small nucleolar ribonucleoprotein protein imp3	Grosmannia clavigera	Ophiostoma piceae	K14560	IMP3; U3 small nucleolar ribonucleoprotein protein IMP3	u3 small nucleolar ribonucleoprotein protein imp3	2	F:rRNA binding; C:ribonucleoprotein complex	-			N
OphioH327gp1359	I	+	5144328	5144722	395	488	5144328	5144722	1	65	109	Transcription initiation factor IIA subunit 2	Grosmannia clavigera	Ophiostoma piceae	K03123	TFIIA2, GTF2A2, TOA2; transcription initiation factor TFIIA small subunit	transcription initiation factor iia gamma chain	5	F:translation initiation factor activity; P:translational initiation; P:transcription initiation from RNA polymerase II promoter; P:regulation of transcription, DNA-dependent; C:transcription factor TFIIA complex	-			N
OphioH327gp1360	I	-	5145379	5147499	2121	656	5145379	5147499	0	0	706	Pentatricopeptide repeat-containing protein At2g31400, chloroplastic	Grosmannia clavigera	Ophiostoma piceae			pentatricopeptide repeat domain-containing protein	5	P:oxidation-reduction process; F:oxidoreductase activity, acting on paired donors, with incorporation or reduction of molecular oxygen; F:heme binding; F:electron carrier activity; F:iron ion binding				N
OphioH327gp1361	I	-	5148236	5148863	628	736	5148236	5148863	3	190	145	Putative U6 snRNA-associated Sm-like protein LSm4	Myceliophthora thermophila	Ophiostoma piceae	K12623	LSM4; U6 snRNA-associated Sm-like protein LSm4		0	-				N
OphioH327gp1361.1	I	-	5149466	5150838	1373	602	5149466	5150838	3	401	323	Bar domain containing protein	Colletotrichum orbiculare	Ophiostoma piceae			bin amphiphysin rvs domain for vesicular trafficking	0	-				N
OphioH327gp1362	I	-	5151705	5153939	2235	866	5151705	5153939	1	57	725	Amino-acid acetyltransferase, mitochondrial	Grosmannia clavigera	Ophiostoma piceae	K00618	E2.3.1.1; amino-acid N-acetyltransferase [EC:2.3.1.1]	acetylglutamate synthase	2	P:cellular amino acid biosynthetic process; F:transferase activity, transferring acyl groups	-			N
OphioH327gp1363	I	+	5155476	5156954	1479	1536	5155476	5156954	1	69	469	Putative uncharacterized protein	Stachybotrys chartarum	Ophiostoma piceae			hypothetical protein TRIATDRAFT_165237, partial	0	-				N
OphioH327gp1364	I	+	5157280	5158277	998	325	5157280	5158277	1	59	312	Putative oxidoreductase GLYR1	Neurospora tetrasperma	Ophiostoma piceae	K00020	E1.1.1.31, mmsB; 3-hydroxyisobutyrate dehydrogenase [EC:1.1.1.31]	6-phosphogluconate dehydrogenase	4	P:cellular process; F:binding; P:oxidation-reduction process; F:oxidoreductase activity, acting on the CH-OH group of donors, NAD or NADP as acceptor	EC:1.1.1.0			N
OphioH327gp1365	I	+	5158936	5161677	2742	658	5158936	5161677	0	0	913	Cytosolic phospholipase A2 delta (cPLA2-delta)	Grosmannia clavigera	Ophiostoma piceae	K16342	PLA2G4, CPLA2; cytosolic phospholipase A2 [EC:3.1.1.4]	cytosolic phospholipase a2 zeta	1	P:metabolic process	-			N
OphioH327gp1366	I	-	5162123	5163601	1479	445	5162123	5163601	0	0	492	54S ribosomal protein L3, mitochondrial (YmL3)	Grosmannia clavigera	Ophiostoma piceae			54s ribosomal protein l3	4	F:double-stranded RNA binding; C:ribosome; F:ribonuclease III activity; P:RNA processing	EC:3.1.26.3			N
OphioH327gp1367	I	+	5164119	5164881	763	517	5164119	5164881	3	436	108	Putative uncharacterized protein	Grosmannia clavigera	Ophiostoma piceae			hypothetical protein CMQ_2611	0	-				N
OphioH327gp1368	I	+	5172094	5173245	1152	7212	5172094	5173245	1	60	363	Putative uncharacterized protein	Grosmannia clavigera	Ophiostoma piceae			hypothetical protein CMQ_2713	3	F:sequence-specific DNA binding transcription factor activity; F:sequence-specific DNA binding; P:regulation of transcription, DNA-dependent	-			N
OphioH327gp1369	I	-	5174059	5175540	1482	813	5174059	5175540	1	63	472	Serine/threonine-protein phosphatase 4 catalytic subunit (PP4C)	Grosmannia clavigera	Ophiostoma piceae			serine threonine-protein kinase	3	F:kinase activity; F:phosphoprotein phosphatase activity; P:phosphorylation	EC:3.1.3.16			N
OphioH327gp1370	I	+	5176316	5176867	552	775	5176316	5176867	0	0	183	Putative uncharacterized protein	Grosmannia clavigera	Ophiostoma piceae			alpha- -mannosyltransferase	2	F:transferase activity; F:transferase activity, transferring glycosyl groups				N
OphioH327gp1371	I	+	5178103	5178948	846	1235	5178103	5178948	0	0	281	Putative uncharacterized protein	Chaetomium globosum	Ophiostoma piceae			predicted protein	0	-				Y
OphioH327gp1372	I	+	5181278	5181808	531	2329	5181278	5181808	1	51	159	Putative uncharacterized protein	Togninia minima	Sporothrix schenckii			hypothetical protein MAC_06380	0	-				Y
OphioH327gp1373	I	+	5184537	5185787	1251	2728	5184537	5185787	0	0	416	Putative uncharacterized protein	Metarhizium anisopliae	Ophiostoma piceae			hypothetical protein MAA_08929	2	P:metabolic process; F:catalytic activity				N
OphioH327gp1374	I	+	5191118	5192409	1292	5330	5191118	5192409	1	62	409	Putative uncharacterized protein	Chaetomium thermophilum	Ophiostoma piceae			hypothetical protein CTHT_0032400	0	-				N
OphioH327gp1375	I	+	5193239	5194166	928	829	5193239	5194166	1	67	286	Pyridoxamine phosphate oxidase	Grosmannia clavigera	Ophiostoma piceae	K00275	pdxH, PNPO; pyridoxamine 5'-phosphate oxidase [EC:1.4.3.5]	pyridoxamine 5 -phosphate oxidase	2	F:oxidoreductase activity, acting on the CH-NH2 group of donors; P:vitamin B6 biosynthetic process	-			N
OphioH327gp1376	I	-	5194931	5201933	7003	764	5194931	5201933	2	118	2294	Bifunctional pyrimidine biosynthesis protein	Grosmannia clavigera	Ophiostoma piceae	K11541	URA2; carbamoyl-phosphate synthase / aspartate carbamoyltransferase [EC:6.3.5.5 2.1.3.2]	bifunctional pyrimidine biosynthesis protein	8	F:hydrolase activity, acting on carbon-nitrogen (but not peptide) bonds; F:metal ion binding; P:glutamine catabolic process; F:ATP binding; F:aspartate carbamoyltransferase activity; P:'de novo' pyrimidine nucleobase biosynthetic process; F:amino acid binding; P:carbamoyl phosphate biosynthetic process	EC:2.1.3.2		C26	N
OphioH327gp1377	I	+	5206671	5211423	4753	4737	5206671	5211423	1	250	1500	Calcium channel YVC1 (TRP homolog/Yeast vacuolar conductance protein 1)	Grosmannia clavigera	Ophiostoma piceae			integral membrane channel protein	0	-				N
OphioH327gp1378	I	-	5212375	5212644	270	951	5212375	5212644	1	57	70	Putative uncharacterized protein	Togninia minima	Sporothrix schenckii			---NA---	0	-				N
OphioH327gp1379	I	+	5215380	5218661	3282	2735	5215380	5218661	1	78	1067	Putative uncharacterized protein	Grosmannia clavigera	Ophiostoma piceae			hypothetical protein CMQ_3150	0	-				N
OphioH327gp1380	I	-	5219310	5221667	2358	648	5219310	5221667	0	0	785	Glycoside hydrolase family 55 protein	Grosmannia clavigera	Ophiostoma piceae			glycoside hydrolase family 55 protein	1	F:hydrolase activity	-	GH55		Y
OphioH327gp1381	I	-	5227144	5229607	2464	5476	5227144	5229607	1	70	797	Beta-TrCP (Beta-transducin repeat-containing protein)	Grosmannia clavigera	Ophiostoma piceae	K03362	FBXW1_11, BTRC, beta-TRCP; F-box and WD-40 domain protein 1/11	f-box and wd40 domain	0	-				N
OphioH327gp1382	I	+	5235070	5237295	2226	5462	5235070	5237295	1	96	709	Putative uncharacterized protein	Grosmannia clavigera	Ophiostoma piceae			hypothetical protein CMQ_7653	0	-				N
OphioH327gp1383	I	-	5237644	5237998	355	348	5237644	5237998	1	55	99	Biotrophy-associated secreted protein 2 Uncharacterized protein	Magnaporthe oryzae	Ophiostoma piceae			biotrophy-associated secreted protein 2	3	F:molecular_function; P:biological_process; C:cellular_component				Y
OphioH327gp1384	I	+	5239695	5240225	531	1696	5239695	5240225	0	0	176	Putative uncharacterized protein	Grosmannia clavigera	Ophiostoma piceae			hypothetical protein CMQ_7355	0	-				N
OphioH327gp1385	I	+	5241131	5242443	1313	905	5241131	5242443	2	320	330	Vacuolar sorting receptor	Grosmannia clavigera	Ophiostoma piceae	K10089	M6PR; cation-dependent mannose-6-phosphate receptor	vacuolar sorting receptor	0	-				Y
OphioH327gp1386	I	-	5247276	5247887	222	4832	5247666	5247887	1	135	28	Putative uncharacterized protein											N
OphioH327gp1387	I	+	5253484	5254608	1125	5596	5253484	5254608	1	90	344	Putative uncharacterized protein	Grosmannia clavigera	Ophiostoma piceae			hypothetical protein CMQ_3030	4	F:nucleic acid binding; F:zinc ion binding; P:biological_process; C:cellular_component				N
OphioH327gp1388	I	-	5256340	5258295	1956	1731	5256340	5258295	0	0	651	Putative uncharacterized protein	Togninia minima	Ophiostoma piceae			hypothetical protein	5	P:metabolic process; F:catalytic activity; F:molecular_function; P:biological_process; C:cellular_component				N
OphioH327gp1389	I	-	5259223	5262063	2841	927	5259223	5262063	0	0	946	Kinesin heavy chain	Grosmannia clavigera	Ophiostoma piceae	K10396	KIF5; kinesin family member 5	kinesin heavy chain	4	P:microtubule-based movement; F:ATP binding; F:microtubule motor activity; C:microtubule	-		M23B	N
OphioH327gp1390	I	-	5264192	5264868	677	2128	5264192	5264868	2	221	151	Ubiquitin conjugating enzyme E2 2	Grosmannia clavigera	Sporothrix schenckii	K10573	UBE2A, UBC2, RAD6A; ubiquitin-conjugating enzyme E2 A [EC:6.3.2.19]	ubiquitin-conjugating enzyme e2 2	9	P:chromatin modification; P:DNA repair; P:regulation of transcription, DNA-dependent; F:ubiquitin-protein ligase activity; F:ATP binding; P:protein ubiquitination; P:sporulation resulting in formation of a cellular spore; C:cytoplasm; C:nucleus	EC:6.3.2.19			N
OphioH327gp1391	I	+	5266163	5267587	1425	1294	5266163	5267587	1	126	432	Acetyl-CoA acetyltransferase	Grosmannia clavigera	Ophiostoma piceae	K00626	E2.3.1.9, atoB; acetyl-CoA C-acetyltransferase [EC:2.3.1.9]	acetyl- acetyltransferase	2	P:metabolic process; F:transferase activity, transferring acyl groups other than amino-acyl groups	EC:2.3.1.0			N
OphioH327gp1392	I	+	5270213	5272205	1993	2625	5270213	5272205	3	247	581	Dual specificity protein kinase FUZ7	Grosmannia clavigera	Sporothrix schenckii	K04368	MAP2K1, MEK1; mitogen-activated protein kinase kinase 1 [EC:2.7.12.2]	map kinase kinase ste7	3	P:protein phosphorylation; F:ATP binding; F:protein serine/threonine kinase activity	EC:2.7.11.0			N
OphioH327gp1393	I	-	5272766	5273675	910	560	5272766	5273675	1	70	279	HAD superfamily hydrolase	Grosmannia clavigera	Ophiostoma piceae			haloacid dehalogenase-like hydrolase	1	F:hydrolase activity	-			N
OphioH327gp1394	I	+	5275093	5278638	3999	1417	5274640	5278638	1	264	1244	60S ribosomal protein L19	Grosmannia clavigera	Ophiostoma piceae			60s ribosomal protein l19	1	C:ribosome				N
OphioH327gp1395	I	+	5284568	5288625	1941	5929	5284568	5286508	3	237	567	Iron transport multicopper oxidase FET3	Grosmannia clavigera	Ophiostoma piceae			iron transport multicopper oxidase fet3	3	F:oxidoreductase activity; P:oxidation-reduction process; F:copper ion binding	-			Y
OphioH327gp1396	I	+	5296538	5303249	6712	7912	5296538	5303249	3	190	2173	Conidial yellow pigment biosynthesis polyketide synthase (PKS)	Grosmannia clavigera	Ophiostoma piceae	K00645	fabD; [acyl-carrier-protein] S-malonyltransferase [EC:2.3.1.39]	polyketide synthase	4	F:transferase activity; F:phosphopantetheine binding; F:hydrolase activity, acting on ester bonds; P:biosynthetic process	-			N		backbone-PKS
OphioH327gp1397	I	+	5308532	5309779	1248	5282	5308532	5309779	0	0	415	Transcription factor	Grosmannia clavigera	Ophiostoma piceae			transcription factor	7	P:regulation of transcription, DNA-dependent; P:transcription from RNA polymerase II promoter; F:sequence-specific DNA binding RNA polymerase II transcription factor activity; F:zinc ion binding; P:regulation of transcription from RNA polymerase II promoter; C:nucleus; F:sequence-specific DNA binding transcription factor activity				N
OphioH327gp1398	I	-	5311896	5312778	883	2116	5311896	5312778	1	73	269	Hydroxynaphthalene reductase	Pseudallescheria boydii	Ophiostoma piceae	K11610	mabA; beta-ketoacyl ACP reductase [EC:1.1.1.100]	versicolorin reductase	3	F:oxidoreductase activity; P:oxidation-reduction process; F:nucleotide binding	-			N
OphioH327gp1399	I	-	5315187	5325683	3395	2408	5315187	5318581	1	65	1109	Transcription factor cmr1	Grosmannia clavigera	Ophiostoma piceae			transcription factor cmr1	6	F:zinc ion binding; F:nucleic acid binding; C:intracellular; P:regulation of transcription, DNA-dependent; P:melanin biosynthetic process; P:transcription from RNA polymerase II promoter	-			N
OphioH327gp1400	I	-	5331588	5332517	930	5904	5331588	5332517	4	264	221	Putative uncharacterized protein	Grosmannia clavigera	Ophiostoma piceae			hypothetical protein CMQ_3146	0	-				N
OphioH327gp1401	I	+	5333017	5335860	2844	499	5333017	5335860	0	0	947	DNA polymerase alpha/epsilon subunit B	Colletotrichum gloeosporioides	Ophiostoma piceae	K02325	POLE2; DNA polymerase epsilon subunit 2 [EC:2.7.7.7]	dna polymerase epsilon subunit b	3	P:DNA replication; F:DNA-directed DNA polymerase activity; F:DNA binding				N
OphioH327gp1402	I	+	5337641	5340975	3335	1780	5337641	5340975	2	164	1056	Oxysterol-binding protein 1	Grosmannia clavigera	Ophiostoma piceae			oxysterol-binding protein	1	F:binding	-			N
OphioH327gp1403	I	-	5341275	5342539	1265	299	5341275	5342539	2	113	383	DUF92 domain containing protein	Grosmannia clavigera	Ophiostoma piceae			integral membrane protein duf92	1	C:integral to membrane				N
OphioH327gp1404	I	+	5343364	5343840	477	824	5343364	5343840	0	0	158	Putative RNA polymerase II transcriptional coactivator	Grosmannia clavigera	Ophiostoma piceae			rna polymerase 2 transcriptional	4	P:regulation of transcription, DNA-dependent; F:transcription coactivator activity; F:DNA binding; C:cellular_component				N
OphioH327gp1405	I	+	5345807	5346683	877	1966	5345807	5346683	2	109	255	O-methyltransferase family 3	Grosmannia clavigera	Ophiostoma piceae	K00599	E2.1.1.-; genes in multiple pathways	o-methyltransferase family protein	1	F:methyltransferase activity	EC:2.1.1.0			N
OphioH327gp1407	I	+	5357115	5361404	4290	10431	5357115	5361404	0	0	1429	Putative uncharacterized protein	Grosmannia clavigera	Ophiostoma piceae			hypothetical protein CMQ_2529	1	F:molecular_function				N
OphioH327gp1408	I	-	5361998	5362889	892	593	5361998	5362889	1	55	278	Putative uncharacterized protein	Grosmannia clavigera	Ophiostoma piceae			hypothetical protein CMQ_5326	0	-				Y
OphioH327gp1409	I	+	5364649	5365208	560	1759	5364649	5365208	1	65	164	Integral membrane protein	Grosmannia clavigera	Ophiostoma piceae			integral membrane protein	1	P:mycelium development	-			N
OphioH327gp1410	I	+	5367453	5368591	1139	2244	5367453	5368591	1	71	355	Putative uncharacterized protein	Thielavia terrestris	Ophiostoma piceae			cell surface	0	-				N
OphioH327gp1411	I	+	5369099	5370079	981	507	5369099	5370079	0	0	326	Autophagy protein 5	Grosmannia clavigera	Ophiostoma piceae	K08339	ATG5; autophagy-related protein 5	autophagy protein	5	P:autophagy; C:cytoplasm; C:membrane; P:protein transport; P:transport				N
OphioH327gp1412	I	-	5371258	5377003	5746	1178	5371258	5377003	1	70	1891	Halotolerance protein 9	Neurospora crassa	Ophiostoma piceae			c6 zinc finger domain containing protein	1	P:transcription, DNA-dependent	-			N
OphioH327gp1414	I	-	5390047	5391078	1032	13043	5390047	5391078	1	57	324	Putative uncharacterized protein	Eutypa lata	Ophiostoma piceae			membrane protein	2	F:molecular_function; C:cellular_component				N
OphioH327gp1415	I	+	5391489	5393267	1779	410	5391489	5393267	1	84	564	DNA excision repair protein ERCC-8 (Cockayne syndrome WD repeat protein CSA)	Grosmannia clavigera	Ophiostoma piceae	K10570	ERCC8, CKN1, CSA; DNA excision repair protein ERCC-8	dna excision repair protein ercc-8	3	F:molecular_function; P:biological_process; C:cellular_component				N
OphioH327gp1416	I	+	5396904	5399221	2318	3636	5396904	5399221	1	53	754	Putative uncharacterized protein	Grosmannia clavigera	Ophiostoma piceae			hypothetical protein CMQ_3115	3	F:RNA polymerase II transcription cofactor activity; C:mediator complex; P:regulation of transcription from RNA polymerase II promoter				N
[truncated: 7,218 more rows]
