# Supplementary material for: Functional Annotation of the Ophiostoma novo-ulmi Genome: Insights into the Phytopathogenicity of the Fungal Agent of Dutch Elm Disease
Source: Genome Biol Evol. 2014 Dec 24;7(2):410–30. doi: 10.1093/gbe/evu281 (PMC4350166; doi:10.1093/gbe/evu281)
Supplement: Supplementary Data [file supp_evu281_suppl_data.zip › TableS7-CAZy.xlsx]

## Sheet: Feuil1
		Pezizomycotina
		Sordariomycetes
		Ophiostomatales
Fam_Subf	Known activities	Ophiostoma novo-ulmi subsp. novo-ulmi H327	Grosmannia clavigera kw1407	Chaetomium globosum CBS 148.51	Fusarium oxysporum f. sp. lycopersici 4287	Magnaporthe oryzae 70-15 (version 8)	Neurospora crassa OR74A	Podospora anserina S mat+	Trichoderma reesei QM6a	Verticillium dahliae VdLs.17	Aspergillus niger CBS 513.88	Sclerotinia sclerotiorum 1980
Glycoside hydrolases (GH)
GH1	strictosidine b-glucosidase; lactase; amygdalin b-glucosidase; prunasin b-glucosidase; raucaffricine b-glucosidase; myrosinase; b-primeverosidase; b-acuminosidase / b-apiosyl b-glucosidase / furcatin hydrolase; b-glucosidase; b-galactosidase; b-mannosidase; b-glucuronidase; b-xylosidase; b-D-fucosidase; b-glycosylceramidase; exo-b-1,4-glucanase / cellodextrinase; 6-P-b-galactosidase; 6-P-b-glucos…	1	1	1	6	2	1	1	2	3	3	3
GH2	exo-b-1,4-glucosaminidase; mannosylglycoprotein endo-b-mannosidase; b-galactosidase; b-mannosidase; b-glucuronidase	3	3	7	8	8	5	7	7	6	6	2
GH3	exo-b-1,3-1,4-glucanase; b-glucosidase; b-xylosidase; b-glucosylceramidase; b-N-acetylhexosaminidase; a-L-arabinofuranosidase; exo-b-1,3-glucanase; exo-b-1,4-glucanase / cellodextrinase; coniferin b-glucosidase; isoprimeverose-producing oligoxyloglucan hydrolase	16	15	13	33	18	9	11	13	17	17	13
GH5	n.d.	1	0	0	2	0	0	1	1	1	0	0
GH5_11	n.d.	1	1	1	0	1	0	1	0	0	0	0
GH5_12	n.d.	1	1	1	2	1	1	1	1	1	1	1
GH5_15	endo-b-1,6-glucanase	1	1	0	3	0	0	0	1	0	0	1
GH5_16	endo-b-1,6-galactanase	1	0	1	2	3	1	1	0	1	1	1
GH5_22	n.d.	0	0	0	2	2	0	1	0	2	0	1
GH5_23	b-primeverosidase; hesperidin 6-O-a-L-rhamnosyl-b-glucosidase	0	1	0	2	0	0	0	0	0	2	0
GH5_24	n.d.	1	1	1	1	1	2	1	1	1	0	0
GH5_27	endoglycosylceramidase	0	0	0	1	0	0	0	0	0	0	0
GH5_31	b-1,3-mannanase	0	0	0	1	0	0	0	0	0	0	0
GH5_4	xyloglucan-specific endo-b-1,4-glucanase / endo-xyloglucanase; endo-b-1,4-glucanase	1	0	0	0	0	0	0	0	1	0	1
GH5_49	n.d.	0	0	0	0	0	0	0	0	0	0	1
GH5_5	endo-b-1,4-glucanase	3	2	3	2	2	1	3	2	1	3	3
GH5_7	b-mannosidase; endo-b-1,4-mannanase;	1	0	2	1	2	1	2	1	4	1	2
GH5_9	exo-b-1,3-glucanase	1	1	1	1	1	1	1	1	1	2	3
GH6	endo-b-1,4-glucanase; cellobiohydrolase	1	0	4	1	3	3	4	1	4	2	1
GH7	reducing end-acting cellobiohydrolase; chitosanase; endo-b-1,4-glucanase; b-glycosidase	2	3	8	3	5	5	6	2	6	2	3
GH10	endo-b-1,4-xylanase	1	0	7	5	6	4	8	1	4	1	2
GH11	endo-b-1,4-xylanase	1	1	10	3	5	2	6	3	5	4	3
GH12	xyloglucan-specific endo-b-1,4-glucanase / endo-xyloglucanase; endo-b-1,4-glucanase	2	5	4	4	4	1	2	2	6	4	5
GH13	n.d.	1	0	0	4	1	0	0	0	0	0	1
GH13_1	4-a-glucanotransferase / amylomaltase; a-amylase	1	1	2	1	2	2	2	1	1	7	5
GH13_22	a-1,3-glucan synthase	0	0	1	0	1	2	2	0	0	5	1
GH13_25	4-a-glucanotransferase / amylomaltase	1	1	1	1	1	1	1	1	1	1	1
GH13_32	a-amylase; maltotriose-producing a-amylase	0	0	1	0	0	0	0	0	0	0	0
GH13_40	a-glucosidase	1	2	2	5	1	2	1	2	4	2	0
GH13_5	maltopentaose-producing a-amylase; a-amylase; maltotriose-producing a-amylase; maltohexaose-producing a-amylase	0	0	1	0	3	2	2	0	1	2	1
GH13_8	a-1,4-glucan branching enzyme	1	1	1	1	1	1	1	1	1	1	1
GH15	glucoamylase	2	2	2	3	2	2	3	2	4	2	4
GH16	chitin b-1,6-glucanosyltransferase; xyloglucan:xyloglucosyl transferase; endo-b-1,4-galactosidase; keratan-sulfate endo-b-1,4-galactosidase / keratanase; xyloglucan-specific endo-b-1,4-glucanase / endo-xyloglucanase; endo-b-1,3-glucanase / laminarinase; endo-b-1,3(4)-glucanase / lichenase-laminarinase; lichenase / endo-b-1,3-1,4-glucanase; b-agarase; k-carrageenase; b-porphyranase	15	12	15	26	18	14	12	16	12	13	19
GH17	b-1,3-glucanosyltransglucosidase; endo-b-1,3-glucanase; exo-b-1,3-glucanase	4	4	3	6	7	4	4	5	7	5	6
GH18	chitinase	15	12	17	30	17	12	20	20	19	14	13
GH20	b-N-acetylhexosaminidase	1	2	1	4	3	1	1	3	3	3	1
GH24	lysozyme	0	0	1	1	0	0	1	1	1	0	0
GH25	lysozyme	0	0	0	0	0	1	0	1	0	0	1
GH26	endo-b-1,4-mannanase	0	1	1	0	0	1	1	0	1	1	1
GH27	a-galactosidase; a-N-acetylgalactosaminidase; isomaltodextranase; b-L-arabinopyranosidase / b-L-arabinosidase; galactan:galactan galactosyltransferase	1	0	3	4	4	0	2	8	5	5	3
GH28	xylogalacturonan hydrolase; rhamnogalacturonase; endo-polygalacturonase ; a-L-rhamnosidase; exo-polygalacturonase; rhamnogalacturonan a-1,2-galacturonohydrolase	5	6	1	15	4	2	0	4	12	21	17
GH29	a-L-fucosidase	1	1	0	2	4	0	0	0	0	1	0
GH30	endo-b-1,6-glucanase; endo-b-1,6-galactanase; b-xylosidase	1	1	2	3	1	2	3	5	1	1	0
GH31	a-1,6-maltooligosyltransferase; a-xylosidase; oligo-a-1,6-glucosidase; a-glucosidase; a-mannosidase; sucrose a-glucosidase; exo-a-1,3-glucanase / a-1,3-glucosidase; exo-a-1,4-glucan lyase; oligosaccharide a-4-glucosyltransferase	4	1	6	9	6	5	5	4	9	7	6
GH32	levansucrase / sucrose:fructan 6-fructosyltransferase; fructan:fructan 1-fructosyltransferase; sucrose:sucrose 1F-fructosyltransferase; fructan 1-exohydrolase / 1-exo-inulinase / fructan b-2,1-fructosidase; [retaining] fructan 6-exohydrolase / 6-exo-levanase / fructan b-2,6-fructosidase; b-fructofuranosidase / invertase; b-2,6-fructan 6-levanbiohydrolase; endo-levanase / b-2,6-fructanase; endo-in…	2	0	2	15	5	1	0	0	3	6	1
GH33	exo-a-sialidase; 2-keto-3-deoxynononic acid sialidase / KDNase	0	0	1	1	1	0	0	0	1	1	0
GH35	exo-b-1,4-glucosaminidase; b-galactosidase; b-1,3-galactosidase	3	2	2	7	0	2	1	1	5	5	4
GH36	stachyose synthase / galactinol-raffinose galactosyltransferase; raffinose synthase / galactinol-sucrose galactosyltransferase; a-galactosidase; a-N-acetylgalactosaminidase; a-glycosidase	1	1	1	3	2	1	1	2	1	2	2
GH37	a,a-trehalase	2	2	2	2	2	2	2	2	2	1	1
GH38	mannosyl-oligosaccharide a-1,2-mannosidase; mannosyl-oligosaccharide a-1,3-1,6-mannosidase; a-mannosidase; mannosylglycerate a-mannosidase / mannosylglycerate hydrolase	1	1	1	1	2	1	1	1	2	1	1
GH39	b-xylosidase; a-L-iduronidase	0	1	0	4	1	0	0	1	1	0	0
GH43	b-1,3-xylosidase; exo-a-1,5-L-arabinofuranosidase; exo-b-1,3-galactanase; b-xylosidase; a-L-arabinofuranosidase; endo-b-1,4-xylanase; endo-a-1,5-L-arabinanase; exo-a-1,5-L-arabinanase; a-1,2-L-arabinofuranosidase	7	7	17	30	19	7	10	2	22	10	5
GH45	endo-b-1,4-glucanase	2	1	2	1	1	1	2	1	2	0	2
GH47	mannosyl-oligosaccharide a-1,2-mannosidase	7	6	10	10	9	8	9	8	8	5	8
GH49	dextranase; isopullulanase; dextran 1,6-a-isomaltotriosidase	0	0	0	1	0	0	0	0	1	0	0
GH51	a-L-arabinofuranosidase	2	2	2	3	3	1	1	0	2	4	2
GH53	endo-b-1,4-galactanase	0	1	1	2	1	1	1	0	1	2	2
GH54	b-xylosidase; a-L-arabinofuranosidase	0	0	0	1	1	1	0	2	1	1	1
GH55	endo-b-1,3-glucanase / laminarinase; exo-b-1,3-glucanase	4	3	9	4	7	6	7	6	3	3	4
GH62	a-L-arabinofuranosidase	0	0	4	1	4	0	2	1	0	1	0
GH63	mannosyl-oligosaccharide a-glucosidase; a-glucosidase; exo-a-1,3-glucanase / a-1,3-glucosidase; mannosylglycerate a-mannosidase / mannosylglycerate hydrolase	1	1	1	1	2	1	1	1	1	1	1
GH64	endo-b-1,3-glucanase / laminarinase	2	2	1	4	2	2	1	3	2	0	2
GH65	a-1,4-glucan phosphorylase; kojibiose phosphorylase; a,a-trehalose phosphorylase; maltose phosphorylase; a,a-trehalase; nigerose phosphorylase; 3-O-a-glucopyranosyl-L-rhamnose phosphorylase	0	0	0	1	0	0	0	2	0	1	2
GH67	xylan a-1,2-glucuronidase; a-glucuronidase	0	0	1	2	1	1	1	1	1	1	0
GH71	endo-a-1,3-glucanase / mutanase	0	0	3	3	1	6	3	4	2	7	9
GH72	[retaining] b-1,3-glucanosyltransglucosidase	4	5	5	2	5	5	6	5	4	7	6
GH74	oligoxyloglucan reducing-end-specific cellobiohydrolase; xyloglucan-specific endo-b-1,4-glucanase / endo-xyloglucanase; endo-b-1,4-glucanase	0	0	1	1	1	1	1	1	2	1	0
GH75	chitosanase	0	0	2	2	1	1	1	3	1	2	0
GH76	endo-a-1,6-mannanase	8	9	10	12	8	10	9	8	8	11	11
GH78	a-L-rhamnosidase	5	5	1	14	3	0	1	1	9	8	4
GH79	b-4-O-methyl-glucuronidase; heparanase / endo-b-glucuronidase; hyaluronidase / hyaluronoglucuronidase; b-glucuronidase	0	1	4	6	2	2	3	4	2	3	2
GH81	endo-b-1,3-glucanase / laminarinase	2	1	1	1	3	1	1	2	2	1	1
GH88	d-4,5-unsaturated b-glucuronyl hydrolase	1	0	0	3	1	0	0	0	4	1	0
GH89	a-N-acetylglucosaminidase	0	0	0	0	0	0	0	2	0	0	1
GH92	a-1,2-mannosidase; mannosyl-oligosaccharide a-1,2-mannosidase; a-mannosidase; mannosyl-oligosaccharide a-1,6-mannosidase / exo-a-1,6-mannosidase; a-1,4-mannosidase; a-1,3-mannosidase; mannosyl-oligosaccharide a-1,3-mannosidase; mannosyl-1-phosphodiester a-1,P-mannosidase	3	2	2	0	6	2	2	7	3	5	5
GH93	exo-a-1,5-L-arabinanase	0	0	4	5	1	2	3	0	1	0	1
GH94	cellobiose phosphorylase; cellodextrin phosphorylase; chitobiose phosphorylase; cyclic b-1,2-glucan synthase; laminaribiose phosphorylase	1	0	1	0	1	1	1	0	0	0	0
GH95	a-L-fucosidase; a-1,2-L-fucosidase	0	0	1	2	1	0	0	4	2	2	1
GH105	unsaturated rhamnogalacturonyl hydrolase	1	1	1	5	3	1	0	1	4	2	1
GH114	endo-a-1,4-galactosaminidase	0	0	1	3	1	1	1	0	3	2	1
GH115	xylan a-1,2-glucuronidase; a-1,2-(4-O-methyl)-glucuronidase	2	0	2	2	3	1	3	1	3	0	1
GH125	mannosyl-oligosaccharide a-1,6-mannosidase / exo-a-1,6-mannosidase	3	2	3	4	5	3	3	2	1	1	3
GH127	b-L-arabinofuranosidase	0	1	0	2	0	0	0	0	0	0	0
GH128	endo-b-1,3-glucanase / laminarinase	3	2	3	4	4	2	3	4	4	2	3
GH131	broad specificity exo-b-1,3/1,6-glucanase	2	1	4	1	6	3	3	0	2	2	2
GH132	b-1,3-glucanase; laminarioligosaccharide hydrolase	2	2	1	2	2	2	2	2	2	2	0
GH133	amylo-a-1,6-glucosidase	1	1	1	1	1	1	1	1	1	1	1
Polysaccharide lyases (PL)
PL1	pectin lyase; pectate lyase; exo-polygalacturonate lyase	2	2	7	11	2	1	4	0	17	6	4
PL3	Polysaccharide lyases; pectate lyase	0	0	0	3	0	0	0	0	1	0	0
PL3	pectate lyase	0	1	4	7	1	1	2	0	11	0	0
PL4	rhamnogalacturonan lyase	0	1	2	3	1	1	1	0	4	2	0
PL7	poly(b-mannuronate) lyase / M-specific alginate lyase; α-L-guluronate lyase / G-specific alginate lyase; poly-(MG)-lyase / MG-specific alginate lyase	0	0	0	0	0	0	0	2	0	0	1
PL8	hyaluronate lyase; chondroitin AC lyase; xanthan lyase; chondroitin ABC lyase	0	0	0	0	0	0	0	1	0	0	0
PL9	pectate lyase; exo-polygalacturonate lyase	0	0	1	2	0	0	0	0	2	0	0
PL11	rhamnogalacturonan lyase; exo-unsaturated rhamnogalacturonan lyase	0	0	0	1	0	0	0	0	1	0	0
PL20	endo-b-1,4-glucuronan lyase	0	0	1	0	1	1	0	2	0	0	0
Carbohydrate esterases (CE)
CE1	cinnamoyl esterase; acetylxylan esterase; feruloyl esterase	2	0	11	7	8	6	13	2	5	2	2
CE2	acetylxylan esterase	0	0	1	1	1	0	0	0	0	0	0
CE3	acetylxylan esterase	1	1	7	6	6	3	7	3	6	0	1
CE4	acetylxylan esterase; chitooligosaccharide deacetylase; peptidoglycan N-acetylglucosamine deacetylase; peptidoglycan N-acetylmuramic acid deacetylase; chitin deacetylase	3	2	5	8	11	4	5	3	8	5	4
CE5	acetylxylan esterase; cutinase	1	1	5	11	18	3	7	4	14	5	8
CE8	pectin methylesterase	5	1	2	8	1	1	1	0	8	3	5
CE9	N-acetylglucosamine-6-phosphate deacetylase; N-acetylgalactosamine-6-phosphate deacetylase	1	1	1	1	1	1	1	1	1	1	1
CE12	pectin acetylesterase; rhamnogalacturonan acetylesterase; acetylxylan esterase	2	1	2	4	3	1	1	0	4	2	3
CE15	4-O-methyl-glucuronoyl methylesterase	3	0	3	0	1	1	3	1	1	0	1
CE16	acetylesterase	2	0	2	4	2	1	1	2	3	2	5
Carbohydrate-binding modules (CBM)
CBM1	cellulose binding	4	2	34	16	25	19	30	14	30	8	19
CBM6	b-1,3-glucan binding; b-1,4-xylan binding; cellulose binding; b-1,3-1,4-glucan binding	0	0	3	1	2	0	1	0	0	0	0
CBM12	chitin binding	0	0	0	4	0	0	0	0	0	0	0
CBM13	b-1,4-xylan binding; b-1,3-galactan binding	0	0	0	1	1	2	0	1	0	1	1
CBM14	chitin binding	0	0	0	0	0	0	0	0	0	1	0
CBM18	chitin binding	7	6	28	37	58	3	31	8	25	13	19
CBM20	starch binding	3	2	2	2	3	3	3	1	4	1	3
CBM21	starch binding	1	1	1	10	1	1	1	1	0	1	1
CBM24	a-1,3-glucan binding / mutan binding	0	0	11	2	0	8	2	4	6	6	15
CBM32	D-galacturonic acid binding; D-galactopyranose binding / galactose binding; N-acetyl-lactosamine binding	0	1	0	5	0	1	0	2	0	0	1
CBM35	d-4,5-anhydrogalacturonic acid binding; D-galacturonic acid binding; b-1,3-galactan binding	1	0	3	4	3	0	2	0	4	2	1
CBM38	inulin binding	1	0	0	3	0	1	0	0	1	0	0
CBM42	L-arabinofuranose binding	0	0	1	1	2	0	1	2	2	1	1
CBM43	b-1,3-glucan binding	1	1	1	0	2	1	1	2	1	4	1
CBM48	carbohydrate binding	3	3	2	1	3	1	3	3	3	3	3
CBM50	chitin-binding; peptidoglycan binding	13	8	1	2	17	2	19	16	5	2	0
CBM52	b-1,3-glucan binding	1	1	0	0	1	1	2	0	0	0	0
CBM63	cellulose binding	0	1	0	2	1	0	0	0	1	1	1
CBM66	fructose-binding	0	0	0	0	1	0	0	0	0	0	0
Glycosyltransferases (GT)
GT1	various	7	7	8	24	13	6	8	8	12	12	10
GT2	various	15	14	15	20	12	11	16	13	17	18	15
GT3	UDP-Glc glycogen synthase	1	1	1	1	1	1	1	1	1	1	1
GT4	various	5	6	7	9	4	6	5	5	6	8	4
GT5	a-1,4-glucan synthase; a-1,3-glucan synthase	0	0	1	0	1	2	2	0	0	5	1
GT8	various	2	2	4	11	2	2	3	3	4	4	6
GT15	GDP-Man: a-1,2-mannosyltransferase; GDP-Man: Man3GlcNAc2-PP-dolichol/Man4GlcNAc2-PP-dolichol a-1,2-mannosyltransferase	3	3	4	4	4	5	5	4	4	3	4
GT17	UDP-GlcNAc: b-1,4-mannosyl-glycoprotein b-1,4-N-acetylglucosaminyltransferase	1	0	1	2	1	1	1	1	0	0	2
GT20	a,a-trehalose-6-phosphate synthase (UDP-forming); Glucosylglycerol-phosphate synthase; trehalose-6-P phosphatase; [retaining] GDP-valeniol: validamine 7-phosphate valeniolyltransferase	3	3	3	3	3	3	3	4	3	6	3
GT21	Ceramide glucosyltransferase	1	1	1	1	1	1	1	1	1	1	1
GT22	Dol-P-Man: Man2-GlcNAc-phosphatidylinositol a-1,2-mannosyltransferase; Dol-P-Man: Man3-GlcNAc-phosphatidylinositol a-1,2-mannosyltransferase; Dol-P-Man: Man6GlcNAc2-PP-Dol a-1,2-mannosyltransferase; Dol-P-Man: Man8GlcNAc2-PP-Dol a-1,2-mannosyltransferase	4	4	3	4	4	3	4	4	4	3	4
GT24	UDP-Glc: glycoprotein a-glucosyltransferase	1	1	1	1	1	1	1	1	1	1	1
GT25	b-1,2-galactosyltransferase; b-1,2-glucosyltransferase; b-1,3-glucosyltransferase; LPS b-1,4-galactosyltransferase; UDP-Gal:procollagen b-galactosyltransferase; occidiofungin b-xylosyltransferase	0	0	3	0	7	1	1	1	0	5	3
GT31	various	0	3	6	5	4	3	5	7	7	6	4
GT32	various	4	4	6	6	8	4	5	8	3	11	4
GT33	GDP-Man: chitobiosyldiphosphodolichol b-1,4-mannosyltransferase; b-glycosyltransferase	1	1	1	1	1	1	1	1	1	1	1
GT34	various	3	3	2	3	2	2	2	2	3	3	2
GT35	[retaining] a-1,4-glucan phosphorylase; glycogen phosphorylase; starch phosphorylase	1	1	1	2	1	1	1	1	1	1	1
GT39	Dol-P-Man:protein mannosyltransferase	3	3	3	3	3	3	3	3	3	3	3
GT41	UDP-GlcNAc: protein O-b-N-acetylglucosaminyltransferase	1	1	1	1	1	1	1	1	1	1	1
GT48	UDP-Glc: b-1,3-glucan synthase / callose synthase	1	1	1	1	1	1	1	1	2	1	1
GT50	Dol-P-Man a-1,4-mannosyltransferase; dolichyl-phosphate-sugar a-glycosyltransferase	1	1	1	1	1	1	1	1	1	1	1
GT55	mannosyl-3-phosphoglycerate synthase / [retaining] GDP-Man: 3-phosphoglycerate a-mannosyltransferase	0	0	1	0	0	1	1	0	0	0	0
GT57	Dol-P-Glc: a-1,3-glucosyltransferase	2	2	2	2	2	2	2	2	2	2	2
GT58	Dol-P-Man: Man5GlcNAc2-PP-Dol a-1,3-mannosyltransferase	1	1	0	1	1	1	1	1	1	1	1
GT59	Dol-P-Glc: Glc2Man9GlcNAc2-PP-Dol a-1,2-glucosyltransferase	1	1	1	1	1	1	1	1	1	1	1
GT61	b-1,2-xylosyltransferase; protein O-b-N-acetylglucosaminyltransferase; xylan a-1,3-arabinofuranosyltransferase	2	0	0	0	3	0	0	0	1	0	0
GT62	GDP-Man: Man2GlcNAc2-PP-dolichol a-1,6-mannosyltransferase; GDP-Man: Man3GlcNAc2-PP-dolichol/Man4GlcNAc2-PP-dolichol a-1,2-mannosyltransferase	3	3	3	3	3	3	3	3	3	3	3
GT64	glucuronosyl-N-acetylglucosaminyl-proteoglycan a-1,4-N-acetylglucosaminyltransferase	0	0	0	2	0	0	0	2	2	0	0
GT66	dolichyldiphosphooligosaccharide-protein oligosaccharyltransferase	1	1	1	1	1	1	1	1	1	1	1
GT69	GDP-Man: a-1,3-mannosyltransferase	3	4	2	4	4	2	3	3	2	6	2
GT71	a-mannosyltransferase	1	4	4	3	4	1	0	1	0	4	2
GT76	Man-GlcNAc-phosphatidylinositol a-1,6-mannosyltransferase; Dol-P-Man: Man7GlcNAc2-PP-Dol a-1,6-mannosyltransferase	1	1	1	1	1	1	1	1	1	1	1
GT90	(mannosyl) glucuronoxylomannan/galactoxylomannan b-1,2-xylosyltransferase	4	5	4	5	6	3	3	6	8	3	3
Auxiliary activities (AA)
AA9	lytic cellulose monooxygenase (formerly GH61)	9	2	44	31	23	14	33	3	27	7	9
AA11	lytic chitin monooxygenase	3	2	1	2	7	3	5	3	2	2	1
TOTALS
Glycoside hydrolases (GH)		165	146	233	367	262	172	205	199	265	245	218
Polysaccharide lyases (PL)		2	4	15	27	5	4	7	5	36	8	5
Carbohydrate esterases (CE)		20	7	39	50	52	21	39	16	50	20	30
Carbohydrate-binding modules (CBM)		35	26	87	91	120	43	96	54	82	44	66
Glycosyltransferases (GT)		77	82	93	126	102	76	87	92	97	117	89
Auxiliary activities (AA)		12	4	45	33	30	17	38	6	29	9	10
Total CAZy		311	269	512	694	571	333	472	372	559	443	418
	Genome size (Mb)	31.8	29.8	34.3	61.5	41.7	41	36	33.4	33.8	35.7	38.3
	# CAZy / Mb	9.77987	9.02685	14.9271	11.2846	13.693	8.12195	13.1111	11.1377	16.5385	12.409	10.9138
	Lifestyle	patho	patho	sapro	patho	patho	sapro	sapro	sapro	patho	sapro	patho
					sapro
	Notes: Those categories/cells with zero members are filled in gray, while those with abundant members (10+) are filled in green. n.d., not determined; patho, pathogen; sapro, saprophyte.
