# Supplementary material for: Functional Annotation of the Ophiostoma novo-ulmi Genome: Insights into the Phytopathogenicity of the Fungal Agent of Dutch Elm Disease
Source: Genome Biol Evol. 2014 Dec 24;7(2):410–30. doi: 10.1093/gbe/evu281 (PMC4350166; doi:10.1093/gbe/evu281)
Supplement: Supplementary Data [file supp_evu281_suppl_data.zip › DatafileS1.fas]

>OphioH327g0002.1
ATGGAAACCATTAGGGAGCCAATGACCGACCCGCCCGAGTCATCACCAAGATCCGCCACA
ACGAGCCTGCGTTCTACGCAAAGAGCCCCAAAGAGCTGCATATCATGTTCACGCCGGAAA
GTCAAATGCGACCAGGACATTCCATGTGGAGGATGCATACGACGAGGAATCGGCAACACA
TGCATGCGAGAAAAGGTTGTTGTTCGTGGTGTCATCACGCGgtacgtcgccaatggccgg
aatgatattcacaatgtcgagcttgtttctgactacattaatagAGCTGGTGAATCATCC
CATGATCCAAGCTACGATGAGCTACGACATGAAAACGAATGGCTACGTCGTGCTCTCCGT
GAGGCCAAATCGTCAAACATCGCCGCTGCGACTGATGGTGGATTTCAAAACACACAAGCT
GGCGGCATGAAAAGCAACCCTGAATCGTTCTTTCCATACAACGAAATTTTGGGTGACTCT
GGTCCCCCTTCTGAATCCTGGCTCTCTACTATCACATGGCCATCATCGGCATCTATCATA
GTTCCATCCCGAGCATGTAGTGATGCCCTTCTCGCATACGACAAACGCTGGAACTCATGG
GTACATTATGCAATCGATTATGACCAGTTCTATCTGCAACACGAAGTATTTCAACAGAGA
CTGGCGGCATCAGTCCCATTAGAACAAATGGACCCGTTCTGGTTGAGCCTCTACTTTGGT
GTAATAGCTgtgagttgtgtggacctgtgtaggagatacgcgtctgacactgacattatt
caagGCTGCTATTATGGTGATGGATGATGAGAACGCGCAGGTTGTTGGACTTCCGTCTTg
taagtgaatcatatttatatgctcattccgaattacactgactatcccttaaatttcagA
CGACGCCGAGCATTTACTTCGCCACTGGTATAATACTTCTCTATTATTCCTCAATCGTGC
TGATTACATGCGGCAGTATGATATCCGTACTGTCCAGTCCATCGCTGTCCTCGGTATTTG
TTTCAACAATATGGGTGACAGCAACCTGTACCAGTCACTTTGGCCCGTGGCCGTACGTAT
TGCTCAAAAACTCGGTGTTCATGAGTATCCCAATCACATCCGCCCTGATCTAAATCATGA
ATGGTGTCGAAGGCTCTGGTGGACGTTGGTCATCTGCGACTGGCTTCAGGTTGCTGTCCA
CCCACCTTGCGTGACGCCAAACGACTTCAATGTGCCACTCCCAACCGCAAACAAGGACGA
GGGGGTGTCTGTCCAGTATCACTCAGTTCTAGTGAAAATTGCATTCTCATGCTACCAGTT
TCATACTTCTATGGTATCCACTCAAGGTTCTAGCGATGCCGAGGCCCTAGCAATAGTCCG
GCACGCCGATGCCAGCCTCGCGGACATTATCGCGACGCTGCCAACTGAGCTCCAACCCGA
CTTCACCGGCTCTCAGACTTTGTCTGATATCAGTACCACTTCTGTTGGTGACTCTGACCA
GCCTTCATGGCAGCGCTGGCATATCACATTGATTCTTTTATTCTTTCGACTATTAATCAA
CCGATCACTTCAAAAAGCCTGGGCGACGTCACCAACACCTGAACTACGTGGGCAGCGAGC
TATCTGTCTTGATGCTGCTCGCGGAATCATTAATATCAGCCGACAATGGGATCAGCCTAT
GGCAAGGCGTAGTAGATGgttcgattattcccttttattttatattcctattattaataa
aatactaacaaacagGGCCTTTTCACTTTATGTTTTCGCCGCTGCAAATTGTCTTTTAAG
TGAGATTAACAACATAAGTCCTAGCGAGCGCCAGATGGAGTGGATGGACGAAGTTTTCCA
GTGTATTGACTACTTAGACCAATTTAAGTCACGGAATAAAGTAGCACAACGCGGGGTAGA
CGTCTTACGAGATATGATTTATACAACAACCAAAAGCACTATATAA
>OphioH327g0003
ATGGCCACTTCCAGAGAAATATCAGTTGAAGAGGTGACTATTGCGCAAGCCCACGATGCT
TTCAGAACTGGAATATGGACTTGCGAAAGTCTGACGAATTCCTTTCTTGAAAGAATTGAA
CGGTACGACCGAAACGGAATTTGCATCAACTCTACCCTCGCGCTATCACACACGGCTATC
GACGAAGCGCGTGCCTTGGACACGTACTATAAAACAACAGGCAAATTTTTTGGTCGGCTG
CATGGAATCCCCATTGTAGTGAAAGACCAGGCCGATACGAAAGGAATTGAGACGAGGTAC
GGCACCGCCGCTGCCAAAGGAAACATTCCCACTCGCGATGCTTTTGTGGTCGCCAAGCTC
AAGGCCGAGGGTGCTATTATACTAGCAAAAACGACTATGAGCGAGTGGGCAAGCACATGG
TTTTCGGCATCCTCTGCAGCTGACTGGAGATTTACACAAAATCCATACAAGAGCGGTTTT
GATGTTGGCGGCTCATCATCAGGAACTGCAGCGGCAGTGGCGGCAAACTTTGCCATCCTT
GGGTTGGGGGAAGACACGGGTGGATCTATTAGGTGCCCTTCATCTTTCACAAACTTAGTC
GGGCTTCGGTGCACACCAGGACTTATCAGCCGGACAGGATTTTGTCCCCTTGTTCGGACA
CAAGATACCCCTGGGCCAATGACGCGTACTGTCACAGACTGCGCTCTAATGCTCGACTGC
CTCGTTGGGTTTGATGCGGAAGATGAGTGGACAGCAGCAGCTGTCACCGCACCGAGACCG
CGGGGTGGCAGCTATGCCGCAGATCTAGACAGCTCCTTGATCAAGCATGCTAGAATAGGT
GTTGTTCGGGAGCTATTTGGAGTCGACGGTGACCCTCACTGCCGTGGTGTGAATCAAGTC
ATTAACCGTGCCATGAGCACACTAGAAGAAAATGGAACCGTCTTTGTGGACGTTGTGTTT
CCGAAGCTAAAGCACTATCTCGCATGGACACCAGCTTACGTGGTGCGGTCGCGATCTGAT
ATCAATAGTTTCCTATCGACGAAGCCACACCTACCACAGGACTTTGCTGATATTGTGCCA
ACAACACCGCCACATCCTACCATGGACTTTACATCCATGATTGCACACGGCCCGGCTGAA
CCATCGAAAGATCCAACTTATGCAAGCCGATTACTTGACCGAGACGAGCTGCAGCGGCGT
CTAGTTTGCCTCATGGCTGCCAATAACTTGGATGCTCTTGCTTTCCCTGATGTTCAAATT
CCGGCACCACGGCATGCAGATGCCTTCAATGGCCGTTTCCCAACGTGTTGGGACTTCCCA
ACAAATACTCTTTTAGCGAGTCAATCGCGACTACCCGCAATCACTGTCCCCATTGGGTTC
ATCAACGACAGTGGCGCAAATGATGGGCTGCCTGTTGGCCTGGAGTTTATTAGTTGGGAG
TACAGAGAGAAGTACCTCCTTGATTTGGCGCTGGGTGTAGAGGTATTAGTCAACGCACGA
CGCGCACCCATTCTTGATCAACCTCCGAGTACGATCTGA
>OphioH327g0003.1
ATGAACCGCGTGAAGAGCCGCAGCATTATGGCATGTCGGCCATGCCACAAGCAGAAGCTG
AAATGCACCGGAGgttagttcacagaaaaatcttactgacgagggcgcgcaagaaccaat
aactaaaatatcgtcagATCTACCCTGCCAAAGATGCATCGCCCGGGGAAAGCCATGGAC
TTACCCGACCAAAGACCAAATGGTCACGGTAGCAGAAAGCTATCTCAAGTCACTTGAGCA
GGAATTGATGCTATATAGAAATGGCGGAGGTGCACTTGAATTAGCAAGACCATCGATTCC
TCAAGAGCCCCATCCAGGGTTAGGACCATCAGACGATGTATCCCCAAACAATAATGCCAA
TGACTCAGAGGGTGCCTTGAGCAAGACGATGCTCGACCACTGCAGCTCTGAAAACTTTGT
ACAGAAGCTCAGAGAGATATCTCTTGCAAAAGCCGCACCGGAGCCGTCGGAACCCATCCC
GGACGCTCATCGCATTGATTTATTAACCACTTCCGCTACGGCTTCAAAGTATACTTACTC
TCGGCTGAAAATCGACGTTgttggtaggtttcaaacagctctcgctaattgggttgatat
ctgacaagGAAGAACCCGAGGTGACTTTGTGCTTACCGCCGCGGATGTATGCACTACATC
TACTCGACGTCTTTGAGGAAGGCTTTTGCGACTATCATTTAATACTTCGCAAACAGTTTC
GACAGCGCCTCCTCCTCACTTATCAAGATCCCAGATCCCAAGCACGTGACAGGATTTGGC
TTTGCCGTGTTTCCGTCGTTATGGCTCTCGCAGAAGCATGGAACAGTGGCCGTAAGGAAG
GCGAGCCTGGCTCGAAACAACCGTCCCAATTCCCTACAGACTCTAAAAGGGGATCATTCT
CGGAAGGGAAACAAGCCACTAGCACAGACTTGCCACCGGGAGCCGAGCTTTTCGAGCAAG
GACTTTACTTGTTTCGCAGCCCAGTAGAAGAAGCCAATATCGAGCACATTGAAGCACTGA
ATCTCATAgtaagccattttctacgtttcgagctgaaaatatcgagatgtggactaaata
aaatgtagGCATTTTACTGCTATAGCCTCAATCGAAGACGCACAGCTTATCTGACAGCTG
GCCAGAGTGTGCGAACGGCTACCTTACTGCGACTACACCAGCCATGGCAAGGGGACGTAG
ATAACGAGGGGCGGGTAGAAAATGATCTTGTTGGGGTTGAGCATCGCAAACGGGTATGGT
GGACGTCATACTGTATGGATCGAATGGTCAGCAACGAGTTTGGCTTCCCACCATCGCAAA
CGCCATTTGATCTTGGTATCTCACTGCCGTCTAACAATCTTCTCGATTCACCTGCTGGAG
AGGAGTTTTTTAATGCGGATATACTAACCGCCCACATACATTTATGTCGCATCAGGACGA
CCATTGTGGAGGGGCTGAGTCGAAAGACAGTATCTACAAAAATGCAACCGGCAGTCGAGT
TCTTCATCAACTGCATGAACCGCCTGCACCAGTGGAATGAAGCATTGCCAACCTACATGT
CTTTCCGGTTTGATGACGTTATACCGGATGAGCTATGGAAAATTTTCCCCGGTCGAGCTA
TACTCTCACTTTACCTTCGATATCACCAGgtatgttgacacggactactgaatagtactc
gtccaagtaatactaatatgaatatcaaatacagTGCATGATACTTCTCCTACGCCCTCT
GTTGCTGCAGGATATATCTGATAGATCGGCCGGCCAAGTCGCCATAGAAGCGGGGTCAAG
TGCGTCTGACAGGTTATTCTTTGTCAAGACCAAGTGTCTAGATGCAGCTTTGTTCAACTG
CAAGATTCTTAATAGTCTCCGTGCCCATGGAAAAATTGCCAAATTCGGTTACTGGGACTC
GGTTCATCTGTTTTCAAGTTTGGCTATACTCTGCCTTGCACAGATCCTGCACATACCAAA
TGGAGATAAGTTCCAGTATATAGGCGGTCTGACCCGTGACAAACGGACGCAATTCAATTT
TAACGATAGCAGAGAGACCACGATGACTGGAACGATGGGTTCTAGCATGGAGATAAACCA
TAACAACCTGTACATAGATGCACGGACACTTCTGGAAGAGATGGCGCAGCTAGGAAACCC
AGCTGCAAGTGACCATATGGGGATGCTACGGGACGTGGAGGATGTTGTTTCGAGAGTCTG
CTTACAAAGCAACTCGATAGGTACTGCGCAAAATGTTGCAGAAAGTACACGCCCTGGCAC
CAATGGAGATGCCGGCTTTGGAGACGTACCTTTCCTCGACTTGACCGACTTCTCGATCGG
AGGCTTACAAGAGGACCAGGCAGTGTACTCCATGGGCTGGGATGATATCTTAAACAACAT
ATGTTTTGATTGA
>OphioH327g0004
ATGACAAAAGACATCGACTCAAAAACGGCAGATGCCGTTCAGAGTGCGAACCTGGCACTC
GAGACAGGCTCACAGACTGGGAGCGTAGGTAGCCTTCATCCGGAGCGTCCACGTCTTCTG
CGCGACTTGACAGATGAGGAGTACGAACAAATGGAAAAGAGCCTCGTCCGCAAAATTGAC
AGGCGACTGCTTCCTCCTCTCATCATAATGTACATTATGAATTACTTGGATAGgtttgta
tttccgaaacttatttttattgatgataatctacttacataccattagAAATGCTACTGG
ATCTGCGCGCCTTGGAGGGTTAGAGGATGATCTTGGATTGAAGGGCACTGAATATCAGgt
atgacaagaaatacggccatttattgggatgaagactaacagtagtagACATGCGTTTCC
ATTTTGTTTGTCGGATACATTCTTATGCAAGTTCCATCCAACTTGTTCCTTAACAAAATT
GGTAGACCGCGGATCTACCTGCCCGCATGCATGGCTGTTTGGgtcagtcaagatacacat
actggctgagtaccggcaagccagacctattgctgataacatgtagGGTGTTTTGTGCGC
TTGTAGTGGTGTCACGAAGAGCTACTCCGGCCTTCTTGTTACTCGCTTCTTTCTTGGTTT
TGTTGAAGCCGCCTACTACCCAGgtatgagtctcactttcatgcattccacggacaaatc
aactaaccgccaagGTGGTGTTGCAACACTGAGTGTGTGGTATGCCCGCAGAGAACTCGG
CGTCCGCACAGGCATCTTCTACTGCGGCTCTATGCTATCGGGTGCATTTTCGGGACTCAT
CACAGCCGGCATCCATTCTGGTCTTGATGGTGCTAGAGGGTTGCTGTCTTGGCGGTGGAT
ATTCATCATTGAGGGCTCGGCCACGGTCTTCATTGCGCTGCTTGCAATATTCGTGCTGCC
AGACTTTCCCGCCAATACAGCCTGGCTGACTGACCAGGAGCGACAGCTCGCACTCCATCG
TCTGGAGCTTGATGCTTCGGGTGAACAGGACTGGGTGTCATCCGACTCCCAGCCCTTTCT
GCACGGTTTTAAGCTCCTGCTACGCGATTCTAAGAACTGGGTCCTGGTATTCATTGTTTA
TGGTGCAGCATCATCCATCTCGATCAATGCATTCTTCCCAACGGTCGTCAAAAGCTTTGG
AAAGTCAAACACAGAGACATTGTTGCTTACAGCACCACCGTACTTGCTTGCCTGTATTGT
TTGTGGCTTGGCTTCATACAGTGCCGACAAGACGCAAGAGCGTTACCTGCATCTTGTTGT
TCCCTTGGCCGTAGCTCTGATCGGGTTCATCATCTCCTCAGTAGCCACGGGTATTGGCCC
ACGTTATTTGGGCGCCATGATTATGCTACCTGGTATCTGCACGGGTTTCAACATGGCGAT
TGTGTGGACATCGAATACAATCTATCGACCACCCTCGAAGCGTGCCGCAGCTGTTGCATT
CAACAACGCGGTTTCAACTCTCTGCAGCATCTATGGGTCTTACCTCTACCCTACCAATGC
CGGCCCGCGTTACGTACTCGCCTTTAGCGTAAACGCAGCCATGGCTCTCATGGCAATTGT
GGCTGCAACTGTTCTTCGTTATATGCTGAAGATGGAGAATGCAAAGATGGAGAAGGCTGA
GCAAGACGCCCTAACTGCTGGAGAGGAGCCCCCACCGAATAACGGTTTCCGTTACTTGAC
ATGA
>OphioH327g0005
ATGCCAGCATCTGCATCAGACAGGTCCGTTCTCATCGTGGGTGGTGGTGTGTTTGGTACA
TCCACAGCCTACCACCTGTCTACGAGAGGCTATGCCGATGTCAAAGTGCTCGATCGCTTT
AACGCACCTTCCAAGGACTCAGCAGCTGCTGATTTGAACAAGGTGGTTCGTGCTGACTAC
CCTAACCCACTCTATGCACGTCTAGGACTTGAAGCTATGAGTGTCTGGAAAGACCCAAAG
CACCCCATTTTTTCGGGCATGTACCGCGAAACTGGTTGGATTATGGGTGGCCATGAGAAG
ACCAAGCCGTGGTTACAGAGCTCATACGAGACCGCAAAAGCTGTTGGCCGTAAGGGTGTA
GAATTCCTGGGTGTTTCTGATATTCGCACACGTTGGCCTTCACTGACCGGTGCCTTTGAT
GGATGGACGAGTCTTTGGAGTCCGGCGGCTGGCTGGgtaggttaatgttctcatatttct
tttggttctttctgtttactgcaacccgcgggggttttgcccttttatttgaactattct
aactgataagGTTCCATCTGGCCAAGCTCTACTCTGCATGGCCAACGCAGCTCGCGCCAG
TGGTGTCAAGTACTGCTACGGTGATGCAGGTTACGTCAAGCGCCTTGTGTATGACGAGGC
TACTGGCGCCTGCATTGGTGCTGTAACTGCCGACAGTACAATGTACAAGGCCGACCTTGT
TGTTATTGCAACTGGCGCCAACACTGCGACATTGATTCCCGAGGCCGGCAATGAGGCCGT
TGCTCAGTGCTCGGCAATTTGCGTCATGCAGCTGACCAATGAGGAAGCCATCAAGTACAA
GGACATTCCGATTGTCGAGGACTTTGAACAGGCCATTTTCTTTCCGCCTGATGAGAACAA
CATGATTAAGCTGTGCAGCTGTCGCTGTCTCACAAACTACAACAACAAGCATTTGCCAGG
TGCCTCCATCTTGCACTCTCTTGGCGACTACCCCTATGACGGCTGTCCTAAGGAGGTTGA
AGACGAAATGCGCGCATTTGTGGCTGATGTCACCCCTGAACTGAAAGACCGTCCTTTCAT
CTCCACGAAGATGTGCTGgtgagtacatggtcaatcgttttgatccaattttgcagcgtg
tctcacgtatcttggttgctgtgttattttgctaacattgtagGGATGCCCTCTCTGGTG
ACCTCAACTTCCGTATCTGCCCTTTCCCTGGGAAGAAGAACCTATTTGTCGCTACGATTG
GCTCCAACCATGGTTTCAAATTCCTTCCTGTCATTGGTAAATATATTGCCGATATGCTCG
AGGGTTCGCTGGGCCAAGATATGCAAGAATTGTGGCAGTGGAAGCACGGAAAAATTCCAG
AAGATTTCAAAGATCCCCACCCTTACCCGCTGCGCGATCTGTCTACTCTTACTGGATGGC
AAGACAAACACGTTCATGGCAGAGGAAAGATGCCTTGGACTTGGAGCCGGTTGTAG
>OphioH327g0006
ATGGCACACAAGGATACCACCCCGGCCTTCAACGGCAACGACATGATCGAGGCGGCCCCA
GCCTACCACAGCGATAACCAGAAGGACGAGAGCACGGAATCCGGCGATGCCAGCAGCAAA
GACGAGGTTGTTGGTGAGATCGGTGAATTGTCGGCACAGCAGCAGTCTGATCTCGAGCAG
CAACTCACTGCGGAAGGCAATGCACGATTTCACCGGCTAGGATGGAAGCGCCTTGCAGTT
GTTCTGCTTGTTGAAGCTATTGCTCTGGGTGCTCTTAGTATCCCATCTGCATTTGCCACA
CTGGGCATGGTTCCTGGTGTAATTGTCTGCGTCGGCCTTGGCTTTATTGCCATCTACACA
TCCTACATCGTTGGTCAGGTCAAGCTCCGCTACCCTGAAGTCTCGCACTACGCAGACGGA
GGCCGCTTGTTGATGGGACGTTTTGGCTATGAGCTGGTTGGTGCCATGTTCTGTCTACAG
CTCATTTTCCTGGTCGGTTCTCACTGCTTGACTGGTGCAATTGCTTTCAACAACATCACC
AACGACGCCATCTGCTCTGTTGCTTTTGGCTTCGTATCCGCCGTCATCCTTCTCATCCTC
GCCATACCCCCCTCATTCTCCGAGGTTGCCATCCTCGGTTACATTGATTTTGCTTCCATC
ATCATAGCAATTGGCATTACCATTATTGCTACAGGCGTCGACTACACCCAGGCCGGCAAT
GTGGCACTCACAAAGGTCGAGTACAGCCTCTGGCCTAAGGATGATCTCTCTCTGGCTGAC
GCCATGATTGCACTTGGCAACATTGTGTTTGCGTACAGCTTTGCTGTTTGTCAGTTCTCT
TTCATGGACGAGATGCATACTCCTGAAGATTTCCCGAAGGCTATCTGGACCCTTGGAATT
ATCGAGATTGTTATCTACACCGTTACTGGTGCCCTGATATACGTCTTCGTTGGCCAGGAC
GTGCAGTCCCCAGCTCTCCTGTCTGCCGGTACCACCGTCTCCAAGATCGCATTCGGTGTT
GCACTCCCCGTCATCTTTATCTCTGGCTCCATCAACACTACCGTCGCTGCCCGTTACATC
CATGGCCGCGTTTTTAAGGACTCTGTCATACGCTTTATCAACACAAAGATGGGTTGGATC
ACTTGGCTAGGTCTCATTACTATCATCACCTTGGTTGCTTGGGTCATTGCCGAGGCCATC
CCCTTTTTCTCTGACCTCCTCTCTATCTGCTCGTGCTTGTTCATCTCCGGGTTTACTTTC
TACTTCCCAGCCGCCTTCTGGTTCAAATTGATCAAGGAGGGTCACTGGTATGAGCGTAAG
AACATTGTTTTAAGCATTGTCAATGGCATCATCTTTATCATTGGCATGATTGTCCTTGGT
GTCGGCACCTACGCTAGTATCGTTGATATCgtaagtatcatcgcactcaaccataaggga
gggtaaattcactatagctaacacacaacagATGAACAGATACAACGACGGCTCTGTCAG
CGGCGCATTTAGCTGTTCAGCATAA
>OphioH327g0006.1
ATGCAGTCATTCGTTGTGGTGTTATTGAATATTGATCCCCAAACACTAACTAACCTGAAA
ACCCCAGGACGAGGATTATGTGATGCCAGGCTTCCATTCCAACTGCCAGCTTTTGTTACT
ACAATTCCAACCGGTGCCGAAACAGGCAAATTCTTGACTGTAGATCTCGGTGGCACCAAT
TGTCGGATCTGTCTTGTCGACCTAGAGGGCCATGGCCATTTTTCGGTGACTAGGGCAAAA
TACCCAGTGCCGCCGGAGGTCATGGTGAATGAAAAGTCTGGGCCACTTTTTGACTGGCTT
GCAAGTCTCATACAAGCATTTGTGACAGAGCATCTACAGGACGGGAAGAACACTGCCACC
GATATACAACGAACCAGGACCCCCCTTGGGTTCACTTTCTCCTTCACTTGTGATCAAACT
TCTCTCTCCTCAGGTACTCTTATTCACTGGGACAAGGGTTGGGACATCCCAACGGCGATA
GGCCGTGACCCATGCCTCCTCTTGCAGAATGCCCTTGATGCGGCGGCCGTTCTTGTCGAG
GTTGTAGTCCTTGCAAACGACAGCGTGGGAACACTTTTGGCTCGCGCATACACTGCAGCC
AGCATCCCTGATAACACAGGTGTCATCTCTTCCAGGACGATTGCAAGTGTTATTGTAGGG
ACCGGTACCAATGCTGCCTATGTAGAGCAGCTTTCTCGGATCGAGCGCCACCCTCAGCCA
TCAGATATAAATGACAAACACAGCAGCTTGCCCTCTGTGATGGTCATAAACTCTGAATGG
GGATGTTGGGATGACAACCTCGTCGTTCTTCCCCAAACCAGCTTTGACGTCGATATCGAC
AGCAACTCTTCCAACCCAGGAGGCCAGATGTTTGAAAAGATGGCATCTGGCTTGTATCTA
GGCGAGTTGTTTCGTCTAGCTGTATGTGAACTGGTACACAGGGGAGACATCTTCACCTTC
AAGCCAGTGCATGATAATGCGCCTCTCTTACAGCGGGATGTTATCGACACTTCACTACTA
TCAGCGTTGGCTGAGCAGCATGCTTCTATAGCACAGAATATTGCCCTTATATCATCTCGC
CTTGGAGTCAAAGACGTTGGAGCTAAAGATGTCTATACATTGCAGGCCATCGCTGCGAGC
ATCACAACACGTGCGGCACGACTTACTGGTGCAGCACTGGCGGCGATTCTGATACAGTGC
GATTACAATGCTTCTGCCCCGAAAGATGATGAGCATACGGGACTGGCAGCCAAAGCCGCG
CCAAGTACCTCGCCTGCTGGACAGGAGGATACTTTTGTTACCAACGATACGAAGAGACAC
TGGGCAGTTGCCAGTATGACAAAGATTCTCAGCACGGTATCATCTAGTGTCCGCGATATT
CTCTCCTGTTGTTTCCCTGTCAAGCCGTCACAACGACGGGGCACCTCGCAATTTGTAAAG
CCGTCCCATGAGACATCAGCATCACTATCGGGGGAAGAAACTACTATCAAAGATACTGTT
GGAGTGGTCACAGAAATCGTCGATATTGGAGTCACTGGCTCGGTAATTGAATTACATCCT
ACTTTTGAGGCCGAGATGCTGATAGCTATTCACGAACTACCTTTCACAGCGATAGACAGA
CGGAGGAAACTGCGCACAGGGTTGTGCAGCGATGGCAGCGCGGTCGGTGCAGCACTGATG
GCGCACGCAGCATTACACCAGGCAACATAA
>OphioH327g0006.2
ATGAGTGAGACACGCGCTGCGAACGCGGTGAGCACAACACGTGATCATATTGTTGTCGGT
CGGGGCGCAGCTGATGAGGAAGCTGCCGGAGGACGGCCAAAGGCTGCCAAAGCTTGTGgt
aggtgaacagctctattaatgaaactaacgggtatatgctaaacatgtagTTAACTGCCG
CAAGCAAAAGATGAAATGCATCGCGAGCAATGATGTCCACAGTTGTCGTCGATGTCTACG
CACAGGAGTTCCTTGCATCTTCGTACCGCGTGCTAATGCAGCAACTCTGCCAGAAGGACT
GCTCGCTGCGGCAGGTGCTAGTGCATCGTTAGACGAGCATTTCAAACAGGATGTGCTTCG
ACGACTGCGAGCACTTGAGTTGGCTGTTGCGTCATCTCAAAACTATGCTGGTAATGGACA
AAGCAACGACTCACTTCCGGGGACTATTGGGTCTAGTGTAGCAAGTACCCGCATACCGGT
CGACCACGACCTCGCAGAAGACTCTGACAGCGTGTCTGAAAACACATCCCCTCTTCCAGT
CGCATATGCACCGCTGGCTGCACTATGGGAAGCTGTCTCGGTGCTCCGGGAAACAGCTCC
AGCCTCAGTACCGCGCCGTATCTGGAAGCGCATAGCAATCGGTGATCTCTGGCTTGCTTT
CCATGAACGCATGCCAGGCCTTCACTTCATGCCTCGCAAACAAACGTTCTCCGTACCTCA
GCCCCTCTTGGTTGCATCTATCCTCTATTGCTCTAGCATACGTGGTCCACCCGCAGTAGC
CGCCGACCTTGCCCCCCATTACTTTGTTGTTCTCTGTAACGCCATTGCACAGCTCAGTGT
TCCAGACAGTGCTATAGGAAGGCTGCATGGTCCAACCGGATCCGAAAATGGCGAGTCAAC
ACCATCTGAGGAGTGGGCCTTCCAAACAGTCCTTGGCATTGTCCTTGCCGGGCTCTTGGC
CGAAGGGAGTGAGAAGGTGACTGGCTTATGGATATCTATAGCTTATAGGCTGATTTTGGA
GCACTGTCCCGCGGATCAAACGTATGTGGCCAGCAATGGTGTAGGGCGAGAATGGCGGAA
GCTCTTCAGTGGTGTGCAGATTGTGGACTTGGAGCATGCGTCCCTACACCTCAGTTGCCC
TGTCATCCCAATTGAGAGCCCCTTACCGATGCTCAATATTGGTTATCGAGATCAGCTGTA
TCGACTCAGCCGGATGATGCACACCGGCCTAACACATTTCACCGGCCGTGGACTACCAAC
TATCTGGTCGGTCTTCACGGTGGGAATTGGTGGCAATCAAGCAACAACGGCCGCTGCAAC
ATTCACCCCTATCGATGCAGCAATCATCCGCGACTGGGCACATCAACTGGACGCTTGGTT
GGTGGAATTCAGTAACACGCCACCTGATTCATCGCGTTCTGCATCTGCCGAGCAAGATCG
CAAGCTTGTTTATCGGCAATACGTCCTACACAGGCTCGTTGTTCTAAGCATATACCATCC
TGCCCGTGGCTGCGACTTATGGAGCAACAGCATAACCCCTCAAGAGCAACATGAGCTATT
GCCTAGTGCAAGGGCAACACTCAAGCTCCACTTACATGATGATAGTATTTGGAGTAATTG
GGATTTGGTGATGATTACATGGGCTGCTCTAATTGTGATCCAGGGGGTTGAGGGTGGCAT
GGGCGAAGCTGATGgtgagtatttttagcccccagaacaaatgctgatctcagccctttc
taacttgtaaacagATTTAACAAATATCCGCGTTCATCTCGACATGTTGAAGCGAATGAA
TGAGCCAAAGTCTAAACTCTGTGATCGTCTAGTCGTCCGACTAGAGCAAAGTCTGCAGGG
CGTTCACACGCCGGACATCAATATGAATATCTCTCAGCCTGGATTCCTCCCAAATGAAGC
CGGCGCGGAGAGTGAAAATGTAATTTATAGCGAGTGGCAGATCTTTGACCAGTCTAGCTT
GAGAGATATTCCGTTCCCTACCGAGTGGTCATAA
>OphioH327g0007
ATGCGTCTGATTGTCCGCTCCGACGCAGAATCTGCATCACAGTATGTGGCAGAGTACATC
ATTGgtatgctaccagaagatcatgtctatgttttagatcattagagatattaacagaag
cagAGCGTATCAATGCCTTCAACCCTACTGCTGAGCGGCCGTTTGTCCTCGGACTGCCCA
CTGGATCTAGTCCACTTATCGTCTACAAGCTGCTCGTCGAAGCTTACAAAACTGAGCGCA
TCTCATTCCGCCATGTGACCACCTTCAATATGGATGAGTACGTGGGCATCCCGCAAGAGC
ATCCTGAGTCGTACCACAGCTTCATGTTCACACACCTTTTCCGCCATGTCGATATCGACC
CAATAAATGTGCACATCTTGAATGGAAATCCGGCAGACAACAACTATGCCGGCGAGTGCG
CCCGATACGAAGCTCAGATTCGTGAAGCTGGCGGCATCGAGCTGTTCCTGGGTGGCGTGG
GAAGTGATGGTCACATTGCCTTCAATGAGCCGGGATCGTCACTGGCATCATGTACGCGGG
TCAAGTCTCTAGCGTATGAAACACGCGTGGCCAATGCTCGTTTCTTCGACGGTGACTTCT
CGAAGGTGCCCTCAATGGCCTTGACTGTCGGCGTTTCTACCATAATGGATGCGCGCGAGG
TTGTCATTCTGGCCACTGGTCACGGAAAAGCTGGAGCTATACAGCAGGCTGTCGAGGGAG
GTGTCAGCCACATGTGCACACTTAGCTGCTTGCAGATGCATGCTTGTAGCATGATTGTTG
TTGATGAAGATGCGACACTCGAGTGTCGCGTGAAGACTGTAAAGgtatgtgactaccctc
cacgaggaggaaaccactcacaatatgttttagaccactgacaaaagtgacagTACTTCA
AAGGAGTTGAGCAGACGATCAGGCAGGATATTCCCAAGACACCAGAGCTCGGACGCCGGA
AAAAGCTTCACACGCTAAATACCGACGTGCCCTTATTCAATGGCGATGAGGGAGAGCTGA
CGCCGGATAGTATGTCGTCACGCATCACAGCACTTAGCCCAAAGATGCTTAGTGTGCGGT
CGGCAACCTTGTCGTTTGCAGAACTCGGAGGAAACAACCATTAA
>OphioH327g0008
ATGTCCGATATTCAGGAGAAGACGGTCGACATGACGGCACCGTCCTCTACGGAGAAGCAG
ACACCCGATGCCGATGAGTTGCGTCTTGCGCAGATGGgtgagattttctagctataatgc
actgcattctcccatgcagacttgactaactattcagGCCACGAACAGGAGCTTAAGCGC
CATTTTACGTTGCTGTCCCTCATCGGTCTTGCATCAACAACTACCATTTCGTGGACCGGT
CTCGGTCTTTCTATTGTTACAGAAATTGGCGCTGGTGGCCCTGGCGCCATAATTTACGGC
TTCATTCTGGTTACTATCCTGCAATGCTTTCTCGGCGCGTCTCTTGCCGAGTTTGTTTCT
AGCTACCCTACGGAAGGCGGCATGTATCACTGGATTGCGGCCATTGCACCGCCAACCTAC
CGTGATTTCCTAAGTTTTATCACTGGCTGGTTTACCGTCTGTGGCTgtaagtcatggtat
ttccaatgtcaacttggctattggcgagactaacaatggcacagGGGTATTCACTACTGC
TTCAACCAACCTCATCTACGCTCAAACTATGGCCGCATTGATTGCAATCTATCACCCTGA
CCTAACCATCAAGACGTGGCAGGTGTTTGTCATCTACCAGGGCCTTAACTTCATTACAGC
TGCCGTGGTGCTTTGGGGCAACCGCACCATTCCCGCTCTGAACAAATTCTCGCTCTTCTA
TCTCCAGATCGGCTGGTTTGCCGTTCTCGTGACGGTTGTTGCTTGTGCCCCTAGCCACCG
GGATACCACGTTTGTATTCAAAACCTGGATCAACTCTACTGGTTGGAAGAATAATGCCGT
TGGCTTCATCACTGGTCTTGTGAACCCACTATACAGTCTTGGCGGCCTTGACGGCGTTGT
TCACATCACCGAGGAGATGCCCAATgtaagtgtattatcgatgacattactggaacggtt
aatgagttctgtggctaacaagatagCCCTCGCGCAACGCACCCCTGGCCATCGCTATTA
CCCTTGTCATTGCATTTGTCACTGGTCTCACCTACCTTATTGGTCTCATGTTTTCCATTC
AGGATTACAGCGCCCTGTCGACTACCAACATGGTTCTGCCCCTGTCAGAGCTTTTTTACC
AGGCAACAAGCTCTATTGGCGGTGCTTTTGGCCTCACCTTCATTCTATTTGTCGCCCTCG
GCCCATGCGTCGTATCGTCCCAGCTTTCCACCAGCCGTGTTCTTTGGGCATTTGCTCGTG
ACAGTGCCATGCCTTTCAGCAACCTCTGGGGTCGTGTGTCCAAAACACAGGGTATTCCTT
TCAACTCGCAGCTTCTTGTCACCGCTGCGAACGCTGCTCTGGGGTGTATCTACCTCGGCT
CGTCGACCGCCTTTGGAAGCATGCTTGCATCAGCCGTTACCATCAACAACATCTCATACT
TGATCCCTATCCTTACAAACCTTTTGACTGGCCGTCGTAACATGTTCCGTGGTGTCTTCC
ACATGGGAAAGTGGGGCTTCCTAGTGAATAGTGTTGCCGTCGCTTGGCTGATATTTGCCA
TTGTCTTCTTTAGCTTCCCATACACTATGCCGGTTACTGTTCAGAACATGAATTACACTT
GTGTCGTGGTCGGTGGTATCCCCGTGCTTATTCTTATCTGGTGGTTCTTTGGCAACAAGA
CATACAAGGAGAAGATTGCAAAGAACACAGCCGAGGGTCTTATGCCAAGTCAGTGA
>OphioH327g0009
ATGCGCGTCTCAGTTGCCTCTTTCGGCCTCCTTGCTGTCGGTGCACAGGCCGTAAAGTTA
TCGGCAACGGTTCAGGATATGTTTGATGGACACATTGGCTTCATGGACAACATTTACGAT
CCTACTGCCGGGTACCTATACAACTTCTACTACCCGCTTGCTGCTGGACCTCACGAGACT
CGCTCTACCGTGTGGTATGCCACCGGTCTGCTGCAGCGCAACAAAGGCAACGATGTCAAG
AATGCTGTGCGCATCATTAACAGCGTCATCGATGGCCAATTCAAGAACAAGGAAGACCAG
TGGTATGGCGACTATCAGAAGTACCCTGAGGAGCCCACAGTTGGCACAGATGCCTACGAG
CCTTCGgtgagactcaacgtatgccgcctgatacgcattgtacccaaactaacattgtag
ATCTACAATACCTGGGACCCCAACTGGCGCGGCTTTATTGGCACTGCTCTGATGATAATT
TATGAGGAGTTTGGTCACCTCATTGGAAAGAACGTGCAGGCATCCATTGCCGAGTCACTG
TACAACAACAGCGTTGGTGACAGCTACCGTGTTGGTGGTGTTGACAATGACAACCTGTAC
CCGTCGTACAGCAACCCGGCTCTGATGCGTGCTGTTGTCTCTGGCTGGGCCGGCCGCAAG
TTTAACGACGAGAACATGACCGCTGCTGGCGAATTTTACGCCCAGGAGATCATTGACCTG
TTCAACATGAACGATACTCTATCCGAGTTTAACGTTCCAACTTACTACGGTATCAGCCTG
TCAGCCTTGACTCTTTGGGCAAAGTACATGCCATCATCGTCGGTCATGGCTAAGAACGGC
CCCAGAATGATCGAAGATATCTGGACTGCATTTGGCGACTTTTACAACGCTCGTCTGCAG
AACCTTGCCGGTCCCTGGGACCGCTCATATGGCTGGGACATGAACAAATACGTTGCCATC
ATGTCTCTCTACATCTGGTCGGTCGCGGGCCGCGATCATGTCTTCTCTTCGTCCGAGAAG
CCCTGGCTGCTGGCTCACGCCGACGATGGCGAGTTTGTCCCCATTGTATCAATTCTGGCG
TCTTACCACAACACCATGGTGCCAGCTTCTGTTGTTGACCGGCTCAAGTCTTTTGGTCGC
ACTGAGCGCATCGTGCACCGCCAGGCCTACAGTCCTCCCTTTGACTATCAGGTGCGCAAC
ATTACCACCTGGTTGTCTGAGAAGCTTACCATTGGTGGTGACTCATACAACCAAACTGTA
GTTGGTGGTGCCAGCAAGGACTCCAATTCATTCAGCCCTGCTATTGCGCACTGGTACCGT
GATGCCACAAAGCTGCAGAACAGCAGCGTCGGCTACTTTAGCCTGCATCCCTCTGAATCG
AGCCTTAAGGCCAGTGTCGGTGCCCACTGGCTGAACCTCACCTACCCTGCTGGCAACGCC
TCCAGTGTTTTCACTTTTGCCATTTCATCGAACCCTCTAGGTGGCACACGTGACGTCAAG
GGCCTGTCTAATATTGATGGCGTGTCCATCTCCATTGGTCCTGGCAGCAATGTCAACACT
ACTGCCCATGTGGCCTTCTGTGGTCTCATGGGCGGTGACTGCAACCCTATCCAgtacgta
ttaatctggatgcaatttttttattgtgatattatgatcatatttctaacaaaggcagCA
ACTTTGAGTTTTGGAATCTCACCTTCACGATGCCTGCCAAGACTACAGCTCGGCCACAAC
TCAACCTCCGCTTTGACATCAAGGCCTAA
>OphioH327g0010
ATGACCATCAAGACCGCACCGAGTTGGCCCGCTTGGCCTGAGTTTGGCAATGTCCCTGAG
TGGCATCTCCAAGATTCTGATTTCCTTCGCACCAAGAAGGAAATTATTGCACAATATGGC
GAAGAAGCTCTCCGCAAGAGCTGGCTTTCTGTCTGTGCTGAGCTCGCCGATGTTACAAGG
CAGCTCATCAAAGATGGAAGCAATTCCATCCCCTCTTTCGACATGTCTTCCGTTGTTGGC
GGTTTGAGTGAATCTGATTTGGCTCTTGTTAAAAAGCGTGGCTGCCTTATAGTTCGCCAA
GTTGTTCCCGAAGACGAAACGCGCAAACAGTACGACATACTACAGACATATGTCAAGGAG
AACAAGCCTAAAGTTAAGGCCTGGCCAGTCGAGAGCCCCTCTATGCTCATGCTTTATGAC
TCTCCCACCCAGATCGCCATTCGGACGCACCCCAACCACCTTCGTCTCCAAGAAACACTG
AACAAGATGTGGCACGATAAGTCCGGCGTATCTTCGCCTGAGCCCCTTCTCTACTCTGAT
GGCATCCGTGATCGACCACCAGGTGCACCATTTTTGGGATTGGGCCCACACGTTGACGCT
GGCAGTCTGTGTCGTTGGGCAGACAAGGTATACCGCAAGTCATATCACAACATTTTTGCT
GGCACTCCGGAGTTGCATGATTGTTACGATCTGGACGCACGTCGGGATGCCAACCAGTAC
TTGTTCCCGGGAGTGGCCCATTCTCGGGTTTTTCGTTCTTTCCAAGGATGGACTGCGCTC
ACGCCCGCCGCTCCGCGCTCCGGTAGCATACTTTTGTATCCCAGTGTGAGGACCGCTATG
GCATACATACTATTGCGTCCTTTCTTCAGTCCCCCTATCTCGAATGAAGACATCCTTGAT
GCGGAGAAGTGGACTTTTGACCCAGATAGTCCTTGGTTCCCTGGTACGGAAAAGCCAGAT
AGCCAACGCGTGAGCCGGACATCTCATCCACACTTGCGGCTTGAGGAGTGCCTCGTTGCT
GCACCAGCGATGCGACCAGGTGATAGTGTCTGGTGGCACACAGATgtaagtccatatgta
caacatggtcaataaactcattattatagtgctgactgttatagCTCATTCACGCCGTGG
ATACGGAGCATTTTGGAACCGAGAATGCAGCTGTAGTCTTTATTGCTGCCTGCCCTACAA
CTCCAGTGAATGAAGCATACATTAAGTCCCAATTGGATGCCACCCGGACTGGCCGCCCGC
CACCGGACTACGAAATGGGAGCCGGGCCGCTGGATGAACGCAGCTTTATCGGATACAAAG
GGCACAGTGGACTTGCAGGCCCGGCCTTGCAGGCTCTTGGAGTTGACAGTTCGGTGTGA
>OphioH327g0011
ATGTCAGTGCTGGAGCGCAAGTACGTTTCGAAGCTTGTTCCGAGAAACAAGCGCGTTCTC
ATGACGCTGCTTGTCACAGTTGCTGTTGTCAACTCTGCAgtaagtattttccaatttcag
tatccaagaaacgtcagatgtcactgaaactcactctaaagACTCTCGGCTATGATGCCT
CGGTTATGAACAACCTGAATCAGCTACCCTCGTACACGGACTACTTTCATCTCAACACGG
CCACACGAGGCCTTAATACTGCGACAGCTTGGATGGGCAATCTGTTTGCTTGCGTGCTAA
TGCAACCGGTCACGGATAAACTGGGTCGTAAAAACGGTATTCTTATTGCAGCTCTCATTT
GCTTTGCCGGTACGATTCTACAGGCCGCCGCTCAAAACACAGCCATGTTTGTGATTGCTC
GCTTTATTGTCGGTGTTGGTGCTGAGCTGTCTAGTGCTGCCGCGCCCGCACTGCTTGGTG
AGCTTTTGCCAGCCGCAAGCCGTGGATGGATGCTTGGATTATTCTTCTCATGCTTCTACG
TCGGCAGCCTGATTGTGTCGATTATTACATACGGCAGCCAGCGTATTCTGAATACCTGGG
CTTGGCGTCTGCCATCTATGTTGCAATTTGTTCCAAGTGCCCTCGCCATATGCCTGCTTC
CATTTGTCCCCGAGTCTCCTCGGTGGCTTATAAATAACGGCCATTTTGAGCATGCGCGTG
AAGTTCTCATCATCACGGAGGGAGACAGCGATCCCCACTCGTCCAAGGCCGCATCATTGT
TTACGGAGATTGAGGTCAGCATTGCAACTGAGAAGGAGTTGTACCCACGCAACCCTTGGA
TCGAGCTATTTAGTACACCAGCAAACCGCAAGCGCCTGGCTATTCTCATATCTTTTGGTG
TGATGTTGGAAATGTTTGGTAATTTCGTTGTCTCTTATTATCTCACAGATATCCTCAACC
AGGCGGGTATCAGCCGCACAGAGACGCAGACACAGATTACCGTTATCTTGAACTGTTGGT
CCTTTGCTGTTGCAGTTCTTGGAAGCTTCACACTCGACAAATTGGGACGCCGGAAGCAGA
CCCTGGGAAGCATTGCTGGAATGATTGCTTCGCTCTTCATTCTCGGTGGCCTCATCAAGA
gtcagttcatcatgtctattccgtcgaatttctttgtcattttcaatctatactaacaca
tttagAGTACGGAACTACCGATAACAAGTCCGGCATTTATAGCGCAATCGCTTTCATCTT
TATTTTCCAGGGCTTCTACGCATTTGCCATCACACCAATGACCAGCGTTTATCCTACAGA
GGTTTCGCAATACAAGCTACGTGCGGCTGGTATCGCCATTTTCCGCTTCGTGGAGTGTGG
TTTTGGgttcgtacagcttctacaccattaattcgttctcattggataagactgacaatt
aaatagACTAATGGCATCCTTTGCCATGTCATTTGCGATGGCAAACCTCGGATGGAAGTT
CTACATTATCAACGCCTGTATCGATATCATCTTCCTCGCTGTTGTCTACTTCTTGTTTGT
TGAGACTGCCGGGCTTACGCTGGAGGAGATCACTCACAAGTTTGAGGGTACCACCATGAT
TCTTCAAGCTGCAGAGGAGAGTCCAGCTATCGATGAGAAGCAGAGTGCTGTTGCCAAGGC
AAGCTCGTTCGATGTTGAAAAGTGA
>OphioH327g0012
ATGACAGCCCCCGCCGACCAGgttggtttattttcccgaacgcgtgttttccgcttgtct
tcgatttgccagctactgagtatggcaactatcctgccgtatgccataatctttgcaacc
acaactgtcgatcactacgtgattccattatcacgtatatcatgtatcttggggttctac
tctagcatcactgcttattagacctctctccccgatgaaatcctcgcattttacgatagc
acttgaagtcaggctatcgcattattccactgatcaagtatcaaatttctaacaacacct
attcagATTATCATCGATCAGCTCAAGACGAATTGGGTATGGATTCCGGACTGGGTTGAC
TCTCCATCACCCGGCGAGAATACGGCCGGAAGCATCGTCAATTTTTCTAAATCTTTCACC
ATTGACGATGTAGTCCCACCGCAGTCCATCATCCATGTTACCGCCGATACGCGCTATAAG
CTGTTTGTCAATGGGACCCGTGTCGCAATTGGGCCGGCACGAAGCAGCCCGTGGATCTGG
TACTATGATACGATTGACATCGGTCCCTACCTAAGAAAGGGCCAGAACAAGATACTCATT
TCCGTCCTCCGGTACTTCGCCACAGTACGCGGTGCCATGCCATTTGCCCGCACTCCATTT
GCTGGGTTTACGGCCATCGGCAGCATCGGTGGTATAAGCCTTGAGTCCAGGGATGGCTGG
ACTGCTCGCATCGACAACAAAACACAGTTTCCCACTGGTCTGAACGATGACATGTTTCTT
CACgtgagttatgctagcttgaattttggtctcactgttattctttctggttcggcgtgg
atctaacttttttgtcccatttcagATAAGTGAGCGTGTATCGCCTAAACCATCCGGGCC
GGCACTTACGCCTGTGCCATACAATATAGGCAGCAATAACGGAGATCTCCACCCGTGGCG
CTTAAGGCCAAGGGCCATTCCCATGCCTATGGAATCCCATGTTCAAATGGTTCGTGTTGC
CAACTGCAACACGACTGCCTCGCCGGACTCTTGGCTTTCCGCCCTTGCAAAAAAGACTCC
TCTTACTCTAGAGTCGGGCTCAGAGCACACCGTCGATATCATCGCGGAAGTGCACAGCAC
TGCATTTCTTAGATGGTATTTCCGGGCCACTTCTGTTGATCGCCTGAGTACAGACATCAG
CACACAGGTCTGCATCAAAGCAGTCTACTCGGAAGGATATGAGCACCAGCCGCGCAACTA
TCCCTTCTTTCGTTCAAAGGGAGACCGCCTCGACACAGAGAATGGCCATATTATCGGTCC
TTTCGACGAGGTCTTATTGCATGTCACTGGTACTGAAAAAGGTTCTGGCGGTTTCACAAG
CTACGAGCCGTACTGGTTTCGCACTTTCCGCGTGATAAGACTGAACATCACCGTTACGGG
ACCAGCGCCAGTAGAGTTCCATGGCCTAGTTGCAACGCAGGTCAATTATCCCATGGCAGT
CAAGGCTCGTCTACAACATTCCAGCGACGCAGACAGCAGTTCCATGTGGGACGTGTCAAT
CAGAACAATGCGTAACTGCATGTTCGACGGCTACTCGGACTGCCCTTTTTATGAGCAGCT
GCAGTACTCAGGAGACTCGCGCTCGGTCGGTCTGTTTCATTATCTCCTTTCGGGAGACGA
CCGCTTAATGAGGCAAGCTATCACCAATTTTGGTGCTTCAGTCCTCGAGGAAGGTCTCAC
ACAGTCTCGCTTCCCCTCCCAGACACCGCAGATTATCGCTGGCTTCTCTCCGTACTGGAT
TTTGCAGGTTTACGATCACCACCTGTACTTTGGCGATACTGCATATGCCAAATCTTTCTT
GCCACGCATCGATGGTGTCCTGGAGTTCTTTGATCGACATGTCGATGCCAGCGGCTTGGT
GTCTGGGCTTCCCAGTGACGTGTGGCAGTATGTAGATTGGGTTACTTCTTGGGGTGCGAC
GACCACTCACAACGACAAGGGTGTTCCAACTGCTGGACGCGAATCCAACTGCCATACATT
TTTCAGTATGCTATATGCCTATGTGCTGCTCAAAGCAAGTATACTTGCTCGGAACGTCGG
CCGCCCTGGAAACGCGGCCGAATATGAACACCGAGCACGGAAGCTGGTAGAGGCTATCCG
CCAGCACTGCTACGATGGCCACTTTTTTGTCGATACTACCAAGGATGCGGCAGCCCGCTT
GCCTCCCGATGCACCCACGGCTTACTCACAGCACTGTCAGGTGTTTGCTGTGCTCTGTGG
TGCTTGTCCAGAAAACGACCGGAAGCGCATTCTGACAGAGTCTTTCTCTGCGGAGAACGG
CCGGTTCTCAAAGTGCAGCTACGTGATGATCTTCTATGCGCTGCGGGCATTTTCTCTTGC
TGGAGACGATGCTTATGAGGAGTTCATGTGGCCTAAAGTTTGGGCTCCATGGCGCAGAAT
GTTGGCCAACAATTTATCGACTTGGGAAGAAGATGATGTTCGCCAGCGTTCAGACTGCCA
TGCTTGGGGCAGTGTGCCAATCTATGAATACTGTACAGAGCTCGCTGGTGTGCAACCCAC
TGCGCCTGGTGCATCCGAGATCAGGTTTAAACCTCGTCTTCGCTTGGCTGACAGCCTAGA
AGCAAAAATATGCCTGGGGGACTCTAACCTAGCTACAGTACAATGGCAGACAGCCAGTGG
GTCTGTGGACGTCCAGCTTCATTTATCGAAGCCTATCATTGTAATCAGCATGCTACCCAA
TGGCACAACGGTTAACCACGGCCCTGTATTGCACGTCGCCCTGACGTGGAAACCTTGA
>OphioH327g0013
ATGGCTGACATCACAGGTCCCGGCATCCTCTTTGTCGAGGCCCGCATCTCGCGCCCTGAT
ATATTGGACGAGGCTACCTACATGAACTGGTACGACAATGACCACATTGTTGAGATTATC
CAGACAAGTGGCGTTGACTCGGCGTTTCGGTACATTCGTCCAGGCAACGACTGGCCTTAC
CTTGCTATGTACGAGCTTAGTGATATTGCGTTTACACAAAGTGCCGAATTTCGCAAGATC
CGTGTTCATAGCGACATCTTACCCGGCTCTAAACTTGTTTATGATCTGGCTGACAACAAT
GTGCGCTACTACAAGCTAAAACACGTCTTTGATCCAACGAAGCGAGGCCCCGGCCATACG
AAAGCCATCATTGCAGCCCAGATCGAGTTGGAGCCAGAGTCGGACGGCAGTGTTTCCGAG
GAGGAACTCGACAAGTGGTACCGCGGAGAACATCTTGATCGATTGGCAAAGTCAGATCCA
GGTTATCTAAGAACCACGCGGTTTAAGCTAGTCTATGCAAGGTCGAATGCACAATCGCGT
GCTCTCAAGGGGTTGCCAGTGACATCGGGCGAGCCGCAGCCGTCGCCGCCGAAATGGTTG
GCACTGCACGAGTTTGACACAGAAGATATAGACATGGACGTAATCGGGAGGGCAATCGAC
ACCGAATGGGCAAGAAATATTCACTCCATGTGTAAGACGGCAGATTTCCCGATTTATAAG
ATGGTCAAAACACACGGCACCGGCGATTGGTTTCACAACATTGAGGCAGCGTGA
>OphioH327g0014
ATGAGGATATTCGCCACTGGATCATCCGGCGGCATCAGCCTCATGACGGCACACAGCCTG
ATCAACGTTAATCTTCATGCGCGCAATTCCGCGCGCGCCCGTTATGCCAAGGCCGCATAT
CCTGATGCGGCTGCCATCCTAGCTGGCGACCTGACGAGCATTGTCGCGGCCAAGGAgttt
gcggctagaattaacgcaattcatatagagcttgacgatgactcaacctccgcatataac
ctcaagCGCTGTCTTCGATATTGTTATCCACAACGCAGGCATCTACCTCTACCGCGGACC
TGGCTTGCAAGCCAATGGCAACTCAGGCTATCCACGTCTCGTCACTGTCAACACACTGGA
AGGGCCGGTGGGCACACAATCTCAGCAGTGCCAGAGTGGCCAACTTTGA
>OphioH327g0015
ATGGCCGGCCTCAGCCCTCAGATgtgagttttgcgacgtgtcgattcagtcggcattggt
aatcgagcatctagcattgagtctatatcgtggtcattgaatcctatgatccttgtcttg
tggtcccttggaacggctcggtacttggtgcttgatgctcgactaagcctgtaagcttcg
ataacccatactaactgcgcagCACCAACCTTGTCATCATCCTTGGTATGATGCAGGTGG
CTAAGAAGATCCCCTTTGAGGATCCCGATGTTCTTAACATTATCCGCGCCGTCTACGCCT
CAAGCAACCTGATCATCCTCGGCATCTACCTCTTTATTCAGTCCAAGATTAACAAGAACA
AGGgtatgtagcttcaataacattgcgctgtttatttcaacttttgctaaccttcagACC
TCACTACCCTCAAGTATGTTGAGCCGGCTCCTTTGGGCTCCTCTGAGGAGGGCAAGCTCG
TCACGACAACCGTTCACGCCTACGACAAAAGCCAGCTCAAGGCCCTTATGCGCTCGCAGA
TGATGGGTGTTGCTATGATGGGTTTCATGCACGTGTACATGAAGTACACCAACCCGCTCC
TGATCCAGTCCATCATTCCCCTCAAGTCCGCCCTCGAGTCCAACCTAGCCAAGATCTACG
TCTTTGGCCAGCCCGCCGCCGGTGACCTCAAGCGCCCCTTCAAGGCTGCTGCTGGCATGA
TGGCTGGTCTGCAGCAGGGTGCTGCCCAGAGCGACAAGAAGGCTGTCGAGTCTGCCGAGC
GCGCCGGTCGCGGCGGTGCCAAGGAGGAGTAA
>OphioH327g0016
ATGGTTCAGTCACCAGCACAGCCAGCGGGTACGACCGGGCCGGCACCAGAACAGCGCCAG
CAAATAgtacgtggattgaagattgtgttccaacgacatgccctgatagtctacgttcag
gaacggttgctaatcttttcaacagGAGGAGAATAGAATCCGGGCAAAGGAACGGTACCA
ACAAAAAGATACAGCACTGACACCCGCCAAGGGGTACATTGCATCGAGTGATGTCTACGT
CGTCGGCGACAAGCAAGACAATTCCCGAAACGCCTCAAATCAAAAGGACACGAGCACGAC
CACGTACACGCCAGATCCAAGAGCAAGTGCCAACTCCCGAAATGTCACCAGCACAACTAT
CCCTACCACAACCAATTCTCCTGCGAAGCGCCCACATGCAGCCATATCTGCGTCCGATAT
GCCGACTAACAGTCGCAATGCTGCCGGCCACCAGGACGTTGAGATACGCCCGGCCAAGAA
CTTTGCCAAGTTTGTCGACTACAACTTCAGTGCCATGACAGATACCAAGGGAGGTTTCTT
ATCGGGTGACGATGACCCGTGGCGGCAAGGAAGCAAAGACGGTGCTGGTGCAGGAGGCGC
AAACGACAAGCCGGCACACATGACTGTCGCCGAATGGGAACGACTCAAAACCATTCGTAA
CCTCAAGCGGCTCAAACAAGGGCCTTACGAGCCGTCACTCAGTGTGCTCGACGACGAGGC
CACCATGAAGAAGTGTACCGAGTGCGGCAGCCGCGAGATCGACTGGGTCTGGGAGGAAGT
TTTTCACGTTTGCGTGTGTGGCGATTGCAAAAACAAGCTGCCCGAAAAATACTCTCTTCT
CACCAAGACTGAGTGCAAAGAGGACTATCTCTTGACTGAACgtgagtttttgaagaagaa
aaaacagaactgagaggactacatatactctacattcaatgctaacaaaaaagCCGAGCT
CAAGGATGCGGAATTGCTCCCCCATCTCAGCCGCCCCAACCCGCACAAGACGCATTGGCA
CGACATGATGCTTTTCTTGCGCTTTCAGGTTGAGGAGTATGCTATCAAAACCAAGTGGGG
CTCTGCCGAGGCTCTCGACGCCGAGTTTGCCCGCCGTGAGGCGGATAAGAAACGCCGCAA
GGAAGCCAAGTTCAAGGAGAAACTGCTCCAGCTAAAAAAGAAGACGCGCACCGAGGCCTA
CCGACGTAACAACGCCGCCGCCGGAGGGAGTGGTGCCGGCGACCGGGCCACGACGTTTGG
CGACGCCGTAGGCAGCCAAGGTCGCCATGTACATGACTGGGGCCGTGCTGTTGAGAACGA
GGCCGGCATGTCGGTGAAGCGGTGTCTGTCATGCAATATGGAGGTGGAGGAGCTGGAGTT
TTAG
>OphioH327g0017
ATGGGTTCCAACCAGGGCCTGTCCGGAATGGCGGCCAACGACCTGTCCAACCAGCCACAC
GCGACCGAGTACACCTTGCAGGgtaggttccggtgaaaatcctcgttagaaccacgaact
ggtcatcaactaacaaacagGTGTCATGCGTTTTCTTCAGACGGAATGGCACCGGCATGA
ACGCGACCGCAACGCATGGGAGATTGAAAAGCAGGAAATGAAGGGCCGCATAGCATCGCT
TGAAGGCTCGGCACGGAGAGCAGACGCGACGCAAAAGGCACTCAAAAAGTATGTGTCCAT
CCTTGAGAAGAAGGTCAAAGATCAGGCCATTCAGATCAAAACGGGCGGTGCAAGTCAGGC
CGGCGCTACCACCACTACCCTAAGTACCGAAGAGGAGAGAGAGCAGTTTGCATCCAAGCT
GCTCGAGAAGCTACGAGACAAACCGCCCAGCTACTCCGTCGATGACGAGAATCAGCGGTC
CGACCTGCGCTCGTTTCTCGACAGCTGCCAGGCCGAGTTCAACTATCTTATGATTTCGCC
TGCCAACCCTATGCCACCACGAGAATCGCCACCCCTGCCGCTAATGGAAGATTTACGCGA
GGATGACTACAACATGTCCATGGCCCAGCAGCAGCAGCAACAACAACAACAACAGCAGCA
GCAGATGGACCAAATTTCGCGCCAGGTGCCTGCTGGGGGGTACCGCCAACAAGGGCAAGG
CCAGACCAACCATATTGGGCAGCAGCAGCAGCAGCAGCAGCAACCAGTTCAACAACTGCA
ACAACAATTTCCTGGCAGCAGGAACCCGGAATACCAGCCGACACCCATGAGCCGGTCTGG
CGGTGACAGCACGCCCGGCAATGCATACGAAAGTGGAACCCCGGCAGACTGGGCTGGCAG
CGCACAAACGACCAACCCAGCCGCTAATCACACTCAAACCGACGACCGTTTTGCTGGGGA
CATTCGTGGAGGAGCACCGCTGGCTGACAAGGCTGACACATCACTGGACTCAACCTCTAC
ATCTTCGTCTACTACTTCATCATCTGCCGACGCATGGGATTTTAACGAAGGTCCGACTTC
GTTTCCCGAACCTAGCCAAGCACAACAAAACCTGTCCTCACACCGCCCAGATACCGACGC
ATTTCCCATCGCAGACAGCTTACCCAAGTCGCCTGGTCGGCAACCTGGCTCGCACCGCCG
CAAGGGCAGCATGTCAAGACGTCGCAGCTCCGACCAGGAGGCGGCACTGAATGCGTTGGC
GCAAAAGGCTGAGAGCAGTAGCTTCAAACTGCGGTTTGGGCTGCGCGGACACCTCGATAC
GGTGCGCACAGTGATATTCTCTGGCGGTGGCAGCCCTGGTGAGCCTGAAATCTGCACCGC
TGGCGATGATGGCTTGATCAAGCGGTTCCACATCCCGCGCACCAATTACAGCGGTACCGG
CAGTCTAGGCCCTGCATCCGACTTGGATGTTCAAGCTGATTTCACACACCGTGGACACCA
AGGTGCAGTCCTGTGCCTCGCCTCGTGGTTTGCAGCCCCCAATTTCTCGACTGGTGGTCG
TGCCACGGGTGACGGCTGGATCTTCTCGGGTGGTCAGGATACGTATATCCGCGTATGGGA
GCGCGGCCGGGTTGACCCAAAGGCTACTATCGAAGGCCACACCGATGCCGTCTGGGCTCT
ATGCGTGCTTCCCGCCACAGTTGGCTCTGTCTTTGGCCAAAGCAGCTCTCACGGGCCGCC
TGAGCGCATTATTTTAGTCTCGGGTGCCGCCGATGGCACAGTCAAGGTGTGGGCTGTGAG
CGCACCGCCTCAGATGACGACTTCACCACAACCATCTGCCGATGGTAGCGTTGCCAGCTC
TACACCGGGCGGCGGTGCGGGAGTAGGCGCCGTGTCAGTTGGTCGGCGTGGCGGTGCAGG
TGGCGGACGCGTTCGGGGCAACTCAATGAGCTCCGGATCGGCGTTTGCTAGCACACCACA
GCCGTCGGTGGCCAGCAGTAACCCATTCCATCACACTCTGATTCATACGATAACACGCGC
CAACAGCAAGGCTAGCCCGACATGCATTACGGCCCTCAGCGGCAGTGGCGGTGCTTTTGT
CGTTAGCTACTCGGATGCCACAATCATTGTGTACGATACGCGCACCGGCGAGGAGATTGG
ATCCATGGCTAGCCTCGAGACCTACGACGGCACGCTTGCAACCAGTGTCAACTCGGTTGT
GGCCACGACTGTGCTGGAGGCGCCGCAAAACGAGAATGACGATGGTAGTGGTAGTGCTAG
TGTTGGTGTTGGACCGACGGCCGGCTCGGGTGTTGAGGGAGTCATCATCTCGGGCCACGA
AGACCAGTTCATCCGCTTCTTCGACGCCAACAGCGGGCAATGCACGTACAACATGCTGGC
GCACCCAGCGGCCATCTCAAGTTTGTCGCTAAGCCCCGACGGCCGCGAGCTGGTAAGCGC
GGGCCATGACGCATCGCTACGATTTTGGAGTCTGGAGAAGCGCGCATGCACACAGGAGAT
GACATCGCACCGCATCATGCGTGGTGAGGGCGTGTGCAGTGTTGTCTGGAGCCATGACGG
TCGGTGGGTTGTGAGCGGCGGCGGCGACGGTGTTGTCAAGGTGTTTGCTCGGTAG
>OphioH327g0018
ATGGCCGGCGGAAAGGGAAAGTCTTCGGGCGGCAAGAGCTCCGGTGGCAAGACACATGTC
GATGGCCCCAAGAAGCAGCAGAGTCACTCGGCGCGCGCGGGTCTCCAGgtaggccctttc
tgatcttgacctttggcgacgtgcaatgcaatgcgacgcgacaattgatagctgcgggat
gatacgatggcggtaggatgatacgatgacgatgcgataccaacacaatggcgatgcgat
gaggacacaactcgaacaccaaccacgacggcgccgaagacaacgacaacagacgacgat
atcgcgacgagaccggcgacggcaagccgagtgcgcgcatcaagagcataatcaataatc
acgacgaaagcgcgtcaagcattgggcagcaggcaacagcgacggcgataagtaacgtac
aaccgccaacagataccgacaacaaacacagtcagtattcaatcagcgcaaagcgacact
cgagcgacaccggctattgtaccaatcactgtacagtatggcaatacttgcgcctgtcct
ggcgctcactagcaagctctttgttcactacttgcccggccgtcaatcaaggcacgtgat
ctcgtttcagtgccgtcaccgccatcgtctaccaccgcctctaccgtgtctgccaagcat
tgcattccatttctagattcgtgtgtgtgtgtgtgtgcttaactctaaaccaagttctaa
caattcagTTCCCCTGCGGTCGTGTTAAGCGTTTTCTCAAGGCCAACACGCAGAACAAGA
TGCGCGTCGGCGCCAAGGCGGCCGTGTACGTGACCGCCGTGCTTGAGTACCTGACGGCCG
AAGTCCTGGAGCTGGCAGGCAACGCCGCCAAAGATCTCAAGGTCAAACGTATTACCCCCC
GCCACTTGCAGCTGGCGATTCGTGGTGACGAGGAGCTCGATACCCTGATCCGCGCCACAA
TTGCTTTTGGTGGTGTTTTGCCGCACATCAACCGTGCGCTGTTGCTCAAGGTTGAGCAGA
AGAAGAAGAAGGCCGCCCTCGAGGCATAA
>OphioH327g0019
ATGACTGTATTTACGCTCGCCGATGGGCGCGTTATCCGCTACTCGTTATCCTCGCCCGAC
GAGCCACAGCGCCCAACAGTCATTCTCTCGAGTCTCCTGTCGACCACCGGCGCCGTCTGG
GACAATGTCGTGCCGCAGCTGCATGCCATCGGCCTACGCACACTCACCTACGATCACCCA
GGACATGGAGGCTCGTCTGCGCCCAAGGATCTAAATAGAAATACTTTTGAGAACATGGCC
GATGATGTGCATTGTCTCCTAGAGCATCTCCATGTGATCACGGAACAGTCTTTGCGTGGC
TGGATTGGCTGCTCAATGGGCGCTGCTCTGGGCGTTGTCTTTGCTGCTCGCTATCCCGGC
ACGATCCAGAGGCTTGTCGTGTGCGATACCATTAGTGCCTCGCCGGCCAATATGGGCGTT
GCCGACGCTTTTGGTCCGCGTGTACAAATGGTCCGTGAGCAGCAGACGGTCGAGTGTCTA
CTGCCTGGCACACGCGAGCGGTGGTTCGGCAAGGACTGGATCGCGGCACACACCGACACG
ATTGCGTGGCTGTCAACTTTAATGAGTGAGACAACAGTGGGTGGGTTCGCGACGAGTGTG
GCAGCACTCACGTCGCCTATGTTTGATCTGAGAAAACCTGAGATTGCTCACAAGATCGCG
TATAGTGTGGAGCGCGTGCTGCTTGTGGTGGGCGAGAACGATGCCGACCTGCCTGTGACG
ATGAAGGCCTTGGCCGATGACATCAAAGCGGGATATGATACAGTCGGAACAGCAAATGGC
AAGGTCGACTTCTATGTACTGCCTGCTTGTGGGCATGCGTCATTTATTGACGCATTCGAG
GCATGGATGGCTGTTGTCATACCTTTTCTTGAGAAATAG
>OphioH327g0020
ATGAACGGCCACACCCAGAGCGACTTTTTCCCTAGCGGATACGGCGTCCCTACCAGCGGC
CCCATGTCACACAACCCCAACTCCAACCCACAACGCCCCGGCTACGCCACTACAGCCGGC
CTTCCCTCCGCACTACAGAACGGCCGCCGTAGCCAGCCCTCTGGCCCCGATATGAGCAGC
CAGCAGAACGGCACTCCCTCTCTATACTCCGATGACCGCTTTGCCTCCTTTGAGCCCAAC
AACCGCTTTGACCGCACCTCCTCCGCACAGTCTAACCTCTCTGCCGCTTACGGTGTGTTC
GGCGCCAATGCCCCGCAGCAATCTACATGGGGGGGCTACAACGGCGCTGGTTCTGCTGCC
ACCATGGGCGGCCCGATGAACGATGGTTCGCGCATCCGCCCTAACAACCGCAGACCTCCG
ATCCATGCAGAGTGGACCGCAAGCAATGACCAGCTCGGCAACCCCAATGGTGGCCACCCC
AACGGCGGCCACATGCCCTTCTTCCCGCCTCTTCATATGGGTGGTCAGCAGCAGATGGGC
ATGCCATCTGGCATCCCTTCTGCTGCCTCCCCCGACCCCTTTAGTGTTCCTCCATCTGTG
AACGTCCAGAACTACGGCCAGCCCGATATGCGCAACATCTCTGACAACAGAAAGGACATG
GGCGACCTAATCCCGACCGCCATTGTTATCAAGAACATCCCTTTCAATGTCCGTAAGGAA
GTTCTTACAAACATCATGGTGGAGCTGCACCTGCCACAGCCATATGCGTTCAACTACCAC
TTTGATAATGGCGTTTTCAGAGGTCTTGCCTTTGCCAACTTTCAGAGTCCTGCCGACACT
AAGCATGTCATTGAGAGCATGAATGGCCTTGACATTCATGGTCGTAAGTTGCGTGTCGAG
TACAAGAAAATGCTTCCCGAGCACGAGCGCGAGCGCATCGAGCGCGAAAAGCGTGAGAAG
CGCGGTCAACTGGAGGAGCAGCACCGAGGCCCCGCACACCAGATCTCCATTTCGTCCATG
TCTGCCGCCAACAACGCCTCGCGTGCACCCGCCCCTCCCCAGCCTGTCCCTGTCCCTGTC
CCCGTCAACGTCAACGTCAACGACAGAAACAACATGACTCAGAGACCCGACATGAACGAT
CCAGCCACCCTTCGATACTATGTTCAGCTGTGGATGTTCATCCGGGAGGACGACCGGGAA
GTCATCATCTTCCCCTCGGATATCTCGCCCGAGGACCGTCGCGTGGTCCACATTCTTGCC
CACAACATGGGCCTGGAGCACACTTCGATCGGCGAGGGCGACAATAGACAGATCCATGTC
AGCAAAGTCAAGTTCAACAACGGCGGAGCACACCCGTCGACTGTCCAGCAGCTTGGTGTC
ACTGTCGATGGTCACCCGCGTGGCCTGAGCCGCGCTGCCACTTTTGACTTTAACGATCGT
CAGCACCACACGCATCTCAACACGATCAACACGCGCAGCCAGAACCTGACAATTCCCAGC
AACAGCCCCGATACTCAGCAGCATGGCATGAATGGTCTGCGTGGTGTTAAGAGCTTTGCC
GATCTCCGCTCTGTGAGCCCTAGCCCATCGCTATCGCACGTCAGCAACAACGGCGGCCCC
TCCAGCAACCACCAGCCCAATGGCATCCACGGCGCTGGCAGTGCTGGTGGCTTCATGTCG
CACTTCCCCAGCCCAGCCGAGAACAACGCGTTCGGCCACTCTTTGACGGCGCACAACTCG
GGTAGCTCAGTCAACCTCTCGGCCAACCTCTCGTCTAACCTTGGATCCAATATGCCGTCC
ATCGACACTAGCAGTATTAGTGGCGCATTTTCGTCGCTGGGCCTTGGCTCGTCGCCTTTC
GATACAAGCAGCAGCCCGGCTCTGGGTTCCGGCCGTGCCACAGGAGCTCCTGTCCCTGGT
GCTATTGGCAGCCAGAGACCCAGCGCTAACGGTAATGGTGCCAACGGGTCCAGAGCCAAC
CCGGAGCGTCAGCCACGCGGTCCCGCTGGCGACTGGGAAGGTGGATTCTCTCGTGCTCGG
TCCAACGGTCATATGCACCGCAGCAGCGACTCATCCGACAACATGAACAGCAATGCTTCT
GCCAACTCAGCGGGTCGCAATGGCAATGGCCTATACTAA
>OphioH327g0021
ATGGAGGTCTTCCTCCACGGCCTGCCCGAGCAGGGAAGTCTGAGCGAACGAGAAATCAAG
ACGCAGCTTCAACCATATATGCAGACACTCAACATCGACCAAATTACCTACAATGTGGAG
AAGGCCGCCCGGAAGCGCCATGCCTTTATCACATTTCTCTACTTGGAAGATGGCAAGCGG
TTTCTCGAGAAATACAGCAAAAGTACCAAGAAGGCACCAGGCCTTATCATGCTTGGTGCC
CGACTGAGATGCAGGATCAGTGATCACAATGTGGACCCTTTGGCACTCCGTCTTCTCAAG
GCTGACGTGAAGAATAGCAAAACGGCAGCAGCGAAAGCAGAGGTGGAAAAAACGGCAATC
GAGACCAACACTCAAGACAGAACAGCAGTCCAGGCAGCACATCCCGCGCAGTCAATGATG
CATACAACAGGGCCCAAGATTGTCGAACCAGCAGCTGCCCCTTCTACAGCCATCTCATTC
AACTGCAACGGCATGTATTGCGGGTTCTACAAATTTGACCAAAATGGCAAGCTGCTCTTC
GTCCCCGAGTACACTGAGCCCCGTGCCGAGCACCAGGCCGTCATGCGCTTCGGAAAACGT
ATCCTGAGCATCGACCGCAAGGATAGCGGTACTTCCATCTACATCCCGCTGTTGACCGTC
CATGAGATTGTATGGTCGCCAGGCGGCACTGTGGCTTTGACACTGACAAGTGTGCCCATT
TTTGTGTCGAAGCCCGGCACGGTACCGGGCATCCCGATTGACCGGCGCATGCGCCTGACA
GCTCTGAACGCCGAGCATGCTGATATTGTCGGCATGTGCTTGGTGTACTGCTTTGACCTT
GTACCAGACGAAGACTTCTTACGAAAAATTAAGCGTCTTTCCAACCATATTGGCGGCGTG
GCGATGACTCGTTACGACCTGACATTCTCCCGGCAGACTCATTACGCCCACAGAGATAGG
ATTCTTCGAACTACGATGCTTGAGGTTTCCTCCTCCAACAGACTGCCGTTCTCTCTCCTT
CTTCAGCTCCAAGCTCTCGTTTACAACGGATACTTGCACCCCGACACTGTCAGAGATCTC
ATGTGGTCACTAGTTGAAGTGCAGAAGACGATCCCAATCTCAACTGAAGCCATGAAGAAA
CTTTTCCAAGCCATTGACTGGCCGACGCCTCATTACCACGATCCTACCGAGTTTGATGTT
CCAGCCCTTCGGCAGTACCTGGTTGACACTGAGGTAGAACTTCGGAAAGGTATTCTGGTC
CGTCACGGCATCACAAATCCGGACAGCAATCTGACGCCCGTGTTTCGTGTGGTCATCACC
CCTACACGCATGACTCTGCACGGCCCCGAGCTAGAAAACAAGAACCGCGTTCTCCGCAAG
TTTCCTAACTACCACGACTATTTCTTGCGTGTGCAATTCTGCGACGAGGATGGACAAGGT
CTCCGCTTCAATGGCCGTATCGACTTGGCTCGAGTATATGACCGGTTCCGCCGCGTCATG
ATCGACGGCATCAACGTTGCCGGCCGTACGTACAAGTTTCTAGGGTGGTCCCATTCGTCA
CTACGAGCACATTCCATGTGGTTTGTGGCTCCTTTTCTATTTGAGGGCTCGCTACAGACG
CACCTTACCATTATTTCGGATTTGGGTGATTTCCAAGACATCCAGTCGCCCGCGCGGTGT
GCCGCCCGGATCGGTCAGGCTTTCTCAGAGACGCCCTTTGCCATCCCTATAGAGAAGAAT
GGTATTGACGTCTACCAGATTCCGGATGTTACCACACCTGACGGAAAGCGCGTGTACAGT
GATGGTGTTGGCACCATCTCGTGGGAAGCGATCAAAGTGATTCTCAGCTATCTGCCGGCG
GGCAAGCGCAAAAAGTACCCGACTTGTTTCCAGATCCGGTTTGCTGGGGCGAAGGGAATG
CTGTCGCTAGATACGACCCTGAGCGGCAAACAGATTCGGCTGCGGCCTTCCATGGTCAAA
TTTTCTAGCCAAGAAAAGGCCAACCTAGAGATATGCGATATGGCAGCGCAGCCCATTCCG
CTGTATACAAACCGTCAGCTGATCAAGATCATGGAGGACATGGGCGTGCCCGAATCGTGG
TTTGTGAAGCTACAGAGTAGGGCGCTCAAGGAGCTCAAGTACATCACAAAGGATTCATAC
AACATGGCCAACTTTCTCAAGTCGCAAGGCGTTGCATCGGCTATCAAGCTACATAAAGTT
CTTCTGCTTGCAGACCGTCTCAATCTGGACTACCGCAGTGACCCTTTTCTGCGCAGGGCT
ACTGACGCCATCATTCTGCGGGAACTACGTCTGTTGAAGCACAAGGCACGCATGTTTGTT
CCCTTGGGAATCACTCTGTTTGGTGTCATGGATGAGACAGGCCTCCTTGGCGAGCATGAG
GTGTATGTGACGTTTGAGAAACCGAAGATAAACTCCAAGTCGAAACGGTATGGCCAGCCC
CCTGTGCGCGGTGCACAGCTGCTAGTGACACGGTCACCAGCGCTACATCCGGGCGACATC
CAGAAAGCTATCAACATCATCCCACCCGAGGGCCACCCTCTGCGCAGCCTGAACAACTGT
ATCGTGTTTAGCAAGTACGGTGGCGGCAATGTGACACCGGAGCACCTAGCTCAGATAGGC
AAGAATGCACCTCGAGATCTTCCCAGCAAGCTCAGTGGTGGCGATCTCGATGGTGACATT
TTCAACGTCGTTTGGGATCCCGAAGTGCTCAACGTTGACTCGCCACTTAAATCATTCTAC
CCTGCCGACTACCCGCGGCAAGACCCTGTCAGCATTGGGCGGCCAGTGACACAAAAAGAC
ATCGCTGATTTCTTCATCGACTTTATCAAGACAGACCACTTGGGCGCCATTGCCACAAGG
CACATGATACTAGCTGACCAGCTTGACCGCGGCACACTGGAGCCCAAGTGCATTGCCACT
GCCGAGTTGCACTCGACAGCCGTGGATTTCTCCAAGACGGGTATCCCAGCCGACCTGCGG
GATCTTCCCAAGGTCAGATACCGCCCCGATTTCTTGTCGCCCGGGCCCATTGTACACATC
TACAGCAAGGCCGATATCAACATGGACGATTTTCGGGTGAAGAATGCTGACGAGGATGAG
GACGAGGGCGAGGGTGGTTTTTCGTCGCCGGCGTTCAGGTTCTATCCATCTGACAAGATT
CTTGGAACACTCTACCGCGCCATCGACGAGCGGCAAGTGTGGGCAAGTGGTATCCAGCGG
CCCCCCACTCACTTTGACGAGCTCGATCTGTACGGAGCATTCCTTCAATGGGCAACATAC
GAGTGTGCGCAAGTTGGCTGCTATTCATGGCAGCACCGGCGCGGCGAGGCGCAGCGGATT
CGGTCGGCTTACGATGACGCCATTCTCAATACCATGTATGAGTATTCGGAGCACCCAACA
CAGCCACTGACCGAGCTTGAGGTGTTCATCGGCACCATTGTCAACAAGACAGGCGCACAG
ACACTGCGGCAGCGTGATCGGTCGCGCAAGCTGCGTGACGAATACGAGCGGATCTCGGGC
TGGATCATAACACAAATTCGGCCACGTACATTGAGCGACGACGATACTTCTGATAGAATC
AGTATCAGTGCGAATGAAGACCCCAAAAGAGCTGAAGAATCTTGGTACAGACAGCACCTC
CACGTTCTAGAGCTATGCCTGGCGTGTTCGTACAGCCCGCACGAACAGCGCGAGTTTGAA
TCTCAGTGGAAGAAGCGTGGAGGGCGCAGGGAAAAGGATGAACACGCGATTGAGTCGTTT
TGGTTAGTGGCAGCGTCGGCGCTGATCCGGGAGCTTGAATTCATCAAGAACGGCCTCAAG
ATAGACGGAGATCTTGCCGCCGGCATGGAGGCTCTTGGTTTCTAG
>OphioH327g0022
ATGGCAGGAATGCTTTACGTAACGATGCAGCCCAGGCCCGGCCTGTCGCTTGACCAGTTC
CATGAGTGGTACAACAACGAGCATGGCCCAACGCGGCTCCGGCTACCCCAGATCTTTGCC
ACGGGTCAGCGGTACCAGGCGTCCGAGAGCAATACTGAGAATGGCCCTCCGTTTGTTGCC
ACATACGATGTCACAGACATGAATTTTCTGACCAAGCCCGTCTATACAGACCTGCGAGCA
AGCCGCAGTCCGCGGGAGGCCGAGACCATTGGCCAGGTTGACGTCATTCGATACATGTAT
GACTGGCAGTCGACAAACCAGCTTGAGAGTGTTGACATTGAGAAAGAAGTCCAACAGCCA
GGGACCGTTCTCGTATACGTCGACATAACAATTAAGGATACTGCATCCTCAAAGGAAGCT
GAACAGGAGCTTGCCCGCTGGTACGACGAGGAGCATTTTGGCATGCTAAGCAAGGTCCCA
GGCTGGCTGCGTTCGCGGCGTTTCCGCACGTCCACGCTTGATCTGGCAGAGGGCAAGCCG
CTGCGAATTGTGACGCTGCATGAATATCGCCCGCATGGCCAGAATGGCTTGGGCGGCCCC
GAGCACAAGGCGTCCATGGACACGCCGTGGCGCACCGAGGTGTTTGCCAAGTATGTGGCC
GGAAAGAGCCGCCGCACATGGGATCTCTTTTACACCTTTGGTCCAGCACCGCGGGATCTC
CAACACTTGGCAAATTTGCCGCAGGCCAGGGCATTTTCATCGGTCGACGGCAAGACCACT
ACGACGCCAGAGGACAATGTCCTAAAATCGTTTGTGACGACAACAGACGGTCTAGAGATC
CCCTACCGCCTTGAAGGAAACCCAGCCCCCGATGCACCCGTCCTTGCTTTTAGCAACTCC
CTGTTGACGTCTCTGCATATGTGGGATGATTTGGTGGCCATCATTAAACAAAAGCGGCCC
GAGTACCAGATTCTTCGCTACGACACACGCGGCCGTCATTCCATCCCGTCACCACCCGTG
CCCGCCACGATGGAGATACTGGCCGACGATCTCGCAACGTTGGTGAATGCTCTTCGCATT
CCCAAGCTTGCTATTATCGTTGGTGTGTCTCTTGGCGGTGCGACTACGCTGCAGTTCGCT
CTCAAGTACCCCGAGCTCGTGAGCAAATTTGTGTCGTGCGATTTCAATATTGCCGGCAGC
CCGGCCAACACGGCCGCATGGAAGGAGCGGACTTCTATTGCCGAAGACGAGAATCAAGGC
ATCAAAGCACTTGCTGAAATTACAGTATCGCGTTGGTTTGCGCCGGTGACTCTGGAGAAG
AAGCCAGAAACGACACGGGCGATGATCGACATAGTGGCCGCCAACAGTGTCGAAGGCTTC
AAGTACAGTTGCCAGGCGCTGTGGGCATTTGATCTCAAGGAAGCAGCCGCAGGTCTGCAG
GTGCCTGGTCTTTTTGTGGCTGGTGAGGCCGATGGAAAAGGTGCTCTAGCCAAGGCCATC
GACGGGTTCCGGTCTAGCGTGGGCACCAAGACCGGCCAGAGTGTCGAGCTGAAGATTGTG
CCGGATGCCGGCCACCTGCCCATGTTTGAGAATCCCGACAAGTTTTGGGAGGCTATAGAG
CATTTCCTATAG
>OphioH327g0023
ATGCCTCGCATTAATATCGCTACCTTGACGGCCCTATCGCCCCCCGGCCGTCGCCAGGTT
GTCGTGAGCTCGGATGGCGATGGAGGCGGCCACGGCCTTTCAGGTGGTGCTATTGCCGGC
ATTGTGATCGGCTCTGTCGCTGGTTTTCTTTTGCTCCTGTGGATTTTGAGATCTTGCACA
AACATCGGTGCACCACCGGTCGAGCCCTGGTACGATGATGGCCCGTCACGCCGACACAAG
CGCCGTGGCCGCAGCCACTACTACCGCGAGTCGTACCCCGTTCGCACATCGTCGCGGCGG
CGGTACTCGACCGAGATTCCCATTGCCACGGCGGAGCGGATTTCTGTGACCGAGCCCGTA
CCAGTGGTCGTGCGCAGCCACTCAACACGCCGGCATGGTCGCAGTCCCCGGCGGTCATCG
TCTAGGGCTGGAGCCGCCTACGTCGTAGAAGAGACGACAACAACGGCCCCGGGACATCGC
CGCAGCGGCAGCGGCAGATACTACGAGGCGTATTGA
>OphioH327g0024
ATGTCGCTCGACAACTACTACCAGAACAAGATCGAGTCCATGAAGCTTGAGATCCTTAAG
GGCCAGGCTGTCCTGCGCCGTCTTGAGGCTCAACGCAACGACTACAACTCCCGCGTCCGT
CTGCTGCGCGAGGAGCTTGGCCTCCTCCAGCAGCCGGGGTCGTACGTCGGCGAGGTCGTC
AAGGTCATGAGCACCAAGAAGATCTTGGTCAAGGTCCATCCCGAGGGCAAGTACGTCGTT
GACGTCGCTGACAGCGTCGACATTGCCAAGCTCACCGTCGGCAAGCGCGTGACGCTGCTG
TCCGACAGCTACAAGCTCGAAAAGATCCTGCCGTCGTCGGTCGACCCACTGGTGTCGCTG
ATGATGGTCGAGAAGGTGCCCGACAGCACGTACGACATGATTGGTGGTCTCGATCAGCAG
ATCAAGGAAATCAAGGAAGTCATTGAGCTCGGTCTCAAGCACCCCGAGCTGTTCGAGTCG
CTCGGTATCGCACAGCCCAAGGGTGTTCTGCTGTACGGCCCGCCCGGTACGGGCAAGACC
CTGCTGGCGCGTGCCGTCGCACACCACACTGACTGCAAGTTTATCCGCGTGTCCGGCTCC
GAGCTCGTGCAAAAGTACATTGGTGAGGGTTCGCGTATGGTGCGCGAGCTGTTCGTCATG
GCGCGCGAGCACGCACCTTCTATTATATTCATGGACGAGATCGATTCCATTGGTTCGTCG
CGTGTCGAGGGCAGCAGCGGCGGCGACTCGGAGGTCCAGCGCACTATGCTGGAACTGCTC
AACCAGCTCGACGGTTTCGAGCCTACCAAGAACATCAAGATCATCATGGCGACCAACCGA
CTGGATATCCTGGATCCGGCGCTGCTGCGTCCGGGCCGTATCGACCGTAAGATTGAGTTT
CCGCCACCAAGCGTCGAGGCGCGTGCCGACATTCTGCGCATTCACAGCCGCAAGATGAAC
CTGACGCGCGGCATCAACCTGACCAAGATTGCCGAGAAGATGAATGGCTGCTCGGGAGCC
GAGCTCAAGGGTGTGTGCACGGAGGCAGGCATGTACGCGCTGCGCGAGCGCCGTGTACAC
GTGACACAAGAGGACTTTGAGCTGGCGACAGCCAAGATCCTGAACAAGCATGACGACAAG
GAAGTGTCCCTGGGGAAGCTGTGGAAGTAG
>OphioH327g0025
ATGACCGCCACGGCCGCCTCGGCCGTCTCGCCGCCGCCGCCGCCGCCAGCTGCCGCCACA
AACCCGACGACTTCTTTGACCTCGACGACGACGACGACAACAACAACACCAGCGACACCC
TTCAAACCCTCTTCATTCACACCTCTCGAATCCTTCTTTCTCTTCCAATCCATTCTCCAG
TATGGCGTCGAGCCCGACTCGTTTGCCCGCATAGCTGCCGTCCTCCAGAACAATGCCTTT
ATCCGCAGCGACGAGTCCTTCAATGCCGCTCGCCTGACGGCCGAGTCTTTAAGACAGTTC
TTTCTGTACCTGCTCGAGGAAATCGCCAGAGAGCGCAAGCTTCGCGGCATCGAAAGTGAA
GATGTCAAGCGTGCAAAGGAGGCAAAGGACAATGCCAAGGCCGGCGAGCTTAAACCGATT
GGCGACAAGATCCCGCCTGAACAGCTTCCCCTGCTCGTCGAACACCTCTACGCCCGCTAC
CGCGAACATATTGTCGACGCCATCCGTGAAGATGAGCGCCGCATCGAGCGCGTCCAGGGT
GAGATCCGTACGCTCGAGCAGCAGGCATCGGGTGGCGGTGGTCGGGGAGCACACGCGCGT
GCTGTAGCCGCAGCGGCGGCAGCTAGGGCCAACAATGATGCAGTCGCAGCAGCCGGCCGG
CAAGCACAGGCAAACGCGCAAGCCCAGGCTCAAGCACAGGCGCAAGCGCAAGCTCAGGCG
CAAGCCCATGCACATGCCCAGGCACAGGCAAATGCACATGCTCAGGCGCAAGCACAAGCA
CAAGCACAAGCCCAAGCTCAATCTCAAGCTCAGGCGCAAGCGCAAGCTCAAGCGCAAGCT
CAAGCGCATGCAGCCCAGCAAGCGCAACAACAAGCAGCACAGCGCACCGGCACTCCTTCA
TCTGGACCTGTCCCTATACTGCCGGCAACCTCGCGCCCTGGTACCACACAGCCCTCACCC
ATCACCGGCCCATCACCCCCGACATCTGCTCGTGCGACAGCCAGCCCAACCCTTCAACAG
CAGCAGCAGCAGCAACAGCAACAACAACAGCAGCTACAACAGCAGCTCCATAATATCCAG
CAACACCAGCAACAACAGCAGCAGCAGCAGCTACAGCCTCCATCATCCCGAACTCCTCCC
CTTCTTGCTCCTCACCCTCAAGCCATACCACACGCAGCTGCCACTTCCACGACACAGCCC
CCTTCTCGCACACCATCGACTGTAGGAGATTCTACCTCTACAAGTACCCCAGCAACAGCA
ACAGCAGCAGCAGCTGGCAGGCCTTTGCCGGCATCCACGCTCACTCCTCCCATTCAGGCA
CAGGCCACCGGTGCACAACCCGGATCCCGGCCTATATCGCCTGCTGTCCCTCAGCAACAA
CAAAATCCACCGCATGTACAACCCGCAAAACAGGCGTCTATTCTTCCAGCGACTACAAAG
CGAGCGACAGCAGCAACAACGGGAACACCGGCAACAGCGGCATCAACAGTTCCTGGAACG
CCTGCGGCGAAGACCCCCATCTCGATCACACCAGCTCCCTCGTCTCCATCAAAGGTCGGT
GCAGGTGCAACAGAGCCTGTTTCAACCCAGGCAGCTCAAACAGCTACACACAATTCACAA
CCAACAGTGCGTGCTGCTGAAACCCCACGACCATTGGCCTCGGCAGCTCAGAAGCAGACA
CCCGCTACAGCGGGACTACAAACCTTTGCTGGCCGTCCCCTGTTACCAGAGCACGTGCGT
GGCGGACCTCCCTCAAGAACACCCACGCCCGTTCAGTCACCTCGCCCATTTCTTCCACAC
ACGCCTGTTCATGCCGGCATCGGAGCCGCAGCAAGTTTCATTCCGCGCGGCAGTGGCACA
CGCTGGAAGCCCAGCGAGCCGACCCCATCCACCCCTGGTCCGGATGTAGGCGATATGGCC
AGCCCGGCTTATGAGCCGCTCAGTCCTGTACAGCCCAATGTCGTGGCTGCGTCAAGATCA
TCAAGATCAAGGGCCGGATCTGCCGACATGGATGTCGACCCATTAGCGTCGCCCTCGGGC
ACCCGCTCAAGAACCAAAAGGCCAACACACACGCAAAACACCCGTTCTGTGCGCAGCCGG
CCTTCGCGACAGTCACGTTCACAGGCTGGTGATATGACCGACGATGACGGCGCTAGCTTT
GCCATTAAGGCCGAAGTGTCTACTCCCAAGGCCTTCGACGACGATACTATGGATGTCGAC
GAACTGTCTGCTGACGCTGATGCCGATGCTCCCATCAGCTCGCGCCTTAAGCGGAAGCGC
GGCAACGATGATGACAATGAAGAGGATGAAGACAACAGAGAAGAGGACGAGGACGGCAAC
ACAGTCACAGAATCGGTTGAGCCAAAGCCGGATTTGATGACAATTGCACGCCGCCGGCTT
GTCGGCCCGCCGACGCCACCCACGCATGTTCTCTGGATGCGTGGATTCCCCAAAATCAGC
GCGTCAGCTCTTGACCAGATCAGCAGCCACCGTCATGCCAACATGTTTGCCCACAAGATC
CGCGATCGCGACGCACCAGGGTACAGCAGCATTGTGCGGCACCCTGTCGACCTCAAGTCC
ATCCGTATGGCCATCACACAGGGAAATAAGGCAGCCATGCAGGCTGCTGCGGCGTTGCTG
GAGTCGGCAGAAGCTGCCGACGACTCTGCAACACTCGCGTCTCTCGCACCCGACATGGGC
AGTGTTTGGCTGCCTATTAGCGAAGATCTTGTGCCGCCGCGTGGTATTGTCAACAGCAGC
CAGCTCGAGAGCGAGCTTGTGCACATGTTTGCCAATGCTGTTATGTACAACCCCGACTCG
CACCGTGGTCCCGGCCCAGCGTTTGTTTTGCGCGACGGCGACGACGACGGTGAGTGGGGC
GAAGGCAACGACAATGCGCGCTATGAAGTCGACGAAGATGGTGTTGTCAACGATACACGC
GACATGTACGTCGAAGTCGAGAAGCTGCTGAGCGAGATGCGGTCGGCAGAACGGCAACGC
GGCCTACCGGTGCCACCATCGCGTGCACGGGGCCTAGATCTACCTCTCGACGACAACGAA
GTGAGTGTCCTTATCGGGGCAGATGACTTGGATGAGGACAAGGAAGAGAAGGATGAGAGC
GATGATAAAGAGGAAAAGGAAAAAGAAAAGGACGAGAATGAAGAGGAGGCTGCGCCAGAA
GTCGGCGAGGGCTCTGGCACAAACAAACGGCGGCGCCTTACTCGCGGCCAGTAG
>OphioH327g0026
ATGTCTACTGACGAAGAGCTCGATCGTAACTGGAAGCCAAACGGCCGCCGTCCCCAGTCg
tatgtcatttactgcattttccttgcctctcatccagtcatcctcaaattacacaaactg
acaaaatagTACTATTGCTCGCTCCTTTTCGCTCGAGCTCATGGACATCTTCCGTATTGA
GAACAGTGTCGCTGACCTGGACGAGCAGGTCAACAAGAAgttagtaactgccatcttaaa
tattttctcgatctgccaaatcttttgattttataaaattcacaaaccaaaccttttgct
cacacgcctctgcagGAAACAAGAAGTTACTACCAAGGCTTCTGAACTCGAAGCCCTCGA
GGCCCGCATCCGCGACATGGAGGCCAAGCTGAAGCGCCAGTCCACTTCGGGCCCCCCGTC
ACCTCTTACCGGTAGCAACTCGCGCCCGTCGCTGACTGGCGCGTTCGACAACATCGACTC
TGTTACCGGCCCTCTCGAGCACCGCCCAAAGGCCGAGGCCAGTGCTGAGAAGGACAAGTA
CGGCAGCCGGCCGGGAACAGCACGGGCGAGCCAGCAGGCGGTTCCAGGGGCTCTGCCTCC
GACGCCGGTGGGAAGCGAGGgtaagtgacctgagcacagctctgaacggggccgagtctt
tctcacttttatttgaaattcattcgtttgaatctcatgtatttgaaaaaaagactgcaa
gagatagactaaagagcctacggcatgtaggtcatggttgctaccacacgtattgcaaga
cacctgctaacttttattctttcagACGGCGATGCTGAGCGGGACTAG
>OphioH327g0027
ATGGTCCGCCTTGCGTCGTTGGCGCTGCTTCTATGTGCCGACGCCGTTGTGGCCCGGCCC
GGAGCACCTAGCACTCTCCACCGCAACAGTCCCAACCGCATTGCGCCGCGCAGCCTCGTC
CATGGTCATGCCTCTGGCTCATCTGGCTCGTCTGCTACTTACTTCAGTGATGCAATTGCC
CAGCGCAGTGTCAAGCGGTTTGATGGCAACAAGGTCAGGATTGAGAACATACGCAACGAG
GGCTTCCGCCACAATGGCCCAGCCGAGCTTGCATGGGCGTACTCCAAGTACGGTAAGACT
CTAGGCTCTAGCACATCGGCCAACAGCCGCGTGTCGACAGGCCTTGTCAGTGCCGTCAAC
CAGAGCTACGACCGCGAGTACCTCAGCCCCGTGCTGATCGGCACGCCCGGGCAGGTATGC
TGGCTGGACATTGACACGGGCTCGGGCGACCTGTGGCTGTTCTCGACGGACACGCCGCGC
TTTTATCTAGACGGCCAGCAAATCTACCACCCAGAAAAGTCGGAGACGTCGCTCAGTATC
TCGAATGCCAGTTGGTCCATTACCTATGGAGACGGCAGTTACGCGGGCGGCGGTATCTAC
CGCGACACGGTGACGATTGGCAACATTACCATGCTGAATGCGACGGTCGAGTCGGCGACG
GCCGTGTCGCGCAGCCTCACAACGGACCCGGTCATGTCAGGCATCCTGGGCCTGGCCTTG
GACCACCCGAGCACAACATACCCACAACAACAGACTCTGCTGCAGTCCATAGGCCCGCAG
CTTGACACGAACCTGTTTGCGGCCGACCTCAAGTACCAGGATGTCGGCGCATACCACTTT
GGCTATGTCAACGACAGCAGCTACACGGGCGCTATGACGTGGCGGCCGGTGATCCCGCGG
TCGGGATTCTGGGAAATTTATCTGCAGTCGATCCACATCGGCGGCGACAAGGTGTGGCGG
ATGCACAATTGGCCGATGGTGGCGGACACCGGCACGACGCTGCTGCTGCTGCCGACGGAC
CTTGTGGAGCTGTACTGGTCGTTTGTGCCGGGCGCGTACATGAGCGAGATCTACTATGGC
TATGTGTTTCCATGCAATGCGACACTGCCAGCGTTTGATTTTGGGTTCTCGGACCGGTGG
AACGCGACAATCCCGGGCCATTATTTCAACTTTGAAGCCATCACGGAGACGGAGTGCTAT
GGCGGGATTCAGGACAGTATGGAGCCGTTTGGGATTCTGGGCGATGCCTTTTTAAAGGCG
CTGTATGTTGTGTTTGACATGGAGAACAAGCGCATCGGGCTGGCCAAGAAGAAGCTGACT
GCCTAA
>OphioH327g0028
ATGGTCCGTTTATCATTACCGACTCTCGCGGGCTTGCTGCTGTGTGCTTCTCAGGCTCTG
GCTGCGTCCGCCGTGCTGGGCGTCGACCTTGGCACCGAATACATCAAGGCCTCGCTTGTC
AAGCCCGGCATTCCCCTCGAAATCGTCCTCACCAAGGACTCTCGCCGCAAAGAAACCTCG
GCTGTGGCCTTTAAGCCGCCCACTAGCGGTGCACCTGTCGCCGGTGCGTGGCCCGAACGC
GCTTATGGCTCCGACGCCATGGCTATCGCTGCTCGCTTCCCCGGCGATGTCTATCCCAAC
CTCAAGACTCTGCTGGGCCTTACTGTCACTGATAACGCTGTCGTCCAAGAATACGCTGAC
CGGCACCCCTCGCTCAAGCTCGAGGCCCACGCCAACCGCGACACAGCTGCATTCAAGAGC
AGTGGTGCTTTTGCCGAGAGTGAGAATGCCTGGATGGTCGAGGAGCTGCTGGCCATGGAG
CTGAAAAGCGTGCGCCGCAACGCCGAACTACTGGCCGGACCCGACACGTCAGTGCGGTCC
GTTGTTATTACAGTACCTCCTTTCTACACCACTGACGAGAAGCGTGCTGTTGAACTTGCC
GCCAACCTTGCCGGTCTGCGTGTATTGTCGCTGATCAGCGACGGTCTCGCAGTTGGCCTC
AACTACGCCACCAGCCGCCAGTTCCCCAGCGTCTCGGAGCTCACAAAGAAGGAGAAGAAG
GACAAGGTCGAGCGCAAAAAGCCCGAGGTGCACATGGTCTTTGACATGGGCGCCGGCTCC
ACCAAGGCTACGATTATGCAGTTCCAGAGCCGCTCTGTCAAGGATGTCGGCAAGTACAAC
AAGACCGTGCAGGAGGTCGAGGTTCTCGGCAGTGGCTGGGACCGCACTCTGGGTGGTGAT
GCGCTCAACTACCTGATTGTCGACGATATGATTGAAAAGTTTGTCGACAGCTCGGCCGCC
AAGAAGGCGGGCGTCGTTGCCGATAAGGTCAAGGCCCACGGCCGCACCATGGCCAAGCTG
TCCAAGGAGGCCGAGCGCGTGCGTCACGTGCTGAGCGCCAACACCAACACGGCCGCCAGC
TTTGAGGGTCTTTACGATGACGTCGATTTCCGCTACAAGATCAGTCGTGCCGATTTCGAG
GCCATGGCCGAGGCTCACGCTGAGCGTGTTGGTGTGGCCGTCCAGTCTGCCCTCAAGAAG
GCTGGTCTCACCGTAGCCGACCTGGACTCTGTGATTCTGCACGGTGGTGCCACACGCACT
CCCTTTGTCCAGAAGCAGCTTGAGAAGGCTCTTGGCGGTGCCGAGAAGCTGCGTACTAAT
GTCAACTCGGATGAGTCAGCCGTTTTCGGTGCTGGTTTCCGTGCTGCTGAGCTTAGCCCC
AGCTTCCGTGTTAAGGAGATCCGCGTCTCTGAGGGTGCCGTCTACGGTATCACTGTCAAG
CCTCTGTCTGACGCCGGCGTCTTTACTGTTGACAAGCAGCTGTGGACTCCTACGTCGCAC
CTGAGCAAAGCATCTGAGGAGCTCATCTTCCAGATTCCGGCCGATGGTGCCAAGTCTGAG
GAGTCGCTGGTCTTTGCCCAGCAGATTCCTGGCGTCGACGGCTCCGTTGTCGAGGCCGCT
ACCAAGACTCTCAAGACTACCAACCTCACTGCGACCGTTAACCAGCTTGTTGACAAGCAC
GCCTGCGACGCCAGCTCCATCACTGTAAAGCTGGGTCTGCGCCTGAGCAACGAGAACGGC
GAGGTCGAGGTGACCAAACTAATTGCTAGCTGCGAGTCAAGCGCACCCGAGAAAGAGGGC
ATCATGGACGGTGTTAAGAATATTTTCGGTTTCGGCAAGAAGGACCAGCAGCCCATTAAG
GACGGCGATGAGTCGTCTTCTTCCGAGGAGGCTTCGACTTCGACCTCAACCTCAGCCTCG
TCGAAATCTACTTCTACTGAGACCCCCGCGCCTACAAAGGCTGATGTGTCGATCCCCATT
AAGTACACCGTGGAGAAGCAGGGCATTGCCCAACTTACCGAGGACCAGCTTGCCACTATT
AAAAAGCGCCTTCAGGCCTTTGACACATCCGACCGTAGCCGGCTGGCACGCGAGGAGATT
TTCAACCGTCTTGAGGCTCTTACCTACAAGGTGCGGTCTCGTCTTGAGGACGACGCATTT
GTTGCCGCCTCTACACCCGTGGAGCGCTCAACCCTTGACACTATGATTGACGAGGTCAGC
GACTGGCTCTACTCGACTGAGGGCAGCAGTTCGTCATACGAGCAGATCAAGAAGAAGCTA
GCCGCACTCGAGACCCCAGTCAACGCCATTGAGGCACGTATTGTCGAGGCAGAGAAGCGC
CCCAAGCTAGTAGAAACGATAAAGGAGACGCTGAAGTCGAGCGAGGACTTTGTCCAGAAC
ATTCGTACAAAGATTACTGAGTACGAGGCGTACCAAGCCGCTGAAGCCGCCAAGGCTGAC
GTCAAGGACGACGCCCCATCTACATCTAGTGAGACCGAATTTGACGGCCTCGAGGATGAC
GAAGCCGCCCCCGTGCCAGTGGAAGAGTTTGCTCCTGTGGCTCCCCTGTACTCGCGCGAG
GACCTTGTTGAAACAGAGACTCTAATCGAGTCCATCACCCGCTGGCTGGAGGAGAAGGAG
GCAGCACAAAAGAAGCTGTCGATTCACGATGATGCCGTCCTGACCATCAAAGATCTGGAG
TCTAGGACGGAGCAGTTGCAGCGGGCCGGCTCGGACCTGGCCATGAAGGCCGTTCGCGGC
ATGGAGCGGAAGAAGGCTGAAAAGGCTGAGAAGGCTGAGAAGGCCGAGAAGGCAAGAAAG
GCACAGGCAGCCAAGGCAAAGAAGGCCAAGGCCGCAGCCAAGGCCAAGGCCGACGCCGAG
GCTGCTGAGGCTGAGGCTGAGGCCGAGGCCGAGAACGACTCCGAGTCGACGTCTACATCT
ACTGCACCAGCCTCTGAGGAGACTGTTGTTGTCGTTGAGAAAGAGGCTGTCGAGGAGGAG
GTCAAGCACGAGGAGCTGTAA
>OphioH327g0029
ATGGCCGCCAATGGTGTCCCGACACACACGGCGTCGCAGCGCTACCTGTCGACGCGCGGT
GACGATGAGGATCTATCTTTTGAGGAGGTCGTGCTGCAGGGCCTTGGCTCAGACGGCGGT
CTGTTCATTCCCCAGGAGATTCCCAAGGTTGCTGACGCCGAATGGCAGAGCTGGGCGTCG
CTGAGCTTCAGCGAGCTGGCCCTGCGCATCATGTCGCTGTACATCTCGACGTCTGAGATC
CCCGAGGCCGACCTCAAGGGCATTGTCGACCGCAGTTATGCCACTTTCCGCACGCCTGAC
GTCACACCGCTCGTGCACATCAAGGACAATCTGCACCTACTCGAGCTGTTCCACGGCCCG
ACTTTTGCCTTCAAGGACGTCGCTCTGCAGTTCCTGGGCAACCTCTTTGAGTACTTCCTG
GTGCGGAAAAACGAGGGCAAGACCGGCAAGGACCGTCACCATCTGACGGTTGTTGGTGCT
ACTTCTGGTGATACTGGCAGTGCTGCCATTTACGGCCTACGAGGCAAGAAGGACGTGTCT
GTGTTCATCCTGCACCCCAAGGGCCGCGTCAGCCCTATCCAGGAGGCACAGATGACGACG
GTGCTGGACGCCAACGTGCACAACTTGGCTGTCACCGGCACGTTCGACGACTGCCAGGAT
ATTGTCAAGGCCCTGTTCGCCGACCCCGAGACCAACAACGCCCTGAAGCTGGGCGCTGTC
AACTCGATCAACTTTGCCCGCATTCTCGCCCAGATCACGTACTATTTCTACTCGTACTTC
TCGCTGGCCAAGAAGCTCGCTGATGATGAGACCTCCAACTTCAAGATCGGCGACAAGGTC
CGCTTTGTCGTCCCTACCGGCAACTTTGGTGACGTCCTGGCTGGCTACTTTGCCTACCGC
ATGGGCCTGCCTGTCGACAAGCTGGTCATTGCCACCAACGAGAACGATATCCTGGACCGT
TTCTGGAAGACGGGCCGCTACGAGAAGCAGGCACCCTCGACGTCTGCCTCGACCGCCAAC
CCCGAAGATGCTGTCAAGGAGACTCTGAGCCCCGCCATGGACATTCTCGTGTCGTCCAAC
TTTGAGCGTCTGTTGTGGTTCCTCGCCTACGAGTTTGCCGCATCTGCCGGCATGGATGAC
GGCTGGAACAAGAAGCAGGCCAGCCAGGAGGTTGCTACATGGCTCAAGGACCTCAAAACC
AAGGGTGGTTTTGGCCCTGTCTACAAGGACGTTCTGGAGACTGCGCGCCGCACGTTTGAG
AGCGAGCGTGTCAGCGACGAGCAGACCATTGACACCATTAAGAGCATCTACTCGGGCAAC
GGCGGCGCTGTTGCGTACGTTCTGGACCCCCACACAGCCGTCGGTGTCACCGCAGCCGAG
CGGTCGATTGGCCGCACGAGCCCCAACGTTCCTCACATCTCGCTGTCGACGGCGCACCCT
GCCAAGTTTGCCGGTGCCGTTGTACAGGCACTGGAGAGCAAGCCCGAGTTTGACTTTGAG
ACACAGGTGCGGCCAACCGAGTTCATCGGACTCGAGCAGAAGGAGAAGCGGGTGTCGGAG
GTTGCCAACGACTGGAAGGCCGTTGGTGCTGTTGTGCAGAAGCAGGTCGATGAGGAGCTG
GCCGGTCTTGCGTAG
>OphioH327g0030
ATGAAGAATATGCTGCTCTGGGGTCTCTTGCAACCTCCACCATTTGGTATACGACGCCTC
ATCCGCCGAATCAACGACAATAACAAAATTCCTACACTAAAAAAAGgtaagactcacttt
cgttattttccctctctttgtgtccctgctagttctctttctttggaaggtttatcactg
acttatagACAAAAAGCAATGCGCCGACGGAGCGCCGCAAGACCCCGAGGGTCTACGTCT
GCCGTGGATGGTCCGCTCGGCTAAGCCCGTCAATGACTGCAACTTTAACAGATATCTTGT
TGTTATGGCGTTGATCATAAACGCCTACAACTATATGGAGCCTAATTTTCACTTCATAAG
CTCCATTTCCCGCAAACTCGTTGTCAAGTACAACTATCGCACGACCCTAGTCGAGGCTAC
GACGATGCAGTTCGTTGCCGCAAACATGCCCGACGTGCCTGTGCCGCATGTTCATTGTGC
ATTTACCATTGGAAGAAAGGAAACTGCCCGCACCTTAATCATCATGGATCGCATCGAAGG
CATACCTCTCACCAAGGCCTGGGGAATGTTGACACCAGAAGAGCAGGAGCAGGTGGTTCA
TCATCTCCGACTCATCATGAGGTCGCTGCGCCGCATTGTTGCAAATGAATACCAATCGCT
TTGGGAGGCACAGGGAGCAACAATATCGAGTTGTATCGGCGGCTCACTATGTAGCCCCCA
TATCCCACATGCAGGCAGGAGTTATAATGTGGGAAGCAGACTATACGGCAAGCAACACTA
TACCCGCAGATTTGGCCCTTTTCATGCTTCATACCAGTTTCACTCGTGGCTGCGCAAAGA
GTTTACGATCAAAAAGCTGAATGCGCTGCCTGGTAATTCCATGATGAAAGAAAACCTCAG
GAATATGATACACCTTCAAAAAGCTTATGACGAATCTTGTAGACCACCCGTCTTTACTCA
TGGCGATCTGCAGCCGTCAAACATCTTGATCGCGCGCCGCCAGAGCAAGGTTTGGGTGTC
TGCCTTGCTTGACTGGGAGTGTGCCGGGTGGTATCCCGACTACTGGGAGTACACATCAGC
CTATTTCCAGGAATTGAAGAGTCCAGCGTGGGAGGTTACACCGCAGTCGCCGAGCTGGAC
TTGGGTCTTGTCACAAGTGCTGGAGGAGCCGGCTCCTGAAATTATGGCCATGGAAGCCGC
TCGAGACATGTGGTGGGGGCGCGGTGTGTAG
>OphioH327g0031
ATGGTCACGAGTCTCATGCTCTCGCTTCTGGCTGCGGCCGCCTTGCCTGCCATATCAGCT
GCCGAAGATATTGATGTCTGGGCCGCGGTCGGCTTCGTCATGTACGGAGACCGCACACCG
CTCAACGGCCCTACGACGCCCGCTATCACTCCCCTCGGCGCACAGCAGCTCTATGCCCAG
GGTAGCACCTTTCGCAATCGCTATGTGCGCAACGGCTTTGGAAACGAGAGTTTGGAGGCT
TTGCTGCCAATCTATGGCATTGAACCGCATGCGCTCGATATGATACAGCTCAGCATCCTC
AGTACTGATGACAGCTATGTTGTTGCCAGTGCCCAGGCTTTCCTTCAGGGACTCTATCCG
CCACAGCTGAATGAGTATGCCTACGATAATGGCGGCTCGACGGCGGCCACGGTTGCGTCC
ACAGATACCACCATCAACTTCCCCCTCACGGGCTACCAGTACCCTCTGATCAACACAGCG
TCGCCCCAAGACCCCAGCTCCGCCTGGGTAGCTGGCCAGCTGCAGTGCTCAGACTACCAT
GCCTCGGCCATCAACTACCGCCGCACTACGGAAGCTTCTAAAATGTACAACGAGTCGCTG
AGCTTCTACGAAGAGCTGTGGCCAGCCGTGTTTGAGGGTGTCTATTCGGAGAGCAATACC
AACTTTTATAATGCATACGACCTGTATGACTATGCCTCGTACCAGTACGCGCACAGCTCG
GAAATCCATAGCACCTTGAACCTGTCCGACATCACCACGCTGCGCACCTATGCCTCGGCC
CAGCAGCGCGCTCTCAGTGCCAATTTGTCCGTCACAAGCGCCACCGACGGCAGCAACAAT
ATGATCCGTGCCATTGCTGGGCGTATGCTAGCGCGGCAGGCCTTCAACCAGATACGCCAG
AATATGGTCTCGAGTGGTGTCAACAACAAGTTGTCTCTCTCGTTTGGCTCGTTTGAGCCT
CTTATTTCCTTTTTTGCGCTGTCAGGATTGCTGGACGGCCCCGACGCTGCTGATTTCGAA
ATGCTGCCATCAGCCGGTGCCACCATTGTCTTTGAGCTGTATAGTCTCGCCTCCGACCGC
CTCATATCGGGAAAAAATACGCTCTACCCCTACGACAACGAGCTGCACGTGCGCTTCTTG
TATCGTCCCGGCGTTAGCTCCACTGACGAATGGAACACGTATAGCCTGTTCCCTGGCACC
GACAACAACACGGCCAGCAGCCTCAATATGACATACTATCAGTTTGCCAGCTCCATGAAG
GCCATTGGTGTCGACTCCGTGGCTGACTGGTGCGCCATGTGCGACGCTGCGGCCGTCTTC
TGTTCTGGAATGCTCGAGAATGCTGGCTATACATCTGGATCCGGCTCGGGTTCGTCTTCG
GGCTCGGGTACTTCGTCGTCCTCTACACATATATCGCCTGCTCTAGCAGGTGTCATTGGA
GCAATTGTCACACTCGCCGTGTTCGCTATTCCCATCGCTGCTTATCTTATTTTGGGCAAG
GTGCAGCTGGCTTTCATTCCCAAAAACTCTTCTGATAGCAGGGGCAAGCGTTTTAGTGGC
TCTTCCGGGTTCAAGGGTGAAGAGCGTAAGGAACCAGATGCTGATGTCGCCGTCTCTCGC
TCGGGTGTTGGCCACGGACGTGTCGGCAGCTGGGAGCTGCGCGGTGGCAACTCTGCGACT
GAGGACATGACTACAGCGATTGGCGCATCTACTCCTGGGAGCCCGAATGCAGGCCTGGCC
CGTCCTGAGCGTGTCCGATCTACCATTATTAACCGGCGCCCTCAGGACGATGAAGATGAC
ATGGGCGACTTTGGTCTTCCGGTTGACCCCCGCGAGCATGTGTAG
>OphioH327g0032
ATGTCCATGGATGCGACGGAGTCGGGCCTGCAGAATACCCTCGGCCTCGTCCCACAGCAG
CACCAGGACCTCCAGCAGCAACACCAACATCATCCCCAGCAAGACGCCCATAACCACAAC
ATGGCAGCCTTTTACGTCTTTGACCAGCAGCAGCAGCAGCACACTCAACAGCATAATCAG
CAGCAAATCCAACTACCACAACCTCTCCTTCTTTCCAACAATGTCGGCGTTTCGCCCACT
GCCGGCCGCGACCCCTATACCTACTGGGCACAGGACTCGATGGACCTCGACGAGTTCGAC
CCGGAGCTGCCATCGTGGGTGAGCTCATGGAATGCTCCGGCCCAGCAGATCCAGCAGCCT
CAGCAGCACCAGCAGCATATCCCCCAGCACCCGACCCTCGCGTCATCACAGCTGCCTATG
GCAACGCAACACCAACACCAGCAACAGCACCATGAGCAGGCCCAGCAGCATCAGCAGCAA
CACCATCACCAACTCCTTCAACAACAGCAGCACCCCCCTCCTCAAGGGCCACTACCACCC
CAGCCGCATCAGCAGTCTCAGCAGCAGCACCAACACCAACACCAATCACACGATCACGCC
CAGTCGCCACAGCATCTTCTCTCCTTCGCCAGTCCCCTCTCCGCCTTTGACATTTCTTCC
GTCCCCGTTTCCTTTTCCAGTGGCGGCCCCGATGACTTCTTGTTCCCTGATGATGAAACT
GCTGTTCTTTCCAGCCAAGTGAATGTGCAGCACCACCAACAGCACCAGCAGTTCCAGCAA
CAACCACCGGCACAGCCGCAGCTATCACAAGCAACGCAGCCTCTTCCTCAACCCCCTCAC
CACTCGCATCAACAGCAGCAAGTACATCAGCAGCAGCAGCAGCAGCCAAAACAAGAGACA
CCACAACAGCAAGCACTACCTGCACCTACTCTGTCTCCGGTCAAGAAGTCTGTTCGGGCA
TCGCGGTCATCACAATCTATACAAACCTCCCGGTCGAATCAGTCCACCCCTGTAAAGCCC
ACGCCTGCATCTACGCCTGCGCCGTCTGCGCCACCTGGTCTTGATCTTAACGATCCCTCA
ACACTTGAGCTCTACGATGACATGCTCCTCTTCTCGCGTGGCAAGTCCAGCACCAACGAC
AAATTAACCTTTGATAATTGCGACGCCGCCAAAGAGGCCGTGTTGCACCGTCTGGCTCTC
AAGTTCAAGCTAAGCTACAGTTATGACCCTGTTCAGCGCAAGGCCAGTATATGGCGCCCC
TCGGCGTTTGCGCCGGTCAAGCAGACGCCTATACCGGCTCCGGCTTCAACTCCCGCCCTC
TCCCCGGTCCCAACACCCACACTAGCTTCCATGTCCGCGGTCCAGCCTCCAGTGCCCATG
CCGCTGCCGTCACATTTGCAGTCGCAACCTCAAGCTCCATTACCATCTCCGCCATCTGCC
CATGCTGAGCGACCTGCACAAATTGATACCGAAATGGCCATGTCGTCTATGACCTCAATG
ACAACATTGTCATCCATGACATCAATTTCAGCGGCGTCAGCTACAACGTCTCCGACAGCG
TTTTCGTACCAGAATATGTCCAGCATGTCGCACACATTGCCGTCATCGCCAACTCAGTAC
GAAGATACCCCCGCACAGCACCGCCATGATGCTAATATTACTGCCCCGGTCACGTTTCCG
CTACTTCAACAAGACACAAACACTGTTGGGCTTACTGTTGGCCTCACACCCCCACCAATG
AGGCGCATGAGCAGCGACAGCAGTGCGGCTGCATCGGCTGTATCCTCGGGTCATATGCTG
GCAACCACAAGCAACAGCTTCACCGAGGAGGTCAGCCAACCTGACCACAGCAGTCTGCAC
GGAAGCCAGCATAGCAGTCTACATGGCAGTCAGCATGGCAGCCAACACGGCAGTCAGCCG
GACCTAGACTCGCCTTCGCTCGGCGACCGTCTGTCCAGCAGCTGGAATATTTTCCATCAC
GGTATCTCGTCGCGTCGTCCACGTGGTCGGCGTGGCCCTCTGAGTGCCAAGAGCCGCAAA
GATATCAAGGATCTTGAATGGGCTGGCGGTGCTTGCTGGCGCTGTAAAATTCTTAGGCGC
AAGTGTGATCCCGGTATTCCCTGCAAGAATTGCCCAGCGCCTGACCTTCGAGAGGATGCA
CCACCATGGCCACTTATCGGCTGTCGACGCGGCAATCTTCGCGATGCTATGCCGCCTCAA
GCCTTGTGTACCAAGTCACGCATCCTTCTGGCAGCATGTGCTAATCGTAAAATGCCTGCT
ATCTTGGCTGCAGAGAACGTCGTGGACAATCAGAGTAGTGGACCCCCGCCAGCACAGCCC
GATGTTGTGTCCAAGTGTTTCCGTGACGCCGAGGTGCAGTGTCTCTCTGACAACAAGCTT
GTTCTTGACAACCCAGGTCTTTTCCTGCGCACACACAAGTCATCACCGGCCGCACACCAT
TTCTCGCAGTCTATTCGTAACGGTCGCTACCGCGCCAATGAATCGCTCAATATTCCTTGC
CAGGTTCAAAAGGACCGCACGGCGTCTGCAACATACTCGGACTTTATCGCAGGAATTGCC
TGGGAGCTCGCCGACAACAGCGAGTGCATGAACATTCTTGAGGTCGAATCTGTTGAGAGT
CTGATGACCCTTCTTGAGAATGCCTGCCTCTACGAAGTTGAGATTGGCAAGTCGCCCATG
GTGGCACTATCACTCGTTTGTCTGCGCAATTGTCTCGATGTGTTGCGGCTTAGCTCGGCT
GGCATTCTGCATGCACGCATCCACAGCACTTGTCAGCCTGAGCGGTGCAGCATTCACTGC
ATGCGCCAGCTGAACACGTGCATCGACACCTACATTGAAGAGCTCTCGCTGCTCATGTTC
CGCAAAGTCAATCTGCGCGATCGTCGCTGGTGGCTGTCGACATTCTACAGTCTGTGCATC
CAGGCGTACGTGCGCCGTGCCCTGCTCGCCATCGAACAGCAGCTTCTCTACCCGAACAAC
GATGATGCCGATTCCGATGTGCTTTACAGCAGCCAGTACCTCCACCTAGTCACAGTCTTG
TTCATTGCTGTCTCCTTCCAGTACGATCCGCTCGTATCCACGACAGGCGGTTTGCGCTTG
CAGCAATCTATGCTTGCCGAAGAGGACGGGACAACACCCGACATGTTTGTGCCCGATCGA
TACTTTGCTGCTGGTCGCACTGCTTGTGCCGTGGACATATGGGCCGATGAGGGCATCAAG
TCGTCCTACCAGTTCCTCACACGCCTGCTCAATATCGGGTCGCTTGACTTCGATATGGGA
CAAGAATTCCAGGCTGGCGGAACCTCGGCTGGTGGCAATGGCACCCATGCCATCAATAAT
GGTCACGGTCTCAACGGCGACACCGCAATGGAGGGTTCGGATGCCGTACTTCCTCTTCGC
CATCTACATAGCCTTAAGGCATCTGAGACGCTACCATTTACGTCCTATTCGAGCCCCAAC
TCGTCGACTACCAGCTTTGCCAGTTCGCTATCAGCACCACGATCGACAACCGGTGTCATC
AGCCCACCGTCATCTATTGGCCCATCTATGTCCTCCACATCATCACCGCGCACATCGGTT
CTTGTCAACGAGCGTCGCAGCAGCATCGGCTCCCTACCCAGCCGACTATCTGCCGCATCG
TTCCCATCTTCGTACCAGGCGTCAATCGCATCCGGGTCGATACCTCCTGTGCCATCTGTC
CCCGCAGGTCTCTCGTCCAAAGCCGGCTCCATTATTTCGGACACCGGCAGTGCCAACAGC
GCTGCTACGGCCACAAATACCCCGACCGACCTTGCAGGGAATGGAAGCAGCAGCACTGGT
GCTTACATGTGCGGATGCTGCCCGAAGCGGCCCCAGCGGTTCGATACTATGGACGAACTC
AAGCTGCATCAAACCAAGAAGCCCCACATTTGTGCCTTTTGCCAGCGCCGATTCAGTCGC
ATGAACGAGGCCGAGCGTCATATTACAACAATCCATCTGCGGCCATTCTCGTGGTCGTGT
CGCCGACTAGTGACGCATGAGGCCGCGTACCAATGCGTCACCGACACAGACGAGACAGGC
ACTGTCAAGACATACGATGTCTGTGGTTTCTGCGGCAAACAGTTTGAGCGAGGTGTTGAC
TCGCCCAGTGCGCTTGCCGTCCATGTCGAGGTCGACCACAAGCTGCACGAGTGCAAAGCC
AGCGCCAAGAAGTTTTACCGCGAGGACATGTTTGGACAACACCTCAAGCTGTCCCACGCT
GCCGAGGCTGGTGTGTGGCTCAAGTTTTTGGAGAACGCGTGCAAGGCCCAAGAAAAAGCG
GCCGAGCTTCCTACTGCACATACTGTACAGGGCCAGGCTTCATCTGCCTCTGCCTCTGCT
ATGATGCCTCATGCATCCAGCATGCTCAATCCCGGTCAGATCAAGCAGGAGTAG
>OphioH327g0033
ATGATTGCACGGCCAGTATGGCTGCCACTGCTGCTGCTGACGGCGAGGGCGTGGGCTATA
CAGCAAGGGCATGGTGATGACAGCATTGCAGCACCAGCTCTGCAAAGTCACCAGATAAAT
CTGAGCGATCAGGTAGCAGAGCTATTTCACCGCCTTGTTGAATCGCCACCACAAAACAAC
ATCAACAATGATGCAATTGCACCCGGTGCAGTAGCCCCCAGAAATCCCTTACAGACACCG
GCACCGATACTGCCACCACTACCACTGCTGCAGGCGCGCCAGGACGACGGCCAGGTTGCC
GCGCTGAGCGCCCAGATCCAATCCCTGTCACTTGCATCATCATCAGTCAGCCAGGCATCA
CGTCTCGTGTCACAGACTTCACAGCAGCTCGCACAACAGGTCACACAACTTTCACAGTCG
ACCGACCGCTTGACCCAATCAGTCATCCAGCTGCAGGCTTCGGCCCAGCAGGCCCAGCAG
TCAGCCCAGCAGGCACAGGATGCAGCGCGCCAGGCGTCGCAGTCAGCGTCCTCGGCTATT
TCAGTAGCCATTACATCCGCTCAGAGCAGTGCCAGCTCGGTGATCGCTGCGAACCTCGCG
AGCGCTACGAGCAGCATGTCGAGCATGATTGCAGCCGCTTCGGCGTCTGCTCTCAACATT
GCAAATGCGGCAGCCTCCCAAGTGCAGTCGGCCCAGGCAGACGCGACTGTCGCACGCGCA
GATGCGGCAACACAGGTGCAGAATGCCCAGGGAACAGCCGTGTCTGTGACACAGGCGGCT
GTGGCTATTGTCGGCACATTCTTTGGTTCGTCTCTGTTGACCATTGGCGCATTTTACCTG
ATCCTAAGATACAAGAGCAAGCAGAAGCGGCGGCGTACTCGGCTGATTGCCTTGCGCGGG
ACAGAGTTTGGTAAGCCGGAGGGCGGCGGTAACACCGTAAACGCAGGGACATATGGCTAC
CCTGTTGATTTGAAGAATCCGCCAGCTCGAAAACCTGTCGGCACGACCAATACCAACACG
AACACCAACAATAATAACAATAATAACATGGACAACCCTTTTGGTGACGAAAAGGAAGAA
AAGAGACGCCCGAGCAGCGACTACCGGCCGCGCGAAGACAGAGACAGCAGTGGTGATGCC
GACATCGGGTTCGCAATATTTGGCTCTGCTGGGTCGGCAGGCGAGCTCGTTGGCAACGGC
AAAGCCCCGATCCGCGAGGTCAAGATCAGCAATGTCGGCAATGCCAGCAGTGTCAATGTC
AATACTATCAACAACGCAAATGTGTCGCCGTCCATCTATAACACGGGGATGACGGGCATG
TCCAACACGCTGTCCCGTGCCGCAACGACCTCCAACAACCCGACACGGCCGCCGCCTAGT
CTGCAGCAGTGGCTGAGCGAGGGCACCGTGAGCCCATTCGGGACACTAAAGCGGGCAGAC
ACTACCAGTAGTGTCAACAAAAACACCATCGGCCAGGCGATAACGTCCGGCCCAGGCGAA
GCACCGGCCGAGAGACGACAGCAGCAATTGCGCGCAATGATGACGCGATCGATGGGTGTG
GGCGGCGTCAATGCCGGCGGCGGCGGCGGCTCGCGCGTGATGCAGCCCGGCAAAACCCTC
CCACTTCGAGATCGGTGA
>OphioH327g0034
ATGGTGTTGAACTTCTTCCGCGTCCTCGgtatgtgctatcgccatgcaatacagacctcg
acacaagactaactgcctagGGGACCTCTCCCACCTGGTGTCTATTGGCATCCTCCTCCA
CAAGATGGTCCAGCTGAAGAGCTGCTCCGGCATCTCCTTCAAGTCCCAGGCCCTCTACTT
TATTGTCTACATTACCCGCTACCTCGACCTCTTCTCGACAGAGAGCATATACAACTTCTT
GTTCAAGATCTTGTTCATCTCGTCCCAGGGATACATTCTCTACCTCATGACCACCTCCTA
CAAGCCCACCAACGACCCTAGCATCGACACCTTCCGCGTCGAGTACCTGCTCGGCGGTGC
TGCCGTCCTCGGCATCCTCATTCCCTACAAGTACACCTTTTCCGAAATCCTCTGGGCCTT
TTCCATCTGGCTCGAGTCGGTTGCCATCCTGCCCCAGCTGTTTATGCTGCAGCGCACCGG
CGAGGCCGAGACCATTACCACGCACTACATCTTTGCCCTCGGCCTCTACCGCGCGCTCTA
CATTCCCAACTGGATCTACCGCTTTGTCACAGAGCCCGCGCACAAGGTGGACTGGATTGC
CATCATTGCCGGTGTCATCCAGACCATTCTCTACAGCGACTTCTTCTGGATCTACTACCA
AAAGGTGATGAAGGGCAAGAAGTTCAAGCTGCCCGTCTAA
>OphioH327g0035
ATGGCCGACACTCTATCGCATGGTTGCGGGCATGACCACAGCCATGATCATGATCACGAC
GACAATCTCGAGCATCATGGAACTGACGATTTCACTCACGAAACTCTATCCGAGATTGCC
CTCTCACACGCAGGAAAGACTTGGACAATAAAACTACCACCGTCGGCTACTGTTGAGGAA
ATTGCCCTCCTCTGCGAGAACGAACTCTCTGGGTCTGGGACGGCAGATGACGCCGAGACA
GCCGACACTACAAAGACTGCCTATGTGGTCAAGAAACTGATCGCACCGCCGCCCGTAGGC
CTCTTGAATATTGACAACGATGCACACGCCAAACTATCCGTTGAGGAGCTCCAGCTGCGC
CTCGCCAAGAAGACCTCCACGGCTTCCACTTCCACATCTACACCTTTACAAAACACACCG
ATAAAACTCCGCGTCATGGCATCGTCGGTCTCTTCGATTGCTGCCCTCAAACATTGGTCT
GATACGGCAAAAGCCCGCGCTCAGCGCCTGCAGGATCTGCGCCGGCGCGCCGTGCCCGCT
CGCACCACCCAGCGCTTCGGCGGCGACGACAATGGCGGATTTACTTTTGGCGACATCAAA
CCGCTGCCGCACCTGCCACAGCCCGAACGTGCCCTGGCCTACCTGCACCGCCTGCGCGAC
GACGTCGGCATCCGCCGCGTCATGCGCGCGCACCAGTACCGCGTCGGCTTGCTAACGGAA
ATGGATCCGCAGCAGTACACCCAGGAGAGCATGGACGGCGTGACGCGCGTGCTGGGCCTG
AACCGGAACCGGGGCCAGGTGATCGAGCTGCGGCTGCGCACGGATGTGGGCGGCGGTTAC
CGCGACTACAAGACGGTGCGTTTGACGCTGTGCCACGAGCTGGCGCACAATGTGCACAGC
GACCACGACAAGCATTTCTGGGCGCTGTACCGGCAGCTGGTCAAGGAGGTGGGCGCGGCA
GACTATATTGGGAATGGCGGACGGGTGCTGCTGGATGGTGGGCGCGAAGGACAGTATGCG
CCTGGGCGTGATGATTATGAGGATGAAGGCGCAGGGGAAGATGATATCGGGCATGTGGAC
GGAGGCGGCTGGACAGGCGGCACGTTTGTTCTCGGCAGCGGTCCAACCACTGGACAATCC
TCGGCAGGTCCGTCGGCAGCCATGTCGTCATTGTCTTCATCTAATCCATTGACTGAAAGA
GAACGCCGAGCGCGGGCGGCCGAGGAGCGGTTGCGGAGGATGGGCGGCGGTGCCAGCGGG
CAGGACAGCTCGAGTACCAATTAG
>OphioH327g0036
ATGGCATCCTTTCGCTCCATCCTCCCTCTTCTCCTCGCCACCATTTTCTTCTTCTCTCCC
GTCTTTGCATCATCACAGCACGATGTCTCATCACAAGCACAGTCATCTTCGCTCGAGTCA
CGAGCAGTCAAACCCACCCTAGAAATACCAGAGTCACTTGATCTGCCACCAGCATCACCA
GAAACCCTGTCTAAGAGACGCACGCCGCCCAAGCGCCCGGTCAAGGGCACAAAGTACTTT
CACGAGCCAGGTAGCGACAACAGCCTCGGCCACTATGATGCCCGCTACTTCAAGGGTCTC
GTCAACTACGAAGACCACCGTCCTGCTCTGCGCCACCTCATTCGCTCGTACCTGACCACC
TTCCGCGCCCTCGGCGTCGAGACATGGCTGGCCCACGGCACGCTGCTCGGATGGTGGTGG
AACGGCAAGATCATGCCGTGGGACTATGATCTGGACGTCCAGGTGTCGGACGTCACACTT
TTCTACCTAGCTAAGCACTACAACCGCACGACGCACACATACCGCTACCACGACGATAGC
ACCGGCGAGGACATCGTCAAGGAGTATTTGTTGGACATCAACCCCAACCACGGCTTGCCG
CGCGGTGACGGTCTCAATATCATTGACGCGCGCTGGATCGACATGAGCAACGGCATGTTC
ATCGACATTACCGGCCTGGCCGAGCGCGAGCCCAAGCGGACACCGGGTATCTGGAGTTGC
AAGAACTTTCACCGTTACCGGACTCGCGAGCTCTATCCGATGCGCGAGACCGAGTTTGAG
GGTGTGCCGGCGACGATCCCGTACTCCTTTGACAAGGTGCTGACGGACGAATACGGCCAA
AAGGCTCTCGTCACGACTGAGTGGGAGGGgtaagctttttcagagatgttccgaatataa
agtctgaaatagcatatgctaacagaaacagCCACAGATGGAATGCCGAGAGCAAGGAGT
GGGAGAAGACGTCTCTCGCCCAGGCCAAGCTGAACGATATCGCTAACAAGATGACTGAAG
TTGTGACAGGCAAGAAGCCGGTGGCTTGA
>OphioH327g0037
ATGACTTCCACTGCCGACTTGTCAAAAGGGCCGGTCCTTCTCGCCATATCCATCACGACA
GAGCTAATTGCCCTCTCGACATGTCTTGTCCGGTTTCTCATTTGCAGAAAATCCAAATCG
AGGTCTGCCCGAAAGCCACGGATATACCTCGACGACTGGGCAGTAGCAGTAGCTGCCGCC
GTGAGCTTTGTCGGTACAACCTTCACCATTGTCGAGGGCTCTTTCATGTCCATGGCGGCC
GACGGCGGTCGGTGGGCCTTGCAACTCGACTGGCTCAGTCAGCCTTGGTACATGATGGGC
ACCACGTTCGCCAAGATCTCGGTCTGTCTTTTCTTCATCCGGCTCGTCGGTACAGTTAAG
CAATGGCGCATCCTGCTTACCAGCCAGATTCTACTCATGGCCATCCTGAACTTTGCCTTT
TCGCTCACGACCAATCTACAGTGCCTCCCGCTGGCCAAGCTGTGGGACTCCGCAGTAGAA
GGAGAGTGCTGGGACCCAAGTGTGCAACTCAACATTGGCTACCTGCAAGGCGCCTTTTCT
GTCTTTTGGTGGTTATTTCTGTCGCTATTTCCCATTATGATTGTACGGGATCTCGAAATG
CACCAGCATATGCGGTGGCCCTTTTACTTCTTGTCAAGTCTGAGTCTTCTgtgagtctgc
ctttttttcttttaacaatgtcatccacttgtggactaacatatcagGGCCGCTATATTT
GCGACAGTACGAACATACGAGACATCTCGAACTGTCACTGGTATTTTTACGTTTGACACT
TTCTTTGCCACTGTCCTGTCGATTCTTGAACAAAATATTGGTATCGTCGCGGCTAATATT
CTGCCGGTGGGCTCGCTGTTTTGCTCACCGAGACAGTCGGTCGTCCGACGGAAGATGCAG
CGCCAGACACGTCCAGGTGATGGTACTGCTAATGTAGCGCAAGCTAGCCATATGCCCTTT
GAAACCGGTACCGGACTGTTAGATGACCTCAATGGTGCTGGCGTTAACACTATCACTGAT
AACGACAGCGACAGCGACAGCGACCTCATTATTGAAGGCCCACGAAAAGTCAATTATgtg
agccacccaagcactgttgataaggcggcacaaaccagtgcgattcaatctcactctcag
gtattacctcagcctcagaaacgctacagcctttttgtggacaacaagccgatagaggag
acatcaaacacctctctgcgggcaatacgcaatgcaatggcagtgttcaatcgtggcgtc
agggcaattcctactggcatttcgagtctcccaagtctcccgactttctcgagcctggca
agtgtggcaagcacccgtggtcttcaagggaaccaaagaaaacggccacatcctggtgag
ctgattgggagccaggaatcgatttggccacgcgggattatcaagacggtggaggttgaa
gtcgtcgaagaaatcattgccgcagtgccaaatcagagtatacgtcgacagcattgtata
tcatccgcttcattgactttaaacaacaacgaggtgctaagtactcccagaatagttgcc
gatatccgtctgtcccggcatagtcgcatcggatcagacagcgactggacatctcttttg
cgagccggtccaacgccgcccatctcgcgagggccttcacggcaaggatatcattgaact
atttctttttccatttcgcaatttctgtttcaatatacaactatactttatataatatct
aacgcaaacctttatacattgatagaaaaacgaggcatcgtttttgtctgttttgagttt
cagcatgtataaggactatatcacttaattttaacaatataatgtaattctctcaacata
tttgtgagttttttgtctttccttagtttttacatcttatccaattacttataacgaagt
gttttaacctgaaccactactgcttttatttatttatatcttggtagttattttatttat
tccattattattattttgtttagaaaatatccaaaagtagtaccaaactgccaaaattta
caagatgagcacactatatatactttaccaaacggccatcttccacgtacggccatagat
actggaaagcacgggatcccgtccgctctcccctagttaaaccagtaatcggcggattag
tagttgggtcggtgacgaccagcgaataccctctgctgtacgttttcttttacatttttt
ttgcttgtaatttcggcacgtctgcctgactctgcgaatgcactctctctgactttactt
tcagagaaagcatactggtggtgtaggtggtgttagaccgacgttggcatcacgtgtgag
cactccagaaatatatgacccactttacttttggacgccgccacgccaaaagctcgttca
cgccgaacctcaacttgggccaaagcagcaagctcgtgcttttcgcatacgagtagtgct
gctttagatatttttcgacctatactgcatatacagcctacacgactgcaccacagtgga
ttgcatggcactcaaacaccgactgcaacttctctagCCACAACAGCCACCGCAAACACA
GCTTCAAACCGCCACAATGGCACCGTTGGAGGTCGCAGTTGACGACAGTCCAGCAAAACG
GCGCAAAGTCGGGCCGGAAGACAACAGCGGGCTGGCCGCCAAGAAGCAGACACTCAAGAT
CCAGTCAATACCACGCGAAGACAGCGATACCGATACGCAACAGCACGCACGAGACCCGAC
CGATTCACCATCAGCCCAGCTTGACGGCGCTATCTGGACGTCACGGACCTCTCCACAAGC
ACAAGCTCAACCACAAGCACAATCACAGTCACAGTCGCAATCGCAACCACGAGTACGATC
ACCGAGCCCATATAATTCACAGTCTGCGCGCTCAGACAGCCGGCTAAGTTCGCTGTCACG
ATCAAGGTCCAACTCGATGGAGTTACGACCGCGGCTACGATCAAGGTCACCGCCAAATAT
GGAAGACGATATGAATATAAATACAAAAGCAAACGCAAAAGCAAAAAGTGGAGGGGACAA
GCAGCGTCGCCGGCGACACTCGTCACGGCCACACTACCGCCGCGTCTTCCAGGTGCGCGG
CCACGATGGGCCTGTGTCTCAAGTGCGCATCTCGCCCGATGGACGTTGGATCGCGTCGGC
TTCGGCAGACGGCACGGCGCGTATCTGGGATGCAGCCACGGGTGATCATATGACGACTCT
TGTGGGCCATGTGGCAGGCCTGTCGTGCCTCGCGTGGAGCCCCGACTCCAACACCCTGGC
GACCGGCTCCGATGACAAGGCGATCCGGCTATGGGACCGCGTGACATCAGAGCCCGCACA
CGGCCGTGCCGAGTCGACGATCCCCAACATCAGCGTATCCGAGCTGCTCGAGGAGCGACA
CGGTACATCGGTACCGTCAGCGGCAGCTAATGCCGTGCGGTATGCGCGCCGCCAGCTGCG
CGAGGGCATCAACGGCACCAACGGCAACGGTAGCGCCAACAGCATGAATAACGGCAACGG
TGCGCGCGGCACGCGGCTGCCGCTGCTGGGCCACCACAACTACGTTTATTGTCTGGCATT
CTCGCCCAAGGGCAACATTCTGGCCAGTGGAAGCTACGATGAGGCGGTATTTCTATGGGA
CGTGCGCGCGGGCCGGCTGATGCGCAGTCTGCCGGCCCACAGCGATCCCGTCAGTGGCAT
TGATTTTTGCTGCGACGGCACACTAGTCGTGAGCTGCTCAACGGACGGCCTGATTCGTAT
ATGGGACACAGGCACGGGCCAGTGCCTACGAACGCTGCTGCTGCTAAACGAGGACAACCC
GGCGGTCGCGAATGTATGCTTCTCGCCAAACGGGCGTTACGTGCTGGCATTCAACCTGGA
CTCGTGCATCCGCATGTGGGACTATGTGGCACAGCCGAGTATTGTCAAGAAGACGTACCA
AGGTCACACAAATAAGCAGTTTTCGATTGGCGGCTGTTTTGGCGTGCTGGCACAGACCGA
GGCCGACAAGGCCAAAGGAATTCACAGAGAGAGCCGCCCGTTTGTGGCGGCAGCAAGCGA
GGATGGGGATGTCGTGCTGTGGGACGTGGGCACCAAGGCTATTGTGCAGCGCCTGCACGG
AGCACACCGGGGCGGCGTGTGTTTCTGGGTAGACGTTTGCGGTGCGACCATGGCCAGCTG
CGGTCAAGACGGTTGGATCAATGTGTACCGGCACGACGATGGGGCTGACGAGGAGGATGA
CGAGATGGGCGAGGAATTAAAGAATGGCGATGCTTCCCAAGCAACCGTCGAAGTCAAGGA
TGCATCGGACGACGTTGTTATGGCCAACGGCGAGCAATCATGA
>OphioH327g0038
ATGGTCAAGCCAAAGCAGCCCGTCTACGTCCTCGGTGTGGGCATGACAAAGTTCATCAAG
CCCCGTGGCAAGGTCGACTACACTGAGCTCGGTTTCGAGGCCGGTGTCAAGGCTATGCTG
GATGCTCAGATTAACTATGATGAGGTCGACCAGGGCGTCGCCTGCTACTGCTACGGCGAC
TCGACGTGTGGCCAGCGCGTCTTCTACCAGTTTGGCATGACCCAGATCCCCATCTACAAT
GTTAACAACAACTGCTCAACCGGTTCGACCGGCCTCTACCTTGGCCGAACTATTGTCGCC
AATGGCGGTGCTGACTGCATCCTCGTCGTCGGCTTTGAGAAGATGATGCCCGGCAGTCTG
CAGACTTTTTTCAACGACCGCACGAGCCCGACAGCAACGACGACGGAAATGGTGCGCCAG
ACGCGCGGCTTTACCAAGGCACCCGGTGCGGCACAAATGTTTGGCAACGCCGGCCTCGAG
TACATTGAGCAGCACGGCGCCAAGCCCGAGGACTTTGCTGAAATTGCCCGCGTCAACCAC
GAACACTCGGTCAAGAACCCCTACTCGCAGTTCCAGGACGTCTACACGCGCGACCAGATC
ATGCAGGCCACTACTATCCACGGACCCCTCACAAAGCTGCAGTGCTGCCCGACCTCGGAC
GGTGGCGCCGCCGTTGTGCTGGTGTCACAGGAGTTCTTGGATGCGCGCCCGCACCTTAAA
AGCCAGGCCGTGCTCATTGCTGGCCAGGCCATGGCCACGGACGACCCTACCCTGTTCTCG
CGCAGTGCCGTCGACCTGATGGGCTACGCCATGAGCGAGCAGGCCGCACGCCAAGCCACC
ACGGAAGCCGGCATCACGCCCAACGATGTCCAGGTCGTTGAGCTGCACGATTGCTTCTCG
ACCAACGAGATGGTCACTCTTGATGCCATTGGTCTACCCGAGGGCCGCGTCGGCGGCAAG
CGCGGAAAGGCCGTCGAGCTTGTGCGCAAGGGCGACATTACGTACGGCGGTCGGTATGTC
GTCAACCCGTCGGGCGGCCTCATCAGCAAGGGCCACCCTCTGGGCGCGACAGGTCTTGCG
CAGTGCGCCGAGCTCGTGTGGCACCTCCGCGGCTGGGCCAACAACCGGGCCGTGCCACAC
ACAAAGTATGCTCTGCAGCACAACCTGGGACTGGGCGGTGCGGCCGTGGTGACGGTTTAC
AAGCGTGCCGATGGCAAGGAGGCGACGCAGCTGGACGACGCGGCCGTGGGCAAACAGAAC
AAGCTGGGCTACAACCCGGCCACTGTGGCCAAGGGCTTTACGCTGGCGCAGGCGGCGGCA
GTGCGCAGCAAGACCAAGTTGAGCGACTGGGCTCTGGGTGACACAGCGACCAAGGTCGAG
TCCCGTTTCTAA
>OphioH327g0039
ATGGACGACCCTCCATCAGGCAACGCCAAGCAGTTACCGCGACCGCCATCGCCAAACTCA
ACCCAGGGAGCTGCCAATCTTGTTTTCGACGTTGCAAGTTGGCATCCAAAGTCTGTCAAG
CGGCCACGACCTGTCAAATCATGCACAGAATGCCGGAGGCGCAAACTAAAATGCGACCGG
CGTTGTCCTTGCTCGCAATGCCAACGGTCGTCTTACCGCGTTTGCACATACGGGAGCAGT
AGCGGTAATGGCGACACGGGAAGTGGAGAATCCGGGGAAAGAAGCAATGACCCTAACAAT
CCCAATGGCGATTCCGAGGGCTCGGAAGGATCTGAAGCGGAGGATGAATCTGCACTAGGT
AGCTCTACAGACGAACGGCCACTCAAACAGCAGCGGCACCTCAGCAGGCCATCTATGGAT
GGATCTATCAGCGGGCAAAGACCACACCCTTCCGAATCTAACAGCTCCGGTCCCAGCTCA
AGCCATGGACAAGGTCAAGGCCACAGCTCTACACCGACACCAGGTCCTGGTCCAGGTCCT
CTCCCCAGCCGAGGACCTAGCTATGGCTCTACTCACCCACCGTCAAATTCGTCTCTGAGC
ATCCTCCTAAACCCAACACCGCCTGTGACACATAGTGGCTTCAATCCTCCACCTCTAAGC
GACTATGCGCAGCCTCGCTATAGCGGTCGTCTTACTTCGATTCAGCAATCGGGCCCAGTT
GTTCCCAACATACAATCCGCCCCTTCCGTTTCGACTGCATCAATCGCCGCATCGGCACCG
TCCCCCACAGCCTCGCAAGGGGCGGTCTCCAATTCAGGCCCGCCGCCGGCTATGAAGCAA
ATATCAAACACCCTCGAAAATCCTGAGCACTGGATGTCTCTAAACGGCGATGAGCTTCGC
GAGTACACGGCTGCTCTGACCAAGGAGTTTATGGCCCGTATGGAGCGTTTGGAAAAGCTA
TTACTTGCCAAAAATGCATCCGCTCTTACAGCTATTCCGCCATTTCCCTCTTCCTCGATG
CTGTCGCAGCTTCACCGTTATCATCCTGGAGATCCGCGGCACCAAGTGATTGACGCGTCG
TCAACTACAATGCGTTCTATGAGCGTTAAGGGGAGACAGGGCACAAGAACACGCTATTTC
GGACAAAATAGCACTCGAGTGCTTCTAAATCTGgtacgttaactgtcatttattttcttt
agttttttttgctgtcatttattattgcagctctgcatgttgacgtcgtggtcttttgtt
acacagaaggatcatttggatttgcgacgaagacccgggaataagactaacacatgtttt
gactttagTTTGACGACGCAAAAGATTTTGTGGCCGATCCGGCCAAACGGCACAGCGCAG
GCGACCTCTTCTGGCGACTCGAACAGATCTATAACGCACTTCAAGAAGAACATTCGGCAA
TTTTGAAACCGATCACAGTCTATGTCGACTCAATGATGCCGCTACTCAAGCGCATGGCAG
ATGTCATCCCGCGCCGCGACATATGCGATCGCTTATTTTATGGCTACGTCAACGTCTCCG
AAGGCCTATACCGTGTGGTTCATGTACCAACATTCCAAGCTGAGCTCGAGCGATACTGGG
CGCATGGTCTGAACCTGTCACAAGGCGGCGTCACGGAAGATTTCCTACCCCGCTACCTGG
CAATTCTCTGCATCGGTTCGCGGTTCGAGGCCGAGTCTAAGGGTCTGTCCATAGACCGTT
CGGACGGCGTGCATATTCCCACGGCATGTGCACTAGTGCGCTCTTGGCTGGACTCTGTTC
GTGGGAAGCCGTCTGCAGACTTCAACATCTTGCAGACAGAGGTCTTACTTCTACATGCTG
CGCGTATGATTGCGCCGCAGTCGCAGCGAATTTGGGCAGAGCTTGGCATGATCTCGCGCA
TGGCTATGGTCATGGGATTGCACCGTGATGCATCGGAATTCGCGCCAGATATCTCACCCT
TTCAGGCCGAGTGCCGCCGCAAGCTTTGGTTTACCATCATGGACATGGACCTTCATGTTT
CCCTTGCATCAAACCTGCCAAGTGCGCTTAGGCCGGGCGAGTTTACTTGCCATCCACCGC
GAAACCTTGACGATGCTGACCTCTACCCCGAAATGCCAGCACTTCCCCCAGCAAAGCCCA
TGGACCAGTACACAGAGGGCCAAATGCAGCGGTTCGCTGCTGACACGCTTCCACTGCGGA
TGCGCGCGAGTGATTTGCTGTGCCACGTCGACTCCTTGACTGACTACGGCGAAGTCCTGG
CTGTAGGCGGCGAGCTCGAAAAGGCACTGGACGATATTAATTGCCTGTTCCCGCGCAACC
CTGCGCTTGGAAGCCAGAACAAGTACAAGGAATGGCGCATGCGCGCGATTCTCGACATGC
ACGTGCGTCGACCACTTCTGGCACTGTATCGCCCATTTGCGCTGAGTGCATCGGAGGAGT
GTCCACCGCCTTCGGCCATCTCCGACATCTACCTCAAATCGTCCATGGCGATGCTGACGT
ACATGAAGGAACTGGATCCTACGATGCCAGGATTCGCTGACGTCAGCCACATGTACTATG
TCATTCTGCGCCACGACATTGTGCAGGCTGCGTTCAGCATCTGTCATTACATCAGCCAGG
CAGTCGAGGCAGAAGGGCTGCCGACACCCGCACCATCCCAGCTCCTAAAGCGGGAAGGCG
ATGGCCCAAGCGGCTATCACAATACGCAGCAGAAGCCGCGGCCTCGTCGTCGTGTGCGTG
TTCCACTCATTTGGTCATCGGCCTATATGATTCATACTGTGGAGCATACGATCGAGAACC
TGGCACGTCTAGTCAACGATCTGAGTTTTGATCTGCGGGATGTTATCGCACTTGCTACTG
TCCTGGGAACAGTAATGCCGGCCGCCGACCAAGCACAGCGCAACGAACATATTCGGTCTC
AGATTGGGCGTGTTCTTGATACGTGCGTCAACAAGCTGCAAGGGCACACGTCGCAGGTAA
TCCGCGCCGCAATTGGGCATACTGAGTGGTACCGTCCGCGCGAGCAGCGGGAGGAGTCGG
ACATGTGGGAGTCCGGCTTCTGGGATCTTTGGGAATCAAATTAG
>OphioH327g0040
ATGGACGCCCCGTCCTCCGACCCTCTCCTCACCACCCTCTGCAGCGTCTGTCGCGCGCAA
CCACCGCGATACAAGTGCCCGCAATGTGTGACGCGCTATTGCTCTGTGCCGTGCAACCGG
CGGCACCGCGCACGCACGGGTTGCTCAGGCATCCGTGATGTGACAACGTTTGTGCCCAAG
TCGAAACTGTGCACCGAGAGCGGTATTGATCGCGACTACAACTTTTTGCAGCGCATCGAG
ACTGCTCGATTTAGTACACACAAGCACGTGGTGGACGAACGGCGTGTATTACGGCAAAAT
GATGTCAAGGCACGGGTATTGGGAGAAGACGACCAATCAAAGACGACCCAGAGGGGCAAA
TACAATAACAAAAACGGCCGCGGCACGCCTGGCGGACAAAACCGTAAGCCACAAGAGCCG
GCAGCGCTGCAGAAGCAGTGGCAGGGCGAAGAGCTGCGTTACGTCCCGACGCGGCCGCGC
GTGCCCCGTCTCGTCGATGGTGATGGCAACGATGCTGCTGCAGTATGTGCGCTTGCGGAG
CCAGCTGCCCCAGCACATTACGAAGCCGCAGCGAGCCAGCGTGTACGCGCTCTCTGCCGA
CGCGATGGTATTACACTGTTGGGTGCGCCTAGAGGACTAGCCCGGCAGCGTGCAAACATC
ACGACTGTATGGACTGAGCGGGCTCCAGCTACTACTGGCTCGGGCAAGCAGGCGTCGGAG
ATGCTGTTGCACTGGCAGGTGGAGTGGATTTTGTATGACCAGAAGGCATTTATGACTGGC
AGCAAGCCAGCGCCTATCTTACGGCAGCTGCTCGATAATGTACCGCTCTTCCGTGCCTAC
GTATCAGTGGCCAACTGGCGCCAGAAGCAGAACAGCACCCCAACTTCCAAGCTTATTGCC
GAGAAGATTGACGTCACCGACGCTCATTACATGGACACGCGCGAGGATAGCGACGAGACA
CAGGGCGCAAAAGCACTTCATCGGCCATCGCCAGTAGAAGGCAGCGCCGATAATAACAGC
TTTTTTTTCAATTTCGATGTGCAAAACCAAAACACCACGGCTTGGAAGACCACTGTCACC
GAAAGCGATGCCAGCCTCAGCGAAGCCCATCTCGCTGCCAAATACGGCCTACGATACTTT
TTGCTCCGGCCCCGTGCGCCTGGTGCACCTCCACCACCCTCGGCCGCCGGAAAGGGTCCC
GTCAATGAGCTCATTCCCCTGGAAGCCACCGACACGCTCGCAACTACATTGCCCGGCCGA
TCGGTGCTGGAGTTCCCAACGATATATGTACTTCCGGCCGGAGTAGACGAACTCCCGGCA
GGTTGTATTCTTGGGTCGGCTGCTCGCAAGGCAATTGTAAGAGATCTAGAAATCAACGCA
GGCAACAAGCAAGGGTCAAAGCGGCCTTGGGAGGGTGGCCGCGACTCTGCTGCCAAAAAA
CGTGTGCAGTTCGCCGAGCAAGGGGTAGAGGAGAGCGAAACCAGCAGCAGCGGCTCAGAC
AGCAGTGACGAGGAGGGTAGCGAAGAGGACGAGGGAGATGATGAAGACGAAGACATCAAT
AATGTCGAGGATGAAGAAGAAGATGGTGGGCTACTGGGTGCAGCCCCGGCTGTTGTCGGT
CTCAAAGGACTACCTCCGCTGCCCGGAATGGAGGGAGTGGTCGGCGCCATTGAAACAGAA
GTCGATGATGGCAAGCGCAAATTGGTTGTGTATGACTCGTGGTCTGAAGGGTCAGACGAG
GAGTAA
>OphioH327g0041
ATGGTTTTCTTGAGCCTCAGCGATGATTTATATCGAACCCTATACGATACCGGCGGCAGA
TCTCCGGCTGATATTATTGATGACACCAAGATCCACGTCAATCCGTTTGCGGTGCTTGCT
TTCGGTGCCGGCTTGGGCCTCCAGGCCTTCATTACCACCGCGGCGCTGCTATCCACCAAA
ATTCTGTCTTGGAGCTCACACCCGTTGCAGATTGCAAGGACGTGCAAAACCAGGATCAAT
CGTCGACCCGGCCGCTGCATGATGAGCGTGCACATGGCCAAGGAAGATGCTAGGGACTGC
TACCCGAGCGAGACTCAAAAGGCAATGATCAGGGTTCGCCCCGCTGTGCGTTTGATCTAT
GGCTTCCTTGTGGCACTACCTCTATGCTGTGCTATCTGGGGAATCGTTGTTTACTACTTG
ATCTACAAAAGCAAGGAGTTTCAAGGAATGGGTGTGCTTGGAAAATCGTGGTCGTTTCTG
CCTGACCTCTCTGGCGAAATCTATGGCATAGACAACAACACCAACTCAGCCACAAACACA
ACAACATTTGGAGAGTGCCACGCCACATCTTGTACCACTGGCACGTCAATTCTTAACGTC
AAGTGGACTTACCAAGAATACGGATCCAAGTTGAACTTTGCCACTGTCTGCGTTGTCGCC
AGCTTTCAGATTGTACTCACGTTGTCGCTACACTGCGCTGAGCTCTTGGTCAACCTCTCG
CGTGACGAGGATATTGCGCGCCGACTCATAAGCTGGAGTGGAACAGACAGCCACAGAAAT
TCTGTAATTGCAGCTATCACGTCTTGGAAGACAGTGACTCTCTTCATTTTCAAGGCCCTC
ATACACTGGATGTTTGGTCTCGCGCTCAACGTGTCGTGGCGTATTGGCATCTGCATGTAT
CCGCCACAGATCTTTTACTTGAGTGCCGGCTGCCTTATGACGGCAGCTTTTGGCTCCTGG
CTGGTATATCAGAAGAAGAAGGGTCCCTTGCCCAGTACCTTTGGTCACATCCAGACAATT
ATCGACCTCATAGATGTCTGGACCACTTCAGGGGCTATGTATTGGGGCCACAAGTTCGAC
GGCGATCATGAGGGACTCCCCAGCTTTGCCGGAACAAGCGCTGACCAGCTCGATCTACCA
TATCCCAGAGAGAAGTATGGCGGTTCTGGCCACGAACCGGCTGATGCAGTAGCAAGCGGC
CGCAGACAGGAAAATAGCCGCTTCTCACAGAATAGGAGCTACCAAGAATTGTTCACAGGA
GTATCGCCAAACACGCACCGAAACTCGCGGTACACCGGCCAGAACAGTCATATTATTATA
AATATGGCGCCCCCACCTTATTCACCCGGCTACGAAGATGGCCATCTCACGCCGAGCCCG
TTTCCGAGTCCGGGAATTCACAGCGAACGAAGCCGATTAAGTCGGAGCTACCGCAGCAGT
GGTAGTATGGGTAGCGACGGAAGCGCTATACCTCTCACATCTGTTCCATACTAA
>OphioH327g0041.1
ATGTCGGAATTCATAGGgtgtgtgatgcctcgcgtgagctcccagctgtccttgtggctc
tgggcaggcctcgtttgatcccttgcccctcttgcaaagctacatttactaatctggtct
tgtatttgtgcttgcttctagAGCCCGCATCTCCCTCATTTCCAAGAGTAACATCAGgta
agcatcatatcctcgtcagccccactatggccacctatcctaacgtcacagATACTCTGG
CACACTCCACGAAATCAGTTCCGAAGACTCGACCGTCTCCCTGGAAAATGTCACCTCGTT
CGGCACGGAGGACCGCAAGACCGGCGACGAGTTCATCGCGCCGTCTGACCAGGTCTACGA
ATACATTGTGTTCCGTGGCAGTGACGTGAAGGATCTGCGTATCGAGGATGCGCCTGCTCC
TAAGCCAGTGCCTGCAGCCATGCCCAATGACCCTGCCATCCTTGGTgtaagtttaatatc
ttctatcctcctacccctctacctctctacctttccaagccgccgggtgcctacatgatg
aactattttcggatgaaaaacatttacttgtctgaattgcgcaaacaaaccccatgttga
tatttccgttgccttccttctgatctggcttaaacccatggctttctccctactcgctgc
tctattacctacctccttgaaagaccattagctaacgattttcttgccgtctgctagGCT
CGTCCTCGTCCCGTGAACAACAATGTCCCTCCTCATTTCCAGCAAGGCCCTCCTCCACAG
GGTGGTCCGGGATTCAACCCGAACATGCCGATGCCGCCACCTGGCGCTGGCGGCTGGGGC
CCCAACGGTCCTGGTCCCCGTAACTTCCCTTACCCTCCTCCTGCCGGCTGGTACCCACCG
CAAGGTCCTGGCTTCCCCGGCGGCCCTGGTGGTCCTGGCGTCCCTCAGTGGAACAACAAC
TTCTACCCTCCTGGACCTCCTTTTGGCCCCGGCCCTCCTGGACCCAACCGCCCCCAACAA
GGTGGCCCCGATGCTGGCCAGCCCAGTGCTTCTCAAGAGCTTGAGCCCAAGTCTCTGGGC
CAGCCTCCGTCCGCCACTGCAAGCAAGCCTGTCCCTTCAGGCCCCGCTGCCGATAAGAAG
GCCGCTCAACCTACAACTGCATCGCCTGCACCAGCAGCTGCACCTTCACAAGCTCCTGCA
CCGGCAGCGAACAGAGGTCCTGCACCGTCTGCTCCTGCCGCTGATGCCCCCACTACAGGT
GGTGAAGATGGCTCACTGATGGCAGCTACCGCTGCCGCAAAGGCTGCTGTAGCCAGTGCG
CTGTCCAAGGTCAACACAGCCCCTCAGCAGGCACCTGGCCCGAGAGGTGGCGCCGGTCTC
GCGGACAACCTCACACAGAGATTGAGTGAGATGCGGGTGAACGCTGTTCAACCCCACCAC
AACGGCAACCACCAGTATGTCCCTCGTGGCCGTGGCCGCGGTGGCAACTACGGTGGTGGC
CCGCGTCGCGCCAACCCAGTCTCTGTGCCTAACACCGAATTTGACTTTGAAGCCAGCAAC
CAAAAATTCAACAAGGAGGATGTTGTGAAGGAGGTTATTGCCAGTGGCGATGCGGACGCA
CTTGCACCTGCAGCGCCTGCAGAACCCGAGTCCGAGGCTGGTGGCGATAAGGAATCTGGT
GATGCGCCTGCCGCATACAGCAAGACACGCTCATTCTTTGACAATATCAGCAGTGACGCG
AAAGACCGTGCTGCCGTTAGTACCAGCGGGCAGAAGCCCGGTACTCGTGAATGGCGTGGC
GAGGAGCAGCGCAAGAACTTTGAAACGTTTGGCCAAGGTAGCGTCGATGGTAACAACTAT
CGGGGTAACCGTGGCCGTGGCCGTGGTCGTGGCCGTGGCTTTAATAACCGTGGCCGCGGT
AACAACAGCGGCTACCGCCAAAACAATAACTACAACGGTGGCAGCAGCTACCAGCCCGCA
GCTTAG
>OphioH327g0042
ATGTCCTCACGACAGATAAAGAAGCTGCGCGCGCAAGAGGAGCTGGCGCGCAAAGCAGCC
CTCAAAAGCACACAAGACGAGAATCTCGAAAACGATAGCGAAGAGAGCGAAGACGAGATC
AAAGTCCGGGCGGCACGACCAAAGAATGCGTTTGCAGCATTCGCCGCATTGGAAGATGAG
GATGACCACGACGATGAGGACGAAGACGAAGAAAAAGACGAGCAGGAGAAAGACGTGGCA
GCGGAAGAAGCCGCAGCCGAGCCAATAGCAAAAACGGCACCGAGCAAGAAGAAGAAGAAG
AAGAACAAGAAGAAGGGAAAGGCGGCCAAAGCGGAGGAAGAAAGCCAAGGCAAAGCTACA
GCTGGAAAAGCTACGACTGGCAATGGCAAGGATCTCGACGAGATTGACCGCGCCCTAGAG
GAGCTCAGATTGCAAAACAAGTCTGGCACGGGTGCACTAAAAAACCTGGCTGGCCAGACA
TTGGCACCGCAGCACCGTGTCCGCGTCGACCTGCACAACCTGCGCGTGATTAACGAGCTG
CGCGACGTCTTTGGTAGCGAGATTCTGGCGACTGCACACGCCGAAGAACTGGCAAACGGC
CCGGCCAACCCACGCGCGCGTGGCGAGCGTCTTGTCAATGTGGACCTCGAGACCTTTTTC
CGTGCGCCCGCCCAGGGCTACACCCACCACGGCCTGCTCCCATCATCGGCCGGCATCATT
TCGAAGCGCAACCCGTTTATTCAGTGGAAGGATACCTGGCCACGAGCAACATCGGGAGGC
CTCTCGATGAAGCAAGTGGGTACACCCGATGACTATGGCGTTGCCGAGTACACCTTTGTG
CACGGCAGCGAGTACATTGGCCTCGAGGAGCAATTCCAGACGATGATTCTTGTCGCGCAT
GCCGACACCAATATGCTGTTCAATTTCCTGAAGCAGTTTCCCTTCCATATTGCGTCGCTG
ATTGTTGTGAGCATATTCGCACGCACACACGACCAAAACCCTGTTCTGGCCGCCGACCTG
CTAGAGCGTGCGCTCTTCTCCTTTGGCCGCGCGACACTGTCGTCGTTCCGCACAGCACTC
ACAGACGCTGACGGCGGCAAGGCACGCTTAAGTTTCAAGCGCCCGGAGAACCGGCAGTTT
GTGCTTGTCGGCCACCATTACGTTCGCAGCTTGATGGGCCGCGGCACATTCAAGACGGCG
CTCGAATGGACCAAGCTTTTCCTGAGTGTGATGCCTGGCGACGAGTACGGCATGCTGCTG
TTTGCGCAGTCGGCCGCTCTGCAGTCCTACGAGTCGCAGTGGTTCGTCGACTATATTGCT
ACGTTTGACGAGCCGTCTGCCGACAATATCTGGCCCATGCTTGACTATATCAAGCAATCG
GTGGTGCCGGCCAAGCTGCAGCTCGAGGACAAGGAAGGCGCCCGCGCTGCACTGCACGAT
GGCGTTAAGCGCGTGCCCTGGCTCTACGGCGCCATCTTCCAGACGCTGAACCTCGACGTG
CCGCGGGCCGTCTGGGCCGTGCTGCCACGCAACGACGTCGAGACGCTCTACTCGGAGCTC
TACATTGAGATGGCCAAGGCGCTGTGGTCGCCGGCCGTCATGGACTTTGTTACAGCTGAG
TTAACAAATATGGCCAAGGTCGACATCTCGCAGGCTCCGCCGACATTCCATGTCACACAG
ACGATTGCCCGCTTTGTCTATCTCAGTAACACGCCGTCGCTCATGGGTCTCGTGGTTCCC
AAGTCGCTGCTGCACTCACAGCCCAATTCCGATTTCGACCCGCTGCCGCCCAAGCGCGAA
GACAATATCTTTTCGTACCCGGGGCAGCAGCGGCCTTGGTCGATTGTCGAGAATGAGGAA
CAATCAAGGCAGCAAGGCCGCGACGGTAACAACGCGTATGCAGGCGTGATTGCTGCGGCC
GTGGCTGCGGTTGGCGGTCCGGCAGCAGCTGAAGCTGCTCTTGCCGCAGCAGCTGCAGAA
GAGGGCGGCGAAGGTCCACGTGGTGTTCGCGGCTGGCTTGATTTCCTGCAAGGCTTTTTG
GGCGGCCAGGATGGCGGTGGCGATCTGGACCCTGCCACTCTCGAGGCCATGGAGCAAGAA
TTTGAAGAGTATGAAGACCTGGAAGAGTATGATAGTGAAGAGGGTGATGGATGA
>OphioH327g0043
ATGTCTGAGGTTCAGCACAAATACGAGTTTAAGGTCGACATGGCCTGCAACGGCTGCTCC
AACGCTGTCGACAATGTCATCACAAAGCTCCCCGgtaggtcttttcccaatccaatctct
cccccttttcgaggatgccaattcggaattacgactgacagaactcagGCCTTCAGTCCC
ATAAAGTTGACCTTAAGAGTCAAACGGCAGTCGTTATTGCCGATGATTCGCTGGCCTACC
AGACCGTCTACGACACCATTGCCAAAACCCGGAAGAAGATTCGGGAGGGCAAGGCAGACA
ACGTTATCATCCACAGCGAAGAAGAGGCTTAG
>OphioH327g0044
ATGGACGGAGTTTCAGCTGCGGCAACCATTTTTGCGCTCATCCAGGCGGGTGAAGCTCTT
GGGAAGACCTTGAAATTCCTGTTGTCCCTGAAAAAGATCCCTGATGAGATCTTGGCTCTG
AGATGCGAGCTTGTCGCGCTAGAGGAAATTGTCACCAGATTCACCCACGCAGTAGTTCAA
AACTCGGGGCAGCTGGGTTATCCTACTGTACTTGGCCCTCCATCTTCTACAACCAGATCC
ATAGACCTCGCTGCTGCACAAAGACAAGCAACCGAACTGGAGGCCGCTGTTGCAGAGCTT
GACACAATATGTGCCCGGTTCCAAGAATCGACTGCCTCGGAAAAGCAGAGTGTCGACGGC
GAGTCCGTCACAATGAAAGAAAAACACAAACAACCAGGAGGCAAACGAAAAAGAGTACGC
CAGGTATTCGACTGGCTACTGGAGAAAAAGAACATCGAATCAATTCGGCAGCGAATCATC
AATACCAAAACCAACCTGTCGCTTTACCTTCAGATACTTAACGCAAGCGCGGTAGAAGAT
GTCACCCAAATGACCATACAAGCAGCGTACAACACCTCACAAATCAACCATACCTCACAA
GCCAGCCACACCATCATTGTCGAGATGCGAGATCAAGTCACAGATGTGTTGAAAACAATG
CAAACATTTAACAGTCATCTCTCTGGAATCGAGACACAGAACCCACCAGTTTCACGACAA
ATGTATCAGTGCCAGGCAAATCCACCATCAACACTGATCGAAAGCTTCGATGCACTTTCT
CAGGGCCGACATACCATGCGTTCTGGTAGCAATGATGGCTGGATTTCCGACAGGCAGATA
TCGTATCGTCGGCGGCCTTGCTCGGAAAAGTCTTGTCATTGTCAGTGCCACATCACGACT
TTTCGATCAAGTCCATGGCACCAGAGTGCCACGAAACTCTTGGGTCATGTCAGACTGCAG
TACACCAATCTTCCGCACACCTCTAGGGCACCTTGCAATATCAAATCATGTCGGATGCCT
GTCTCTACACTGCACTTTGACTACTCGCCTCCTCAATGGCTTCTCTCTCGGCGACTCCTC
GTGTCAGCAACTTGGGGCGGGCTCACTGGTGTAGGCGCGAGCTTGCAGGTTCACGTGCCA
GTATGGTTGCCAGATGATGTGCAAGAAGCATATACTAAACCGGGGCTCAGAGGTGACCTT
CGCTGGTTTCAAGATGCCGTCGTGTCGAAGACCATCCTTCCCTCTCATGTCTGGTTTGGT
GACACCAATATAATATCTgtgcggtttgcgtgtttccaactactttttttctactaatag
catgctaactaaaatgtctttgacagGATCTTGTTGGTTTAATGGTCAGAGAGGATATTC
TCTTGTTTCTGGTTGAGCAGGGGTTTCCAGTTCGAACGAGGACGAACACTGGCAGgtgag
tcaactatttcgaccatcactttcttcttctacggccagcaggtgcagaacggaaactaa
caagcatagGTCTGTCTCTGAGAAAGTCCGGAAAAACTATAGTTTTGTCCAGTACTCAAA
GTTTGCACTGATTGCTGCTGAAGAAGAGCAGGCTCGGACCACAGAGCTACACGATTTCTT
TTTTGGGCTGGCAACAGAACCCTTTGCTTCAATACTCAGCAATGACCCCTCGAGCATCAA
TATGCTAGACATGGTTGGACAGACACCGATGCACTATGCTATCGAGAAGAATAGGGCCGA
CCTTCTCAAACTCATGTTGGCGCACCCGGCTTGCAATATACACACTCGGAACCGAGAAGG
CTTCAGCTTGCTGCACTACGCCGCCAAATATGAACGCCACGGTACTTCCGAGATGGCCCG
CCTGCTGCTTGACCATCAAGGCCATGGCTTGGATGTCGATGTGCAATTGGACGATCAATA
TTCTAATCGTTGGACTCCTTTGTGCTATGCCCTCTACAATCCGGACATGGTGAAGCTACT
AGTAGAGCGCGGGGCCAAATTTGACATTGCATATCGCTATGGGCCATGTACACCTTTGAT
CGGTTTTATTTTTGATGGTCCCAGCTGTCTAACCTCGCTGGCCAGCCTCCAGCGCTTCAA
AGAGTCAATTCAGATTCTCAAAGAGGCTGGCTTAGACCTAGAAGCTTCGGACAAAGACGG
GCACACTGCTCTTCTTATGAAAGCAGTGTGGCGCCAACACGACTATATCCGAGTACTCAT
TGAGTGCGGAGCTCGGGCTGATGCAGTAAGCAATATAGGTGAAAATATGCTGCACTATGT
TGCAAAGGGTCTCTGGAACGATGTACAGGATTTGTTCTCCCACGCGGATTTGTTTGTCGA
TGTTGATATGGATGCTGTCAACCGAGAAGGGAAAACACCAATGGCCATATGGGAAGCACG
CAGACAGAGATACAAGTCTGTCACCGATACACAATTTCCGGAGTTCTTGGATAGAGTCAG
AGAGCTGCGTGCTTTACACCAGGCGAAAATCGGGGTTCTGAAGGAAGTTGGGTCGGATGA
TGAGGATTGGTCGGACGGGGAGGATGACTTTCATGATGCACTTGAGAAGCTATGA
>OphioH327g0045
ATGGCTCCCATTGAAAACCCCGTCTCTGCGTCCTGGGACCTGCGCATCTCACAGGCTGAT
GTCGATCGCCTTAGAGCTGGCTTCAATCCGCAAGATATGGACGAGAAATGGCTCGTGACT
TCGGAGACCATGCTACGCACGCACATCGTGGGACGCCCAAACAGGGTGGCTCAGACCGGG
CCCTTCCCGGGCATTCATGTATCGCCCGGGCTCATGGTCGTACGCATTATCCGAAGCTGG
ACCGGAAATGAAGTTTACGTGCTTGGCGTGCGGCCCATTACCGGTGGCTCTGGCGAGCGA
GTCACATCGTCATCTGCTGCATCCGACAGGGGTGGTGGTGGTATTATCGAAGCCATCACG
TGGAACTCGCGCCCCAGTCCTGCGCTTACAGTCTCAGAGCGCCAGGCCAAGATCGATGTC
ACCATCTTATGCCGGTCTATTCTGCACTGCGATCTCGAGGCCCAGCCAGACTACAACCGC
GATTTATTGTGGAATCCCCAATCAGACGATGACAGCAACAGAGGCGGCGAGGGCGAAGAC
GATGGCCGTGTCCGTCTTCACCGGCACCCGAACGGCGATGTGCGTGCAGTTCCGGCTTCG
CCAACAAACGGAAACGACACAGAGATTCGGATTGAGGGCACGAACGGAACGTACCGCCAC
GTGCCAAGACCCTCCAGTCACGATGACCATGCTCTTCAAAGCAACTAG
>OphioH327g0046
ATGGCTCCGTCTCTGAGCGCACACCCGTCCTTCACCCGTCCCCGGACGGGTGACCGTGAA
GGTCGTCCCAGCACCCGCGACCAGACCGACACCAACCTCATAATCCCCAGCCGCACATCG
TCTCTTCACTCCCGTATCACTCAGCCCATCCCCTCGACTCTTGCCGGCAAGCCCCAGCAG
CGCACCCCCAAGACCCTCACTCATGCCTACATGGTCTGCGGTGTTGGTCGTGAGCCTTCC
CAATGGGTCAAGGCACCAGCTCCCGCCCAAGGCAAGCTTGGCCACATGAAGGGTGCTGTG
GGCCAGTTCTGGCTTCCCGAGATCCTCGGCAGCAGCCCCCGTCTGGAGCAGGACAATGAG
ATTGCCCGTTCTCTGCACGCGGCCATGCGCGCTTGTTTCCCCCACGATGTCGAGATCTGC
ACCGGCCGCAGCCAGCCTCACTGCGTTCACCACGCTTTTGTGCTGCAGCAGGACTCCTCT
CACACTCTGTACGGTATCTGCCTCCGCGTCTGGTCCCGCGCCGATGAGAAGCGTGCCGAG
ACCATCCGTGATCTGCGCAAGCGTACCGAGCCCGATTTTTACGACAACGCCGACGAGACC
TACTGGATCCCCTACTGCTTGTCCTTCCTGTCACGCTATCCCCTCTACAACCTACTGGGT
GATTACCTGCGCGGCATGTGGATTCACTGGAACAAGGCCACCAACCTGTTCCACGCCGAG
GAGGTCTCGCGCATCCTGAGCTTCCCGGCTCCCCGCCTCAACGACCTGGTCCGCATTGAT
ATGAAGGACTACGCTCTATGCTACCAGTTCCCCTCCTCGCCTACCGGCTTCCAGAACTTT
GCCATGTGGCCCCTGTTCTGCTGTCTGTCCATTCCCAACATTGTTGGTGTCATTGAGGCT
GCCGTGTCCCCGACGCGCCGCATCATCTTTGTCAGCCACTACCCTGCCATTCTCACAATG
GCTGCTGAGACTGTTCGCTTCTGCGTCCGTGTCTACGAGTGGAGCGGTCTCTATGTGCCC
GTGGTTCACGCGCGCCACGCCAAGGAGCTCGTCCAGGAGCCCGGCCCGTACATCCTGGGT
ATCACTGCCGAGTGTCGCACACTGTTCACAGCCCCTACTGACGCTCTCGTCGTGGATCTC
GACCGCAACTTTGTGCTCACCTCGAGCCCGCCCACTGCCCTCACTGTCGGCCAACGCAAC
AAGTTTGTTCAGCGCCTGACCCAGTCGCTGAACGGCGATGTCACCCCCTCGGGTGTGCCC
CAGCACCTGCGCTCTGCCTACGGCGGTGGCAAGCTGGTCCCTGCCGGCCAGATTATTGTC
ATGCGTGGCGAGGTCGAGTCCATCCAGGACCCCGAGTGGTGGAGCCAGGACGCCGTTATG
GCTGTCATGGACCACGTCTGCGAGAAGATGGGCCGCAACAGTGGCCTCAAGGCTGTTTTC
GGTGGTGCCGTCAAGAAGCCCCTCATGACCAAGGTCTCCATGCGCCACCTCAACGAGATT
GTCCGTGAGCGCAACCAGTACTCGCGTGACGCCCTCGAGGCCTGGCAGGACTTTATCAAC
CTCAAGGGCCGCATGGACACGGAGCTGGCCAAGGTCACCAAGCGCAACAACTACCTTGTC
GAGGAGCTTGAGAGCTGGAAGCAGCAGTTCCTCAAGTTCCAGGCCTTTGCTGAGCAACTG
ACCAAGGAGACCCAGGATCTCAAGATGAAGATTGAGAACCACAAGCGCGAGAACCGCCGC
CTGAACGGTCTGCTTGACCAGCAGAAGGACGACAACGCCCGCTTGTCTAACCGCCTCACC
GGCACTGAGAAGCAGCGCGACGACGCCCTTGAGGCCCTTCTCCTCCAGCAGGAGATTGCC
GAGGAGCTTGAGCGCGAGCGCAAGCGCAACACCAAGGAGCTTGCCGCCCTCCAGCACACC
AACGTCACCCTGGCCCGCCAGCGCGACGAGGCCCGCCGTGTTGTGCTGCACCTGCGCAGC
CTGATTGGCGGCCAGAGCCACCACATGGAGCACCTGATCGAGTCGCTCACCAAGCCCGAT
GATATCATCGAGGAGCTCGAGAGCGGCTACGCCGAGGACGGCAGCAACAACGATGACGAC
ATCATCGAGGAGGGTGCCCTGGAGGGCGCCTCTGCCGAGGAGGTTGAGATCCGCCTCAAG
GCCCGCCAGGCCGCCCGCTCCAGCAAGCGCTTCTCGACCTCGAGCTTCAAGGATGTTGCC
GATCGCCACCTCAAGGACAAGACGGATGCCATTGCCCACATCATCCGCAACATTTCCGAG
CAGTGCCAGGCTGCTGTTGAGGGTCTGCAGCTCGCTCAGGATGCCGCCATCGAGTCGGCC
CTGTCATCGGGCTCTTCGGCCTCGGACAGCGAGCAGCACCACCAGCTGCAGCAAAACCGC
CGCCGCTCCACTGCCTCTACCCAGAGCCTGCGCCTGCGCCGCACCAGCAACCTGTCGTCG
GCCTCGGCTGCCACATCGGTCGCCCACAGCGACGACGGCCACTCGGCCTTGTCTGACGTC
GGCGACGATTCGCACATGTCCCTGCTGCGCCCTGCATCGGGCCGCTCGAGCATCCCGCCG
ACGCCGGATCTGATCCCCAACCGTGCCAGCACGAGCATGTCCATTGCCTCCACGGCCACC
ACTCCTGAGCGCTCGTCGCAGCAGTACTTGGTCGGCGGCGGCCACGACATCCCCACCAAG
ATTGTGGAGGATGAGGATGAGGAGGACTCGTACGGCGAGCGCAACCACAGCGACGTCGAG
AGCAGCCTGCCCTCCAGCATGTCTGGTGTTGTCGGCAAGCACGCCGAGAGCCTGATCCAC
CGCCCATCGGGTGCAAGGATCAGCGCGCTTGGTGGTAGTAGGTGA
>OphioH327g0047
ATGGAGCCCCCGTTGTCCTTTCCTGTCGGCTCCTTTGATACTTCCTCCAGTTCTATGCCC
ATATCACCAGCCTCGCCGACCTCACAACGGCCGATGAGCGCCATGGTTCGTCCTGCGCCA
CGAAGCAGCAGTCGCATGAGCGTCGGCAGTAAAACCGGTGGCAGTCGTGCGTCTGACGAA
GATGCGCGCACATCCGTGAAAGTCGgtaagtaattgctggatcagagaaaagactttctt
gtgctctttaatgattttgtctaactcgctctactacagCCGTCCGGGTGCGCCCTTCGC
TGCAGCCCACCGATCCCGGCTATGACCTCATTCCTCAACGTTTTCAGCGCTCTATTCTCC
AGGTCAACTCGGACACAAGTTTGACCGTCGACTCGCCACAGGGCCGCAAGCTCTTCGTCT
TCGACCGCGTTTTCAGCTCTGACGTTACCCAGGAAGGCGTCTGGGACTACCTCACCGACT
CTGTGGACGCCTTTATCACCGGCTATAATGTCTCTCTTTTGGCTTACGGCCAGTCCGGTG
CCGGCAAATCTTACACCATGGGCACTTCCGGCCCCACGGAGCAAAACGATATGGAAGTCA
TGGgtacgtagtgtttggtttgctgttatcagtctcatatcacccctcccctgcatgcca
cttctggcgtattatgtcgcaaatgtcgcacagcttacacacgccgtacacaatgtttga
gttgcacatgtggtacacgccgctccccttttcagtcagccatgctaacaagctttctca
gGTGTCATTCCGCGAGCTGCCGCTGCGCTTTTTGAGAAGCTGGAAGGCGCAAAGCCAACC
AACAACCGCAGCTCATTGTCTCATCTTCGTGCGCCCAAAGGATACGGTCAGCCAGCCCCC
AAGGCCGAGAAGACCTGGTCCCTCAAGGCCACGTACGTGGAAATATACAATGAGCAGCTT
CGCGACTTGCTTCTTCCCGACCATGTCTCTTCTTACGAACGTGCTCCTGTCACCATCCGC
GAAGACGTCAAAGGCAACATCATTCTCACCGGCCTTCACCAGGTCGAGATCAACTCCGTT
GAGGACTTGCTTAATGCACTGAACTTTGGCTCGACTCTACGCCAAACTGACGCGACTGCC
ATCAACGCACGCTCGTCGCGTTCGCACGCTGTCTTCAGTCTGAACCTCGTTCAGCGCAAG
AACGGCTTCCAGACAAATAAGAACGAGAGACGCATGTCTGTCCCCCTCGAGGCTATGTCC
GGCACTGAATCTTGGGTCACCATCGACAGCAAACTTCACTTTGTCGATTTGGCAGGTAGC
GAACGTCTCAAGAACACCGGTGCTCAAGGCGAGCGCGCAAAGGAGGGTATCTCTATCAAC
GCCGGTCTGGCTGCGCTTGGTAAAGTTATCTCCCAGCTGTCGTCTCGTCAAGCAGGCTCG
CACGTCTCTTACCGTGACTCCCGTCTCACCCGTCTCCTGCAGGATTCTTTGGGCGGAAAC
GCCATTACCTACATGATCGCGTGCGTGACCCCTGCCGAGTTCCACATGAGCGAGACCCTC
AACACAGTGCAGTATGCACAGCGTGCTCGCGCTATCCAGAGCAAGCCGCGCATCCAGCAA
GTCGAAGAGGGTGACAAGCAGGTTATCATTGACCGACTCAAGGCTGAGGTTGCCTTTTTG
CGCGAGCAGATTCGCAGCTCTGCATCAAATAGCAGCCCAAGCGAAAGACGTGTTCTCTCC
ACAAATGAGCGGTCCGAGCGCCAAGGCGAGCGGGAAGTCGACCTTCAAAACGCCCTCCTC
GACTCACAGGAGAACTACACTGCACTAAGCCAGCGTCACGCCAAGCTAATTGCCGAGATG
GCCAAGGCTCGGGACAATGAGGCTGCCGAGCTGCAGCAGCATGCCGATGCAGAGGGCGAT
ATTGCTACCGAGCGGTTAAATCGCTCCAACAGCTTTGCGCACGCTGTGGAGCAGGTTGTT
CTTGAATACGAGAAGACCATCCAGTCTCTCGAGCAATCACTTTCTAACACACGTGCCACC
CTCTCCAACACCGAAACCAGTCTGCTCGAAAAGGAGACCAAGTGTGCCTACGCCGAGACG
ATCAACACTCAACTTCAGACGCGCCTGCAGAAACTCATGGAACGCGAAGCCAGCACTGAG
AACTACCTCAACGACCTGGAGTCGAAGCTCGACGGCCACACCTCGGGCGAGGAGAAAAAC
TCGGCTATTATCATCCAGCTGCGGAAAGAGATTGCCCGCATTCGTGAGAACGAGGCCACC
TGCGAAGACTACATCTCAACTCTTGAGGAGCGTCTCGCCGAGGCTGACCAGGATGCCGAG
CTGATGCAGCGCGAGATTGATCGCCTCGAGCAGGTCGTTGAGCGCCAGCGCAGCTTGGGC
AAGCTGGATTCACTTTTGTACGAGCTGGATAACATGCAGCAGGATGGCACCCCTGGTGCT
GCCGCACCCAACGGTGCTGCGTCTGCTGAGGGTGTTCCTGCCCCCCCCAACGGAACTGGC
CACCGCCGCACTGCCAGCCGCAGCATTGCTGAACATTCTCGGAGCCTGAGTCACACTAGT
CGCCACAGCCATAGCCATAGTACCAGCACAGATATCATCATTGAAGAGGAAGATGACGGT
GCCTTTGATAGACAGGGTACCAACGGTGGCCCTGAGCTGGAGGTCACTATCGAAGAGGAG
GAGGCTAATGGAGAGGATAGCGAGCACATCACTAACGGCACTGACGAGAACGGTGATGCT
ATCACCAAGACTATTACCCCTCACCAGTCGCATAACCGTCTGCAAAGCACCGCTCGGTCT
GGCAGCGTTAACGGTGACACTCAAGACAGCACTGCCCAATCCAAGTTTGTTGCGGACAAG
CTTGACAACGTCACACGGGAGCTCCTTGACCTTCGCGCAGAGCATGAGAACACCATCGGC
GAGTTTGATCTGCTCCACGCCAAATATGAAGAGGCGCTGCGCACCCTGGCCGAGCTACAG
GATGCTGTCGACGAAGCCCGCCACCCAGGACACAACATTCGTGATTCAGTCCTGTCTGTC
GCAACTGCCCAGACATCTCAGACTCGGCCTTCGTCATACTTCTCGGACGCCCGCTCTAGT
GACCCCAACAACAGCCGCCACTACTCGTCTTCGCGTTCACTGTCTTCTGAGCTTACGTCT
GCTCTGGATTCCCCCACCACTACGGAGCACTCCGATGCCGATACGCTGGCTCCTAAGAAG
TATAACGTGACTGCTGACAGCGATTCTGTCGCCCATCTGCCCGTGCTGCCTCCCGTCGAC
ACTGATGTCGGTGCTGAGACCGAAACCGAGACTGTTAATGGCAACGACACCAAGACAGAC
GTTATTATTCACGAGGCTGCCCCGGCCACCAGAATGAATGGCGCTGTTTCTGTCACTACG
TCTATCAGCGATAGTGCCGTTGAAGCCGAACTTGAGCATCTTCGTGCCCTCGCCGCACAA
AAGGAGGAGGCCGAGAAGGAGCTCAACAGCAAGTATGCTGAGCTCGAGCAGAAGCACCAC
CAGACTCTGGACATGATTGAGGAGCTCAAGACAGAGGTTGCCAAGGCCCACCAAGCAGCT
GAGGTCATTTCCCCTCGGTCGTCTACACCTGTCATCCGCCGCAAGTCGAGCCAGAACGTC
ATGATTATTGATCGTGCCCACCGTTCTTTCGCGTCACTCCGTAACATTGCCGCGGAGAAC
TTTGAGGGTAACACCGATGTTATGCAGAACTTTGAGCTGAACCTGAACGCCGCTATGCAC
GAGCTTCACGCCCGCTCGGAACGTGTTCAGGAGTTGGAGGCTGATGTCGCGTCTGCAAAG
AAGGAGATGGAGACCAAGATGACTATCATCTCCGGCCTCACCCGAGAGCGGTCTAGTTTG
AAGAGCTCGCCCATGGACATGTCCATGATCTCTGCTCTTCGCGACCAGCTCGAGATGCAG
GAGAGACAGTCAGCCGCAACACAGGCCGAGCATGCCACCCGTGTGAAGGAGCTGAACACT
GAGATTGAGAGCCTGCGTGTCGCCATGGCAGCCCTGACTTCTAATGGCGACAAGTCCAAC
GCTGAAGCAGCCGCGTCAACTGTTAACTCCAGTGACAAGGTCCGCCAGCTAGAGACCGAG
CTCGCATCGTGGGAGACTAAGCACCAGGACGCTCTGTCATCTATGAACTCTACAGAGAAG
CAGATGAAGGAGCACATTGCTCAGCTGGAGGCACAGCTGGCCGTTGCAAATGGCACTGCC
ACGGACGCCAGCAGAGGCATCCCCGCTACTAACGGTGATGTCTCGCCTACAGACTCTACC
AAACACGAGGAGCAGGTCAAGATGCTTCGCAGTGAAATTGACGAGTACAAGGCTATTATC
AACAGCAACGCCGCCAAGGTTGCCGAGCTGGAGTCTAACCATGCTTCGATCAAATCTGCC
CTGGAGGAGGCCATCAAGGTCCGCGATACTGCCACAGCCGAGTCCAACTCCCACAAGGAG
CTGATCTCTCTGTACGAGGCCAAGATTGCCGACCACGAGAGAATTGTTGCTGCTCACCAG
GAGAACCTGGAGGCTCTGCAGGCTAATCACGCCCGTGACCTGGAGCACGTCCATGAATCT
GCTCGCAAGGAGTGTGACGAAGAGATTCAGGTCCTCATGACAGAGCATGCTGAGAACGTT
CGCCTTCTGGAGAGTGACCTGACCGAGGCCCGTGAGGATCTTATGAAGGTTGCCACCCAG
GTGGCGTTTGCTCTGGGCATGGATGTTAGTGTCGAGAAGATTAGCGATCGCATCGAGGAT
CTTATCGCTGACCAGAAGGCCCTTCATGCCGAGCAGAAGAAGTCGCTCGAGCTGCAGGAG
ACTGTTGCCGAGCTGTCAAGCATCAGTGACTCTGTGATGCGCGATCTTGAGGCTGTGCGA
GCAACTCTGACCAGCATGCTGGGCGCCGACGCCGAGCAGCTTCGTAAGCCCGGTGCCACT
GTCGCAGACCAGATGGCTGCTGTGCAGAAGCGGTTCACCGAGTTGGAGAACAAGAACAAG
AAGAACTCTCGCCTTGTGGACGAGCTCGAGGAGCAGCTACAGACCAACTTCGACCAGGCT
CAGCTGACTACAAACCGCCTTTCGACACTTCAATCTGAGCGCCACCAGCAGCTCGAGGAC
GTCACGACGGCCAAGATCCGCATCCAGTCCGAGCTTGAGAACATCCGCGAGGAGTACGCT
GCTCTGCAGGCCCGCTTCGAGGGTTATATTCCTGCGGATGGCCCGCAGCGGTCCAATTCG
GCCAGCTCGCAGCTCCGCAAGAGCTCTTCGATCGTCTCGCTGCCATCGCCGCCGCCAGCT
GTCCCTCTGCCACCCCTGCCCGGAACCAGCTCGCCGCCACCCACTGCCAATGTCCCCTCA
ACCCCTACGGGCAGCATGCGTCCTCCAAGCAAGGACATTGCTCTGCATCAGATCCAGCAG
GACCAGGAGGCGCGGATCCGCACCATCGAGAAGCATCTCGACGCGGAGAAGCAGCTGACC
CAGACTCTGGAGGAGGCTCTGACGGACCTGGAGGGCCAGTCCAAGAAGCTCAAGGCCGAC
TGCGAGGCATGGCGCCGTCGGGCCCAGGACCTCGAGAATGAGAACAAGGAACTCAAGGAA
CGCCCTGCACAGGACAACCGCTGGAGTCTGCACCAGGTCGAGGAAGAGCGCAAGAAGCGG
CGCGATGCCGAGATTGCACGCGCTCACCTAGAGGAGCGGATGAATGCAATCAGCAAGAAG
AAGAAGAAGGGCAGCCTGAACTGCTTCTAG
>OphioH327g0048
ATGGATCCTCTATCTGTCGCAGCCAGCATAATTGCTCTTGTGCAAGCCGCCATCTCTGTG
CAAAAGGGTATATGCTTCATCAGCGAGCTCCGAAACATACCAGACGAAATCCAGCAGCTA
TTCAACGATCTCCAAGCAGTTTTGTCTGTTGTTAAGCAAGTCGAGGGCACACTGAAGGAG
GTGCAAGCTTTGAGTACAGAGCAAGGAGCTGCAGGGTGGGCGACCAGCTCTGGTGCACAA
CTTAGGGATGTTCTGAGCGCGGTCGAGCTGCAGGCAAACAACCTCGAAAAGGCTGCCAAC
GAGCTCGATTGTCTCTGCTCTCGGTTCCAGAGGGCAACACCCACAGTACCAGGGCAACCC
TCCGCTATACCACATTTGACGGGTAACCAGACAACAAACCAGAAGCAACCAAGTCGAAAA
CGTGACGCATTCCGCCAAAAAACAACATGGCTGCAGGAAAAGGGCAAGATAGACCCCATA
CACAAAAAGATTCATTCTGCCCGGGAGTACCTATCACTCAGCCTGGAGTCTATAAACACC
ATTCTCCTgtaggtttctatatctttatgcctttcttaatgtgccatctcgttaatcatc
ttatatctatacagCGCTCGACAAACAAGATCGAGCCACCAGGTTCAGACCAGCATGTAT
ATGGCCATCACTGGTATCGACGAGATTCAAAAACATGCCCAAACGACGCAAAACACACTC
ACACAAGTGCAAGACACATTATCTCAGCTACCTGATTTGATGTTGATGAGGTTGAGGCAG
GCGTTGATTGTGTCTGCGACGCACCCCAGCACTGCGATGCCTGGCGAGCGAGCGACTATT
GCACCGTCAACTTCACCTGTATCCTACCCAACCGGCGTTACAGTCCCATTTGACAGATCC
GAGAAGAAAATTGTCCAGCCACGGAGTACCCACGATTCACTGTACCTTGTTCGCGCCGTG
CTTCGCAAGACTGTTTGTTTGCCGTCATGTCGTTGCCGGTGCCATCAGACTGCCTATGCG
GGAAACCGAGGACGAATGTCTTCCATCTTTGGATCTCTTTTCATCAAGTACAACAGCCTG
CCTATACTGGACCCCCGGCCTTGCAACATCAAGTCATGTGTTGGCCAGAAGAAGTCAATA
AATGTTCGATACATGTTCCCTCGGTGGATGGTGCATCGGGCCTTATTTATAGCCGCATCA
TGGGGCACACTGACTGGTGTCGGTTGCGACTTCCATCTTCAGACTCCTCGACTACTTCCC
GAAAACTTCATAATTGAGCTTTTCTTAAATAGGGAAAGTAATAATGTGCAGTGGTTTAAA
TTTGCCATCTCCCACAAGCTCATATTCCCGAACAGTGTTACAGAATGGGGCGAGTGTCTA
ATAGCAgtaagtttgcaggtcctaagcacacgcttgtgttagaatgacacttgaaagcaa
taaatctaactgttgttttagTATTTAGCAAAACACTTTAGCCTAATAAATGATGATCCC
AGCGTGATTGAGTTCCTTATCGAACAAGGCTTTTCAATGACCATAGGAACCCGgtacgta
ttatatggctatattttccagtcgattcaatttgagtcggtttcactaacgcaatttttt
tttaacctcagAAATTGCGGTGAAGCTATTCGCGCGCGTTGGCAATTTGCACACCCAGTC
CCTTTGCACATCATACACGCCTTAGATGCCGCCTCTCCACCCAAGTCTACGCTTCTCCAT
GATATATTGCTCGGGATACGGGATTTACCAGTCTCCTACGCCATCCAAGAGGCACCGTGG
GAGATTAATAGCCTCGGCTGTGTGGGCACAACTCCAATGCATCTTGCAATAATAAGAGAT
GATATCGTGGCCTTCATGGCAATTATCTCAGCGCCCGGTTTTGATGCCAATGTCCAACCC
GGGGCTTTCGCATCACTGCTTTACTACATTGTCAAATTTGGCTATAAACAGACCCATTTA
TTAGAGATGGTTCGTCTATTACTTGAGGCAGGGGCTGATGTTAACGTCTCAAGTGACAGC
GGGACCCCCATATTTCACTCTTTGGAAAACACCGAGCTTACAAAGCTATTACTGCAATAC
GGGGCAAGCTTAACAGCTGATACAAATAAAGGCATAAGCAATCCTTTGTTATATAATGTG
GATGGAGCATTGAGTCGGTATGGTGGACCATATAAGAAAGAGATCAATAGTTTAGAAGTA
CTCGTATCAGCGGGCATGGACCTGGAAATGACAAACCAGCAAGGACGGACAGCTTTCATG
CTAGCAATACGTTGCCAAGAAGTGGTAATGGTAGAGTGGCTTATCGGGAAAGGAGTCACA
GTCAACAATGTTGACCATTTTGGGCAGAGCATTCTACACTACGCTGCTATATATCCTGTT
TTGGAAAGTATCAGCTCTATCTCGCATCGGAGGCTACAGGGCTTGAATCCGGACGCAAGA
GATATGGACGGCAACACGCCGATGGACCACCTTGAGAGGAGTCTTGACGAGGGACGTCAT
TGGTCTTGGAGAAAAGTTCATATTCCATCATATAGAGTCCGCCTCGAGGCATTTCTCAAC
ACTATTCGAGCTGTGAACTGCGTGGCTGAGTTGGGGCTCGATGATGTTGAGGAGCTAGAT
GATGGAAGCGACGACGAGGATGATGACGAAGATGTGGAATCTGTGGATGCTGAAGAGTTT
GTGGATGCTGAAGAGTTTCTATAG
>OphioH327g0049
ATGGCAGAGGATTGCGTGATCCTGCTGTCGAGCGACGAATCTGACGCGTTTGTCACGCCT
CACAAGGAAGCACCCAAAGCATACAGAACGGCAAGTCAACCATACAACCTCGATGACGAC
GATGGCGATGACAACAACTGTTTTGGACGGAGACTGCAATCTCATATATCTACGCTCACT
ACCGAAGCTGCAGGCCAGACGGTACCTGCAGTGACCCACAATGCAGTTTCGCGGGTAGAT
GGAACAGGTGCATGGAATGGGGCCGGCGGTATCGTTGAACGGTCGACAGCACCTCGTCCT
GACACATCATCTCTCTCAGCAAGGAATGTGGAAATACTTGTAATTGACGATGCTCCAATC
CAAATCTACGGCAGTTCAACAAGCAAAAGCAATGCCGGTGCAGCAAGAAACCAAGATATG
GTGGCGGTGTCAGGCTTTTCGGGCTCCTCTTTGGACGATGTATTCTCATCACCGTTCCTA
GATCTTGGTATGGCACGACAAAAAACAATACAGAGCAGACCAGCTTCAACGAGTGCAGGG
AATACACAGTCGGCAGCGAGCGACAGTCTCGCACCCAATGCTCGTTCATTCCGAGTCTTT
GCAGATTCTTTTGATGACGATGATTTCGAAATCAATGAGCCACGCCCGTCAAAACGGTCA
AGATTGTCCCCGACACACCGCGCCACTGGGTCATTGTCAACTTTCAAGAGCAGTCCGCGG
TTGGATTTCGCTCGCCACATACCATCAAATATTGCCTCACCCGCTCAGAAGTCATCCCGG
ACCACTTTTACCATGGACGACTCCGATGATGAGATGAGAAGCATTCCAGTCTCTAACCCA
GTTCTCTCAGTACCCAAGCCCACGAGTGAGAACAATAGGGCTGGAAAGACCAGTGCGGAA
TGCATTGACCTTTTGAGCTCTTCGGATGCAGAGGCGGGTCACATACTGACAGAAAAGGTG
ACAGATGAGGCCGAGGATGACTTTGTGGACATTGACGATATTTTGAAAAACCCATCGCCT
CCCAAGAAGATGCCCATGCTACCGCCGGCTCCCCGTTCAAGGCGCGAGCCATCTGCCGAA
ATCATGCTGCTATCGAGCTCACCGCCCGGTCCAATGACGAGAGTAGCACTTTACTCCGCA
GCTCAGGATATGAGTGCACCGGGGCGAACGTCTACACATGCCGTCCCTAGACCACAAGCT
TCCAAGTCATTGAAACGCAGCTTCTCTGAAGGGAATGCGTTGGCAGTTGATGATGACGAC
GGCGACGACGACGAAGATGATCTTGATATTTGGGGTAGCGGATCTAAAGACGTTGATGAC
CTATTGGCTGCATGGAGAAAACGCCCCCCAACAGAAATACGGGCGCGGGATCCCCCAGGC
GGTGGAAACAGAGGCCTGGTATCTCGGAGACGGTCTTCTTTTGATTCAACGGCGAGCAGA
TCAGTTGCTACAAGAGAGAGGGCGCGCCCTGGCTCGTCGTCTAACCAAGCAGCGTCTGCG
GCACATTCTGCTATTTCCGATGCTGACAAGGAAGCCCGCCGTCGCGAGCGGGAGACTGCA
CGGGAAGAGAAGAGGAAGGAGAAGGGAGCCGAAAAGGAAAGACGACAGCGAGAGAAAGAG
GTGGAGAAAGAGCGGCGCAAAATCAATGCCGACATGGCCAGAGAGAAAAAGGCCCATGAG
CGCGCAGAAGCGACTGCGTTCAATAATGCCAACCGGTCGCGTGTCGACAAGTCCGTGGCC
GCGCCCGAGATGATCGTGCGCCTTCCCATGACCTTGCCCCAGGCCACAAAGGAGATCACC
GAAGGCTTGTTGGGCGAGATCAGGGCCAACTCCGAGATGTGGAGGAGTCCATTGTTGGAC
AATGTGATCGCTTGGCGGCGAAAAGTGACAGCCGAGTACAAGGCTGACCTGGGCCACTGG
GTGCCTGTGCAAGAGCGTATCGAAGACGAAAAGCTTGTCATGGCAGTCTTTCGAGCTGAC
GATCTCGTGAAGCTGATTTTGGCTGCGCAAGACCCCGAAATAAAGCATGAGATGGGCGGA
TACGACCTCGAAAGCCACCTACGAGCTATGAAACGGAATTTCGCTCGGCACACGATAATA
TATCTCGTCGAAGGGCTACATGCTTGGAAGAGCAAGAACCGAACAATTAGAAACCGACAG
TTTGCGGATGCCGTACGCAACGCTGGCGGAAATACCAGCACCAGTGTAAGGGCCGCGTCC
ACTACGCCTGCTGAGGCTGCAGCCGCGGCAGCCTTGAATCGGTTGAGGCAATCTGGCCAG
GTTGACAAATCAGCAGCGGCTGCAACAGCATCTCGGCCGTCGAATCGGCTTGGTCGCCGT
GGGCAGAAGCGACCCCCCCAGCATCTTGACGAAGCAGTTGTCGACGATGCTATGCTCGAG
CTACAGATGGGATTTGACGATGATGACGATGACGACTATAATGATGGAAATGAAGATGGC
CAGGATGGCCAACAGACAAAGATTATGGTGCACGAGACTCAGAGCAGCCTCGACACGGCG
CGGTGGATCAAGATATTCACTGAGCAGATTGCGACCGGACGGTACCGCCGGCTTAAGGAG
GAGCTCTATGCGGCGTCGGCGTCGTTCTGCATGGACAGCGGCCAGATCGCGACAGGCGAT
AGCGCATCCGAGACATATGTGCTCATGCTGCAGCAGATTGCGCGCGTCACAGAGCCGGTT
GCGCTGGGCGTGGCGGCACGGTACGAGACGCTGCCCAAACTGGTGCGTGGGTTCCGCGAC
GAAGGACCTCTAGCACTCGAAGGGTGTCTCAAGAGCCGCAACCGCAACGGTGCGCTGTCC
GACCGCACAGTAGGCCAGGCACTCAGTCGGCGTATCTACAAGGTACTCATGGGAACTGAT
GAGGCGAGTACAGATATTTGA
>OphioH327g0050
ATGGCCGCTACAATGACGACCCAGGAGCAGCAGCTGTGCCAGTTCCTGCGGGGTCTCTCC
GACCACCACTCGCACCGGTACACCGAAAAGGCTTCCAAGGAGCTGCTGGGCAACCTTTTC
AGGTGCATGGCCGGCGGAAAGCAAATGTACATGGACCTCCTCTTCCCGACCACAGGCGGC
CCATCACGCGGCGGCACCCTCAAGCTGCGCGAAGCACAAGGAGCCGTAGACGGCGCCGAG
TACACTGAAGGTGCGCGCGGCTACCCTTGCGGTCACATCTTCCGTGCCGGCGAGGCCACC
TACTCTTGCAAGACATGCGGTACCGATGACACTTGCTGCCTCTGCAGTCGCTGCTTTGAC
GCTACCGACCATCGCGGACACATGGTTCGCGTCAGTGTGTCACCAGGGAACAGCGGCTGC
TGTGACTGCGGTGACCACGAGGCCTGGAAGACGCCCATGTACTGCACAATCCACTCCCGG
CTAGAGGACAACCCAAACGCCTGTGCCGACGACACTGCTGACGCGGACACATCTTCTGGA
AAGGGCAAGGGCAAAACTGCTGCCTCCGGAACACCACCCGACCTCGAGGCCAGCATCCGC
ATGACCATTGGCCGGGTGTTTGACTTTATGTGCGACGTCATATCCTGCTCGCCAGAGCAG
CTGCGCAACCCCAAGACTAAAGAGAGCATCCTCCAAGATGAGAAGCTGTCGCGGCTGTCT
GCGGTCTACGGAGGCGGTGACGATGGCCCGCCCAGCGAATACACGGTACTTCTCTGGAAC
GACGAAAAACACACAGTCAATGATGTCCAGGACCAGGTGGCTCGTGCATGCGAAGTTACT
CTTCGCGAAGGTCGCATGCGTGCGTATCAGACTGACGAGATTGGCCGCACTGTGCTCAAG
TACTCTGGCAGCGTAACCGAGCTCCTCAAGGTGGCCAAGGTCCTCGAAGAGATCAAAATA
ACAGTCACGATCCGGTCGGCTCGCGAAACGTTCCGCGAACAAATGTGCAGCACCATAATC
GAGTGGCTGTGCGATATTTCGGGATGCAGCGTCGGCCAGGATGCAGACATTCTGCGCCGC
GTCATCTGCGAAGAGCTTTTGCGCCCGTGGAACCAGGGGAGCCATGCTCCCAATGCAATT
GTGGGCAAGAACGGCATCACAGACGAGGCAAAGATTGCCGAGGAAGCCGATATTCGTAAC
TACAGATCGGGACACGATTTCCAGCTATTCCGCGAGGAGATGCAGGCTAGAATTCTCGCT
GGCCAAGACGACGACCTCGACGACGATGATGACGACGATGAAGACGACGACGGCGAAGAC
GAAATGGAGATTTTTATCAGCACAATCACCGGCGATGAAGATGACGATGACATGATGGAC
GGCGAAATGGACGCTGCAAACGACAGTGAAATTGACCGCGAAGAGGACAACGATGCTGCC
GACAGAAATGCGGTCCGCATAGCCGCTATCAACGCGCTGCAAGCCGGCCTCGTGATGGAC
GTTGACGACATTGATATGACCGATATGCAGCAGCGGGTCGACCAGCAGATTGACGGGGTA
GGCCCGGTAGCTGGTGGTGGAGAGCAACCAGCGGCAAATGCCGATGCCGGAGCACCGGCG
CAAGGAGCCGCAGACACTGCCATGGCCATGGACGAGGAAGTGGACTGGCAGCGCGGTCTG
GGCCAGCTTGAGGAGAACGAAGCCACCATGGCCGGATACCCTGCTCCTCCACTCCCGCCA
ACAGGGCAGCAGGCATCTGACTCATCTGAGACCGTTGTCATCGTACCAGACACTGACTCT
GCCTCCACGCCATTTGCTACCACCGCGCCTGCATCGGTCGCAGAGCCAGGAGCACGCCAA
GGCACTCGCGGCCGGGACGGCACCCCCTCAGACTCTGACACGGCCGAGCCTTTGATGGCT
GCCAGATTCAACAAGACGGGTCTTGAAATTCCCAAGACCCCGAGCGACAACAAGAACGCA
AAGAAAGATGGTACGCCGCAACCAGGCCACTACTGGCTCGACGTGCCGCAAGCTTACGAA
GAGACCAAGCCGGCCTCGCCAGCTGAAGATCTCTTTCAGCGCGTCCGCCTCGACTGGCTC
ATCCTCTTTGATCTTCGACTCTGGAAGAAGGTCCGCAACGACCTGCGCTCGCTCTACATC
TCGACCGTTATCAACATTCCAGAGTTCAAGCGTGTGCTCGGCCTGCGCTTCGCCGGTCTC
TACACCAGTCTTGCACAGCTTTACCTGATCGGTGACAGAGAGCCAGACCACTCCATTATC
AACATATCGCTCCAGATGCTCACCGCAGCGTCAATCACAACCGAGATTGTGGAACGCGGC
AACTTTTTGACCAGTCTGATGGCCATCCTCTACACTTTCCTCACTACACGCCAGGTCGGC
CACCCTTGGCAAGTGCTGGACACAGCTACTCTGACATTCGACTCTGGGTCGGTAACAAAT
CGGCGCATGTATCACTTCTTTGTCGACCTCAAGTACCTCTTCCAGTCCCCGCATGTCCAG
GAGTGCCTCCGCACAGAGGACCGGTACATGATGCAGTTCCTCGATCTCGTGAAGCTGCAC
CAGGGCATCTGCCCCAACACACGTGCCGTCGGCGAGCACATTGAGTACGAGACAGACACC
TGGATTAGTGCATCCCTCATTACGCGTGAGATCAACCGCCTCTGTCGTCAGTTCTCAGAC
GCTTTCCGTAACCTCCATGAGGTCGACTTTGAACACCTCGCTCGCGCTATCAGATACACT
GCCAAGACGACCATCCTGAGCTCCATCGGCGCTGAGCGTCTTCGTTTCACACAGGCTGAG
GTCCAGAATGAGATTGCCTTCCACGTTGCGTCCGACTTTGAGTTTGAAGAAGTCCCCAAG
GACTACGACATTGTCTCCTTTGTCGTCGATAAGCAGCAGATCAGTTTCCACCACGCCCTC
CACTACACTCTTTCGTGGCTCATCGAGTGTGGCAAGTCCCTCCCTGTTGACCAGCTGCGC
AACCTTCTGAGATTTGAGACTGCTGATCTTCGCGCACCCCCACGCTCCATGGGCCGCAAG
CTCTTCCCCAAGCGCTTCAACTTTTCACACGAGGACTACCTCATGGCTGCGTTTGACTAT
CCCCTCCGCGTGTGTGCTTGGCTGGCCCAGATGAAGGCCAACATGTGGGTGCGCAATGGT
ATCAGCCTGCGTCACCAGGCTGGCACGTATCGAGGCGTCAGCCAGCGCGATGTTGCTCAC
CATCGTGATATCTTCTTGATGCAGACCGCCCTTGTCATTTGCGACCCCAGCCGTGTTTTG
GTCTCAATCATCGACCGCTTTGGCATGGAAACATGGGTCAAGGGCATATTTGAGCAAAAG
GCCGAGGCTCAAGACGATCTCCAGCATCTGGACGTTGTTGAGGACATGATTCATTTGCTC
ATTGTTCTCATCAGCGACCGTATGTCGCTCATCGACTTTGGGGGCGACGAGACGGCTGCG
CAGACCATGTGCCTCCGTCGCGACATTGCCCATGTCCTCTGCTTCAAGCCCCTATCGTAC
ACGGATATTTGCAACAAACTGCCCGATCGGTACCAGGAGAACGAAAACTTCCAGACTGTC
CTGGAGGAGATGACAACGTACAAGGCGCCTGAAGGCAACTCGGATATTGGCACGTTTGAG
CTGGACCCGCGTTTCATCGAGAGTGTCGACCCATACAGCGGCCACTACAACAAGAACCAG
CGCGAGGAGTCCGAGACTGCGTACCGCAAGTGGATGGCCAAGAAGACGGGCCAGCCCGAC
GACTCTGTCGTGTACGAACCCAAGCTGCAACCCATCACCTCGGGCGTATTTACAAAGCTC
GCCGATTTTACCAGCACAGGCATATTTGCCCAGCTTATCTACTATTCGCTCCTTTACACC
CTGGAGTCGCCAAAGTTGACGCCTACTGTCAAGTCCAGTCGCATTGAGACCTTTACGCAG
GTCCTGCTGCACCTCGTGCTGATTGCAATCAGCGAGGATGACTCGACGCCTGAATCTCCC
GAGACCCAGCGTAACGATGCAGTTTCCTTTATTCGCCTTGCTCTTCTTCGCAATGCTAGA
CTCTGCTACACCGAGTCGACACACTGCAAGACCATTGCTTCCCTGCTCATTACCATCTCC
AACAAGGATGAGTTTAGAGCGTGCCACCCCAAGGTCAGCCTCATCCTTAGACGGATGCGC
CAAAAGCGCCCGGCCGATTTTGAGGCCGCATACGCCCAGCTCGGTATCCCCATCGACCAG
ATCAGCACCGGTTCGCCCGCCTACAATGATAACAGCGCAAACGAGGAGCGCGAAAAGAAG
AAGCGTGCGGCCCTCGACCGCCAAGCACGTGTCATGGCTCAGTTCCAGGAGCAGCAGAAG
AGCTTTTTGGCCAATCAGGGCGGTATCGACTGGGGTATTTCCGACGATGACGACGAAGAC
GAGTTTGGCGACGACAACCTCGACACTGACATGGATCATGACTCCAAGGCCGCAGAAGAA
CCGAAGAAGGTCTGGAAGTACCCCGGCGGGACATGTATCTTGTGCCAGGAGGAGACGGAT
GATCGTCGCTTGTACGGTACCTTTGCCCTCTTCACCGAGAGTCTGATTTTGCGCCAGACC
GACCTTCAGGACTCTGATTTCGTGCGCGAGGCCGCTTCGACACCCAAGAACCTGGACAGA
TCAGCAGAGAGCATCCGGCCGTTTGGTGTTGCGCACGAAAATCGCCAAAAGGTCGAGAAG
ATTGGTGCTGATGGTGAGCGGTACGAGACTGAGCGCCAGGTTATCGGCAAGGGCTTCCCT
GCAAAGAACTGCAAGCCCGGTACACTCTCTGTCGGCTGCGGCCATATTATGCACCATCAC
TGTTTTGAGGCATACTTTGAGGCCACACTGCGCCGCCACCAGCAGCAGATTGCACGCCAC
CACCCCGAAGACACGTTCCGCCTCGAGTTTGTCTGCCCACTGTGCAAGGCTCTGGGCAAT
GCATTCCTGCCAATTGTCTGGAAAGGAAAAGAGGAGTCGTATCCAGGCGCTTTGGCCCCG
GCAGAGCCCTTCCAGCAGTTCCTCGACATACAGATGATGAACCAAGCCCACTATGTGCTC
GGTGCACCCCGGCCTGTGGACTCTGTGCAAAAGACCTACCACCACTACGTGGAGTCGACA
ATGGTTAACAGCATTGGCGACAAGGCATCACAGCTGGTGATTGATGCATGGGAGTCTCCT
TCTCAACACTCCTCGCTGCTGTCCCAGCCGTCAACCTCATCTGGGGCACTGGGTGCTATC
CCCCCCACAGGCTGGATGTCGCCTGCCATGGTCGCGGCCGGCGGTGTCGCTGCGGCTGTG
GGTGCCGGTGGTGCCGGTGCTGGAGCATCTGGCTCAGGCAGTGGTATGGCCACTGTTACT
GGAGGCAATGGCCATCCTGAACAGAACATGGTCCATGACCTGGTTGTGGCCTACAACAGA
CTTAGGAAGACTCTGCGCAGGAACAAGCTGCCCTCGCATCATTCATACGACTCGCGCGAG
GGTAAGATGGTCAATGAGCTCTTCTCCAGCGACACGCTGGTGCAGACTGTCGGCTATTCG
ATCTCGGCGGTGGAGATCCAGCAGCGCGGTACTGATGCCGAATACGGCATGACGCTACTG
ACCAAGATCACTGAGCAAAACCTTACACACCTGCGCATCCTTTGCGAGACAGTCACGTCA
TACATTGCCACTGGCGTTCAACGTGCCGGCGGCGACAACCGCATCGAGCGGGAGTACCGT
TTGGACACGGAGCGTCAGCACTGCCAGCTGTTTATTGCACAGTATATGGGTGAAGAAACC
GAGCTCACGCGTCAGCCACTTGCCGAATATGCACCGCTGTTGAGTCTCGACCCGTTCATT
TTCTTGTGCGAGTGTGTCTTTGGTCTTGTTCCCTCGCACAAAATTGAGCTGGCCCACGTT
TTGCGCATGTGCTACCTCGCCGAGATCGTCAAGGTCGTCTACTACATGGCTCGCAACACC
AACCCCCAAGCCTGGATCGGCCAGCTCATGAACCGCGACCAAGGATTTAGCAGCACTAGT
AACCCTGGTCTTGACAGCTTCGCCAAGTTCTGCCTCGCCGTGTCGCAGATGGACCTCAAT
GTGCGCGCTGCTTCAGGGTCCAACAACGTTTCGGGCCTATCTGGCATCATTGACGCGTCG
CTCCTGGCCCAGAATGCCAACGGCGAGAACCGTGCCTTTGACCTCGGTGGTGTCGATACG
CTTGAGGGCTACTACAACTTTGTGCAAAAGTACGCCCTGGTGTTCCTGCGCAAGTCTGTC
GTTCTCATGTATGCGGCCGCAGGTGTCGACTTCAATAGCCACGTGTCGCCGGCGCCTGAG
CTACCCGAGCTTGACCGCCTGACCGAGGTGCTCAAGGTGCCTTCGTTTGACGAAATGTGC
AACTCACTGGCCGTTGTCAACGACGAGCAGCAGCAGCTACAGCAGCAGCTCTCTGCCTCG
GCCTCGGTTGTCGGCGTGACGTGGTCGTCGCCTAGCGTGCGGCAGCTTGTCACCGGTTGG
GTGCAGCACGTCTACCTCGCAGCAGCCAACGGCAGCACGGCATCCGGTGCTACTCCTACC
GCTACCGGCTCGTCAGCAGCACCACTGACTGCAGCAAGTCACACTTTGCAGCCGCGGCCT
GAACCGCCCAACCCGTCAGCACTTCTCAGCCACCCAGGCATCTACGAGCTCGTCGGCCTC
CCGGAGAACTTTGAGCAGCTGCTGGCCGAGTGCACCCGCGTCCACTGCCTCACCACCGGC
AAGGACGTATCCGAGCCCAACATGTGTCTGATGTGTGGCGAGGTGTTCTGCAGTCAGGCG
ACATGCTGTGCACTGGAAGAACGCATTCCGAGCCGACGCGGCGATATCGTGCGCAAGATT
GGTGGTGCGCAGCAGCACATGCGCCGGTGCCAGGGCAACATTGGCCTGTTCCTTAACATC
CGCAAGTGCTGTATCTTCTACCTGCACCGGCTGTCTGGGTCGTTTGGGTTTGCGCCATAC
ATTGACAAGTACGGCGAGGTGGACATGGGTTTCCGGCACGGGCGGCCGCTGCTGCTAAAC
CAGCGGCGGTACGACTCGATGCTGCGGGCGGTATGGCTAGGTCATGGTATTCCGAGCTTC
ATTAGCCGGCGCCTGGAGATGGACATTAACAATGGTGGATGGGAGACTATCTAG
>OphioH327g0051
ATGCTCACCGTTGTCTTCGGTGCTGCTTTCGGCTTCCAGATgtgagctagatcctggaaa
tgcaatccaaacaccacaacactagacacgagctaaccagtacagGGCCTACGATACCGG
CATGAACAAGCTTTGGGACAACATCAACCGCGGCgtacgtttttttatttcaatttactc
tcaagatcttcaaagactaacaagacagCGTCAATGGAAGGACATCCGCGCCAAGTACAT
TGAGGGCGGCGACGAGGACGACGACGAGTAA
>OphioH327g0052
ATGTCGATGCCGTCTAATGCCGGTATTGTTACCGACGCCGACGGCCGGCGTGTGATCCCC
GAGTCTCGGCGCCCCGACGGCAGTATCCGGCCTGCCATCAAGGTCCGCCCGGGCTACACA
CCACCTGAGGATGTGGCCAAGTACCGGATCCCTCTGTACCGTCGCAAGGCTGTCGCCGCC
GAAGCTGAAGCCAGCGCCAGTACTACTCCCGCCTCGGCTGTCCGCACTGTTCCCGGCGCC
GTTCCAGTTTCAGCACCAATTTCAGTGTCTACCCCAGCCAAGGTTCCCGGAGCTGTTCCT
GTCGCCTCTTCAGAAGTAGAGACTGTGCCTGCCTCGTCTACCGCTGCAAAGAATGCAAAG
CGTCGCGAGGCCCGCAAGAAGGCAGCAGCCAACTCTGCCGAGCAGCCCGAAGCAACGGCC
GACAAGGCCGAGTCAAAGACGGAGGTCAAGTCTGAGACCAAGACCGAAGGAGCCCCTCTC
GAGGCCCCTACCCCCGCTGAGGACCGTGATAAGAAGATTCGCGGCCTGAAGAAGAAGCTC
AAGCAGGCCAAGGAGCTGCAGACCAAGCGCGACGGCGGCGAGAGCCTGCTGCCCGAGCAG
ATGGCCAAGGTTATTCGGATCAGCGAGCTGACACGCGAGCTAGAGTCGCTTGGACTTGGT
GACGATGAGAAGTGA
>OphioH327g0053
ATGACCACCTCGATCCCCCTCTGGCTGGACTGTGATCCAGGCCACGATgtgagtttgagc
ttcatctcatcttgagatctacacagttcatgatttatcatctaagatcttatgctaacc
gacagGATGCATTTGCTATTCTCATGTCTGCGTACCATCCGTCCATTGAGCTGATCGGCA
TCTCTACCGTCTACGGCAATGCCCCCCTCAAgtaaggccccttttaccattaccatctga
ctctcgttaaatagtcatctaactttacagGCACACTACATGGAATGCCACCTCAATCCT
GACCGCCATTTCCAAAGAGGACCAGGTCAAGGTCTATGCCGGTGCCGTCAAGCCCATCTC
GCGCCCGCCCATGACCGCCGGCGCCGAGATCCACGGCGAGTCCGGCCTCGACGGCACTGA
CCTGCTGCCCCAGCCTGGAAAGGGCCCTGTCACAACCGTCGGCGATGACGTCGCTCTGGC
ACAGACCATCGAGGCCATGGCTGCCGCTCTGCTTGCCCAGCCCGCCGGCACTGCCTGGCT
CGTCGCCACCGGCTGCCTGACCAACGTGGCCCTACTGCTGGAAAAGTACCCCCAGATTGC
CAAACACCTTGCTGGCCTGTCCATTATGGGCGGTGCTGTCGGTGACGGCTTTACTGCCGC
CGTCTCGGGCGAGGTCGACGGCGTGCCCCGCATCGGCAACACCACCATATTTGCCGAGTT
CAACATCCTGCTGGACCCCGAAGCCGCTGCGGCCATCTTTGACAACCCCGTGCTGGCCAA
GAAGACGACACTTGTGCCCCTGGACCTGACCCATCTGGTACTGGCCACTGCCGAGGTACA
GAACCTGCTGCTGCATGGCCCCTCCTCTACATCTGCGCCGTCTGCAGTCCCTACAGAATC
CAAAGCCGGCAAGACAACTCTGCGCACAATGCTCGTCGAGCTGCTCAACTTCTTTGCCGA
GACCTACAGAAACGTCTTTGGCATCAAGGAAGGCCCGCCACTGCACGATCCCATTGCCGT
TGCTGCCGTGCTCACCGGCCTGAGCACCGAGATCCCATTCTACGACTACAAGGAGACCGA
TGCCAGCAAGACCCCCGAGCGGTTTGAAGTCAAGGTTGTCACCGAGGGCACGACACCCGA
GGCGCTGGCCGGCAAGGGCGAGACGGGCCGCACTGTTGCGCGCCTTCTCGAGCCAGGCCA
GGAGGGTGTCCGCATTCCGCGCGGCCTCGACATTCCCTTGTTCTGGAAGGTCATTGAGGA
GTGCACGACAAGAGCAGACGAGGCCAATGCCAAGAACGGAAGATAA
>OphioH327g0054
ATGAACAACGAACAGTTCCGACGGCTGGCCTTTGGGTCCGGCTCATCGTCCAACACCAAA
AAGGATGATTCCAACAAAACCAACAGCGTCACGCCCTCCGCCGCCGCACCGGCCATCCTT
GGTTCCCGACAACGATCCAGCATTCCCATGACACCGCGCGCCGGAGGCAGTGTCAGCCAG
CTGGCGTTTGCCAAGCAGATGGCCGAGCGTTTCGGGGGAGGAGGAGACAAGAACAAGCAG
CAGCAAAAGAAGAGCAAGCTGTCTGCGCCCAAGGGCAGCCGGTTTGCGGCGGGCTACGTC
GACCGAGCCAAGCTGCGCGCCGAGCAAGACGACGATGACAGCAAATCTGTGCCCAAGGGA
CTCGACTTTAGTCTACTAGAAAAGGCCCGGAATGGCGAAGATATTTTGGCGGAGGAGAAG
AAGGAGACCAGGGCAGACGAGGAGGATGAAGATACAGAAGAAAAGGCCGACAAAGAGCCC
GGCCCAGATGTGGACGACGAGTTTGAGCAGCTGGAAAAGACCGAGGTACAGGCTGTCGCC
AAGGAAAAGACCAAGAAAAAGGGTCAATACTCGACAGCACCGGCCGTCGCCGGCCAGAAA
CGGTCGCGCGACCAGATTCTCGCCGAGATGAAGGCGGCGCGCGAGGCAGCCAAAGCTGCC
AAGGCAGCGCAAGAGCCCGTGCTGGGATCGCGGTTCAAAAAGATTGGTGCCATCAACTCG
AGCCATCTACCCGGGTCGTCGCGTATCGAGCGCGACAGTCGCGGTCGCGAAGTGCTGGTC
ATTGTCGACGAGGACGGACACGAGAAACGCAAAGTGCGCAAGCTGGCCCAGGACTTTGAG
CCACAAGTTGAAGCCGATAGTAATACAAGGGACGCACCCAAGCCAGACGGCGAGGTACTG
GGTATGGAGGTGCCCGAGTTCTACCGGAAGAAGCTGGAGGCGGAGGCTGCTGCAGAGGCC
GAGAAGGAAGTCAACATCTTTGACGATGCAGGGTCCGACTATGACCCGCTAGCCGGCATG
GGCTCAGGGTCGGAGTCAGAATCGGAATCGGAATCTGAAAAGGAGGACGCCAAAGCAAAA
GAAACAAAGGCCACGGCAGACAAGCGGAGAGACCGTAGCCGGTCGAACTCGCCAAGGCGG
CGCCGGGACCGGGAAGACGGTGAGGCCAGCGACAGCGATGACTCGAGGTATTCGAGATAT
TCGAGGGACTCACGAGACTCAAGATACTCGAGAGATTCACGATATTCGAGAGACTCCAGA
GACTACAGAAACTCCAGGCGCAGGGACTTCAGATCAAGGTCTAGAGATTCGAGGGAGTCG
AGAGACTCAAGAAAGTACAGTCGCAGCGACTCACGTCGCTCGCCACGGAGATACTCACAC
AGCCCACGGGACTCAAGACGCCGTTCCCCTTCTACACAGCCAAAGCCTGCCACATCTACG
TCTACATCTACGTGTGCGTCACGACCTGCACCTCCGGCAGAGACTGCTCCCCGGAGAAAC
TACTTTGGCGGATCCAAGCTGCTATCGGAAGAGACCCGCGATGGTACCTCACTCAACGAC
CCATCGGTGCTGGCTGCACTGCGCAAGGCCAAGCAGCTGCGCGAGGCTACCGAGGCCGAA
GAGAAGAACGAGGCATTGAGCAAAGAAGCAGAGCGCGAGGTCCGGCTAAAGAAGCTGCTA
CAGAACAGCGAGCGCGATGCGGAGGACATGGATCTAGAGTTTAGCGTGAGCCGTGGTGGC
GTCGAGGTGGAGGAAGATGAGGAGCGCGTGCGCTTCTCCAAGTGGAAGGGCAAGGCGAAG
GGGGATGACGAGGAAGATGACGACGATGAAGATGGAGGAGGCGGCAAAGGCAGCGGGCAA
GGCAAGCGGAAGCGCGGTGGCAAGAAACGCAAGGGCGACGGCAATAATGCGGCCGACGTC
CTGCGGGTGCTAGAGAGTCGCAAGGGGAAGTAA
>OphioH327g0055
ATGGCAAACCGCCAGCTGGAAAAGAACTCGGCCGCCGTGCGCAAACAGATCGATGCGCAC
AAGTTTGCCGGCGTCGATGGCGAGGAGTACGGCGCCAGTAGCTTTGGCGAGTTTGGCGAC
TACTTTCGCCGCAAGAAGATCAAGTTGCAAAATGAAGACACCATTATGCGCCAGTCGGTG
CGCCGGCCGCAGATCTTCAAGGATGTCACTGCCCACGTCGCGAGCTACACCCAGCCTGCG
CCCGAAGAGCTGCACCGCATGCTGGTCATGCACGGCGCCACCTATATCAAGTACCTCGAC
TACAAGACCATGGTCACGCATATTATCGCATCGACGCTTCCACCAAAAAAGGCAGACGAG
TGGAGGCGGCTGCGCGTCGTGAAGCCGGCATGGGTTGTCGACTCTATTGCGGCCGGCAAG
ATGTTGCCATGGTCTGACTACCGACTGATAAACGAAGGCCCAGGGCAGAACCGGCTGCAA
TTTGGCGCTGGAGGACAGCTCGTAGTCAAAGAGGGCCGGCCGGACCAGATGGACAGCTAC
AAGGAGCAGAGCAAGCACAGCTACTACAACGCGGCGATGGAAGAGGTCGGCGCCGTCTAC
GACCAGATGCAAGCTACAAACTCGAGTCTTTTTGATAAGCTCGAAACCATCGAGCTCGGC
ATGAATGGGAATAATGGCCACCGGGATGAAGACTCGTTTGAGTTTTCGGACCTTGACATG
AATGATCTTAGTAGTAGTTTTTTGTCGCCACCGTCATTCGAGAAACGGGATGGAAAAGGC
AAAGATCCAGAAGTGTCGGAAGCGACGAAAGGCCTGGAAAGCGTTGAAGAGATCGAAGAG
GTTCAAGATACAGACTACAACAACTTATCCAAACGAGAAATAGATACAGGCAATATCAAA
AGCTCATACGAAGAGCTTCCAGCCGGTCAGGGGATGCTTCTGCGGCGATATGGCGGATCA
AGCAGCCAAGAGAATAGTAGCCAAGAAAAAAAGAGTGGCGAGATTCAACACAAGCTAGAC
GACAGCAATGATGGCGATCATACCGTCGTCCACGACATTTCATCGCCAGAACTGCCCAAG
CCAGCTCAAATGACCTCGGAAGAGCACAATCGCCTGCTCCTCGCCGACCCGAAACTGCGC
AAGTCGTCAACGGCCAACCCCGACTTCCTCAAACAATTCTACTCAGAGAGCCGACTGCAC
CACCTGTCCACCTGGAAGGCCGAGCTCAAGTCCAGGATGCAGCGTCTGGCCATGGAGAGA
GCTGCAGAGAGGACGCTCTCTGGCAACAGACCAAAAGTCACAAGAAAAGACCCGAATAGG
CGCCGCTACATTATGCACGTCGACTTTGACAGCTTCTTTTGTGCCGTATCCCTCAAAAAT
GTAGCACCCGAGTATGCCAAATTGCCTGCTGCCGTGGCCCATTCGTCGGGCAGTGCGTCC
GAAATTGCGTCGTGCAACTACCCGGCACGCGCCTTTGGAGTCAAGAACGGCATGTGGATG
CGGCGCGCCATGGATCTGTGCCCCGAACTCAGAGTGCTACCGTATGATTTCCCGGCGTAC
GAGGAGGCTAGCCAGTTGTTCTATGAAGCGATTCTGGATATCGGCGGTGTCGTGCAGAGT
GTCAGTGTCGACGAGGCCCTAGTGGATGTTACCAGCATTGTCGGTGATTTGGGCGCTGCC
GCACCCGGCGAAGTCGATAAGATCGCTTCGAATTTGCGCGACAGAATCCGAGACAAGACA
GGCTGCAACGTGTCAGTGGGCATTGGCGGGAACATTCTGCTGGCCAAGCTAGCACTGCGC
CGCGCCAAACCGGCTGGACAGTACCAAATCCTGCCCGATGCTATCTACAGTGTACTGGAC
GACTTGCAGGTGGAACAGTTGCCTGGTGTCGCACACAGCATTGGAGGAAAATTGGAAGAG
AAGCTGGGTGTGAAACTTGTGAGCGATCTTCGGCGTATTTCCAAAGACCGGTTGATGACA
GTGCTGGGGCCCAAGACGGGCACGCGGCTCTACGAGTATGCCCGAGGTATCGATTCAGTA
GAGGTCGGCACCGACGTTGATGGCGAACAGCAGACGGCTCGCAAGTCGGTATCGGCTGAG
GTCAACTGGGGTATCCGATTCATCAACCAGGACGAGGCCGAGGAGTTTGTGCTGAATCTG
TGCCGCGAACTGGAGCGGAGGCTGGTGAACGAGCAGGTCAAGGGCCGCAGTCTGACGATG
AAGATTCTTAGGCGCGCAGCTGGGGCACCACTCGACCCAGAAAAGCATCTCGGCCACGGC
AAGTGTGATGTGTTTAACAAGACGGCACTCTTTGGAGTCCCGACGCACGATGCAAGCATT
CTCGGCAAAGAGGCTGTCTCCATTTTGCGCTCGTTTCATTTCAGCCCGGGTGATCTGCGC
GGACTCGGCGTGCAGCTGCAAAAGCTGGAGCCGATCAAGGCATATACTGGCAATGTTGGT
CTCCCTGATAGCAGCCAAAAGAAGCTGTCGTTTGCAAAAGCGCAGTCGGCATCTACTCCT
TCTGTCAAGGCCAAAGTCGTGCCTACGGCTGCAATAAAGCCACCACCAGCACGTACAAAT
ATGTTCAAGACGCCAGCATTGCCGCCTCCGCGGCCCCAGCCTAGGAGTAGCCTCAACTTT
GGGACTATGCCACGACAATCAGTGCAGGAGAACAGACAACCAGAGACAGAGCGACGGGAG
ATATCCCCGGAGGTCTCATTACCAAGCACCCAATTTGTCATGCCATCCAACTTTGACCCC
AACGTGCTGGCCGAGCTTCCACCAGACATTATCCGGCGGCTAGTTGGTGAAAACCGAGGC
GAGATTCCCAATCCAAGCACGAGCAGTAGCAGCGCAAGGGGCAGATGTGTTGCTAGTGCC
AGCAGCCGAGACGCATCTCCCGTAAAGCGAACACGACAGCCTAGTCCTGAAGCTGCCGTA
CCTGCGCCAGCATTGCCTACGAACAACACCAACAGCATCAACAACTACCAGCTGCCACCG
GACCTCCCGCCTGGAATCGACCCTGAAGTGTTTGCGGCCCTGCCTGCCGACATGCGCGCC
GAAGTGTTGGCAGAATACCGGCGCAGCGATACTAGTAGCCGGCAGCGATCCAACCCGTCA
CCAAATACATCACCGAGACGTGCACAAAAGACAAAGAATGTCTCTGCAGGCACTGGTCGC
AAGGGAGGGTCGCCTGTGAAGAAGGGCATATGGGGTACACGCGGGCTAGCCGCACAAAAA
GCAGCACGCGAGCGCCGCCACGATGCGCAGAACAACCGTGTGCAGACCAACATTGCAGTG
TCCATTATTCCACAAAATGTTGCAGGTGGAAGCAGCAGTACTGCCAACAATGCACATGAC
GACGACTTTGGCGAAATCGATCCGGAAGTGTTGGCAGCTCTACCTGAGGATATGCGGCGC
GAAGTGCTCGAAGACTTTGACCGTCGTCAGGCACAAGCGCGAGCGCAAGCCCAGGCTCTT
GTCCACCCCGTCGTGCAGCATCTGCGTCTCAAAGTTCCTCCCAAGAAACCCGTGTCTACA
CTACCGCCGCTGCCGCCGATGCGACCGCCGCCGATGCTTCACTTTCCGCCACTACCGCCC
AAGATGAGTTTCCGCACAGCCGAACCGGCAGCACCGGCCGAGAGTGAACCCGAAAATGAC
GGCATCAAGCCACGCATTCTATCGCTAGACGACATCAAGGCAATGCTGCGCACGTGGCAC
ACGGCGACACGCGAAGACGGGCCGCACGAGACGGATGTGGCCGTGCTGGAGCGGTACCTG
GCGGGCGTGATCCTGCAGGAGCGGGACATGGCCAAGGCGCGCAAGGTGGTGGTGTGGCTG
GAGTGGATGATTGACAATGCGCCGCCGTTGGAGAAGGCAGCGGACGCGGACATTTACGAT
GACGTCGATCGGGTAGAAGACTCACAATACATCGACAGCTGGCAGTATGCGCTGTCACGG
GTCAAGGCAGCCGTGCAGGCGGCCATGGAAGAGCGCGGACTAGACGGGATGGTCTTTTGA

>OphioH327g0056
ATGGCCAAGATGTGGTACCGCAAGGTAGCCCTAGCCCTCGCGGCGATTACACTTACAGCG
CCGTCAGCGCTGGCCAGCACTACTTCTACAGCAAGTACAGCGACTGCAACCTCTGCAGCA
ACTCCCACTGTCTACAATGCGTCTGCCGCCTCGGCTACTGGCGCCGTCGGCAAGTACGCC
TATGTCGGCTGCTACCTCGAGGTCAGCGGCCTCAACGGCACGGCCCCCGGCGGCCGCTCG
CTCGAGGGCACCACCACCGACGAAGTGCTACCCGGCGACATGACCGTGCCCAAGTGTCTT
GCCTTTTGCGGCGGCGGCGGCAGCGGCTCGGCCTACACGTACGCCGGGCTCGAGTATGCG
CGCGAGTGCTGGTGCGGCCAAGACCTGTCCTCGCTTGCCACGCAGCAGCCCGCGAGCGAG
TGCAACCTGCCGTGCGACGGCGACAACACGACTGTGTGCGGTGGCAATCTGCGGTTATCT
gtatgtttttgtttctgattaattttactttgaatgttgactatgctaactcagctgcag
CTCTACATGCTATCGTCGGCTCCGGCGCGGCCGAGCGCAGCCATGGTGGTTGTTGTCGCG
GCTCTGCTGTTGTCCTTGTGA
>OphioH327g0057
ATGATCAAGATTGCACGGCGACCACAGACGTCGTGGGTGTGCACACAGTGCCTGGGGCAC
CTGCAACGGCGCCGGACATTTGTCTCGGGGCCGGCCCGTAGAGAGGCGACGGCGACGGCG
ACAGCGACGTCAACAGCACCGGGATTGCCTAGGACAGCATCTACAGCACAGACCAAGGCA
TCGGTGCCCCCATCAATACCAACGACACACTCGGCATCTGAACAGCATGACGACACAACC
CTCAAAGCCATCTTTGACGACTCTGCCGCATGGAAGGCCTTCTCGGCATCCGGCCAGAAC
AATGCTGGCAGCGGCCGGGAAAAGGTCGGTCTGTTTGGCAATGCCTACCTGACAGAGCCC
GCCGGTTTTATGCGGTTCACACACGCCAGCCTCAACAGTGCACAGCGCATCGTGGCCAAG
GTCGCCCGGGCCGCCTCGCTCGACGAGTACCGCGCCGTCGTGCGTGACCTCGACCGGCTC
AGCGACCTCTTGTGCCGTGTCATTGACCTCTGCGACTTTGTGCGCACAACCACACCCGAT
GCCGCCATCGGACAGGCCGCCTCGGATGCCTGGGCCACCACCTACCAGTACATGAATCAG
CTCAACACCACCAGCGTGCTCAACGACCAGCTCGGCCGCGCCATGGACACGCCCGAGGTC
TGGGCCGCCTGGTCCGAGGAAGAGCGCACTGTCGCCGAGATGCTCAAGCTGGATTTCACC
AAGTCGGCCGTCAACCTGCCTCAGGCGTCGCGCGACCGCTTTGTCGAGCTGTCGCAGCGC
ATCGGCGAGGTCGGCACGCAGTTTGTCGACACCATGACGCCCGCCCAGCCATGGGTCGAC
CTGCCCAGCACAGCCTGCCGCGGCCTCGACCCGACAATGGCCAAGCACTTTAGCACCCAA
AAGGCCGGCAAGCGCATCGTGCGGCTGCCAGCCGTCAGCGGCCAGGCGTCGCTGGGCCTG
CGCACGATCCACGACGAGGATGCGCGCAAAGCGATCTACTATGCCACACGCACAGCATCC
AAACAGACGGTGCGCCTTCTGGAGAACATGATCGGCCTGCGTGCCGAGCTGGCCCAGCTG
TCGGGCTTTGAGAGCTATGGACACATGGCCCTGCGCGACCGCATGATGGCCAAATCGCCC
GAGTCGGTGCGGCAGTTCCTGCAGGCGCTGGCGGCCAACAACGGCACGACTGTGCGCGGC
GAGATCCAGGAGCTGCTCGCAAAAAAGCAGCAGACGACGGGCGATGCACACGCGACCCTG
GCGGCATGGGACAAGGACTACTATATGAGCCTGGTGCGGCGCGACGCACAGGCCGCAGCT
GCATCACCGCCGCGCAAGTCGCACAACCTGCCGCTGTCAGAGTACTTTTCGATCGGCACC
GTGATGCAGGGCCTGTCGCGGCTGTTCCAGCGGCTCTACGGACTGCGGTTCGTGCCGCAT
GCGACGCCGCCCGGCGAGACGTGGCACCCCGACGTGCGCCGCCTCGATGTCGTGTCCGAC
ACGCAGGGCCACGTCGCCGTTCTCTACTGCGACCTGTTCTACCGCGAGGATAAGTCGCCC
AACCCGGCTCACTTTACGGTGCGCTGCTCGCGCGAGATTGCACAGGAAGAGGTGGACGAG
GCTGCCCAGAGCTTGGCTTCGGATGCCAACCCACTGTTCACCGACCCCCTCGCTGCCGCC
AACGACGGCATGGCCATGTCGACCCACGGCGGCGTCATCAAGCAGCTGCCCACAATTGCT
CTCGTGTGCGACTTCACCAAGGAGTCGGGCAGCTCGTTCTTCTCTTCGGGCAAGGAGAAG
CCGGCCCTGCTGACCCACCACGAGGTCGAGACGCTGTTCCACGAAATGGGTCATGCCGTG
CACTCGGTACTCGCCCGCACGTCGCTCCAGACCGTGTCTGGCACTCGCTGCGCTACGGAC
CTGGCCGAGCTGCCGTCGACGCTCATGGAGCACTTTGCCAGCGACCCGTCGGTGCTGGCC
CTGTTTGCGCGGCACTATGAGACAGGCAAGCCTGTAGACTACGAGCAGGTCGCTGCAGGT
CTGCGCAATGCACGCCGCTTTGAGGGAATCGACGACGAGAGCCAGATTGTCCTGGCCATG
CTGGACCAGGTCTACCATGGGCCGGGCGTCAACGACAAGACCAAGTTCAACTCTACACTG
GCGTTCCACGACCTGCAGCGCCGCGCCATGACCGAAGGCAGCCCCGTCGACCCGTCGGGC
ACGTGCTGGCAGGGCTTCTTTGGTCACCTGTTTGGCTACGGCAGCACGTACTACAGCTAC
CTGTTTGACCGCGTGCTGGCCGAGCGTGTCTGGGGCGAGGTGTTTAACCGGGGTGCCGTG
TCCGACAAGAACAAGAACGGCGGCGCCCTCGACCGTGCCAACGGCGAGCACCTGCGGGAC
AGCCTGCTCCGCTGGGGCGGTGGCCGTGATGCCTGGCGCTGTGTCTCGGACACCCTCCGT
GACCCGCGGATTGCAGCCGGCGACGAGGCCGCCATGGCTCTTGTCGGCAGCTGGGGCATT
CACCGGAAGAGACAGTAG
>OphioH327g0058
ATGGCCGCCAGACTTTTCCAGCAGgttcgtcacgatcgcatcgacggcggcacatgacgg
catgcacaggcatccagctgccatcacgacacagccctcaattggggtctttcttcatcc
gcagattactaacagaatcagAGAGCGGCACCTGTCGCGGCGACGCTGCTGCTCGGCAGC
ACTGTCCTCTACCCCCGTGTCGCCTATGCCGAGACTCCCAACTTTgtaagcgacgacgac
gacgacaaggtcgacaatgagaaacaacaatagatatttgctaacgtacagGCCCGCAAA
CCCATCTACGACGAATACGAAGAGACTCCCACATCGGCCACCATCCCCAAGGCCGAGACC
CCCTCTTCCTCTTCCGCAGACTCTACCTCGACCGACTTAATACCATCGTCTTCCTCTTCC
TCCTCCGCCAGTACATCCACCACCACACGCTCGACGCGCCCGACACCGACCGACCGTCTT
GCCGGCCAGATCCGCCTCGCCCGCCTGTTCCTGTACCGCCAGGCCTGCACTGCCGAGGAC
GGCGTCAACAACGCCGCCGCCAAGGTCTTTGACCTCGAGCGCTCCTTCACGCAGACCATC
GCCTCGCTGGCCCCCGCCAAGGAGTCGGGCGAGCGCCTGCTGCCCGGCGCCGTCTACGTG
CTCGTGGCCGCCATGGCCGGCAGCATCGTGACGCGCCGCAGCAACATTGTGTTCCGCAGT
ATTGTGCCGCTGGCGTTTGGTGTGACGGCGGGCTGGTCGCTGCTGCCGGTGACGATGCGC
AATGTGTCGGACCTGGCGTGGAAGTACGAGGAGCGGCTGCCGGTGGTGGCACAGGCGCAT
CTGCAGACGCGTGCGGCGCTGGAGCGGACAGCCAACTTTGCGCGTGTGCACAGCGACCTG
GCCAAGACGCTTGCCGAGGAGAAGGCGTCGGCTGTGCGCGGCACTGTCGAGGACTGGGTG
AAGCAGGGCAAATAG
>OphioH327g0059
ATGTCTGGCAAGACTGAGCGCCTCCAAGATGAGgtaggactttggaagagatgacgacag
gaagagcagatatacaagagaaagaagtagtaggctaacaactcagGGCTCAAAAATACA
AGTCATTATAGCCGGCGGCACGGCCGGCCTGATTGCGCGCTTCTTCGTCGCGCCCCTCGA
TGTCGTCAAGATCCGCCTCCAGCTGCAGACACACTCGCTCTCCGATCCCCTGTCACAACG
AAACATCAATGGCGGCCCCGTCTACAAGGGCACCCTCCGGACAATGCGGCACATTGTGCA
CCACGAGGGCATCACCGGCCTCTGGAAGGGAAACGTGCCCGCCGAGCTGCTCTACGTCTG
CTACAGCGCCACCCAGTTCACAGCATACCGCGCCGCCACCCTCGCGCTCGCCCAGATCCA
CGATGCTCTGGGCGTGCCAGCAACACCACCGCTCGACGCGTTTGTTGCAGGCGCGTCGGC
GGGCGCGGCCGCTACAGCCGCGACGTACCCGCTGGACCTGCTACGGACGCGGTTTGCCGC
GCAGGGCAACGACGTGGACCGCGTCTACGCGAGCCTGCGCAGCGCTGTGCGGGACATTGC
ACGCGACGAAGGTGTTGCCGGGTTCTTTCGGGGCCTGGGCCCGGCGCTGGTGCAGATTGC
TCCGTACATGGGCGCCTTTTTCGCATTCTATGAGGGACTGAAGCCGGTGACGAACCGGAT
CCAAAACGAGGTGTTCCGCTCAGGCAGAAGTGAGCTCTTGGGCGGCAATGGACTGGGCAC
GGCAGACGCAGCAGCGGGCGTCACAGCCGCCGTGCTGGCCAAGACGTTTGTGTTCCCTCT
GGATCTCGTGCGGAAACGCATCCAGGTACAAGGCCCGACACGCACGCGGTATGTGCACAA
GAACATTCCTGTCTACGACCGCGGCGTCGCACGGGCGCTGGCGACGATTCTGCGGAACGA
GGGCCTGCGCGGTATGTACCGTGGCCTCGTAGTGAGCCTGCTCAAGGCGGCACCGGCCAA
TGCCATTACCATGTGGACATATGAGCGGGTGTTGCACGTGCTCACACAAATGGATGCCGA
GTGA
>OphioH327g0060
ATGAACGACCCCCCTGCAGTCTGCCAGCTTCTGACGCAGGTATATGCCAGTTGCTGTGGT
AAGCGGCACGAATCCCCTCTACAGTGCGCCCGGCATCTAGGCACAGATTTCAAGTGCAAG
AAGTACGACAGAATGACCATAAACATTCTATGGAAATGTTGGGGCTGCCTGACAAGCGAA
AAGGTCGGCCGCACGCGTGCCAGACTGCAGGCCCCGGCGGACTCTTCGGCTCAAGTCAGC
TCCGACCTGGCTGCCGGCTCTTCCGCCGCGTCTGTACTGTCTGCCGCATCACCCGAACTC
TCTAGACAAGCATTGCCAGGGTATCACACGCATATGCCGCCACCCTTCCAAGCCGATACC
TCGGGACTCGCACATGCACCCCTATCCCAGCCAGCCTCACGTTCAATGCTTGGTGAATCC
GACCAGGCAATGAATGACATTGCGGCACCACTGGAGCAATCTGGCCTGGCAACACAGTCG
ATGTCCCGGGCGGCATTTCAGACGTCCTACAACAACGCTGCATCTGTTTACCAGAGACCG
CAACCATATGATACGACAAACTGGGCTAGTAGCCCAACACCCAACCCAACGAGTGCCGCC
GTCCCTCCGGCAGCCGAGCCCACTAACCAAGTGTATTCTGCGCTTCAGTCCTCTTCGTAC
TACCGCAATGCCCATTATTAA
>OphioH327g0061
ATGTCAAATCCTAGTGTTCTAGGTGTAGCTAGTGAGCCCAGCCAGCTACCAGCCTCCATG
CTCCAGCTGTCTCAACCCATGCAAGCTTGGTTGCACGATACCAGTCAGCCTGGGTCCCCC
TCCACGCAGACACATCGTTCCAACCACGAGTTGCATGGCCTATCTTCAAACCAGGGCACT
TTCAACCAGAGCCCTCAGACCAATCAGGTCTCCCAGATGGAAGCTCAAGACCAAATGCCG
CCAGTGCAATTCCCCCTTCCAGACGCTACTCAACTGACTGGCAATAATGGCACTAGCCAC
TGGCATCAAGCTCAGTACAACGGCGAGCATCTCGGTGCGGCATGGTGCCATGACCAGATG
CAGCATCCGACCCAAGCAATCCAACCATTCATTTCGGGAGATACTAGCCAGCAGTTCCGT
GGGACAAACCTGGGCCATGTGGAACTGGTACATGACACTGGCGTGCCCTCAACGTGGAAC
CAAGAATACTCGGAACATGACTGGGCTATTCAGCAACTCACCTCTTCAAGCGCCACGGCC
CCTGCGTCCTACGAACCTGGAAATACAAACGATTCTTTCTATCATGACTCTAGAGTCTAC
GGTGTGGCGGCCACATCTGAAGAGGACGAGCTTTTTGATGGATGGCCTGAAAATGACTTT
GAAGCTTGA
>OphioH327g0062
ATGgtcagtctcttcatatcccctctgatttcgtttacaccttgactaacaaaacagATG
CAATCACAGATGATTGCCACACGGGGGACGTCCATGGAGATGCAGCAAAAGAACTCGCTC
ATGATCCATGACTCCTTCTTCAGCTTAAAAGGCGCCCAGGACCGGCCTGTGTCCGTCGCC
ACCGAGTTCATGGAGTCTGACTTTGAGGACGACATTGTCAGCGAGTACGGGTATGACGAC
GGCGAGAGCTCGCCACGCGCCAGTCTCAACTCGGGCCAGCCCAGCTTCACCACCATCTCG
TCCTACGACGAGGTCCCTACACCACGGTCTAGCCAGGTGCCCATGGCCATGTCCATGTCC
ATGACCACAGCATCACCGATTCAGATTGAAATGGAAATGGGCAAGCCTGTTGAGGGACCC
CGGGGACCACACCTGTTCCGCATCTCCAACCTGTCGGCCGAGTTTGAAAACGCCCTGTCT
CTGTCGCCCGTTACACCAAAAGTGCACTCTTACTACGCCCAGCACACACAGGCGCAGTAT
GAACAGTACGAACAGTACGAACAGCAAGCGGCACAACAGGCACAATACGTAGATCGTGCA
CCACCCCTTCCCTATGGCATCACACCGCTGCCTCCCACTCCCCGGAGAAATTCGGGCCCC
TTTGCCTTTACCCATGAAGAGCTCGACACCGGCAAGCTGTCTGTGTGGTCGCCCGAGCAC
GTCGCCCAGTGGATGCTCAATGCTGGCATTGAGCTCCAGGTGTGCGAGCGCTTTATCGAG
AACGATATCACCGGCAGCATCCTCATCACACTCAAGTTTGAAGACCTCAAGGAGCTCGGT
ATCCCGTCGTTTGGCATCCGCACCAACGTGTGGACCCAGATCAACACCATGAAGAACGTC
AGACCCCGGAATGAGGAGCCCCGGTCAGAGACGCCCATCGAGGACGAGCCTGACCGCAAG
GTCCGCCGTGAGGTCCGCCGCATGAATAGCTGCACGACACCCACCGTGGGCCCGGCCAAG
ACTACCCTCCGCAGAGGGCCCAGCGTGCGCCGCCTCAAGAACATGCAGAACAGCTCGCTC
GAGGATACCATCTCGCCGCTCGAGAGCGTGTCCATTGTTGGCATCGAGCAGGTCCTGCCC
AAGCTGCACCAGTGCTCCAAGGGCGAGAACTGCAGCAAGTGGCGCCGCCAGCAGCGCATG
ATCGAATCCTTCAAGCGCGAGCACCCCTTTGCCGACGTGGACAGCCTCGACAAGGCCGGC
GGTATTATCATGATTGCCGGCGACCCGGGCAACCCGCAGACGGCTCGGTCCATCAACCCG
TCCGACGACGAGATGTTCCGGCCCGTGTCGGACGCCATGCCGTCGGTCGTGGCATCGTCG
GACGTCATGGGCCCGGCCTTCCCGCCCGTGCCCGTTGCCCTTGAGGCCGGAAGCCTGAGC
GCCGTGCAGTCGCGCGATCCCCAGGACAATGTGCGCCAGTTCCTCAGCTTCCAGCACCAG
CACATTGGCGTTTCCACCTCCAGCGAGGTGCCGCCCACACCGCCGTTTGAGCTCTTCCCG
GGACGCGCCCAGGCCACCGAGCGTCTGCGAGCACTGCCCAAGCTGGCCATCCCGGCACAG
AAGCAGTCACTGCAGCAAAAGCGCCACTCCCATGAGGTGACACCCAACAAGCACGAGAAC
ACGCTGTCGGCGCACCCCATGTCGGCACATCCAAACTTGAACTCGGCCAACTACGCATAC
CCGCTGTCGTCGCAGACGGCCTCGGCGGCGCCGAGTTCGAGCACGTCGTACACCAACACG
GCCATTGAGGAGTCCCCCGGCCGCACTCCGACTGCACCTTACCGGTTTGGTACTCCGTTC
ACCGAGGTCGATGTCCCCGTTACTGCTGTGCCCACGGGCCCTATTGCGCGTGACACATCG
CAGTCTGTGCCCCCAGACATGAGCTACCGCGCTGCACCCCAGCGCACCATGTCGCGCGCC
TCGGCTCGCCGGCCCTCGTTCCCCGTGCTGCCATCGCTGCACGAGAACCGGGTCGCCGCT
GGCAGTGCCCAGGCCATGTCTGCCGGCCAGCAGCGCGCCGCCTCGGCCATGGGCCACAGA
AGCACTTTCCAGAACGTGAGCCCGACGATGTCTCAGGGATTCCAGCAGCAGGGCGCCCAG
GCAGCCCCGGCTGCAGCCCGCCAGCTGCAGGCCCCGCCGCGCCACGTCTACCCGTGGTCG
CCGCCACAGAAGAGCTTTGAGAAGGCCATTGCACCGATGTCGCTGGTCACATCGACCCTG
ACTCCCCCGTCGACGACGTCGTCGTCTCTGGCTTCGGCCAGCTCCAGCGGCTCTAGCAGC
CTTGCCAATAGCACCAACGCTACGCCCGCATCGTCGGTCGACTCCGCCAAATTCGCTACG
GGCGGCCCGATCTACCCCGACGGCATCAGCTACCAGGGCGATGTCAAGAAGCGCAAGACC
AAGATGCTGCGCCACGAGTGGCATGACCGCTTCATCACCCTCAAGGGCACGCGCCTCGCC
GTGCACAAGGACCGCGCCACGACCAAGCGCACGCTCGAGTACGTCGACATTGACGACTAC
GCCATTGCCTGCTCTACCATGGCCGCGTCCACCAGCAAGCTCAATGCCGCCTTCAAGGCC
ATGAACATTCGCCGCGGCAGTGACGGCCCGTCCGGTGCCGGCAGCAACAGCAAGGAAGAC
GTCGCTGCGTTTGCCTTTCAACTTATCCCTCAGGACAGCAAGGCCGGCGTGCGCCTCAGG
AAGCGCGACAGCGCCATGCCTGGCGCTTCTTCTTCCGTCGAGGCATGCTTTGCATCGCCC
ACTGATACGTCGGCTGCGGGCTCTGCTGATGCGCCTGCCCCCGGCCCACCCGAGGCGTCT
AACGGCACGGGCAAGACCCACCACTTTGCCGTCAAGAACCGCGACGACCGCATTGAGTGG
ATGCGCGAGCTGATGCTGGCCAAGGCCATGCGCCAAAAGGGTGCCGGCTTCGAGGTCAGC
GTCAACGGCAACATGATCTAG
>OphioH327g0063
ATGTCAGCCCTCTCCCCCAACCACACCCACGACACCAACAACAGCATCATGAAAGCGTCC
AAGTCTTCTTCCACAACAAAGACAACTACCAAGACGACAACAACCACAGTCAACATGGCC
GTTGCACAATCAACAAAGCCCAAGTCGGCTTCCACAAAGTCTGCCAAAGCTTCAGCAGCT
GCTGCCACACCCAGTGCCACCGCCGCCGATGCCGCATCCACCGACAAGAAGAACGCACAA
ATGCACCGCCGCTCAAGAACAGGTTGCTACACATGCCGGCTCCGTCGCAAGAAGTGCGAC
GAGGGCACTCCTCTCTGCACCGCATGCAAGCACCTCGGCCTCACCTGCGAGTACAAGCGG
CCGCACTGGTGGAGCAACAACGATGCTCGCCGCCAGCAAAAGGAAACCATCAAGGTCATT
ATCAAGAGCAAGAAGCTGTCTGAAAAGTCTACTTCGGCCGCCTCGACTGCGGCTTCCATG
CACCACCACCACCATGGTCATGGCCATGGCCACCACTCGACTTCTTCGGTTGCCGGCACC
CCTCCCGGCCTGTCGCACTCGCTGCCCACCTCGGCCACCTTCTCAGACCCTCTGGACCGC
ACCCGCTCCGCCTCCATTGACTCGCACTACAGCACCTTCAACTTCAACAGCCCGCCCACC
TCGTCAGAATACGGATTCGGCGGTGCCACTACCAGCACCAGCACCTTCTCTACACCTCAG
CTGCACCCCAACTTCATGTTTGCTGGCAGCAGCGACTACGCGCCCTACGAGGTCGACATC
AAGACTGAGCGCCAGATGTTTGTCAACGATGTGCCCACCCTGCACGAGTCGTCCACATCC
ACCTACAACACATTCCACACGCCACCACCGCCCGGCTCCATCCTGCCCTCGTACCCCATG
GACCCCAGCATGGTTGACCCTGCTCTCGCCGCTTCGTCGGCCGGCATTATTGGTCTCGGC
ATGACTGGCCCTGACGGTGTTGTCGTTGGCGGCATCCCCGGTGGCGAGTGGATGGAGCAG
GTGTACCAGGAACGTCGCGAGTCGTCCATGACCGAGGAGACCCTCAACATGCAGTACTTT
GACTATGACCACTCATCGGCCGTCACTACTCAGACCTCCTCCGCTGCCGCTATTGAGCTC
AGCGACAATGACAACTACCTGCTCGAGCACTTTGTGACATTTGTCCTGCCCACCATCTTT
CCCATCCTCGAGACCAACCAGCACGGCTCAGTCGGCTCCGATCTCATCTTGCCTGCGCTC
CAGACCAACCAGTGCTACCTGCACTGCTGCCTGAGCATTGCCGCTCAGCACCTCAAGGCT
GTGCTCACTCCCGAACAGCTGCTTGCCCACCAGCAGAGCGGCCTCGACCTGGACAATGAC
ATTATGCGCCACCGCTTTGCCACAATCACTGCGCTGTGCGATGCGCTGCCGCGCGACGAG
AACCACAACCAGGTGCTCGAGGCTACGCTCGGCCTCATCTTCTTCCAGTGCTGCGTCGGC
CGCTACGATGACACCCTGCCCGACATCTCGTGGCACCAGCACTTCCAGGCTGTCGCATCG
CTCGTGCAGAAGCTTGACCTGCCCGCCATTGTCACTGGCATGATGCAGCCCGAGGTTGGC
GCGGTCGCTGCCCTCACCGAAGGCTCGCCCATCCCTACCCCTGAGCAGACTCTGCCGATG
AAGGCTACTCCCTTCAACATGACTCTTACCTCGTGGATCGATATCCTTGGTGCTACCATG
CAGGGCCGCGCTCCCACTTTCGCCCACACTTACCGCGAGAAGCACCTGTCGGCTCCTCAC
AACTCGTCGCTCGGCCTGCGCGAGCTCATGGGCTGCGAGGACCGCGTCATGTACCTGATC
TCGGAGATTGCCTGCCTCGAAGCCCTCAAGGCCGGCGGCATGGATGACATCATGCTGTGC
CAGCACGTCAGCGTGCTTGGCGACCAGATCGGCCTGACCGAGGTCGGCGAGACCCCTGCC
AAGCTGCCCTTCAATGCCAACGGCTCTCTGTGCCCCGAGCAGCTCGGCAAGAACATGACC
GCCGCATTCCGCCTGGCTGCGCGCGTCTACCTGTGCTCGCTCGTGCCCGGCTTCAACCCG
GCGCAGTCGAGCTGTATTGGCCTCATCGAGAAGCTCACAGCCGTGCTGCAGACCATCCCT
TGCGGCCCTGCCGGCTTTGACCGGTCTGTGGTCTGGGTGTACCTGATGGCGGGTGCATCT
TCGATGCCTGGCTCGAGCTTCCGCGAGCTGTTTGAGGACCGCGTCAGCCAGATGGGCGAT
GGTGCCTTTGTCGGCTCCTTTGGTCGCGTCGTGAGCCTGCTGCGCGAGGTGTGGCAGCAG
CAGAGCATTATGCAGTCGCAGATGGAGGCGCAGTCGCAGTCCGAGACTGAGCAGCCCTCG
TCGCCGCAGTCGGTCGGCTCGGCCCTGGGCGGCGAGACTCACGCTTACGTCCACTGGCGT
GAGGTGATGCAGATGAAGGAGTGGGACTTCCTCCTCATCTAA
>OphioH327g0064
ATGATATTCTACTTTGGTGAGGCCCTAGCCGAAGCTACCAAGCCCAATAGAGGTAGCACT
TATACCACTTATACATGGTTCCAGCGGACGGCGTCTCTTGTCGACCGCATCACTTCCGGT
AGCGTATCGGCTGCCATGGCTTCTGATAATTCAGCCGTGAACgtgtgcaaaagtcttgca
tcgtgcgtggaccgccaaaacaccgctctcgctgttggcgcccccgggctgtggcatcca
gACCGGATTTGGCGCCGTCATCAATACCCTCAAAGTCAAGGCAGGCAGTTCTGCCGCTAT
CTTTAGTGCCGGGTCCGTGGGTCTGGCCGCCGTCATGGCCGTCAAAGCCTCCGGTGCAGC
CACTATTATTGCCGTCGACCTGTATGCCAACCGGCTCAAGCTTGCAAAAGAAGTGGGCGC
GACACATGGTGTGGTCGGCAGATCGGACTCGGACAGAATTGTTGCCGATATCTGTACCAT
CTGTCATCCGCTCGGCGTCAACATTTCCGCAGTCTGCACGGGCGTGCCTATTGTTGTTAA
AACTATAGTTGCGTTTTTAGGCATCAATGGACGGGCGGCATCAGTAGGTATACCCGGCCC
GGGCCAGGTGGTCAAGGTTGACATTGTGGACCACCTGACGGCTGACAAGGAGTATGCGGG
CTGCATCGAGGGCGACAGCAACACGCTCGAGCTCGTTCCGTATCTGACTGAGCTGCATGC
GCAAGGCAAGCTACCGCTGAAGAAAATTATCAAGCACTACAATGTCAAGGACTAA
>OphioH327g0065
ATGGCTACGACACTCACAACTTGTGTCCAGACCACCAAGGAATACCTCAGATGCGGACAC
AAGAGGAACTCGGAGCTGGATCAGTGCAACGAGCACATCGGCTCAGACAATAAGTGCTAC
AAGGTTGATAAACGCACACAGAGGATCAATCGACTGTGCGAGAAGTGCCTGATCCGCGAT
CCACCACGGGACCGTCTAGCGATCAGGACGACCTCGCGTGCAAATGCCTTGACTCACATG
CAAGGAGCACAGGCACACGATGGGGTCGCAGAACAACAGGAACCTGCCGCAATAAATGGT
GGAATGTCTTTTGGCTTCTCTCCCCTGCCCTCTCCCACAACCGCTTACCACAACAATCTC
GAGGTAGCACGTCCAGCCCTGCAGGCGCACACCTTACCATATACTGCACACAATGGGTAT
GATGGGCTTAATGGGTTTACTGGGCTCAATGGGTTTAATAGATTCAATGGGTACCCTTTC
TCAGCCTTTCCAGGCTCACCAGGCTACTCCATTCACCCACAATTGGGCATGCTGAACTTG
AGTTTCCCTCAGCAAGATACGTTTTTCGCCAGGCTGGCCGGTCCCGACATGTACGGCGGC
TACGACGCAGCTGCTGGCACAATGTCCCTGGCATCTGGCGCTGGAATCATGCAAAATCAG
TCGGTATACGCTACTCCCGAAAATGTCGGCCTTGCCTACTACGCACCACCGCCTCCCCAA
TCCCTCAATGCGTCTGCTTCGAGTGCAGCTGTGCCTCCCTCACCAAGATTGACGTATGGC
AACACACCAACACCTTCGACAGAACCAGAAGTGTAG
>OphioH327g0066
ATGTTCCGCCCAAGGTTACGGGCTCTGGCCCAGGCTGCGCGCCCCTGCACATACACCACC
CCCACATCGGCACCGTCAACACAGGCTGTCCGCCGGCTACACACCCCGCCGACGAGCCGG
CACGACCCGCGGGTCGGTGTGCCGGGCCTGCTGTCACCGCAGGGATACGAGCTTGCATGG
ACGAAGCAGATGAAGGCGACTCTGGGAAAGCTGAACGATCTTGTTGTTGgtgagtctcat
ccaagcgtagcgaggatggcgagggcggagccgaggcgaagctgagggtggaggagggaa
aagagggacgacgaatgccgaagcggaagaaggagaggaggtgggggaggaggagaagaa
agaggaagacgacgaggaggagatggaaaatacacaacacgcaaacaaccgctaaccccg
cagGCACCGACTATGAGAACCGCGAACTGAAAAAGATTATCATCGACACGGCGCGCGTGC
CGTCACAGGCATCCGTGTTCAACCACGCCTCCATGGCCCACAACACCGACTTCTTCTTCA
AGCAGCTCATCTCGCTGCCGTCGCACGGCTCCGCCGCGTCCACCGGCCCCCGCGAGATCC
CGCTGCAGCTGCGCCAGGCCATTGAGGACAACTTTGGCAGCGTCGAGACCCTGCGCCGCG
AGTTTGCCGCTGTCGCCGAGGGCATGTTCGGCCCCGGCTTTGTCTGGCTCGTCAAGGCCA
CCGGCCTGCACCAGTCGGGCCGCGGCGGCGACAACCTGCGCCTGCTCACGACCTACCTGG
CCGGCTCGCCGTACCCGGGCGCACACTACCGCCGGCAGGCCGTGGACATGAACACGGTGG
GCGAGGAGGCCGCCGACAACTCGGGCGCCAGCGGCATGGCCAAGCAGTGGCTGGACCAGC
AGGGCCACGCGATTACGTCGTCGACGCCCAACCCCGTCAACGGCGTGACGCCCGTCAGCA
CGGACCGTCGCCCACCGGGCGGCATCGACGTGATCCCGCTGCTGTGCGTGAGCACGTGGG
AGCACGTGTGGCTGCGCGACTACGGTCTGGGTCCGGCCGAGTCTGAGCACGAGAGCGCCG
AGCCGAGTGCTGGTGGCAAGGCTGCGTTTATCGAGGCGTGGTGGGATGTGATTGACTGGG
ACGCCGTGTCCGACCTGGCCAAGCTGAACCGGCCGTCGCTGGTCACATGA
>OphioH327g0067
ATGGCAGACGTCATCCGCCCCCTCTGTCCCCGCGACGTCGTCGGGCCCCTGCTGCCATCG
CTCCCCGTCGCCGCCATGGCCTCGCAGCCCGCCTCTACCGTCCTCCCTCTGCTGTCGCCC
ATCATGCGCCAGCGCGTCCAGTTTCTCAGCGCCTCCAGCTCCGAGCCATGGATCCGCTTG
CTCTGCTACGACCCAGCCAAGGCCGCCAAGCTGATCGAAATCGCCCGCAGCGCCCGCTTT
GAGCCTCATCCCGTCTCGGGCGAGATCGAAGTCGACTGGGACGACCCGCACAGCGCCGAT
GTCGAGGCGCGCTACAAGCGTGTCGATATCGAGACTCTACAGGCCCTTGTGCTGATGCGC
GATCTCAACCTTGAGATTCGTCTGGTCTACTGCGAGGGCGATGCTGAGGGTGGCGGTCCT
GGCTGGCGTATCGGTGAGGTCAGCGTTCCTGACAGCTCAGCGCTCGACTTGTTTGGAGGT
CACAAGACGGCCGACGAGGCAGAGCAGGCATTCAAGGCCAAGGAGGCTGCAGCACCCACA
CCTAAGATCATCGAGAGCACATTATTTACCGGCAACGAAAACGAGAACAACTCGGAAGAC
GATGACGACTACTGGGCACAATACGACGCGACACCGGCCGGGCGCACGCCTGCAGCACAG
ACGCCCGCTGTCAAGGGATCGCCAGCTCCGTTTGCCATGCAGCGCGGCGGCGGTGGGGCT
TCCGGTACAAAAACCAAGCGCGAGACCGAAGAGGAGGACGCCTACTTCTCGCAGTACGAC
TCGGTGCAGCCGGCCATGGACAACCATGACCCCGACGAGGCCGAAATCGTCGCACAGGAC
CCCGAGCTGGCGAAAGCCGCACAAGAGCAGGCTGCGCGCCCGCCTTTAGGTTTTGGCCTG
AGCTCAGGCTCTGCTGCCGTGATCCAGGATGACGACGATATCGACCACGAGCGCCTGGCT
AAGCTGGTGCACCCACGGCCGGCCTCGTTCTCGTCATCGTCAGTATCAAGTATTGGCGAG
ACTGGCGGCTCCGCTGGCGGCTCGGCCGTGATTGTGACCAAGCTCGAGGAGTCTGCCGGT
CGCCGCGAGCAGAGCGAGTTTGGAGTTAAGCAGCACGTGTCGCGCAGCATCAAGAGTCTC
TACATGCTGGCGCGTTCGTCTGGTATTGACCGCGATGAGTTTGAGCAGCTCGTCAAGACG
GAGCTGGACATGCTGGCCATGATGGAGGACTGA
>OphioH327g0068
ATGGCCACCGCCTTTTCACCATGGTCGGCGGACACAGCCTCAACCACGACCTCGACTTCG
GCTTCGACTTACAGTTCAAGCTCTAGTTCAAGTTCAAGTTCAAGCTCATCCTCAGACTCG
AGTTCCGCGCATACTCCTCATCTTCAGATCGACATCCCGCGCATCTGCGAATCCTTTGGC
CGCTCACAGCATCCCCAGATATCCCGCGTCGGCAACCATGTCGAGATCACAACAACCCCC
AAGTTCGGCGACCTCACCCAGTACGGCGTCTCTGAAGAAAACGAGAGACGCGTCTGGTCC
GCCGAGGTCCGTCGGCTCGCCGCGGCTGTCTCGGACCCGGACGTGACCCAGCTCGAAGGC
CCTGCCGACTGGTACGGCGGCGATGCCGATGCCAACGGCTACAGCTGCCTGCACGACCTG
GCCCACTCCTTCCAGATGGCCCTCGAGATCTGCACACACGACGACCTTATTGTGGCGTCC
AAGAGCCACCCGCAAAAGGACTACAGCCACCCCATTGCGCTCTCCTACAACCGCCTCGAG
CGCAACTTTGACGACAAGATCCAGCGCCGCAAATTCGAACACCTCGGCCGCGGCGGCAAC
CATGCCTTTCATGCATTTGTCAACTATGTCACGGCCACTGTCGCCATTGTGCTGCTGCGG
GCGGCTGCTGTCAATGTCAATGCCAGTGCCAGCGGAAATGAAGATAGTACCACCTGGGCC
GAAAACTGCATCGCATCGCTGGCCCAGTTTGCGTCCAAGATGAAGGTCGTCAGCTCCGAC
CTGCCCATCACAACCGCAATCAGCATGGCCGTCTTTCTCCGGAGCCAGCCCCTGCTCAGC
CCCGTCAAGTTCACAAAGAACCCCATGGACAACATGGGCATGGGTATGGGCATGGACTCG
GAGACGGACGCCGACTGTGACCCATTCCACGCGGCGTACGTTGCACCACTGATCGACTTC
AACCAAACCGTCCAGCAGCTCCTGCGCGACGCCACCGCCACCCTGGTCTGGGACGCCACC
ACGGGGCAGCCCTGCGACATGTTTGAGACAAGCGCAGTCATCTACGACACGGGCTTTGGT
GGTGCACGCCGGCAGCTATGCCAGGAACGAAACCGCCGCATCGGCACCTCGGCAGGAAAG
AGCACAGTGCAGTCGGCAAGTGTCGTGTTCGACGTTTGCCGGTCTATATGGAGCGACATC
CCCGACGACGACCGGCCAGTGCCGTACCGGACATATGTCGACTGGAGCTGGACCGACTGC
GAGCAACGTGGACAATCTCCAAAAGATAACTTCTCGGTGACACGGCGAAGTAGTCTGACA
AATATGAAAGACGTCATATCTGCTCTTGTGCCATATACCATGTTCTGTGGCCCGTTCCCA
AGCACGCTCGCCAGGCTTGTCCACTCCTCTTCCTTCCCCTCTTCCCCATCAACATATTCA
TATTCTCCACCGACACAACCATCGACACACCTTGCATCTGTCCGGATCCGGACGTCACAG
TACTCCTGGCTCGAAGCACAGCTGCACGACCAATACCAAGACCAAGGAGGCCCGCCGCAC
ACGAATGTGTACTATACCGCCTTGGCCCAGGAACGCGCGCTCGCGCGCTCCGAAGATGAC
GACGCCTTTGACGGCGATTACAAGCTGCACCGGTACCGCGAAATGAACGACCGCCTCGCT
GAAGCCGCCGTCAAGATGCAGAACTGGACCATTGGCCCGCACAGCATCACCATCAACGAC
AACTGGTACTGCCGCACCGCCGTGTCCGCTATCTGTCTGCTCGTGCTGGCTGTGCTGTCC
TTTATTAGCGGCGGCCAGCCTCTCGCGCTCGCAGGCATCATCGACCGGCCGAATCTCGTC
GTGCTTGTGTGGACAGCCGCTGGGTTTCTCATGGCCTATGTCAAGGCCATGCGCGTCGAG
GCCTGGCCGTGGCACGATTTCCTGCGCGGCCAGGTGGTGTGCCGCTCCATCTCGGAAATT
CACACCGTCACCAAGATCAACCCGCAGACTCTCTTGGCCGCCCTCCTCTACCGGGATGCC
TATGCAGCGGCAGACAGTTCTTCTTTGGGCTATTTCGATCTGAAAACGTCTGGTCCGTTT
TGCTCGCTGTTTGGCGACCACGAGCCGGGCGGGTTCGATATTGATATCGCGCCCATGAAC
GACACCGCCATGGCCGGCGGCCACCTGTTCATCGTCGTGAGCACCGACGACGGGCCGGCA
CTCATTGATCTTGTCGCCGACGCCGACGCCGAGGACTACACGACGGTACCCAACAGTGGG
TCCAACACGACGAGCCCGCATCTCCGCAGCGCGCTCTACTGCATCAACGCCGGCAGCCCC
GACCACTTCCTAACGTTTATTCGCGAAAAGGACGAGGCCGGCAATGTCAAGACGAGAAAA
ATGTTTTTGCCCATGTACCGGCTGAGCGACAATGGCGTGCTCGAATGGAACCAGGTGCTG
GGTGTGCTCGACGAGAGGGCCATTTTCCGGTAG
>OphioH327g0069
ATGCTGTCAACTTGTCGCCGCGATGCCGCCGTCCACGTGGGTCTTGGGTTTCTCAACCGA
TCACTGCTGAGCGTGAGCTCCGATGCAGTgtactgggactggcaattaagattgaaatga
tgcacgattcggtagatgttagtctgggagagcagagaaggaaataagggaataagaatc
acgacagtagcaaaggaaacaagaaaactctgcagtttgattaattcgggtcgagggatt
atctggtattggaattgatattcaagcatattttgtgattacttgtatttttaccgtatt
tatttataattgctattatttgaatttgtatgcagttttcttttggctgagtatatcacg
atattgcgatttgccgaccttcttcatatggcattgcctcgtccttcaacgaccggggct
tctcataccatgacgaggcttaatcatcctactgctacggtgaataaataaacaagactt
gataatacaatggaagtgcgaggcccaaatggaggcccaaatgaaggcccgagatccagg
acccaagaccaaaggtcaagacccgactacccagatgtctgccgaaaaagcaaataaatg
cagggaataagatgggcgaacaccagcaaattaccagcaggccagaaccgaaaataaacg
aggccagacccatagagacaccacggcgccggataccggatgttcaggtagaaattggcc
aaaataattcaaatcggaatacagtatctcgatctcttgtcaattgactcatattgttgc
cataatttgccgtcttttggccattttccaaacacaatttctatttctatttgcatcata
gcaatctcttttctcttcgtttttagctaacttatttattccaaaatgatacgagacaaa
ataggcttatcaaactcttggcactttgaaatttattttctatttgatattttctatctt
ctatcttagaagaagtctgtattctgtacctgaacagctttacgtaacgtcgattgcgca
tggccagggccaaagcacgtgttggtctctgtagtggctggatgggcgaatacgggctgt
ggactctatggagcattgtgccattttttttaacagggtcttctttgctttgcattgctt
gactctgactctgcttcagtgctcaccctgtcaaaactaatggcgggcaccaagggaaga
cgggcgggacgctcccgcatgggttcaatgaaattgcatcctccatttttttattttcaa
agactctcaaaagtgaaagtaggtatgtatttgtgtttgttttattaacagaattctgtc
tctgcctctgttcatgaataagatacaaatttagtaaaataaaaatataaattaacaccc
tcggatagacttctcggagatttgcttttgtagctctgctcttctttgatttcttttcaa
ttccgatttttcatttaccagactaagctctttatcatctatcaatagccacggcgtggc
ccgcattcctcccatcctcccaccctttcacattccaaacaagtagtaaatgtgcaaaag
aatctcgtgaatattcaagaaacaaaaaaaaaaaaaaaagaaagaaagaaaaaaagaatc
agatatacgagtacatttcgctgtgtgcccccacatacgtttatctcttttctactttcc
tggtcttcttgtggtctccttatggtttagctgttgtccactttgcctgattgaccagta
gaccgccgcgcgggtgggtggaattatccattttactacggagcaccaagcttgcaatct
tccatggaccttctcgaaggctcgtagcgtagtttggtctctgaggttgactggaatcga
catcattcacagaaaaggcgcaaccgatgaatctatcgccacctgcgccgtagaaccgaa
caaatgcaaatatacccaacggcaaaaaaaaaaaaaaaaagaaccaaagacaccaagaac
gacataccgacttatactcggattccgaaataggaagttgtcggtcatcaagcctcacat
gtgtgtcgcagtgaagcaggctcaaatacacatgtgggtgacctatacactaaaaaggaa
ggttaacgtacaatgctcagtctaaccctggatagcatatgcagccactcaattaccatt
ccgcatataatagcgttattaagttgaacggtgaaacggtcaagataagatgccacctaa
agtcggcatcaccgacttatagagaggatatagtatggtagatggagtactcagtatggg
gagatgaagagatgaggatgaatgaggaaataaaggacgccgtggtaggtagggtagagc
agcaagagaagggaagactgaagggaagaacaaacaaccctgcctgtaagctagtgtggt
gatctgcagtgaccacggagtatttcaacttattggaagataatctcgagtagatagtga
cagaggaactggagctactctgacgaagagagtatcagagtattgtatgagtgtatctaa
taatggatgcgttctacgaagtagtctgtctatctaggccgtcgctcctcacgggcaaag
gttgtttcagttgcctctatctcgagacatgatgcccatctttcttttgagatcatgtct
ttcgatttagtcatctcttggatagcgccaccggtgtcgtttatttggttacaatcaatt
acaaaaagtgtctacactgtgggggttctaaatatacttgccttgaagctgaacagcgaa
tacagtcggccatccaagagatatgacataacgatcaaacacctgaaacgaaggctctac
cactagaaagtaccgctagacagccaccaccagcaggatatggggaacccccacagcttt
tagtcactatatcctgttattcctcttgtttaatagctcccgcactccgtcattcttggt
gtcggtcacaaagtaagactgagtatttcagggcacggagtacggataaaatgatggtag
agtagaaataagcggtattagaaatagcaaaagagaggcatgggcagatgctgcattgcc
actcgtcgacgggtgcacgttgcgtcgtgtgaaaatgcttcaccttcaattttcaaacct
ttagattttcaacattaagatattcaaatcaacaatgagacatagccaagcggggttttt
tatttattttacaaaacaaaatagaaaaatcggccgtggccgttcaccgctcgatccccc
acgttgcgaccggcacccgcgacggatctgcgcgggtcaggacccggatgccagtgaggc
agatgatgtgtcaaggtaaagtaatggagtcggaatgaaaaggcgggaaaggcaatggaa
atggaaacggagataatgagaagaaggaaaaagaagaaaaagaacatttaaaatataaat
aaagaaataaggagaaaataataaagagaaaggaaaaaggctggatgagcggtgataata
atgtaaaaacacattgacaggcatacatcattcgatgccttgcagccagcctcttaaccc
atatgagtcctacatgatactactgcggactattaactgttcaccgtctttgtgcatatt
cgatactacaccgtaatgccgccatttgtatattgcatacacacgcatactgtagagtat
catgacttacatgacatatccataactgcattctgaataaagtagcggtgatgcgacagc
acggatcgcgcagtgaacggtgaagcatggtgtacacattcgatacaataacaccgtgtg
gtgatgatgaaagatgataaaatgatgataaagaaggatgatgatgagctcgtgaatagc
gatggctatgataaatctgtggggggtgactatgcggactgcccgattacaggagcattg
taggtagtagcatagataatcggaatgttccgatatctaaaggttcagagatgagcgatg
tcgatagacagcaggagatagaagataaccgtgtatcttgtacgagtatcttaaaccccc
aataaatcaggggcatataaaaccccgcgcttaccagacgggccaggaacagaaatgtag
aggatggaaaaatatacgagtgccacaagtcaagactaggcagactataaatatgactaa
gcagacaaaagaggcaagatgtcgtgtgcagtattatcgataatgcacaacacacatcaa
ttcgtaatatcggacaataattcccttgctctgggcattcatgctgtatgctgacgcttt
tcatacttcccctctcatccgtcttcaatgcctgtcttggtttattgcagtgttttgttt
ctgcttaaaatagacaggctattgtctcaagctcgctctaataagcaaagcataagcata
gacagtccacggagccgaagagactatctagtaagttcaccgacacttgagactctctat
atctactaggcaatcatctatcgatagcagcgagggtagaaacagctaaactaccgagaa
gacagaggtaaatgtccctaaatatagtgacttgtcgggcacatcaaacgtaccagagat
cttacaatgagtttatgccacctgaccgaggtgaaactcatgcgataagataggaaaagc
gactcaacaatagtcaagagactggggaaacaataacgtgtccgctatgcatgatataat
ttcaaccactcatacagtcccacggtctgcagaaagtcgttaatttgatcgattcgatgg
atttgcagaaaccgaagatcaatacttaaacttctgaaattgtctttctcaaatcggaat
gtgtcaggatcgctcagccatgccgattcatgcgttacaagcaaacacaaaacacttgtt
gataataagtagaatgaggtcgcattgtgtatgaacagacagacacatggaacacaggat
ctgttccggagtagtgtaccagagccactcacattagacgacgttggacgacatcaattg
cccgactctgagacggcagttttggaaagaggataatctcggttaacggactgaaagaag
acagcaacagaacagatacagaataaaaataatggtaattatccgatggcatgacaatcg
gatcatttgttgatgtaattgatatctacaacagtatcaacaacaaatagagataggcag
tctgctgatggctgtgttggccggatcaacatcattagagccaacgcattgacagcaaac
gaatatcaaacgctagatttgcggtccatatcaatgtccaatgaaactaactgccaccga
aacgattgcgttatcaaccgtcagaaaagcgcaaagctaacgctggcgagcacgttttca
acgctcgcaacgttgatagtcgactctattcactttttccactacctactgctggccact
actttgtaatacttcgtactggccatattatcacgaccaactggactaatttcagcacta
ttttagagtccggaagagcattaaagagaatttgcacttaaagtagaactcacaacacta
aaagaaaagaaaaagaaaagaaaaccactgaaagtcactgattggcattgccgacggagc
atgattgcctcgtcgagtaagcccaacagcaatcatactcctgtttcccgtagtgctccg
tagtgctagagcccgacggacgtttagtgcgcggaggttggttgatcgtggaaaaagagg
catttagactcattggagccttggagtatttacttcttacagttactaaactgctagagc
aggtactagagcactcactagaggcattcgcaagggcctaaagttgcgagataagagcaa
tttagcttaatgtatggggaatgctgtcaacacctgtatggcaaagtaaaccacgacaca
ttgccggtgtttgccgtcattgtgcctgcgaaatgagatagtgcaacgaaaaacacatat
gatatagcttggtgattgaagagatgcagggacaaacgaatgaaacaaaggaaagaagaa
aactcgattttgtgcatatgcaagccgaagactgaaccaagctaaactgaaccatccagg
cattagattagaactgaaccagacattggcatcagtagagacacgggcggatacagcaca
ggcccatccgctgactgcatccgctttagctgcccgcgtccgctgtatcttagcaatata
tgacatgcacggtctgtctttgcttacatgacgaacggacttggttgtgtgcatatgctg
catgcaccatgcattgcccttgcataagtgcgacgaccatcacatccagtctcatatgta
tggggtgagggaatgtcgtattgttagtttttttagttcctgttcctgctccggatccta
tctctggcctctaggatcaagcccggctggatctcatcacatgttctcatttcttttctt
tttcgtagtttgaattcaaccgagaatcaacttgtattgagagtatcgataattctactt
ccaacggtgcgtgccttcctcttccgctccaacatcagccaccagcagattaagtgaagg
aaaaagaaaagaaaaaaaattgccaacagaaagggaatagttgttcacacaaacaggatt
atgcacgagtccgacaaaaagaaagtttgagagaaaaaggtacggtgcggaagtctggaa
agaaaccaacagaataatcgcgacgcgacgcgtaaatgggacataccatgcattgcaaag
tactcttacacgctcgagacactgaattaacagaacagACAGCAGGCAACAAAGGCCAAC
ACCAATGCCAACTATTCTTTAGCCACTCTCGCTCATCTCTTGTTCCTGAGTGCGATGGAT
GCCAATGTGAGTGGGCAGCAGTAG
>OphioH327g0070
ATGGATTCCTCCGTCATGCCCATGGCTCCAGTGAGCTCATACTTCTTCTACAACCCCGAG
CAGACCGACGCTCGCCGCCACGGCAACTTTGTCCCCCAGAACATGCACATCCAACAGCAG
CAACAACAAGGCCAGGCACAATACTACTACACCGCCATGCCTCTGACGCCAGCCTACTCG
CGTCCCAGCTCATCGTCGTCACAGCACCAGCAGCCCATCCTCATGTCCCAGCAGAAGCAA
TCGCCCTTCCCCGGCGCCGCCATGCACTACATGCTGCCTGCTACGCCTCGCTCGGTCTCT
GTTACCAGCAACAGCAAGCCCACCATCATGCTCGAGACAGACTTTGCCGTCGACGTCCAG
CCCGCGACACCGACTCTGTCATCGTCTACCTCCACCGCCTCTAGCACGATCGGCAGCCCC
AGTGCCAACGATACCGTCCTGTCCACGTCCATGAACCCCATGTTCTCGTGCTTTGACAAC
TCCAAGGATGTCGCTGGCGATGCCATGATTGAGCACTACAACGCTGCCCTGGCTTGCAAC
TCGCCCCCCTACACACCTGgtatgtaactttcacttttcttgtttcttcatcactttggt
tttttttacccgcacaaaaggtgtgtatgacgcgaccgcgtaaatacctcgccctcgtgg
gactttagcatactacccttttgggttattcctgtacaattggacaatgtgtgttgtcta
gtgcgtggcatccgccataagcggggcgcgacccattcagcatccagcttgggcgccctt
gcgtcgcttgtggtcctctggcgctgttgttttctgacccttttgttgttttcccctatc
cccaatccaaaacaagcgcctagctgcttgagagctcaactatacaaaaactgcaccaaa
atagcttgacgggattctacacattccgatcgcgttttacccgtctttccgcgttccaat
tgtcaagaaccactctaacacccaccagTCTTCATCCAGAACCCCTCGCAGTCTGCCCAG
CCTGCCCAGACGCGTGCCGCACCATCAACTCTGAGCACCGACCTGCTCACTGTCTCTGCT
TGCCCTTCGCTGTCTTCGTCACCTGCTCCCTTTGCTGAGCAGGACAACGACTTCTGTGAT
CCTCGTAACCTGACCTTCTGCGGCAGCGAAGGCAGCGTGTCGCCCACTTTCTCCACTGTC
CTGGTCTCCGCTGCCAGCCCCATTGCTGACGCCGAGGAGGACTTTGTTCTGTCTAGCGAG
TCTGCTACCATTGCCCCTTCAGCTGAGTCGGTCATTGCCGCTCCTGCTGCTGGCAACGAG
TTTGTTCCCCACGGTCTGCCCATTCTCGAGGAGTTCCCCGAGCTTGAGGGCGAGGACGAG
TTTGCCAACCTGGTCAACCTCGGTGCCGAGTTCTCTTCCCACTCTAGCATTGCTGCCACT
CCCGAGCTGAGCAACCGCTCGCGTGCTAGCTCATCAGTCACTACCCACTCAGAGCCTCTC
GAGTTCTTTGCAGAGTCTTGGGAATCTTCGTTTGAGAGCAACGTCTCTGAGCAGCAGTCC
AGCAAGCGCCAACGCACTTCAGACAACTTTGCCACCATGAACGCTACCACTGTCGAGGTC
GCTGATGCTTCTGCTTCTACTTCTGCTGCTGGCAGCCCTGAGCATGTGTCCGAGGCCCAC
AACACCTCTAGCAACAACGACAACTCTGTCATGTCCAGCAGCAGCGAGGGCTCTGCCAGC
CCCGAAGCCGACTCTGGCAGCATGGACGGCGGTGCATCGGCTCCTATGCCCACCAACCGC
CGTGGCCGCAAGCAGTCTCTGACCGAGGATCCCTCCAAGATCTTCGCCTGTGACCTGTGC
AACCGTCGTTTCCGCCGCCAGGAGCACCTCAAGCGCCACTACCGCTCGCTGCACACCCAG
GACAAGCCTTTCAACTGCCACGAGTGCGGTAAGAAGTTCTCGCGCTCTGACAACCTGGCT
CAGCACGCCCGCACCCACGGTGCCGGTGCTCTGGTCATGAACGTCTTTGACGACCCGGAT
CTGGTTGCCGCTGCCAACGGTGGCTTTATGCCTCATATGATGTACCAGAACCAGGGCATG
GCCATGAACGACGACTACACCAACATGGGTCGTGTTCTGTTCCAGGTTGCCGCCGAGATC
CCTGGCAGCTCAAGCGACCACTCTGATGAGAGCGACGCCCAAGGCAAGAAGAAGCGGAAG
CGGATGGAGTAA
>OphioH327g0071
ATGACAGCTGCAATTAACGCTGTCCACGATGACGGCCAGATGCGCCCAATACCCTCGACA
CCAACAAAGCAACAAGCACAAGGCTATGGTCTGGCTCACTACTGGCGCTCACGCTCACCC
CACGCACGTCGTATCATTGTACTAGCTGCAGTCGTCGTCGCTGCTCTTGTCGCCGCCGCC
ATTACCGTCGGTGTCGTCGTCGGCAGACGTCACTCGCACTCTTCTAGCTCTGGCACCAGC
TCTTCTCTCTCACTCACCATTGATCTCGGCTATGCCTCCTATACCGGAACGCGCCTCAAT
GTCCAGCCACCTGGAGTCGGTAACAACCGCAGCACCACTAACAACGAGACTGTCGCAATC
AACAGCTATCTGGGCATGCGATATGCTGCACCACCGCTCGGCACTCTCCGGTGGCGTGCA
CCCGCGGCACCTCCAAACAGCACGGGCTCGTCCCAGCCTCAGTCGGCAACGTCATTCGGA
CCCATCTGTCTGGGTATAGATGCCACTCCTTCGTCTTCGCAGTCTGAAGACTGCTTGTTC
GTCAACGTCTGGGCTCCGGCCAATAGCTCCTCACCTAAACCAGTCTGGGTCTTTGTCCAG
GGCGGCGGCTATACGTCCAATGCAGATGCCAACTTCAACAGTACTGATCTCGTTGCGCGG
TCTGGCGGCGAGCTCGTCTTTGTCAGCTTCAACTACCGTGTCGGCCTCTATGGATTCTTG
CCGGGCTCTCAGGTCAAGGCCGATGGCGATTTGAATGTCGGTCTGCTTGACCAGCGGTTT
CTATTGCAATGGGTGTGCACGTATATTGCCCAGTTCGGCGGCGATCCAGACCACGTTGTT
ATTCACGGCGGGTCGGCCGGCGCCGGGTCGGTCGTGCTACAGTCGCTCGCCTACGGCGGG
CGCAACGACAGTCTGTTTTCGGGCCTCGTGGCCGAGTCTGTGTTTTTGCCGACGCAGCCA
ACGTGCAGCTCTCTCGAGTACAAGTTTGCGACGGCAGTTGACGGCACGAGCTGTGCTGAT
AGCTCTAGCAGCACTTCACAGTTGGACTGCATGCGCGCCTTGTCAACAACTGAGCTGCAA
AAGGCCAACACGGCATCGCCTCTGCCCAATGCCACAAGCACTCCCAACTTCTATTGGGGG
CCGTGTGTAGACGGCGACTTTCTGCAAGACCGGCCGTACACCATGTTCCAGGACGGTCGC
TTCGTGCGCGTGCCCATGATGTTTGGCACAACGACCAACGAAGGAGCCATCTTTGTTCCA
GATGCCGAGACTCTCGGTGACTCGGCCGCATTCATGATCGACAACTATCCAGGCCTTGCC
ACCTTGGACTCGGCGTCGGCAAACAACACTACAATAGCTACGTCAATTCTGGCTGAATAC
TATCCAGCAGCATCGACAGGCTCTGTCCGCAACCCCTGGTTTGATTCGTTGTCTGCAGCC
TACGGCGAGCTTACATTCATCTGCGGGCAGGTTCTTCTCCTGTCAATGGTAACCATGAAC
TCTACCCTGTCTGCATATGCCTACCGTTTCAATATGCAGGATCCCGCGCATATCACCACG
GGCCTCGGCACCGTCCATATGATGGATAAGGGGGCCATTTTTGGCCCGGACAATCTTCCC
GGCGCCCCAGCATCCTACTATGGCACAGATGCGGCGGGCAACCCGGGCCTTGTGCCCCTC
ATGATGGACTATTACATTTCCTTTATCCTCACACTCAGCCCAAATAATATCAGAAGCGCC
AACTCAGCAGCCATGGACGCGTGGTCGTCGACCGCCAACAACCGGCTCGTTATCACTACC
GGCAGCAATCAAACTATGGAACTTGTCCCAGCCGACCAGGCGGCGCGGTGCCGTGCCTGG
CTCGCTCTGGCCGATCTTACTCAGCAGTAG
>OphioH327g0072
ATGCCTTCCATACCGCGCCGGGCGGCGTGGCTGCTCTTGACGACTGCCACCGCCGTCCAC
CTTCACTCCATTGCCGCATCAGCCCTCACTATCCCCCCACTAGACAACAGCTTGTTTTCA
CTATTTGACCGCGCCATCACATGCTCGGCTTCCGGGCTTGCTCCCTGCACAAACGCCGAC
TTCCCCGACAACTTTTGCTGCGCATCCGGCTCAACATGCAACGCCCTGGCCGCCAACACC
ACCATTGTATGCTGTCCGGCCGGAACCAGCTGTGCCGTGCTGAAGCCCATCAGCTGTGAT
GTCACCCTGCAGGACGCCAGCCTGCACCCTTCTGCATCAGTCAAGACGACAGCCCTCAAT
GGTGCCCTGCCCAAGTGTGCTAGTGGGTGCTGTCCGTTTGGCTACTCGTGTAGTTCTGAT
ATCTGCATTGTCAACCCCAACCAAAACGCCTCGCCAATCCAGACTGCCGTTACAAAGACG
TCTACTACTGCAGCAACTTCTGCGGCAACGTCTGCACAAAGCTCCAAGACCTCAGCCTTG
TCAAAGACCTCATCCTCGGCCGGCATTACAGTCATTGCAACAACCGCCCCGGCAGCGGCA
TCGACCTTTTTCTCGTCGCTGACGTCGACCACATCACTTCCCGGAGCTGCTGCTTCTACG
ACTTCGGGAGGCACAGCCGGCAATGCCAGTTCTAAGGAGAGCGCTGTCACTAGTGCCGAC
GACCGCCCGAACAAAAAATCGGACACGGCCAGCATTGTCGGCGGCGTTGTCGGCGGCATC
GCCGGTCTTGTGGTTATCGGTGCGTTTGCCTGGTTCATCCTCGGCAAACGCATGCGCAAG
AATTCCTCGTCTTCTTCCTCCGGACCCGAACCAGACAACGTGAGTGTCAAGGAAAAAAAG
AGACACTTCTTTGCTGGAGGCAATCAGTCGATCACCTCGTTTAGCCACATCATCAACAAC
CCCATTGCCATTAGCATCAGCTCGCCCAAGCCGCAGGGGAACACGACTGCGTTCCGCACG
GATTTTATTCGCAAGCCCATGGGATCGTCTCTGGCATCAGACTCACGACCGGGATCACGG
CCAGACGACAGACCAGACACAGCGGCCAGCGGCAGTGTCCTGCTCGCCCAGGCGAAAGGC
AACGCCGCTGCTGCATCAATGTATACGAGTCCGTACGACAACTACGGCAGCACCTATACC
CCTTCTCCCAGCGGCGGCATTACTGGCGGCAGTAATAAAAACGGCGCACCCTCAGTCAAC
ACCCCGATCAGCACATCGCCGTTCAGCTTTACCATTGCCATGCCGCCATCGCCCACGCCA
CCACCGCTCTCTGTCGGCGGTTACTCTCAAAATCCCCAAAACAAGAGAGACTCAATCCCA
CCCATCCGCGGCATGCGTCCTCAAGTGCGGCAGATGAGCACGGAGGAGATCAACATTGGC
GCCGACCCGAGCCTCATCCGCGCTGGCGGCGGCAACTATGCAGTGAGCCCCGAGGGGACA
GAAGTCAGCATCGGCATTGACAACCACCTCGGCAATTCCAACTCTGCCTCTGCTACGAGC
CCTGACACAATCCGGGCGATTGCAAACGCGGCTCTGGCGGCGTCCAACGGCAACCTGGGT
GCACCGCCGAGCGATCCACGGCGGCTGACGACGTTTAGCAGCCTGATGGCGGCGGCCAAC
CTCGACCAGAACCGGCCGTTTGTTCCGAGGTAG
>OphioH327g0073
ATGGCTACTCAGTGGATTGACTGGTCCAAGACCACCCGCTCCAAGGACTACCGCGGATCC
GGCTCCTTTGCGACTTTTATGATCATCGGACgtaagtatttgatgttatgtcggatgatg
tgacgtgttgttggcgtcgcaaatgaatgcgcgaatcgctctttactggcgcgcatcacg
cactcattcgtctctacgctccagaatcgccccagaatcgctaacagtcaacagCCGTCT
GCTTCTTCCTCGGCATCCTCTTCGCGTCGTTCCCCTACGACTTCCCCCTCCTCTGGACCT
CCGACCCCGTGCCCCCCAGCTACTATGACCAGCTCGAGATCCACCTCAAGTTTATCCACC
AGAGCCCGCCTCTCATCGCCCGCATCCTGTCTATTGTCATCTCTGTCGGCTTCATCGGCT
TCTTTACCAAGCTGTTCCGCCCCTCCGAGGCCAATGTCCTGTTTGATGGCGCCTCGCTTG
TCCTTTACCTCATCGGTGTCGGTGTCTACATTGCCAACATTGTGCAGGGTCTGCGCACTG
TGAGCGCCGACATCTGGGACGACCTGGAGAAGATGCAGGAAGTCGCGGCGCACTCGGGCC
CCATCACTGGCGACACTATTCTGGGCCGCGAGGACTCGCTCAAGGTTCTGTCGGCATCCA
ACACGATCTTGGCGCTGGTGCTGGTCGGTGTCCTGATTCTGCAGGCTGGCCAGTGGTACG
CCGAGTCGCGCGAGGAGGCCGACTACGCGGAGGAGGACAAGCAGGCCAAGGAGGCTGCCG
AAAAGGCTGCTGCTGGGAAGCACGCCACTGGCAGCAGGGAGAGCAAGAAGAAGCAGTAG
>OphioH327g0074
ATGAAAAGAGCCACGTTCTTCAAAGGCGGGTCGATCTCGCTTTCGTCCTCGCCCACTGCC
GAACAGACAAAAGACAAGGTCAAGGAAAAGGCCAAGGATAAAGAGCACAGAGCAAATGGT
CGCCAGTCGATCCGTGGCCGTATTTCGGCTCCTATTCCTTTCCCCGACCCGGTCGCCGCG
GCATCTATAACCAAAGAAACAGCAACAACCCCGGAACCGAGTGTGCCCGCACCTGCACCT
GCATCAATTCCAGCATCTTTGCCTATTTCTTTGCCCATTGCCGCCGTATCGCCATTGGCT
TCGCCTGTAGTCGACACTGCGCCAGTCAGGGTAGACGACGGCGAGCATGTAATTGGAGTT
GCAGTTGGAGACGCAGTTGCACAGGCTGAGCCTGTCCAGAGTGCCGACCTGCCCGATACA
TACGATCCGCCAGATCAAAGCGAAGCCAAAGCCGGCGAAGCCGACCCCTGCAGTTTAGAG
ACGCACGACAATGCATACGATGCCGACTTAGAAGACGCTGACAAGGGCAAGGCTCTGAGG
CAAGAATACGACGAGGAGAAGGAGGAGCTGAGACATCAGGAAGTCGACGAAGATGAAGAA
GAGAGGGGAGACGAGATTGAAATGGCCAACTCGCCCGAGCCGATGCCGCCGCTGCACTCC
CAAAAGCAGCGACTGGCCGCCGTGTCACCTGCCGGCCACCGCCGCGTACAGACCCTGGAC
GAGCCACAGCAGCAGCCAGCCTCGACTGTCCGCTATCCACACATGTCGCAGCCTCCCCCA
CCACGGCAGCAACAGCAACAACAGCAGTCACAGCAGCAGCAGCCCCAATCTCGGCAACTG
ACGCCTCTGGGATCATCGTTCCGGTACCGCACAAACCCGTCGAACACGCTGCGCTATTCA
ACGGCCAGCGGCGCTTCCGGAACTGCCACGAGCGGTGAGATCACCAACACGACGGCCGAC
AGCAGCCCGAAACCGCACCGCAAAAAGTCTACTTTGCGCGGCGCCCTCAGCAAGCTCTTT
GGCCGCAAGAAGATAGGCGCTATGCATGCGCACTCCTACTCGCAAAGCCCTACTGATTAT
CACAAGACCGACAGCTATATGCCGACCATTGATGACCACTATGGCGACTACGAGAAGGAG
CTCGAGCGCGGGACCAACCACCGCAGTGTGCGGTCCGATCCAACGATCCTGACCATGGCC
CGCGGCGGCGAGTCAAAGCGGTCGGCGTCGCTGCCCATTTCCGAGTATGACCGCGCACTG
CGCTCGCACTCGGTCGGGCCCGACGACGTGACGGCCCTTGACAGCGAGCGCACTTCTCTG
GCCGGAGTTGAAAGCGATGTGCGCGATAACCGCTTGACGACCATCGCCAACATGAGCACG
CTAAGTCACATCAGCAATTTGAGCAACCAAAGCCATGTGGCCAGCCTCGACGGCGGCCGG
CGGCGTGCGGCGACAACGACTCGCGTGTCTCTGTACCCATCGCAGTCGCTGAGCCAACCC
CTGCAAGCCCGCCGGCGATTCGGCAACAACAGTGCCGAGGTGGTGGGCGGGTCCGAATGG
ACAGGCCTGTCGCCGCGGCCGGCAAGCGCGCACGGCAGAGGTATCAGCCGGCTGTCATCT
CATTCTCATTCCCCTAAAAATGGACATGGGCTCAGCGCCAGCACGAGCCACGCCCAGTTG
GCGCCGACACCCGATCTTGCCATCAACACATCCCATCACAGCCATCTGGGCCATCTGTCG
AGCAACAGTATGTCGGCCAAACATGACCCGAGCGAGATTGGCCGGGCTATCACGTCCGAC
GGTCCCGGCCTGGAGGCAGACGCAATCGCCCACAGACGGCGGTCGCGCAGCCTATCGGGT
CTTGGTGAGGTTGCGCTCGACAGCGTGCAGGCACGGCGGCGCAGCGACGAGATCCGGTAC
TGGCGCGAGAGCTACGGTCCGGCTTATCAGTCGCCGCTGTCGTCTCGCCACGGCGACGAA
GACGACGATATGGACGATGATGACTACGACGGTGAGGATATCCATGACGAGTACACGCGG
CCCGACTACGAGGGCGACGACGAGAGCGAGGAGGACAGCGAAGTCGAGGATGACAGTCAC
CTCAGTGGCGAGAACAAAGAGAACGAGTTCCAGCAGCGCAACAGCCTGTCGAATGTGATT
CACGCCAGCAAGCTGCAGCGCATTCTCCAAAAGGAGCAGGAGCAACAGGAGCAGGAGCAA
CAGGAGCAGCAGCTGCTGCAATTGCAATTGCAACAGCAGGCAGCCGACGCACAGCCTGCG
CCCCGCGAGTCGGGCCAGGAGTTCCCCTTTGCCAGCAGGCCGGCGACAGCCGTGAGTACA
CGCATCCCACGGCCTGTCAGCAGCCACAGCGTCAAGGCCATTGCCATTCTCAGCGCCCAG
GCTGCCAACAGCATGAACGGGTCGTCCTCTGCCTCTGCGGACAAGGGCGACAAGTCGGAC
AAGGACAAGAACGATGCGCGCATTGGTGGTCTGGAGACGCGCATGAATCGCATGGAGTCG
GTCGTCGACCAGCTGTGCCATTCTGTTCCTGGCTTTAAGAGTGCGGGTGTGCAGCAGCAA
CAGCCGCAGACACCAGAGTCGCGGCCGGCCCATCCGCACACCTCGTCGCCGTATACATCG
TATGTCACGAACCAGCCGGCTATCCCACCCATCCCTGCCATCTACCAGTCCCAGGTCGCG
CCCGTGCAGTCATCACAGTCGCAGTACAGCGTCAGCCGCCGGTCCTTTGACCTGGAGAAC
GACGACGAGCTCGACGATGGCCACTCGCACATATCCTTTGGCGATGGCCAGACTTATATC
GGGTCCATCCCGCCGTCGTCGTCGGCGACCCAGGCGCCGTCCATGCTGGTGACGTCCAAC
AACTTCTTCTCCCAGGCCACACCGAGCCAGCAGCAGCACCACCTGGTGCACCACGCGAGC
ACGACCTCATTGCAGACGGCCAATCTGCTGGCCCAGCTAGAGTCTGAGCGCGCTGTTCGC
CAGACGCTCGAGACCCAGGTCAAGAAACTCAACGAGCGCGTCAATATGCTGTCGACGACC
ATGTACGCGATGCTGCGCGACCCGGCCGCAGCCGCTGCTGCGTCCAAGTCCGTCGCGGTC
AAATCGTCGCCGCCGCTGCAGTCACCGCGCCGCAGTCCGAGCTCTATCAGCATGGCTGCC
TCAATTGTGGCTGCGCAGCTCAAGGCCGACACGGTCATCCAGACGGCCAAGGCGCTGGGA
CACGGCACCCCGCGGGAGTGCACCAATACCAGCAACAACTCAACCCCCAACACGTTCTCG
GTCGAGTCTGGCGGCATCACGCCCAAGGGTTTCATTCACGACACGTCGCCGTCCGAGTAC
TACTACGGCAGCCCCAACGACACTGAAAACAACGAAAACGAGGACCCGATCCACGACACG
GACAGCAAGCGGCGCAAGGCGGCTCGCACGCTGAGTCTAGGCCAGCTGACCCTGGGCAAG
AGCGCCGTCCAGCCGTGA
>OphioH327g0075
ATGCCCGTCGACGTTCCCGCGTTTGCGGCGACGCAGCTGGAGCTCCTCGCGGCCGAGCTG
CAGGCCGAGGTCACACACACGGCCGAGACAGTCGGCGGCCATACTCCAGCAGCACTCCAG
CGTGCCGGCCTGGCTCTCACAAACCTGACCGTCGCCGGCCAGCGCACAGGCATGGGCGGC
CGGACCGTCCTTACTTTAGAGGTAGATGCGGCCACAGGCGGTGCTAAAGGGCCGACAAAA
GCTGCAGCGAAATCGGCCAAAGGAAGCTCAAAAGCCAGCTCAAAGAGCGGATCAAAAGGA
AGCAAAACAAAACCGGTCTCGACCGGAGGTGGAGGTGGAGGTGGGGGAGGAGGAGAAGAC
GATGACAGCGGCGGTTTGCCCGAGCACGGCCTACGCACAGGCGATGTTGTGCTTGTAGCC
GAGCAGCCGGGCGGTAGTGCAAAGAAGCGCGAGATGCGCGAGCTGGAGCAGCGCGGCGTG
CACGGAGTCGTCACGCGCATCCGGCGGTCTGTGCTGGAAGTGGCCATTGACGATAGAAAC
TCTGGGAGTGGTGGCGACAGCGAAGACAACCTGGACGGCATCGTCGCGAGCAACCGTGTA
TGGCTGTTGAAGCTGGCCGATGAGGTAACATACCGGCGCATGTCGTCGACAATGCGGCAG
CTTCAGGAGATGCCCGACGCCGCATACACGCCGCTCATGCGCGTATTGTTTGGCCTCGCC
CCAGTCGTGTCAAAGACGCCCGACGAAAATATTGAATGGATCGACGGGTCGCTCAATGAC
TCGCAAAAGGACGCCGTGCGCTTCGCCCTCGCCGCCCAAGACGTCGCCCTCATTCACGGC
CCGCCCGGTACGGGCAAGACACACACTCTCGTCGAGCTGATTCTGCAAATGGTCCGCCAG
GGCCTGCGCGTGCTCGTCTGCGGCCCGTCGAACATTGCCGTTGACAATCTGGTGGAGCGA
CTCGCTCCCCACAGCGGCGTCTCCATGGTCCGCCTGGGCCACCCGGCGCGCCTGCTGCCG
TCGGTCCTCGGCCACTCGCTGGATGTGCTGACACAGACGTCGGCCGCCGGCGCCATTGTC
AAGGATGTGCGCTCCGACATGGACGCGAAACAGGCTGAGCTCAAGAAGCTCAAGCCCAAA
GAGCGCAACAGCCGGCGCGCCATCTACGGAGACCTGAGGGATCTGAGAAAAGAGTACCGC
GAGCGCGAGCGGCGGTGCGTACAGGAGCTGGTGGGCGGCAGCTCGGTCGTGCTGGCGACG
CTGCACGGCGCGGGCGGGTCGCAGCTGCGGGCGCCACCGGGGTCGACAGCCTCGGCAGGC
CCGGGCGGCAGCGGAGCGGCATCGTTTGACGTCGTGGTGATTGACGAGGCGAGCCAGGCG
CTGGAGGCGCAGTGCTGGGTGCCGCTGTTGACGGCGCGCAAAGCGGTGCTTGCAGGCGAC
CATCTGCAGCTGCCGCCGACCGTCAAGAATAAAGTGAAGCCGAAAAAGGGCGACAAAAAA
GAAGACCCCAAACAAGTCGCTACATCTACGAGCACGCTCGAGTACACACTGTTTGACCGC
CTGCTGGACTTGCACGGGTCGTCAGTCAAGCGCATGCTGACAACGCAGTACCGCATGCAC
GAGCGCATTATGCGGTTTCCGTCCGATACGCTCTACGAAGGCAAGCTACAGGCGGCCGAC
GCGGTGGCGGACCGGCTACTCTGCGGCATCAAGTACGAAGACGGCTCGGCCGTCGAGGAC
ACGGACGAGACGCGCGAGCCGCTGGTGTTTATCGACACCCAGGGCGGCGAGTTCCGCGAA
GGAGTGGACGATGTGCCCGACCAGCCTACGAAAAAGAGCCTGCTCGGCGACAGCAAGTGC
AATCCCATGGAGGTGCTGCTCGTCAAGCAGCATGTGCTGGCCCTGCTACAAAGCGGTCTG
CGGCCGCGAGACATTGCCGTCATTACGCCGTACAATGCCCAGCTGGCCCTGGTGGCGGCC
GCAATGCCGCAGACCGACCCCGTGTTTGCGGGCATCGAGCTGGGCAGTGTGGACGGCTTC
CAGGGCCGCGAAAAGGAGGCCGTGATTGTCAGTCTTGTGCGCAGCAACGACGACGGCGAC
GTCGGGTTCCTGGCCGAGAAGCGGCGGCTGAATGTGGCCATGACCCGGCCGAAGCGGTCA
CTGACGGTGATTGGCGACTCGGAGACGGTCAAGAAGGGCAGTGCGTTTCTGCGCGAGTGG
ATGGCGTTTCTGGAGGAGCACGCGGACCTGCGGTATCCCGATGCATCGGTGGTTGTGCAG
TAG
>OphioH327g0076
ATGGCTGCTGTCACCCCCAGTGGCTTCGATCTCGACCTCAACTCACCTCTTTCCCATACT
CAGACTCCCTCAGAGGCTCCTTCCCAAAGTCAATCCCAAGACATCCCTCCTGCTGACCAC
GCTCCTGCCTCGGCAAACCCCATTGATACTGATACTGTGCCAAGCCAGCAAAGACCACAG
GATCAGGAACGGCAAGAGCGGCCCGACCAGCCCCCAGCATCACTTGCCAATTCCATCTCC
GACTTGACATCAGCCTACCCGCGCCTCGAACAGTCTCAGTCTCTGCCATACACGTCCTTT
TCAGCAGCTGTCTCAACCTCGTCTTCGCCGGGCCCCGCCTCTCCTCGTCTAGGCCAACCG
GCGACGTTAGCCGCAGGCACATCCTCTGGTTTCCACTTTGGCGGACTCATCAGCCGCAGC
TCGTCTGCATCACGTGTACGCCGTCCATCCACCCAGGACAGAATTAACGACATCCTCGAG
ACTGCCCGCCAGCGAGCCGAGAACGTCTCTGCCCAGGCGTCTGGTACAGCAACTCCAAAC
GCCTCACCCTACGCTACTCTTGCTCGCCACGCCGCATTCCGCATGGAGCCGCTGCTGAGG
GACCAGTCTGCACAGGGTGCATTCCTGCCCGAGTCCGCCGGCGACGACGCCAGAGCATTG
AGTGATGATAGAGGAAGCCAGCGGAGTGCACGGCACCTGCACTATGCGGCCAACACAGGC
ACATACGGCACCCTGGGCACATCGGCATCGCGCTCGAGCTCAGGTCGGCCACGCTCACGA
AGGAATGCCGACCACGGATATCAGCAAGAAGCAGCTGCTATAGCCTCTGGCGTTTCAGGA
GTGGCGTCTGGGGCCGCCTCGGCAAGGCCATCGCGAGCTGCCTCGAGGGCTGCTTCTGTA
TCAGGCGGCGGCGGCGGCGGCCCGGTCGAACAGCCGTGGTGGAAGGACTGGCTCAGCGGC
TTCCAGTCGATTGAGCTCGAAAACAAGGGCAGCGTGGCGCGCGACCACCTGGCTCTGGAG
CGCACGTTTCTCGCATGGCTGCGCACGTCGCTGGCGTTTGCATCGATTGGCATTGCCGTG
ACGCAGCTGTTCCGGCTCAACACGTCGGCGAGCAGCGGCAGCGAGGAGCCGGAACAAAAG
CTGACACGACTGCGGCACATTGGTCGGCCGCTGGGCTCGACATTTTTGGGCATTAGCGTG
CTCATTCTGTTTCTGGGCTACCACCGGTTCTACCAGAGCCAGCAGTGGATCTTGAAGGGC
AAGTTCCCTGCGAGCCGGGGCACGATCCTGCTGGTATCACTGGTGGCGTTTGCCCTGATG
GTGACGTCGCTGGTGATTGTAGTAGTGATCCAGCCTAACGATGGTTAG
>OphioH327g0077
ATGAGGGTCTGCACCGCGCTGCGGACAGCAGCTGTCCTGGCTGCTCCCCTATGGGCTGCA
ACAGCCTTTGCTGCCTCTTCTTCGTCGTCGCCATCTAAAAACAGCCTCGTCGCTGCCCGA
GATGCCGGCCCCATCATCAAGGTCAACTCCTTCTCCTTCCAGCCCGACAACCTCAACTAC
TTTGAGGACTCGGATGTCATCCTCTTCCACGACTTTATCGACGGCGTCATCTACCGCTCG
CCCGATGCCGGCGCAACCTGGGATAAGGTGACTGCAGTGCCCGATCAGGCGGCGGCGCGC
CTTATCATGCACGAATACCACTTTGAGCGCGCCTTTGTCCTGACCGAGGGCACCCTGCAC
TACCGCACCGAAGATCGCGGCAAGACCTGGACGCGCTTCTCGTCCGAGGTCGAGATGAGC
ATGTTCCAGTACGACGCTATGACCTTCCACGCCCGTGACCCCGACCGGATTATATTCAAC
GGCATGGACTATAACATTGCCTCGTTCAGCGAGGTCGCTATGTACACCACCGACGGCTTC
CGCTCCGATGCAAAGTACCTGCGCGGCAACACCGCCGGCTGCTGGTGGGCTGTTTCCTCC
GACTTGTTTACGACGGGCGCCGACGATCTTGACAAGGACCGCATTCTCTGCATTAACCGC
GACGCTGCATCGCCTCGCAAGCAGGACCAGCGCCTTGTGATCTCCGACAACTTCTTCAAG
GCCGCATCATCTGACGGCCCCATCCAGGAGTTTGAACCCAACCTCGACACCAACCGTGCC
GTGCAGGGCATCGTTAACATCGCTGCCGTCAAGAAGTACCTGCTGATCGCCACGACCTCG
CTCAACACCGACGAGATGGCCCTGTTTGTCACCGACGACACCAAGGTCTGGCACCGTGCC
GTCTTCCCGTCCGACCACCGTATCAATCAGGAGGCCTACACCGTGCTCGAGAGCACAAAC
TACAGCATCCAGATTGACGTCATGAACACGCGCCCCTCTAACCCCACAGGTGTGCTGTTG
ACTAGTAACTCCAACGGCACCTTTTTCACCGAGAACCTGCAGTACACCAACCGCAACTCG
CGCGGCCATGTCGACTTTGAGAAGATCTCGGGCATCCAGGGCATCTTCCTGGTCAACCGC
GTCGAGAACGGCGAGGCCGTTAACAAGGACCGTGCCGCCAAGAAGATTATCAGCGAGATC
ACCTTTGACGATGGCCGCACCTTTGCGCCCGTGACCGTTGGCGGCAAGGACCGTCTGCAC
CTGCACTCGGTCACTGACCTCAGCAACGTCGGCCGTGTCTATTCCAGCCCTGCCCCCGGC
CTCGTCATGGCCATTGGCAACACGGGCGACTACCTGGGCGAGTACAAGGACGGCAACCTC
TATGTTTCTGACAATGCCGGTGCCACCTGGGTCGAAGGTCTCAAAGGCCCTCACAAGTAC
GAGTTTGGCGACCAGGGCTCTATCCTGGTAGCCGTCTACGACCACGCCGATGTCGACCAG
ATCATGTACTCGCTGGACCACGGTCAGACATGGACCCCTGCCAAGCTGCCCGACGGCCTC
AAAGTGCGCCCGTATATCCTGACCACCACCCAGGACTCAACCAGTCTCAAGTTCATCCTC
ATTGGCGAGACCGACGACCGCTGGCACATTATTGCCATTGATTTTGCTGGCCTGAATGAG
GCGACGTGCAAGGACGACGACTTTGAGGACTGGTGGGCGCGCGTCGACGACAAGGGCGAG
CCGACCTGTCTTATGGGCCACAAGCAAAAGTACCACCGCCGCAAGAAGGATGCCGCTTGC
TTCCTTAACGACGAGTTCCGGGACCCTGTTGCCCAGACTACTGACTGCGATTGTACCGAC
CTCGACTTTGAGTGCGACTACAACTTCCGCCGCAACGACAAGGGCGACGAGTGTGTGTCT
GCCGGACCCCTGGCTATTCCCGAGGGTGCCTGTGGCAAGGACTCGAAGCCCGACGACACT
TTCAAGGGCTCGTCTGGCTGGCGTCTGATCCCAGGCAACACTTGCAAGCGTACCGGCGAC
AAGCAAAAGGATGACCCGGTCGACCGTAAGTGTTCTGATGGCGGTGCTGGCTCGGGCGCA
CCCAGTGCGCCGGCCACAGGGAAGATCGACAACACGCTCTTTGACTTTAAGCTCGACGGC
TACAACGACTTTGAGAAGCACTACCTGGAGCGCGGCGACTCGAGCTCCGCCACCGTCAAC
AATGAGGCTATCATTATGCGCCCGATTGATAGATCCGCAGGCGAGGGCGGCCCCATTTAT
GTGACGGAGAACCACGGCAAGACATGGACCAAGCCGGCCGTGTTTGACAAGCAGTCCGTC
TGGGCCATTATCCCACATGAATACTTCAAGGAGGTAGTCTTTTTCGTCACCGCATCGAAG
CGCGTCATCTACACGGTCGACCACGGCCAGCAGTACCACGAGTTTGAGGCACCCTACCCT
CCAGACGTCGAGCACGAGCGCACGCCTCTCATCTTCCACCCGGACAAGAAGGACTGGCTG
ATCTGGATCGGCAAGAAGTGCGAGGGCACTGGCGAGTGCTATGCCGAGGCATCGTTCTCG
CGCGACCGTGGCGACAACTGGCAAACACTGCTGCGGTACGTGGAGCGCTGTGAGTTTATC
GGATCCAGCGAGTACAGTTTCCGCAAGCTGGAAGAGGTGCTGTGTGTTGCGCGCGCGCGC
GAGGAGAGCGGCGATACAACCGCCAACCCGCTGCAGCTCGTGTCGAGTGACGACTGGTTC
GAAAAGAAGAATGTGCACGAAGAAAACATCAAGGGCTTTGCCACCATGGCCGAGTTTATT
GTTGTGGCAGCCGAGGACGCCGACAAGAAGAGCCTGCGCGCGCTGGCGTCGCTGGACGGC
GAGACGTACGCGGAGGCACAGTTCCCCGTCAACTTCCAGGTGCCCAACCAGCACGAGTAC
ACGGTGCTAGACAGCTCGACGCACGCAGTCAACCTGTTTGTGGCGACGGAAACGGCAAAG
GACAAGCGGTACGGTACCATTATCAAGAGCAACTCCAACGGTACCTCGTACGTCATGAGC
ATCGAGGGTGTGAACTGCGACAACCGGTACTATGTGGACTTTGAAAAGGTGCTGGGCCTC
GAGGGCGTTGTTATGGTCAACGTCGTGGCCAACCGCAACGACGACAAGGCCACCTCGAAG
AAGCTGCAGACGCAAATCAGCCACAACGACGGTGCCGAGTGGGCGTTCCTGCCGCCGCCG
GCCAAGGATGTTGATGGCAAGGCCTACAGCTGCAAGCCAAAGAAGGGCGCGAGCCAGGGC
GGCGACCCCAAGTGTGCTCTGCACATTCACGGCTACACGGAGCGCGAAGACCACCGCAAG
ACATTCTCATCGTCGGGCGCCGTGGGTCTCATGTTTGGTGTGGGCAACGTTGGCGAGAGC
CTGACGGATATCAAGGAGGCCGACACGTTTATGACGACGGATGCCGGCATCACGTGGCGC
AACGTCAAAAAGGGGGCATGGACGTGGCAGTTTGGCGACCAGGGCTCAACTGTGGTGCTG
GCGCCGCGGCACACCAAGACCAAGACGGTGTCGTACACGACCGACGAGGGCCAGACTTGG
AGCGAGCACCAGTTTAGCGACGACGAGGTGGACATTCTGGACATTACTACTCTGCGGTCG
GGCGCGTCGCGCAACTTTTTGCTGTGGTGCCGCTCGACCGGGTCGTCGAACCATGTGTTT
ACCATCAACATTGACTTTTCCGGCCTGACTGACCGCCCCTGCGAGCACGACGACAAGGAC
CTGTCCAAGTCGGACTACTACATCTGGTCGCCGACGCACCCGCTGATGCCCGATTCGCAG
TGCCTGTTTGGCCACGTGTCGCAGTACCTGCGCAAGAAGACGGACCGCACATGCTACAAC
GGCTACAAGATCCAGCACCTCTACAACACGCAAAACTGCACGTGCTCGCGCCGCGACTAC
GAGTGCGACTACAACTTCCAGCTCGACAACCACGGCCAGTGCTCGCTCGTGCCCGGCCTC
GCGCCCATATCCAAGGACCAGTGGTGCGCCGACCACCCCGACGAGGTCGACTACTACCCG
GCCACTGGCTTCCGCCGCATCCCGCTCACGACGTGCCAGGGCGGCGACGAGTTTGACAAG
CTCACAACGCCCGAGGCGTGCCGCAACCACGAGGACGAGTTTGAGAAGAAGCACAGCGGC
CTCGGCGGCTTTGCCATCTTCATGATTGTGCTCGTCTCGGTTGGTGGTGCTGCGGCCGTG
GCCTGGTACGTGTTTACCAATTTTACTGGCAAGTTTGGCGCCATCCGTCTCGGCGAGGGC
CCCGACGGCTCGTCGTCACGGTTCCAGCTTGGCGGTTCCGGCAGTGGTGGCGGCGGGTTC
AACAGCGACGCGCCGTACATCCGCTACCCTGTTCTGGCGGCTGCTGGTGTTGTGGCTGTT
GCGAGCACGCTGCCGCTGGTTGCGACGGCACTGTGGCGCACGGTTGCAGATGCAGTAGGC
CGGTGGGCTGGCAGATTTGGCGGCGGCGGGTCAGCGCGGCGGTTTACGACGCGCGACAGT
TTTGCGCGCGGTCGCGGCGACTATTCGATTGTGGACGACGACGAGGGCGAGCTCCTGGGC
GACGACTCGGACGAGGAGGTGTAG
>OphioH327g0078
ATGAAGAGCTTTGTTCAGATCGCCGCCACGGCCGCCATGGTCGCTGGCGTTGCCGCCCAG
CACAACCACGGCCACATGCACCGCCACCGCGCCCTCAACGTTGGCCGCCAGCAGCTCAAG
CGCCAGGCCGCCGCGTCCGTCGCCACCGCCGACGTCTCCGTCGAGACCAAGTACGTCTAC
TCTGACGGTGAGGCCGTCGACCTGGAGGAGGCCAAGCAGTGCATCGCCGACGGCGAGTGC
ATTGTTGTCGGCACCTCGACCCCTACCTCGACTCCTGTCCCCACCATCACCAAGCTCGCC
GCCGAGTTCTTCGAGTCCACGTCGTCGTCGTCGTCGTCATCGTCGTCGCCGTCGTCCACC
TCGACCTCAACCTCGTCGTCGTCCATCTGGTCTTCCACCTCGACCTCGACCTGGTCGTCT
TCCACCTCGACTTGGTCCTCCTCGACCTCGACCGAGTCGTCGTCGTCGTCGTCGTCCATC
TGGACTTCCAGCTCGATCAGCTCGACCTCCACCTGGGCCTCGTCCACCTCGTCGTCGGCT
TCCGCCACGCCCACAACCGTCTCCTCCGGCAGCGGCGGCGGCTTCCCCAACGGCACCATC
CCCTGCTCCACCTTCCCCTCCGAGTACGGCGCCGTTGCCCTGGACTGGCTCGACCTGGAC
GGCTGGGCTTCCATCCAGACCACCGGCACGTGGTCCATTGGCACTCTGATCTCCTACATT
GAGCAGGCCATTACCGGCGGCTGTGTTAAGAACTCTTTCTGCTCGTATGCCTGTGCACCC
GGCCAGTCCAAGACCCAGTGGCCTACCACCTCGCAGGGCGCCACCGGCCAGTCCATTGGC
GGTCTCTGGTGCAACGCCGACGGCTACCTGGAGCTGACCAACCCCGAGTTCGACACCCTG
TGCCAGGAAGGTCTTGGCGGCATCACCATCAAGAACGAGCTCGACGATCAGTCCTGCGTC
TGCGGCACCAACTACCCCGGTGACGAGAAGATGAGCATCCCCCTGGTCACCAAGCCCGGC
GGCGAGTACACCCTGACCAACATCGACGCCGCCACCGCCTACCAGTGGCAGGGCAAGTAC
ACCTCGGGCCAGTACTACGTCAACAACGAGGGCGTCCCGCTGGAGCAGGCCTGTGTCTGG
GACTCCACCGACTACCCCAAATCGGCCGGTAACTGGGCCCCCGTCAACATTGGCGCCGGT
ACCGACATCAACGGCATCACCTACATCTCCATCTTCCCCAACACCCCCACCACCACCGCC
GAGCTCGACTTTGACATTGTCATCTCTGGTGACATCACTGCCGACTGCTACCTCAAGAGC
GGCTCCTACTACGGCGGCAGCTCTGGCTGCACCACCGCCCTCCTGTCGGGCGGCTCTGCC
GTCATTACCTTCAAGCCCTACGGCAGTGGTTAA
>OphioH327g0079
ATGGCCTCACCACTCGAAAGAGACATCGACTCATCTGCCGCCCCGCTAGTCGATCCCATC
GCAACGTCAACAGAAGTAGCAGCAACAACGACTGATTCAGCATCCACCTCCACATCGACC
GGCATGCCCGACTCCTCCCATACCGACGCCAGCGCCGCTGTTGCCGTGGCTGCTGCTGCC
GCTGCCGCCGCTGCTGTGGCAGAAGCGCGAGCATCTGCCGAAGCAGAGCAGGCAGTACAG
CAAGCACAGCCAGAATTAGAAGAGGCCTCAGCAACATCAACAACGTCACAAACAGGTTCG
GTACGCGCAAAACGTCTACGAGACAATGGCGCACTGGCATCGGGTACAGCAGACGACCCA
GCATCTCTTGAGGATGGTGATGCCGACGACGGCGACATGTCGCCCAGGAAACTGGCGCGT
CTAGAAAGCGGTTCACGGTTCGACGACCATACTGCGACTGCCACAACAACGGCACCACCA
CCAACAACAATATCAACTACAACAGCGACAACATCCGATTCTACCTACGAACAGCACAAT
CACTTGGCAGCTGAAACGGCACTGTCCGTGCTCCGTGGAGCCGAGGCGCTCATGTCGCAG
CACTCTGCCGCAGCTGCCGAAGCTGCCGCTGCGGAGACTGAGGTTGTAGCTGAAAGTGCC
GAGAGAACCGAGAGCAACGAGAACGTCGACACGACGGCAGCGTCTGCAGAAAACGATGCT
GCCGCCATGGCTGCCGCCGCTGCTAATGCTGCACATACCGCTGCTGCAGTTGCTGCAGTT
GTTGCTGCCGCGGAGGCCGTCTCTTCGTCCGCCGCAGCAGCCAGTATTCCGGCAACCGCG
CCTCCAGCCGACATAACTGCACACACCGACCACATGGATCTCGATCCGGAAATCCTCAGA
GACACACAGCAGCAGCAGCAATTACAAGCGCAAGCACAACATCAACAACAACAACAACAA
CAACAACAACAACGCCATCAATCATCACAGCTGCCATCCCTCATCCCCGCTACGCTGACA
CCACCAACCCACATGCCAATACCCGACCTGGCTCCCAAATCGCCCTCCTCATCCAAACGC
CACAAGTGCCCGTACTGCGATACAGAGTTTACGCGGCATCACAACCTCAAGAGCCACTTG
TTGACGCACAGCCAGGAGAAGCCGTATATCTGCCAGCATTGCGATATGCGCTTCCGCCGC
CTGCATGACCTGAAACGGCATAGCAAGCTGCACACGGGCGAGAAGCCGCACATCTGTCCA
CACTGCGATCGCAAGTTTGCGCGCGGCGATGCCCTGGCGCGGCACAGCAAGGGTGCCGGT
GGGTGTGCGGGCCGACGATCGAGCTCAGGCGTATATGGCAATCTTGGTGGTGTGGGCAGC
ATGAGCAGCATGGGCAGTATGAGCGGCATGAGCATGGACGACAGCAGTTTTGAAGGCAAC
TCCAGTATGATGGGGGGCGATTCGGTCATGTCGGGGGTCGAATACGAAGGGTCACCGTCT
GGGGCCAATGTGAACGCCGACGGCACGGGCCTGACAGACGAGGAGCAGCGGCGCATGAGC
CTACCGGGGATCAAGACGCATCAGGCACGCGGCCGCGCACCCACATCGATCGGTGTAATG
CATTCGCGGACATATCCTTTGTCGCAGCAGCAGCATCACGCAGGAGCCAGCAACAGCGCC
TCCACCGGGACAACTACAACTACGACTACAAACACAAACTCGACATCGGCTACGTCGGCC
ACATCAGCGGCGACTCCCGGTGGCGGTGCACCCATCTTTTCACAACACGGCGTCCTTGCC
GAGAGCCCGAAAACAATCAGCCCAGCCGCGCACTATCCTCATCCCCATCACGACCCAGGC
TCAAAAACAGCCACAACCAATGGAGAGCCCGCTTCCACAGCAACGACGGCTGCTGCAGCA
GTAGCTGCTGCCGCTGCCGCCGCCGCTGCCACGTCATCGCCCGAGCAAAACGTGTGGACA
TATATCGAGTCTCTGTTGGAGCGCATTAAGACGCAGGACGAGCGCATCAAGGAGCAGGAC
GAGCGTATCGGGCAGCTGGAAGCGGCGAACCACGAATACGAGTCGCAGATTGCCGGGCTC
TCGACCGAGCTGGTGCAGCAGCACCTAGCGCGGCAGCAGCAGCTTCAAGAGCAGCAGCAC
GAGCATGACCGGCAGCAACATGGCCAACACCAACAACTTCAAGAGCCCGTTCCTGAAGAC
CCGGAAGGGTATGCGCAGGACCAGCACGAGCAGCACGAGCAGCACGAGCATGAGCACCCA
CATCCGCAAGAACACTTGGACCTGAGCACCAAGGCAGAAGCGAGTGTAGAAGGACAGCCC
GTCGAAGCCCAAGCAGAAGCAGAGGCTGGGCATGCCCAGCAGCAGGCAGGCCATGCTGAG
GGCATTGAGCAGCAGCTAGCCCAGCAAGTTGCCCAGGCACTCAACGCCACGACCGGGCAG
TAG
>OphioH327g0080
ATGCCGGGCCTGGGCCTCTACCCTTCATCCTCCGACCTGACACCTGCATCGACTGATTCA
ACGACCTCGACACTCTCGATCACCCCGACAGTTCCGACCATGTCTACTACCGAGAAACAC
AAACCCGGGCGCACGCGCACGCGCACACCGTCGCCGCAAAAGGACCTCCCCTTTGACAAC
AAACCCCCCAAGGCTATCCGCTTTGCACCCCTCCGCGTGCCCCTGCGCCGCCGCAAGCAG
ACCCTGGCCGTGCTCGTGCACTGCTTGTGGCTCATCGTTTCCATCCCGCTCTTCTTCTTC
TGCTGCGCCATGCCCCTGCTGTGGCCGCTCATTATCCCCTACGTCCTCGTCATGCTCGTG
TCCAGTGCGTCCACCAACGGCAAGCTGCGCTGGCGTTCGGAGCGCTTCCGCTCGCTCAGT
CTGTGGACCTGGTTTGCCGACTATTTCCCGGCCCGCTTGCACAAGACCGCCGACCTGCCC
GCTGACCGCAAGTACATCTTTGGCTACCACCCGCACGGCATTATCTCGCACGGCGCCTGG
GCCGCCTTTGGCACCGACGCGCTCGGCTTCTCCTCCAAGTTCCCGGGCATCACCAACAGC
CTGCTGACGCTCGACTCCAACTTTTACATTCCCTTTTACCGCGAGTACTTGCTGCTCGCG
GGCATGGCCTCGGTGGCGCGCGAATCCATTGTCAATATCCTGAGCCGCGGCGGCAAAGAC
AATAGCGGTGCCGGCCGCGCCGTGACGATTGTGATTGGCGGTGCGCGCGAGTCGCTGCAG
GCACAGCCGGGCACGATGCGGCTGGTGCTGCACGGGCGCGCGGGCTTCATCAAGGTGGCC
ATGGCGACGGGTGCGGACCTGGTGCCGGTGCTGGGTTTCGGCGAGGTGGACCTGTACGAG
CAGCTCAAGGGCGATGACTTCCCGCTGCTGCACCGCTTCCAGATGCACGTGCTCAAGGTG
TACAAGTTCACGCTGCCCTTTATGCGCGGGCGCGGCGTGTTCAACTACGACTATGGCCTG
ATGCCGTACCGGCACCCGCTGAACATTGTGGTGGGCCGGCCGATCAAGGTGAGCAAGGCG
ACGAGTGACACGCTGGACCCGGCCGAGGTGGACCGGCTGCACGGCCTGTACACGGCAGAG
CTGCAGCGGATCTGGGACACGTACAAGGATGTGTACATGCCAGACCGGACCGAGGAGATG
CAGATCCTGCCGTAG
>OphioH327g0081
ATGTCTCTTAATGTGATTGGTCTCGTGTCGGGCGGCAAGGACAGCTTCTTTAGCCTGCTG
CATTGCATCGCCCACGGCCACCGCATCGTCGCGCTCGCCAATCTGCACCCCGAGGCGCAG
CCAGAAAAGGAACATGACGACGTCGACGAAGACCTCAACAGCTTCATGTACCAGACCGTC
GGCCACCAGGTCATTCCCCTCTATGCCCAAGCGACGGGCCTGCCCGTCTACAGGCAGCCC
ATCCTCGGACATGCCGTCCAGAGCGGCCGCGACTACAATGAGAGCGCAAGTCTGCAAGCT
TCTGTCTCTACAGGCGACGAGACCGAGTCCATGACCGCTCTCCTGCGCAGAGTCATGGCC
GCCCACCCAGAAGCAAACGCCGTCTGCGCCGGCGCCCTGCTGAGCACCTACCAGCGCACC
CGCGTGGAATCCGTCGCCGTCCGCCTGGGCCTGGCGTCGCTCGCCTACATGTGGAAGTAC
CCCGTGCTACCGGGGCCGGGGACGGCGTCCTCCCAGACAGAGACAGACTACCTGCAAGAT
CTGCTGGAGAGCCACTTTGACGCCCGCATCATCAAGGTCGCCAGCGGCGGCCTCGACGAG
TCGATGCTGTGGGCCAACGTGGCGTCAGCTGCCGGCCGCCATCGGCTGAGCCGCGCCCTC
GAGAGAATGGGACTGCTCGAGGGGGGCGCTGACTCGTACGGCAGTCTGCTGGGCGAGGGC
GGCGAGTACGAGACGCTCGTCGTGGACGGGCCGCGCGCGCTGTTCCCGCACGGCTCGATC
CATATTGACGATGGCGACCGGCACGTCGTGCACGAGGGCGGCGGCACGTCATGGCTGCGG
ATCGCCAATGCGAGGGTAGTATCAAAGGAGCCTCTACCAGAAGAAGAGTCAGACGAGGTG
ACAGTACCACAGCCTGGTCTGTTTGATGCGCAGTTTGCAGACGTTCTCAAAAGCGTAGAG
TCTATAAGCGGCGATGCAAGTACATTGTCGCTCCAAGACCTCTCATTAGACACGCCTCCT
CCGTCAGACCCACCCTCATCTACCCAGCCCATCACTACATGGTGCATCCTGCCGCAAACC
TCTACTTCCATCGCGGCTGCAACGCAATCCATCGTCGACCAAGCCAGACACAAGCTCGCC
GAGATCAACTCAACATCACCCACCGACAGCATTGTCCGCACTCTTGTCGTGCTCCGGCGC
ATGGCCGACTTTGCCGCGTTCAATGCCGTCTACGGTTCCCTTTTTGCGGGTGGCCCTCCC
AATCCGCCTGCACGCGTCACCATTGCATCCAATCTACCGGCCGGCGTTGATGTCGCCGTC
TACTTTGGTGTCTTGAATCACACCAAGGCCAAAACTGATACCAAGAGGGACGGCCTTCAT
GTTCAGTCGCGGTCGTACTGGGCACCCGCCAATATCGGCCCCTACAGCCAGGCTGTATCG
ATTCTTGCTGCCGGCCACGGAGGACCGCGCATCGTGTCGGTCGCCGGCCAGATCCCGCTC
GTGCCTGCCACTATGGAACTGCCCACTAAAGGCTTTGCTTACAGCACAACACTCGCCCTA
CAGCACTTGTGGCGCATTGGCATCGATGTCGGCGTGCAATGGTGGTCCAGCGCTGTGGCA
TATATCCCACGAGCCGAGTCTAGCTCGCAAGAGTCTCTTCAACAAAAGACAGCCATCATT
GCCCAGGCGTGGCGTCGTGCTCACGAGTGGCGGCCCAAGAGTGATGAAGACAGTGAAGGT
GCAGACGACGACGACGACGGTAATGACGGCCCCGATCTGTGGGACCGCAAGTTTGACTCG
CGGTACGCCATGTACGGCAGCGGCGGCGGCAACAAAGATGCTGGGCCACAGCTGCCGGAC
TGGAGTGTGTTTACCACTTCCAAAGAAAAAGAGAAGTCGCTGCATGGAGGGCCCGTCTTT
CTGGCCGAGGTGGCCGAGCTGCCGCGCGGTGCACCGGTCGAGTGGCATGCGCATGCGGGC
CTTAGCCAGCTCAAGAAGCAGGGTACCCGGGGCAGTTCTGTGCAAACGCGGTCGTTCGTG
GATGCAGACAGCAAGGTCAAGACCTACCAGACCATCCTGACGTTTGTGTCGGGCAGCGAC
GACGACGACAGCGATGATGAGGATACGCCGGCCAAGGAGGAGACCAAGGTGATGCAGACC
GTCGAGGTGTGGCCGCATGGCGCCTCCTCAAAACTGCCAAGAGTATCGGAAGCCGACGTG
GTATATGTCGACACCCAGGCAATATCAGTCGCTACCGACACAAATGCGCCTATGGTGCCG
TGCTTCTCGCTGTGGGCTGGTAATGGAGACCGTTTGTCCGCCGTCGTCATACGGACCTCT
TACGCTTGA
>OphioH327g0082
ATGTGCATTGTTCTCTTAACTACGGCGCACCCCGACTACGCCCTTATCGTCATTGACAAC
CGCGACGAGTTTATCCTGCGCCCAACATCCCGGCCCCATTGGTGGAACGACGACCAAGAC
AAAGATGACAAAAACGACAAAAACGACAAAAACGACAGAAACGACAAATACATTCTCTCG
TCGCGCGACCTCCAGCGGCCAGAGCACGGCACCTGGCTCGGCATCACCAAGGCTGGCCAC
TTTTCTGTCCTGACAAACTTTCGCGAAGACTCGCCCAACGATGCCGCCCACCCCATTGCC
GGCCAGCGCAGCCGCGGCGGCATGGTCACGGCATGGCTCACAGCCGACCCCGCCGAGTCG
ACCGAGGCCTTTGTCGCGCGCATGCTCGAGGGCCAGGGCGTCAAGGGCGTCGGCGGCTTC
TCCCTCATCTGTGGAAAACTGAGAAAGAGCTCCTTCTCGCCCACAACAAAACAGAGCGGC
CTGGCGGTCATGTCCAACCGCGCCGACGACCTGGCCCAGGTGCCATGGATAGCCGGCCAG
CGCGGCGAGGTGTACGGGCTGTCCAACTCAAGCTACGACGAGCCCGACGTGTGGCCCAAA
GTACAAAACGGGCGCGAGCTGCTGCAGAAGCTGGTGGACACGCCGCCGGCCAGCGAAGCC
GAGCTGCGCGCGGGGCTGTTTTCGATTCTGGACCACGACACTCTGCCGCGGAGTCCCGGG
CTGTCGTTTGAAGAGCAGATCCCGCTGCTCAAGAACTCGATATTCATCCCGGCCATTGGT
GATGAGGAGCACCAGCTGTCGATGAACAAGGCCGTCGCCGACGGGCCACGAGCAGCACGA
GCCGACACGGAGCCTGAAAGTCCAGAAGCAGAAGCAGAAGCAGCGCCCAAGGTGATTGCG
ACGGCAGAGGGCAGCGCGACGACGGAAGCGGACGTCGAGCTGGCCAAGGAAGAGCGGCCG
GACCAGGCGACAGGGTTCATGACGGGCCTGTACGGCACGCAGCGGCAGACGGTGGTGCTG
GTGGACTGGGAGGGCCGGGTATCTTTTACGGAGCGTGCGCTGTGGGATGCGAATGGAAAC
CCGATACCCAAGGGCGAAGGCGATGCTCACTTTGATTTTCAGATTCAAGGGTGGAACGAC
GAGACGGTGACGAATGGAGTTCATTAG
>OphioH327g0083
ATGGAAGAAAACAAGTCAAACTCCGGCTCTAACAAGAGCAAGAGCCCCAGCCCAAGCCCA
AGCCCTGATGCTGCTGCTAATAGCGCTGGTCCTCGTAAGTATGTGCCCCCATCTCAGCGT
CCGGGGTACGAGGGTTCCTCTATGGCGCCTTCCTATGTCCCTGCTACCAAGCCCTGTCAG
AACAAGACAAAGGGCGTATGGCAAGCGTCGAGGAACCCCCAGAAGCCTGCCCCGCCCCTA
CCTGAGGAGCCTGCTGGAGACCGCTGGCGCTGCAGTTTGCGGAAATGGCAGGAGCCTACA
CCTCAGAGGCAAGCAGCCCTAGAAGGGTCTGCAGGCGACCACTGGCGCCCGAGCCAGCGG
CAGTGGCAGGAGCCTACACCCCAGAGACAAGCAGCTCTAGAGGGGTCTGCTGGTGATCGC
TGGCGCCCTAGCCAGCGGCAATGGCAGCCTCCAACCCCCCAGATGCCTAGGCCTGCTTTC
TTCAGGACTGCCACTCAGGAGCCTGTCCCCCAAGAGCTCCCCCAAGAGTCTCCCCAAGAG
CCCCCTCAAGAGCCTGCACCTCAGGAGCCTGAGCGCACTCCTGAGCACCAGAGTCAACAT
TCTCTTGACACTTGGAGCTATAAGTCAGCGACACCTACAGCTATCGCTTCGCCTGTTACT
AGCGATGCTACTACACTAGTTGGCAGTGACGATGAAGTATCACTTATTTTTACAGAAGAC
GAAGATGAAGATGAAGAATCGCCTGCTTCACGAGCTGCGCCTGAAGAGCCTGAAGATCCT
CTACAGTCTCTACAGCAGGAGCCTCGTCTATCAGATGCTACCAGATTTGCTAACTACATC
ACTAACCACATCGCCGGCGACGGCGCTGATGCTGATAATACTTCAACCTGCAGCTCCATC
TATGAAGATTGCACTGACTCTACAGTGCTGGTCGATGCCAGCGACTGCATCATCAAGACA
AACACTCGGATCCCCCGTGTCTGTCTGTATGCCCCCGAGTCAACTGTGTGGTATGGCTTT
AGTGAAGAGCTGCAGGGCCACTACACGGGCACCTTGCTGAGCAGCGTCAAGCTCGCCGAC
CTGACGTCGTTCACGGCTGTCCTGGAGCACTCTGTCAGCGGCTCCGTCGAGCTCGACCAG
GACTACCTGAAGCTCGAGTACACGGACTGCGAGATCAGAGACCTGCTGCGCCGCAAGCAC
ACTGCGAACTTTGCCCAGACCTGGGTGCAGCAGCGCTGGCAGTGCATCACGAGCCCCGAT
GCGCCCATCTACGACGAGTGGATAATTGAGAGCATGACGGACGACGAGCGGTTCCAGGCC
GAGGCGTCGCTGGCCATTGTGCGGCACTTTTACACCAGCAGTATGTACGTCTACTACCGG
TACCAGGCGAGCAGCACGGCCCGCAAGTGGACAGTCAAGGAGCACAGCTCCATCGATGGT
GCTTTTTGCGGCGACATCCCCGGCCAGTTCTACTATGCTGGGCCTTTCAAGCCTCGTGGT
ATGTATAAATATCCCACCGTGGACTAG
>OphioH327g0084
ATGGCTGTCGGCAGCGGCTCGCCGTCGCTGACGCTGTCAGACTACCTCGAGAAACAGCCC
GGCACCAGCTTCCGCCGCCTCTACCAGCAGCCCTCGACAACGCTCGCCATCTTCCGGCGC
ATGCTGCCCGCGCTCGCCAAGGCGTTTGTGCGCATGATGCTCTATCTCGACGGGCCCTTG
GAGCTCAAGACGCTCGACACCATGGTGACACCCGACGCCAAGCGCCAGAAAGACCAGGCC
CTCTCGATCCTGCGCGCGCTCCACATTGTCCAGATCACGGCACCGCTGCGCGACAAGCCG
CAGGAGATTATGCTGACGCCAAACTTTAAAAACTCGTTCCGGATCGCGCTGGAGGGTGGC
GGTGGAAATATCGAGGCTAATGGTGGTGTTGGGAATGGGAGTGGGAACGGGAACAACCGG
CAAAACTCGTTTGGCGTGCCGAGCGAGAAGCCCGTGTCGGCTGACATTGACACTGCGTTT
TTGGACCGGTTTGCGCGGCGCAAATGGGAGGATATTCTGCACTATGTTGTCAACAGTGTA
GGCATCCCCGGCGGCAGCAGCAGCAGTGGCGGGTTTGACGGCCCGCCAGGGAGCGGTGGC
GGTGTCGGCCCTGCTGCGGGTGCAGGCGGCAGCTCGGGTGTTAAGAGCACGGTGAAGGAG
CTGCTTCTGGCGGGGCGGCTCGTCGAGCCACGACGCGGCATGCCGGGCGGCGTCGGCATC
ACGCAGACGGGCTTCACATTCTTGCTGCAGGCGGCCAATGCCCAGGTCTGGACGTTACTG
CTGCAGTGGCTGGACGCTGTCGATAGCAACGGCGGCGACGTCGACAGCGTGGACATGCTC
AGTTTCCTGTTTATGCTGTCGACGCTCGAGCTGGGACGCGCCTACGACACAAATGCGCTG
ACGGAGCCGCGACGCAACATGCTGCCGTCGCTCATGGACTTTGGGCTCGTGTACATCCCG
TCGCACGAGCGCGCGTCGCAGTACTTTCCCACGCGCCTGGCCACCACGCTAACGAGCAAT
GGCGGCGCAACCGACGGTGGCGATGGCGACGGCAACAGCAGCAGCAACAGCTCGGGCAAC
GCACCCAACGGCGGGTTCCGCAGCATCAAGGCCGGGTTCGCGGCGGCAACGGCCAACAGC
GTTGCTGCCGCGGGCCTGCCGCCCATTGACAGCAGCACGGGCGGCGGCAAGCAGGCGCAG
GGCTCGATTATCATCGAGACGAATTTCCGCATGTACGCGTTCACGTCGTCGCCGCTGCAG
ATTGCGGTGCTGGCGCTGTTTGTCAAGCTCAACCAGCGCTTCCCCGGCATGGTGGCGGGC
AAGATGTCGCGCGAGTCGATCCGGCGGGCGATTTCGTACGGCATCACGTCGGACCAGATC
ATCTCGTACCTGGCGGCCAACGCGCACGACCAGATGCACCGGTTTGCGGCGGCCAACCAC
CGGCCAGTGCTGCCGCCAACGGTGGTGGACCAGATCCGGCTGTGGGAGCTGGAGAACGAG
CGCATGAAGTCGCACAAGGGCTTCTTGTTCAAGGACTTTGACACGATGCGCGAGTACGAG
ATGCTGGCGCAGTATGCCGACGAGATTGGCGTGCTGGTGTACCGCAACGACAAGAAGCGG
CACTTTTTTGTTACCAAGCACGAGCAGCTGGTGTCGTATCTCAAGGCACGCAAAAAGGCA
GACCAGGCATAG
>OphioH327g0085
ATGGCCGCACGCAAGCTTGCACCAACCAAGTTCGTCAGAGCAgtgagtatgacggcgacg
gcgtcggcgatgacgacgatgacgatgatgttggtgatgaaggaagagagcgacactgaa
ggacacagtgacgacgggggctacatagtagagtactaaccaatctgcagGTCTTTGGCG
ACTTTCTGCGCGAGTCTGGCCTCGAGCCAACgtaagtcaactgagatgcaacgagcatcg
acatcgatattgagacattcaatcattgacaagcatactgactctatagACTATTCGGAC
CTCACgtatgaccacccttttatgttataaaccatcttcaagtctaacaacacagATGAG
AATCACCAATGCTGTTCCCGGCAAGGTTGACTTTGAGCTCGACATCAAGAAGCAGCACAC
Ggtgagcttgcagagatgctgcgacactttgataccgatctagtactgactgcatctggc
tgtatagAACCGCCTACAGATCCTGCACGGAGGCACGATCGCCAGCATGGTCGACCTCGG
CGGCTCGCTCGCAGTGGCCTCGCAGGGCCTCTTTGCCACGGGCGTGTCGACGGACCTGAA
TGTGACCTATCTGAGCAACGGCGGTGCTGTCGGCCAGACCATCAAGGCGTCCGCCATCTG
CGACAAAAgtaggtcctcataaagacatccacagaatttgcagaataaaactgatagaca
gTCGGCAAAACACTTGCCTACACGACAGTGACGTTTACAAACGAAAAGGGCGAGCTGGCC
GCGCGCGGCAGCCATACCAAgtaggtctacggcacgcgtttgatctagagacatgctgac
tgtgtagATTCATTGCAAAGGCATGGGGCGGCGAGCCGTACACGACGGACAAGCCTCTAT
TCGAGGGCGACACTGAAGACAACTAG
>OphioH327g0086
ATGGAGCAGATCGAAACACAAGTTACCGACTTGCGGTATCTAGCCCAGCCGACCGGTGCA
CCTCCACCTGTGCCTGCACCCAGCGGCACCGCTACCGGCAATGGGCATGGAGGCGCAAGC
CACGGCCATAGCAGCCACGGAAACAGCCACGTAAACAGCCACGGCGTCAACCGCGGCAGC
ACAAGCCTCGGAAGCTCTTCCGCTCACCCATCCCATCAGCCCCCGGGCCAGCACCATCAC
TCGCATCATCACCTCCCGCAGCCATACGCCCAACACTCCCATCATTCTCCATCGCCGTAT
GCGCACCATCAACCTCACCAAACACACCACCATCAGCAGCCGCAGCATCAGCACCATACT
CCCTACCCGCGTCTACCCGCAGCCGACGACCGCCACCACCACTCGTCCATGTCACCGCGC
GCCTACGGCTCGCCCTCCAACGGCCACTTTGGCTCTCCCTCGGCCGCCGGACGGCCTCCT
CCGCCATTGCTGCACTCTGTCTCCGACGGCCCGCCTGCGCATACAGGGTCACCACAGCTG
CCCAACCCCTTCTCGCCCGAGGCACCACACGGCCACACCAGCGGCAGCAGCAGCAGTCAC
TACGGCCATATACCAAACGGCGCAAGCAACAACAGCAACGCGCCACCTCCTCTGCCAGCC
CCAGCCTCGGCTACAGCTTCAGCTTCTCATAGCAACACCACTACCAATAATCCTCCGAAT
ACCACTACAGTAGCTACTGCAAACACACCCGGACAGAGTGCGCAGAGTCCGGCCAGCTAC
ACGGGCGGCACGCCGTCTGGCAAGCGGAAACAAGACGACGACGATTCCAATCCCAAACAG
CAGCGCAGCAAGCGCAATCGGgtatgtcttttttatattataactatacgatgcatctac
taacatgtgcagTACATCTCAATCGCATGgtatgctatatcagtctgctgagacttgtct
cgatcacgtagcataatcagacaaacaggctaacatactacagCAATGAGTGCAAGCGCC
GAAAGATCAAATgtatgtgctccgttttatttcactcccatccaagtcagcacacccact
aacgagcagGCAATGGAGAGACTCCCTGCCAGCGATGCGGCAACCTGAATCTGGCATGCC
TCTACTCACCCAACTGCTGCGCCAACAGCTTCAAGGACTCGGAAGAGTACAAGCAGATGA
ACGACAAGATGCACAGTCTCGAGGAGCAGCTCGAGTCCATCCTGCAGACAGTCAATGGGC
TGCGGCAAGAGACGCAACGTCTCGCGCCGCTGCAGGAACGCAACCTGCCCATGCCTCCGT
CGACGGTATCGCCATCTCCCTCGGTATCCATCCCATCTATGAGCAAGCCCGACCTGCCGC
CAATTCGCCAACAACACACGTTCCGCGGCGGCCCGACGAGTATAGCATTCACTGTCGATG
TCGCCAAGAACACTCTGCACAACATGGGCTACAGCGGCGAGGCCAGCGAGGACCCCGGCG
GTCCAGTTACGGAAGAGAGCCCGCGCCAGTCGCCTGCGATACCACACTCGGCACGTCCAC
CATCCATGGCGCAGTCTCTGTCGCGGCAGATGCCCAACGACCCGTTGTGGGAGCTATTTG
ACAAGAACGAGATGATACGGCTGTGTCGGCTGCACGAGGATGAGGTCGGCATCATGTACC
CTGTTGTCAAGATTGAGACTGTCATTGAGCATGCCCAGAGCCTGTCGTCGTGGATGGAGT
CGGCGCGCAAGACCAACAACAGCACTAATAGTGCCAATAGCAACCACGGCGGCAGCAGCA
GCGAAAGCGGCTTCTTGTGGCCGCCCAACTACGACGAGGCTATGGCCGATATCCGCACGC
TGACGCTCAAGATTATCATGTGCTGCGGCCTTGCCGTCGAAGAGCACGGCCACAGTGAAA
AGGCCATCCGGCTGTACGACAGCATATCGTCCATTGTCGACGCCAAGCTCATGAGCGAGC
CCAGCCATTTGGCGAACCTGCCGTTCCTGGCCCTGGTGGCCGGCTTCCGGTTCTTGTCCA
ATGACGAAGTGCTTGCGTGGCGTGTCATGGGGCAGGTGGCCCGGCACTGTCTGGAGCAGG
GCCTGCACCGCGTCGAGGGTATCTCCAAGATCTCCGACGAACAGGAGCGGCGCAATGCGG
TCAACACGTTTTGGAGCGCCTATGTCCTCGACCGGCGGTGGAGCTTTGGCACCGGTCTGC
CGTATGTGCTGCACGACGACAAGATCGATCCCAACCTGCCGTACCCCGACGAGTTCCCCT
ACCTGGTGGCCATGATCACGTACTCGCGCCTGGGCGCCAAGATCTGGACGCTCGTCGACT
TTTTCGAGCCGACGATTATTCGCGACCTGAAGCGCGAAGAGTTTGAGCGGCTCGACCAGG
AGATCCTGCAGTGGTACGACTCGTGCCCCGACGCCGTCAAGATTAGCCACTTTGGCGGCG
AGCTGCCGCTGCCGTCGACGCCGTCGTACAATCTGCAGCGGCTGCAGATCTGGACGCGCC
TGCGGCTCAACCAGATCCGCATCTGGCTGCACACGCCGGTGCTGCACAGCGCCAGCAGCA
TCAACGGGAACATGGAGCAGGCGCAGCGCATTGTCGACCTGGCCAAGGACACCATCCGGT
ATCTGTACCGGCTCAACAACAGCAGCAATCTGTACCGGCGCATCCAGGTGTTTTACCACC
AGTTTCTGACGTCGGCGATTGCCGTGCTGTTCCTGGCGTCGACGCACCAGCCCGTGCAAT
TCAGCGCCAACTGCCGCGAGGAGTTTTACATGGCGATGAACCTCGTCAAGGACATGTCGG
CCAAGAGCTGGGTGTCGCAGCGGCTGTGGCGCACAATCCGGTCGCTCAAGGCGTATGCGC
CGCGGCTGGGTCTGCAGGACGAGGATGCGCTTGCGCAGAACTCGACGGCGGCCTGGTTCA
GCGCGCATCCCAAGCCCAACAGCGCGGCGCCCGCTGCCAGTCTGAGCCGGCCTTCCCCGG
CCCTGGCCCAGGCTCAGGCCCAGGCCCAGGCCAACAGCGGCAGCAGCACATCGTCGCCTG
CAAGGACGCCTGCCGGCACCGCGGGACAGCCGCCGCAACAGGAAAACGGCGTGCTCATCC
AGACAGAGATGACGCGCATGTTTGAGGGCTACATGGGGATGAGCATCATCCCGCACCCAC
CGGCAGCCACGGACATTGACCCCAGAATCGATGCCGGCGCAGGCAGTGCCGGTGCTGGTG
CGGGCAGCAGTCCTCTATCCGCCGATGCGGCCGGCGAGGGTGTCTACGAGACTCTGAAGA
GCATGTTCTAG
>OphioH327g0087
ATGTCAATCATCATTGCGATCATAGTCCTTACGGTCATCCCCATCATCCCATTAATTCCC
ACGTGGATTTTGTCGCTCGTCAAGAACCAGGAATACGAAGACCCAGCGCGGCGCGGTGTT
GGCTGGCTCAAGGCGGCCATTCCAGTTTTCATCCTgtcagtaggactcctagaaacatct
taccagaatgacctctaacccctacagTGGCCTACTCGGCAAGCTGGTTTTTTATGGCAT
CATCTATACAAGCTATACACAAGATTTCTCCATTTCATCATGGATTAACTACCCGTCTTA
TATCGGCACTTACTTGCGGAATGTGGCCACGATATTGACCTTTATCGCCCTCATCCAGAC
CGGCCTCGGTTTTCTGTATGTCCGCAGCAAGGGCTTTGTGGCCGTCCAGCCCCCACCCCC
CGGCACCCAGAGAGAGAAGACGCTGTGGCCCAAGTCGCACACAACCGCCCGGGCTGTGAC
GTATACGCTGGCTGCTCTCCTGCTAGCCACGGCTACAACCGCCTTTGGCCTGGGCGTCGC
CGCTACTGTCTACGATGAAATGGATAGTCACGGCAGAGGTGACATCAACCCCTACAATAA
TTACATTACCTATCGTGAAATAGCGAGCAAGGTAGGCACTGCCTTTGACATTAGCTTCTT
TGTTCTGGCGATTCCTCTGAACGGATTTGCCATCTCTGTTGTATCCAAGTGCAAGGGATC
GGTCATTGCAAAGTCGTCGCGCATTTACGTTGCCGCCGTCTTTATCTTCTTTGTGCGCTT
CCTGTGGCGCATGATCTACCAGATCGGCTATGTGCTGGTCGAGGACTCCAAGTTTGTGCC
GCAGGCCACGACCTATGTCCAACCCATCTTGGATCAGTGGTCCGTTGTGGTTATCCTTAT
TTTGCTGTATGTCATCTTTGCAGCAAACCACACTGGTATCTGGTCCATTGCCAGGCCATG
GATGTCCTACCAGCAACCCGTCTACCAGCAGCCCGACTACGCACCCCCAACCCCTGCCGC
CAACTTTGCCTACGAGTCTCTAGTATCACAGGCCGACAGCCGACAGCTCCATGAGATGCA
CCAGACACCCTCTCCGATTTACACAAACACGTCGACGTGGGGCgttcgcactttccctcc
ggcagaagtcaagggttgagacaagcatacagctttatattgacttgttgtgggcgggaa
tgaaggagccagagatgataccaatactacgtgcatgtcgcatgttgtttactatttagt
tgttatatatctaatattaatatatttaattgtaaacaaaagtgttatccaagcaaaaga
tgcgacctaaaagtggacggcatgtgccaacaaacactttaaacaaaagtaaactacata
actatactaagagctactcatcagtagctcctgtgtgccttttgccgattccgagtccga
gtctgacaacggcgtggttgagagtttaccggaacgaagattcagccagacttccagctc
tggtgagctttctgttttggccttggggtccgcctctgcattcaacaattggcggctcta
gtattactaacggatatagagatgtataactgccgaaacaggcaactcacctgttcgcag
tctacaccgtaggctggccagcttcaggctgcatgcttggcccaggaagactactgccgc
catcgcgatggagataagatcccgctatatactactatctgtctactttatcaagataag
atccatttaaatatactttaatttttcttgtgggttgctcgggctaggtcggcgaggtga
gttgggcattgcatcgagcatgggccgagagcggtgatgggccgacagttgtcttgcatt
ggcgagcatattgattgggtggtaatagggtgatatgtgcatcagagacacggtaatctt
gcggtgacgatgatcgattagttttcacggaagatcgttactttatagactatagtgcat
ttagtgtccttctaaattagacgctcaaaattagtgacacaacgcatttatgactagtta
cactactgcgcagtttgccgaattttcttgcgttgggctgcttggtatttatcatccatg
catgcacatggccgacataacggcttgcactgcagacagcctactgcacgtcctgcgtcg
tacatgtagatttatactggtacgttgagtactgaccgtggcacctcctcactgactcag
gatctacacttccacttagacggaaggatacacccgccgcttgtatagaagaacaccaag
aaacggccaagctcaagatgcacactatgctagtctctgggctttggaaaaactcccgaa
caacagattctaaggcgtacggcattttcaaatgcaatacgaaaactaaaggcccaatat
actgtatattggcagcaaaggctgagtcgttccgcgccacttgccaacaccagcgattcg
gtctcgcccgacatgacgagagagggacgacacaataacatctcgcgagcactagttgcc
cggaccatacggtgagctgttttggtttgtgctgtgggtcaatgaggacgaggtacaaca
acaaacacagcctctcaagtgccgctcttctggtgctcttaggccatgccaaagtcacca
actgcgaagttgcactcgtctatttccaatgtctccttgcagctctttggatggatacga
ccagactgccactctgcaaagtacggcaaggggagaagattaaaacaagtgatatcaaaa
tcagggaccacctcacacccgggaccaggctaacgttggatctacgtcgtaagctaccac
ggcaagacccatagttcccgcagaacggtgaagggtaaataaaaagagtacaagtccgac
aactctggaactagccaactgcgcggctagtgttcatctcgcatcttgactgagcttgat
atatatttgtagcccaggatgctcactcaatcccgtatgcacgtcctctggtctgcggtg
gtaaaacatgagcagtacatccaagaaatgacagcccaatgtctcatgttctgcatacgt
cctgcatacaacaacaataaagccaaaacaaaaacgacttttagaaaaacacaagagata
gacccaaggccggtaatacgagcttatgatcggtgccctgacgacttacgactgtaccac
tcgatatttgacactatataaatcacctcacgactacaggaacattgctacttttgtcaa
caacaccgtcggaactagtaaacgacattttcttgcggtagaaggccctgaaatggtatt
ctttattctacatccaatacgtataaagctctgcggattactaacatctcagGAAATCAT
AGTTATTGGAGCCGGCCTGGCTGGCCTGACCGTGGCCATCGCCCTTCAGCAAGCCGGCCA
CCACATTACCGTTCTTGAGAGTGCACCACAAATCACCTATATCGGCGCCGGCATCCAAGT
CTCCCCAAATTCGTCTCGCGTGCTGCGAAAACTAGGAGTCGAACCGCACATTGTGAAATA
CTGCACAGAGCCAGTCGACTTGCGCATGATGCGGTGGAATACCGGCGAGGTACTGGTCGA
GTGCCCTCTCAGGCAGCCTGCACAAGACGAGTACAAGAGCCCATATTGGCACATCCACCG
CGCTGATTTCCACCGGGGACTCATGGCACGCGCACAAGAAGTCGGCGTCGCTGTGCACCT
CGACAGCCGCATCGTCAAAGTCGAGCCTGACCTTCCCCGCCTGACGACCAAAGGCGGCAA
AGTCTACACGCCAGACCTCGTGGTCGCCTCTGACGGCCTGCACTCCATGTGCCGCGAAAT
CGTGCTGGGCGAAAAGAGCCCGCCGAACCCGACCGGCCAGATGGCATACCGAGTAACCCT
GCCGGCCAAGGAGCTGGCCGGTATCCCCGGCCTCGAAGAGTTTGCCACAATCCCACGCAA
CAACCACTGGATCGGACCACACGCTACAATCTTATCGTACCTCCTCAAAGGCATCGACCA
GCCCCTGATCAACTTTGTCTTCACATGCGACTCGACCATGGACGACGGTGTCGACACCAA
GCTCGAAGGCAACAAGGAGCTGCGCGAGCGCTTCAAGGAGTGGGACCCGCGACTGGGCGT
CATGCTCAAGCACGTCAAAGAGGTGCTCAAGTGGCGCCTGTTCACACACTCGGAAATGCC
CCATTGGGCACACCCGGCCAGCAAGGTCGTGCTGGTTGGCGATGCTGCGCATGCCATGAC
GCCATACCTCGCACAGGGCGCGGCCATGGGCATCGAGGATGTAGCCGTGCTGGCTGGGAT
CCTGGCCGAGCCCGATTTTGCGTCGACCGACAGGCTGCCCGAGAGCCTGAGGCTGTACGA
GAAAATCCGCATCAAGCGCGCAGCCCGCGTTGCCGAAGCATCAATTGCGAGCCGCTACTT
TACGCAAATGAAGGACGGCCCCGAGCAGGAGGCGCGCGACAAATGGATGCTGGAGCACCC
GGGCATTTGGGAGCGGCACATCAACATTCGCAACCGCAAAGAGTTCTTGGACGAGCTGTT
TGGCTACGATGTGTATGCTGTGCTGGCGGAGGCTCTGGACAAGGCGCGCACAGAGGGTAT
AGATGCCGTCACGGCCAAGGTTGGTACATCGTCTGTATCAGCCATTCCGGCGACATGGTA
A
>OphioH327g0088
ATGCAGGCACTATCTGACAATAGCAGCGGCTCGCACGCCGACGAAAAATCACCAGTCAGC
AGAGACATTGCACTCGATGGCGACGTCAGCGAGGCTAATGCCAACCTCAAACTCGATCCC
CACGGTCTGCCGCTCGTGCCTCAGCCGTCCGACTTTACTGATGACCCGCTCAACTGGCCG
CGCTGGCTCAAGTGGTCAGTGCTGCTCCAGGTCAGCTTCATGGCCTTTATGGGCCCTTTC
AACGCCGCCGTGCCCAACCCCAGTTTCAACCTGCTGAGCAAGGCATTTGACCGGCCGGTC
GAGGTAATCACCTACAGCACCACCACCGCCATCATCACTGGCGGCATCGCGCCCTTTGTC
TGGGTGCCGCTGTCCAACGTGCTCGGCCGCCGCCCGCTGTGCCTCATCGTGCAGGCCATC
ACCATCGTATCTCATATTGCGACGGCGCGCACCACCACGTTTGCATCGATCGTCGGCGTG
CGTGCACTCAATGGTATCGGCTTTGGCGGCATGATGGCCCTGGGCACGCCCGTGCTCAAC
GACATGTTCTTTATGCACGAGCGCGGCGAAATGACGGGCGTGTATACCATTTTCGTCACC
AACGGCGCACACGTTGCCGTTCTCTTTGGCGGCTACCTAGGCCAGTATGCCGGCTGGCAA
TGGGACTTTTATATGCCCGCCATTGTCACGGGCGGCTGTTTCTTGGTCACGCTCTTTTGC
CTGCCGGAAACCCTGTTTTCGCGCGACCCGCGCTTCCTCCACAACCGCACTCATGAGCGC
TCCTTCAAGGAGATGTTGTTCGCCCCCAAGGGCAACCTCATCCCACAGCGCCGCCTCCAG
GGCCGCGACTTTTTCACGGCCTTTTACATGCTAAAGTACCCGTCCGTCGCGTTTCCCTTT
TGGTTCTACACCTGGAGCTGGACCTTTATCAACATCCTGCCCGCCATCAGCATGGCCAAG
ATCTACGGCGGCCGCTACGGCTTCCAGAGCGGCCAGATCGGCCTGTGCACCGGCATTCCT
CTCATCATCGGCTGTCTCATCGGCGAGGTCTGCGGCGGCAAGATGTCCGACTCTATTCTG
TACAAAATGGCCAAGAAGAACGGCGGCCACGCCAAGCCCGAGCACCGCCTCGTGCTCACA
TGCATCTCGGCCGTGTTTGGCCCGACAGGCATGATCATCTTTGGCGTCTGCGTCCAGAAA
GAGTACAACTATCTCGTGCCGCTCGTCGGTCTGGCCGTCGGCGTGCTCGGCCTACAGATC
ACATCGACGTGCCTCTACGCGTACCTGTCCGACTGCTACCGGCCGCAGACACCCGAGTCT
GCCGTGCTGATGAACTTTAGCCGCGGCATCTCATTTGTCATTGGCTTCTTCTGGCCGGCC
ATGGTGGCCAGGATTGGCTATGCGTGGACGTGGTCGTCGCTGGCGCTGGTGCTGCTTGTA
TTCTGGCTGCCCATTCTGTCGCTGATGATCTGGGGCGAGCAGTGGCGTCTACGCCTGGGT
CCTCCCAAGTTCCATCAGTACTCTTGA
>OphioH327g0089
ATGGACGGCCAGGTGCCTTTGGGCGGCTACGGCCAGCTCCCGACATCTGCACCATCGTCA
CAACCACAACAGCCGCAATCGACAGTTGCAGCCGGCAAGAGCAGCACCCGCGCAAAACGA
GTCCCCGAACACCAGCGACGCCGAGCTGCCGTCTCCTGCGACCACTGCAAACAGCGACGT
GCCAAGTGCATGCGCGCATCGCCCCGCGACCCCTGCTCCAACTGCATCGCCAGTCGCATC
AAGTGCCAGTCTACCCTGCCGCGGAAACAGCGCGTCTACGGCAGTGTCGAGTCCCTCAGT
CTGCGATACCGCGCCCTCGAGGCTCTGGTCCAAGGTCTCCTGGATCCGGAAGCCAAGGCC
AAGGCAGCAGCACACGATGGCCACCTCTCCGACGACGAGTCCATGCTGGATGACGGCACA
CCCGACGGACCGTCTAGCCGCACTACCGCCCTCGACATCGACACCCTCTACCGCGTAGCA
GCCGAGCGCAACATCCCCATGCCATCGCGCGACGACATGACACCCGCAAACGAAATCTTT
GCCGCCTCCTCACAACCAAGCAGCTCCTCTGCCGGCCCCGCGTCAGGCGCATCCAACCAC
CACCCACTACCCACAATACTTCAACCGCCAATACCGCCGCCCGGCACATCAATATCGACA
TCAACCACCACTGCATTGCCTCCCCTGTCATCCGTGGCATCTTTAATACCAGCCGACGGT
AGTGTGCTGCCTTTTCAACACCCTCATCCGCCCCAACACCAGCCGCTCACAACACCTGCA
GCCGACGAGAAGCTGATCCCCACTCCGAACGGCGTGGCACACTATGTCGGTCCATCCAGT
TCGTTCCGTTTCGTGACATCTATTCGTGCCCTGGTCGCAAAGTGTGGAGATAGTATCATC
ACTGGCCTTAATGGAGGTGGTGATGTTGTGTCCGGTGCAGGAATTGGTGGCGCCAGCGAA
TCAGGTAGTGTCGCAGGTGCGAGCCCGGCCACGGGCAGTCGGGGCGGCCCCACACCTAGC
GGCACAGGCGACGGATCGTCCAGCTCTCACACGCAAGGCGAAACCCAAGGACAGACTTCG
ATCCGCGACCAGTTTGTCGGCCTCAAAGTCAGCAAAGCCCTCGAGATCCAGGATTCCGGC
AGCAATGAAGACGACGACGACGAGGGAAGCGACGACAGCTGCGACGAGGCCGAGTATAGC
GGCGGAGAGGACCGTGATGCCATGGACGGCGTTGTCAAGGCCCCGCGTTCATCACAGTCA
TTTTCTCAGTCCCAGTCTGCCCACCCACCACCGCACGCCAACCAGCAACAAACACTGCCA
TCGCGCCACCACACACCAGGTGGAAATGGAGGAATTGTAGGAAACAGTGCAACATCAGCG
TCATCTCCTGCCAACAGTCGCCGACCACGCACTGAGGCAGACGATGCCTCGTTTTCCGGG
ACATTTCTGCCACCACGGGAAACTGCCGATATCTTTGTGCGCGTCTTCTTTGACAGAGTG
CACCCCAACTACCCGCTCTTCCACCGCGGCTCTTTTCTTCTCCGGTACGAGGCACTGTGG
CAACGGGGCCAGGCCCATGCCGCGGGCGCAGGTTCTGGAAACGAGCCAAAACAGCAGTCT
GGAGACAGTGGTGCCGATGACGACTACGGCTGGAACTGCTGTCTGGCCATGGTCTTTGCA
TTCGGTGCCCAGGCCCTCGAGGGCCACGACCGCGCGCGCAAGGCCGCAGCAAGCATGCAA
CGGCGCTACCTGCACCTGGTGTGCTCTTCTCTCAGCCGGCTGGCTGGCACCACCAACTTG
GCCAACATCCAAGCACTGATGCTGCTCCAGCTGTACGAGCACAATGCCGGACGCCGCAAT
GCAGCATGGTCGTTCCTGGGCTGTGCGTCGCGCATGGCTGTCGCGCTTGGCATGCACCGC
GATGGTGTGGTCCCCTTGCCAGTCGACAGCGGCAAGGGAGCTGCAGTCAATGATCGTGAT
GCGCGCCGCCGCGTCTGGTGGACGCTCTACTCGTTTGAGCGCAATCTCTGTATCATGCTC
GGTCGCCCTTCGGCACTCGACGAGACGGAGATTGCTGTCGCGCCTCCGACGGATGATGTA
CAGTCGGCCGATCTCCCACAAGGTCTCCCTGTCAGTCAGCTCAGTCTCATTCGCATGTCG
TGGAAGATTAAGCAGCTGCGGTTCCCTGCCCCCGGCAGCCAGCCCAACTTTTACGGCTAC
GGCTTTGGCTACGGCAATCCCCAGCAGACTGCGCACGAGCTGCTGAACGAGCTCGAGGCG
TGGCGCGTTGCACTTCCAGCGCACCTTCAGCCCGGATGGCGGTCCATGATCCCCTCGCAT
CGCCGTGCTGTCCTTGTCCTGCATGCCCAGCACCAATACGGCCGCTCACTTGTTACGCGC
CAGTTTGTCCTTGATCGGGCTGAGCGCTGCTGCAATTTGGTCGCCGACAAGTCTGACAGC
AAGCACATTAGCAAGCTGCCCTCTGACAAGGACACGGCCGCCTCGGATGAGCTTGCAGAT
TCTTGCCTTGATGCTTCTCAGCGTGTCTTTGACTATCTGCACCAGCTGTTTGAGGCGGGC
CTGCTGGACGGTGTCGCATGGATCGATACATACTTTCTATACCACAGTGTCTTGATTCTC
TGCCTGGACTTGGTGGCCAAGATCGTTGTCGTAGGCCACGCGTCGACGTCACCGGCTGAC
AAGACGACCCTGAATGAAGTGATTGCCCGCCAGCGCGCGTCCGTGCGGTCGATCTTGCTG
GTGGCCCAGCAGACACGTCTGTGCCCGACTTTCCGCGTACTGGTCGGTGTTGTATGCCAG
CTAGCAGCCATTGTCGGTGCCCTTGACGGGCTGCTGGCATTGCCGCCTCCAGCGACAACT
ATCGACGGCTCGTCTCTGTCGTCGGCATCTTCAGCCAAGCACAACCATCACCATCACGGT
CATGGTCACGGCCACAGCCATAACAGACATGCCGGAGGACACCGCAGCAGCTCGTCGACA
CGCGGGCGCGGACGGCAGCGGCGCAACAGCTCCAGCGTGTCTAGCGATCGCAAGACGTCG
CAGGGGCCAGCATTCACCAGCCAGCCGGCAACCTCTTCAATGACTGTAGGAGGTGTATCG
ATGGCGCCTCCATCGGCGTCTCCGCAACTGCGCACAGCTTCGGACCAGAATGTGTCTATC
AAGTCGTCACCAAAACTATACTACTCGCCGCCGGCGCCAAACCAGATGCCCAACCAAGGG
CAGTACCACCAGCAGCAGCAGCAACCGCAGCAACACCACCACATCCTCCAGCAGCAACAT
GCACAGCAGCAGCACCAAGCCAACCCGCAGCACCAGCTACAGATACAGCAGATGCAGGCA
TTTGCTGGAGACTGGTTCACCAATGACACAGGCCACTTCCCATGGAACACGTTTGATCCG
TCCATGAATGTGATGGCTGGTAATGGTGGCCATCCACAGAGCGTACAACCGGGCCAGGAA
GGTGCTGGAGGGCAGCAGCATGGAAGCGTTGGTGGCCATCCTGCTTCAGCAGCGGCGGTA
CAGGCACAAGCGCAGGCACAGGCGGCAGCAGTAGCTCAGGCAGCCAGCTCCGGTGGCATG
ATATCACCCACGAGCACAGTACCGGCCGTCAACAGTTTCTATCCACAGAGTATCGATTTC
GGCATGGCAACTGAGCCAGCAACCTTTGGTGAAGACCCGTATCTGTCGCAGCCCAACTAT
TTTGGTCGGCAGCCTGGCGGAAACGGCAATGGTGGCCCTGGTGGCCCTGGAAATGGAATT
GAAAATGGGAATATACCTCCGCAAGCATACAGCGGAAGCATGGACATGGACCAGTACGGA
CAGCAGCAGGGCCTGAATCTGCAGCAGCAGCCGCAGATGGACAACAGCGAATGGGTCGAA
GCGTGGCGGAATCTCAGCACGCAATTCCACCAGTAA
>OphioH327g0090
ATGTCCTGCTGCGGGATTTGCGGCTCGCCGAGCGACTATGGCAACAATGACGACATCGAG
GCCCAGGCCGAGCGCAGGCCGCTGCTCGCGTCCGACGAAGAGACGGAGCGCCAGCAAACA
CTGCACCAAAAGCTGCACACCTACCAGATTGTCAAGGCTCTGAAGGAAGGGTATATGCCG
TCGACCGAGCAGGCTGCTACGCAAATCTCAAAGGGCGCAGCGTCGATCGCCGACGTGCTC
AATTCGCGGACAGTCCGCCGCGGCCGCCTCAGCCCACAAGGACGACGTCTGCTGCAGCTG
TCCGAGGCATGGCTTAAGCGGCTTGTACTGCTGGCCGAGCACAAGAATGGCCGCGACCAG
ATCCAGGAGTTTATCTGGTGGGCGAGGGGTGTCGGCATTGCCGGCGTCACTGAGACCATT
GAAGACGGGGCGCATGCGGTGGTCAGCCAGGCCAGCCAGCCCATTTCATCGGCCACCACG
GGATGGAACAGCCTGCAGGCCATCAGTTCTCTGCTCCTAGAGAGTACGCCATTCAGAATG
TTCTTGGCCGACCTTGCCGATGTCGGGCGGGATGTGTTCAAGGATACTGCCGCGGCCACT
GCGCAAGCTGCTGATGCTGCCGCCAAGCATGTCGACAACGGACCCCAGACTGCAGGCAGC
AATGAACCCCCATCGGCAGACGAGACCATCATCGAGATTGCCGACGAGGTGGCCGCTGGC
GCATCCAAAGTGGCTGCCGAGGCGCAGGAGAGCGTCAACTCCAAGCTGGTCGAGAACGAC
GACGGCACACGCGAGCGGCTGACACAGAGACTGCGGACTGTGGTGTCTTCGCTGTCGCAG
AAGCCCGACTATGAAAAGTCTGTCTCCGTTCTCACCAGAGTGCTGCAGAGAGGCGCGGCA
GCTTATCTCAAGAGCATTGCGGCGGCGGCAGATAATGTCGCCGACGTCGCCGAGGCCGTC
CACGACGAGATTCAACAGGAAGCGGCAGTCGACTCCCAAGACCAGGCTCTAAAGGAGCTG
TGGTCATTCATGGCCTCCTTTGGCGACGAAAAAGAGTGGAAGGCACTTGAGCACCAAGTC
AAGCAGGTCCTAGACAAGGTTGGCGCGGACGAGGTCGAGGTCGATGAGAAGAGAAACGAA
AACGGAAAGGGTCGGGAAAAGGAAAAGGAAAAAGAGAGAAATGCCAAGATCGACAAGTTT
GTAGAGAACGCCGGCAGCACTCTCGAGGAGGCCCTGACTGACCCCAACTTTCTCGACGAC
GACTCCATCCCCAAACTAAAGCAGCGCTTCGGCCAGTTTTCCGTGTCAGAGACGCCCGTC
CATGGTCTCCAGGAAAGCATCGAGGCACTCATCGACCAGGCGAAAAAGACCTTCACCTCG
GCACTCGGAGACGAGGACGTGCATGCTCTCATAGACACCTCTCTCGCCATTGTTGACCTG
CTGTGGCCAACGCCTGCCGCTGCGTCTGGAAACGGAAAAAGCTACATCACAACCGACCTT
GCCAGCGATGCCACGACTGTTTTTGTGCCCGCCCTGATCCAGGCTGTCCGCTACATTCCC
ATCCCGCGCCTCGAGATCGTGTCGCCCGAGATCGACCTGCTCTTAGAGTCGCTCATCCTC
GAGCCGGCGTCCACAAAGGACTCGCTCCTGCCCAACCACCTCCGCATCCAGCTGCGCAAC
GACGTCGACATCTTCCCGCCCCAGGCCGTCAACACGACAGCCACCCCTTCTGACAGCTCC
CTGAAAACATCCGTCACCATCTCCATCAACGGCCTGTCGCTGCAGGCACAGGACCTGGGA
TACGTGATGCGCCTGCACTCGGGCCTGCTCTACTTGCTGGATAGCGGCGTCGCTTCGTTC
TTGGTCTCCGACGTCAACATCACTTTGGACATCGACCTCGTGCGCGACAAGGCGGAGCGG
GTTCTGTCGCTAAACGACGTTGGCGTCAGCATCGGCAAGCTCGACTACAGCCTGCGCAAG
AGCAACCTGTCGTGCCTGGCATGGGCGCTGCAGCCCATTCTCCGGCCCATCCTGCGCAAG
ACGATCGAGACACATTTGTCCGCGTCGCTGAGAGAGCTGTTTGCCAGCGTCAATACGGAG
ATTGTGTTTGCGCGCGAGCGGCTGCGCGGGGCGAGAGCGTCTGCTGGCAGGGGCGGCAGC
GGGCTGTCAATGCTTCAGAGCCTGCCCGGTCTTGTGCGCGCACTGCTCGCCCGTTTCCAG
GAGCCAGTCGAGACGGACGTGCAAGTGTCGGTGGGTGTAGTGCCGTCTGCCGACAGTCCG
TTTGAAGGTGTATATGCGCCGGGCAGTCTCGTCCGGGTCTGGCGGGACGAGGCCGAGGCG
GCGGCCGACCGAGTTGACGACGCTGCTGCTAGAGGGTGGCGGAATGATATATTCAGTAGT
AGCAGTGTTTAG
>OphioH327g0091
ATGTCATCACTCAAGGGCAGCGTTATTGCCATCACCGGGGCAGCGTCGGGCATGGGCCTG
TGCACAGCCAAGATCCTCGCAGAACGCGGCGCCCATCTTTCGCTCGCCGATGTCCAGGCT
GACCTGCTCAGCGAGGCCAGTGTTGCCGTGCAGGCCATTGCAAAGGAGCACGGACACACA
ATCAAAGTGCTTACGGCAGTCGTCGATGTCCGCGACCGTGCCGCCGTCGACAAGTGGACC
AAGGAAACCGTTGCCGAGCTCGGCCCTCTGCATGGCGCCGCCAACATTGCCGGCGTCTTC
AAGGCCAACCTCAAAAACTGTGTCGCCGACGAGGAGGACGACGTGTGGGACTTTATGATC
GGCGTCAACCTGACAGGCACCATGAACTGCATGCGCGCGCAGGTGTCCAGCATCCGCGAG
CACGGCGTCGCCGACAAAAAGGCAGGCGCGTCGATTGTCAATGCGGCCAGCATCATGTCC
ATCCAAGGCGCGCCCGGCTCGGCGGCCTACTGCAGCTCCAAGCACGGCGTCGTTGGGCTG
ACGCGGGCGACGGCCAAGGAGGTGGGCAAGCTGGGCATCCGCGTGAATGCGTTTGCGCCC
GGGTTCATCGACACGCCCATGCTGCGCAAGTCCGTCGAGGCGCGCGGCGGCCAAGTCAAC
ACGTCGTCGACGCCCAAGTCGATTGCACTCGGCCGCGAGGGCCAGCCCGAGGAAGCGGCC
GAGCTCGTCGTCTTTCTGCTGAGCAGCCAGTCGAGCTACATTTCGGGGCAGTGCATATCT
GTCGACGGCGGCTGGAATTGCTGA
>OphioH327g0092
ATGACTCCAGCGCAGTCGGCGCAAGCGTCGCCGCAGCAGTCGCGGCCGCAATCGCCGCAA
TTATCACAATCACAATCACAAGCCTCACAGCAAGCTTCACAATCACTGCAGTCACAATCA
CTACAATCACAACGACCACAGTCGCCATTACTACCACCACCGGCCGACAATGGCGAAAGT
TCGGCTATCCTCCCCATCGTCAAAGACCTAGCCGTCGCCTTCAAGCTGGCCGTCTTCACT
GAATGGCGCCGCTTCGTTCGGTGCTTCATCCAGGTGCCCTTTGGCATCGTCGCCATTATG
GCGTCCTGCTTCGGCATTGACCGGCTGCTCAGCATGGGCGGTGTCTCGTTTCCGGCCTCC
GTCGCCTGCCTAGTCATCCTCTTTGTGGCCCTCATCCTATGCGACTTGGTCCTCGGCAGA
CGGCCGACCGAGAAGATTGTGCGAGCTATTAACATCCCGgtaagttctagaggacgagac
taaaatattacgaccgaccagacagataactaacagtatagGGCGGCTGGTCTCTGCGGT
GGATGAACCTCTTCTTCGTGCAGTCCTTTGTCATGCTGCCACTCAGCCCGCGCATTTCCA
TTGTCGAGGTCATCAAGCTGATCCTCGTCTTTGgtaggtctcgatctccaactccaacac
ctatgccgtcttcctactaacatctactgcagTTATCGGCTTCCTTGTGATGATGGTGGT
CTCGGTGTACATGACCCGCTGGATCCAGATGTGGACGAGCCCGCCGCGCAAGGCCATGCT
GCAGAGATCCGAGCAGGTCGCTAGCGAAGGCGAGTCCGAAGAGCTGACACCGCTCCGCGC
ATCCACCTTTTTCAGCGACGACCAGAACGACAGAGATTTGCCGCCCATTCCGCCGCGCTC
GCACGTTGCCGCCTACATTACCGTGCGCGGCCAGAACCTCGACGACCCGCTCAGCTCCTT
CAGCGACGTGCCCGCATCGAACATGCACTTTTACTCGTCGTCCTCTTCCTACTCGACACC
GCGCCACTACTACCGGCCCGGCGGCGGCACGCGCACACCGACACCGCCGCCGCGTGAGAG
CCCACCGCCCATTATCCGCGCTCCCCGTGCCGATCGCTGGGCCGAGTGGGCGAGCGGCCA
CATCGATACCTGCTTCTACTTTTTTGTGATGCTGGCCGTCGGCGTGCCCATCTACTACAG
CACAGGCTATGCCATGCCGCTGCAGCTGTCCATCAATACTCTGGCCTTTTTCGCCGCCAT
GTCGCTGCCGGCCTCGTGGCGCCAGATCCTGCACCCCGTCATCGTGTCGGCGTTCTCGTC
TCTGCTGGTCATCTGGCTGCTGGGACGCGTACGCGGCGACAGCCTGACGACGACGCTCGG
CCTCTACAAGCCGGGCCACACCTACATCAAGATTTGGGCCAATGCCGCCGCCCACCCACA
CGTTCGCATGCTGCCCGGCGCCGGCGACATCTTGTCGAGCTTTCTCGACGCCAGTATCGT
AGCGCTGGCGCTCCCCATGTTCCAGTACCGCTTCGAGCTCAAGACGTACTTCTCGGCCAT
TGTCGTGCCCAACATTGTGCTGTCAATTGCGTCAATGTTCGCCTACCCGATAGTATGCCA
CTCGATCGGCATCAGCGCGACGCGCAGTCTGGCATTCACGTCGCGCAGCCTGACGCTGGC
GCTGGCCACGCCGGCCGTCACCAACCTGGGCGGCGATCTCAACACCATTGCCGCCATTAC
CATCCTGTCGGGCGTCTTTGGCATACTTATCGGGCAGCGCGTGCTCCGGATGCTGCGCAT
TCCCGAGGACGACTACGTGACGCGCGGTGTCACGATGGGCGCCAATGCGTCTGCCCTGGG
TACGGCCTTGCTCTTGCGGGTCGACCCGCGCGCTGCCGCAATTTCCAGTCTGGCTATGAG
CCTGTTTGGCACTATTACTGTGGCCTTTTCTTCGATACCCCCTATTGTTAATGTCGTCAG
GGCCACAGTGGGCTTGTGA
>OphioH327g0093
ATGGCGGCAGCTGCTCATCTTCGTGTCGCGCGGCCGACAAACAACATTGCCGCGCTCATC
CCCTTTTATTGCGACGGCCTCGGCTTCTCTGAGCTGTTCCGCTTCCAAGACCACGATGGG
TTTGACGGCATCATGCTGGGCTCGGCCAAGTCGGCATACCACTTTGAGTTTACTACAAAA
AAAGGACACGATGCCGGCCGTGCACCATCAAAGGACAACTTGTTGGTATTCTACCTGCCA
GACAAGATTGCCTACGATGCTGCCGTGAGCCGGATGGACATGGCCGGGATCGCGGCTGTG
CCTGCGTTCAATCCGTACTGGGACATTCATGGCAAGTCGTTTGAAGATGCCGACGGCTAC
CGTGTTGTCTTGGCCCATCAGGAATGTCCAGTGTAG
>OphioH327g0094
ATGGGTTTCTTCGGTTTTGgtaagtcttttactccctaaagcctctaccactacaatcac
taacaacacagACGAGTCCCGGGACGCACGCGACCAGGTCTACAACAACGACGACCACCA
TGAGGGCTCGCTGTCCCACGAGCTGCTCGGTGCCGGCGCCTCGTTCGCTGCCATGCACGA
GTGGGAGAAGAAGCAGCGCGAGTCGGGCCAGACCGTCAACCACGCCTTTGCCAAGGAGGC
CCTGGCTGCCTTTGCCGGTGCCGAGGTCGACAAGCTCGTCGAGACCAAGGGTCTGGACTT
TATCGACCGCGAGAAGGCCAAGCACCACGCCAGGCAGAACGCTGAGCAGCTGTACGACCA
GCAGTACGGCAACCAGCCCGACTTCAACCCCAACCGCGACTCTGGCCCCAACTACTAA
>OphioH327g0095
ATGTCCAACTCGCCCTTTCTCAACCCTGGTCTGCGGACCTCCCCCAACGGCCTCGCCATC
ATCCAGCTCTCGCGCGACCAGTTCCAGCCCGTCTACCTCCACGATGCCGCCGGCGGCGAG
GTCGACGGCTACGCAGAGGGCGCCGTCCTCAACACCCGCTTCGGCTCCTTTCCACACTCG
ACCATGATTGGCGTGCCATGGGGATCGCAGGTCAGAGCGTCCGTCGTCGACACCGGCTCG
CGCGGCAGAAAGCGCAAGCGGGGACAGAACAAGGAGCAGACCGACAAGACACCAGCAGAG
TCCATTGCAGAGTCCGTTGCAGAAACCGCTGCAGAAACCGCCACACCCACATCCGATGCA
CCGACACCAACTACCTCGACTGCCGTTGCGGCCGCCCCACCACCGCAAGCAGCCAGCGGC
TTCGTCCACATCCTGCGCCCAACCCCCGAAGTCTGGACCCTGTCCCTCCCCCACCGCACA
CAGGTCGTCTACACGGGCGACTACAGCTACATCCTACACCGCCTGCGCGCGCGGCCCGGC
ACCCACATCATCGAGGCCGGTGCCGGCAGCGGCAGCTTCTCCCATGCCTCGGCTCGTGCC
GTCTACGGCCGCCAGTTCGCCGCCGCACCACCACAGCCGTCCGACTCGTCAAAATTTCTG
AAAAGTCAAAATAAAAACGGCCACGTCTACAGCTTCGAGTTCCACAATGCGCGCTACCGC
ACCATGCAGGGCGAGCTCGAGGGCCACGGCCTGTCGGGCGCCGGCGAAAACGATCTCGTC
ACTCTGACCAACCGCGACGTCTACGCCAACGGCTTCCTGCTCGACGACGGCACCAGCCCC
GAGGCCGAGGCCGTCTTTCTGGATCTGCCCGCGCCGTGGCGCGCCCTGCAGCACCTGACG
CGCAACCCCACGCCCGACGGCAAGCCCTCGGCACTCAACCCCAACAAGGCCGTGTACTTG
TGTTCGTTTAGCCCCTGCATCGAGCAGGTCACGCGCACCGTGTCCATGATGCGCCGTCTC
GGCTGGGTCGACATTGACATGGTCGAGGTCGCCAACAAGAAGATTCTCGTCTACCGCGAG
AAGCCCGAGCTGGTCAGCGGCAAAGCGTGCACAGGCGAGGCTGGTAAGACGGTGCCTGCA
CCCCGCGATGTCGGCGAGGCCGTGGCGCGTCTCAAGACCATTGAGACCCGCACGCGCGAG
TACAACCAAAAGTACTGGCAGCAAAAGGACGCCGAGGCCAAGGGCGGCGATGCCGCTTCT
GCAGCCAAAAAGGAGGAGGATGTCGACATGGACGAGGAGGACGCCACACCACCGCCGCCA
CCCGTCCCGTCATTCATGGAGGGCCGCGTGACGTCGCGTGTCGAGCCCGAGGTCAAGACG
CACACGTCATACCTGGTGTTCGCCGTGCTGCCGCGCGCCTGGAGCGAGGCTGACGAGGCG
GCTGCGGCTGCGCGCTGGCCCGTCGGCAACGAGCAGTCGACTATTGGTGCTGTCCGTCGC
GACATCCGCAAGGAGCAGAAGCGTCAAGAGATGCGCCAAAAAGCCAGCAAGAGCAAGAAG
AACAGGTCAAAGGAGTAG
>OphioH327g0096
ATGGGCCAAGCCTGCTGCGTGCCGCACAAGCACCTGTCAAGGCGGGCGGCCAAAGTCAAA
GCCGAAGCTCGCAGTGCAGCAGCAGTCTCGGGAGAAGGTGCACCGGTTCAAGCACAGGCT
CCAGCTCCAGCCCCAGCTACATATACAACTGAGCTTCTGCCCATGACAGAGACACATTCT
AATCTACTGCACTCGGGCCGGATCAACGAGCTGCGTGAGATACATGCAGTCAATAGCAGT
CCCGTCCGGGGACTGAGAGAGCCTCGCGAATGGCTCCAGCAGAAGAAGCACCGCCTGACT
GGACACAAGCGCAACAAGAAGGCCCAGCTGCCAGAGAAGTTTACCAGCTCCCGAGACAAG
CATAAGCACAAGCACGGTCACAAAAACAAGGTCAAGATGGCCCGTAACGCGGCCTTATTT
GCGGACAATAATGAGCCGATCACCTTACTCGAAGCCACCTTGCTCGAGGAGATACCGCTG
CGTGAGGCTGCGGGACAGGGTGTGCAGTCGGCAATACCGCCAGGCACCGTAGACACGATG
CATCTGCAGGAGCTGCTCCATGAATCACCCACGATGACCGAGAGGCAGAGAAACCGACAG
TCCCAGACTGAAACCCATTCGAACCAATCGCCGAGCGAGCTGTTGTCGCCGATACCGCGC
CGGCCAGCCAATTCAATGCGGTTCCCATTTATCAACCACACCTCTGATACCTCGACATGC
AGCAGTAAGCGGAGCAGCAAGGCCAGCAATAATGACAAGGACTGTGCAGCCTCGTCCGAG
AAGAACTCGACGTCATCGACCGAAACCATCATTGCACGGAAGATCACTCTTGACTGTGCC
AACGACAGAGTGGATGCTGGAAGTATCCGATTCAGTACTTCGTCCATGTCACCCGACATA
TTTTACATGGCCCCGACATCGCCAGAGCCCGAGCCGGCTGCACACATTTCGGCCCCAACT
TTGATGCTAACACCAGCGAGTCCTCCGACGGTTCCCATCCCATTCCCTAACACTTTCTCA
ACTACTAGCGACCCGAATCTCCTCAATGTGAAAGTGCCAACATGGTCTACCCAGCCTCAG
TCTCGGTGGGCACGGGCAGCATCATCGCCGTCAATTCTTCGAAGCAAAGCTCAACAGCCG
AGCAGCAGCCAAGAAGACTCTCAGAATATTACGTGGATCGAACCTTCACCCTTTGCCTTT
GACAGTCAGCCTGGGCCGCAGTCATAA
>OphioH327g0097
ATGAACGCTGAGCAACACACACCCAAGATGCACTCGCAGGAGCTGCCATCAGCACCTGCA
CCTGCACCTGCACTTGCACCCGCAGACGAACCAGCACCGGCACCTATCTTTGAAGAAGAA
GCACCAGTACCAACCCCTGCGCCGGCGCCAGCGCCTGTCTATGAGATTTCGCAGATCTCA
CAGGATGATTCAACTCTTGGTCTCGAAAGTAGCCCGCACGTCGGCAATTCGGCCTATGCG
AACAACGGCAACATCAGCAACGGACGGCCCCGCCACGCCCAGTCCCAGTCTCTCGACCAC
GGCCTGAGAAAGTCACCACGGCACAGCTACGGAGTGGCATCAGCCGGTGGTATCGATGAA
ATGGATCGCAATGCGCGGTATGCGTCGCCGCCCTTTGCACAGCAGGCGCAATATGCGGTG
GAGCCACAGCAAGACCAGTATTCACAATCACAACAATACCAACAATTTTCACCGCCGGCA
CCAAAACAGCCACAGCAGCAACAACAGAACTACCAGTACCAGCAGCAGGCACAGCAGCAG
CCTATTTCACGGCCACCGTCTGGTCTGTCAGGACACGGATCTGGTGGAAGTGTGCCTGGT
GGCGGACAGTCTGGATTTGGTGATCACTCATCACGCGGTAGCGGTGCGCACGCCGAGGCC
AGCAATAACGCTGCCAATGCTGGCCGCAACCACGTTGTGATCAAGGTGGGCATGGTGGGC
GACGCCCAGATTGGCAAGACGTCGCTCATGGTCAAGTACGTTGAGGGCAGCTGGGACGAA
GACTACATCCAGACGCTTGGCGTGAACTTCATGGAGAAGACCATCAGCATCCGCAACACA
GAGATCACCTTCAGCATCTGGGATCTGGGTGGCCAGCGCGAGTTTGTCAACATGCTGCCG
CTGGTGTGCAACGACGCTGTGGCCATTTTGTTCATGTTCGACCTGACTCGCAAGAGCACG
CTCAACAGCATCAAGGAGTGGTACCGCCAGGGCCGCGGCTTCAACAAGACGGCCATTCCC
ATCCTAGTCGGCACCAAGTACGACCACTTTGTCAATTTTCCTCGCGAAGACCAAGAGGAG
ATCTCCAACCAGgtttgtgatgtccagttatcatttaattccgtctacccaactaacttc
tccagGCTCGCCGCTTCGCCAAGGCTATGCGTGCAGCTCTTATCTTTAGCAGCACGAGCC
ACAGCATCAACGTTCAAAAGgttcgtcaagccaactagatacatatttacaatagtgaca
tctgactgaccgtatagATCTTCAAAATCGTCCTGTCAAAGGCCTTTGACCTCAAGTGCA
CGATACCCGAGATTGAGAACGTGGGCGAGCCGCTGCTCTTATACCAGTCCTGCTAG
>OphioH327g0098
ATGGCTTCCTACGGCCAGGCCATCCAGCGCCCGGGCCAGCAGCAGCAGCCTCAGCAGGCA
CCACCTCCCGCCGCCGCTATTCCATACAGCACTGCTCCGAAGGGAACCTTTGCACCGGGC
ACCAAGATCCAGGTCGGCAGCCATCGTGTTGTTATCCAAAAGTATCTTTCCGAAGGTGGC
TTTGCCCATGTCTACCTCGTCAAGCTCCCGACGCCCATCGATGGCACCGACTTGGCCGTC
CTGAAGCGTGTCGCTGTGCCCGACAAGGACTCGCTCAGGAGCATGCGCACTGAGGTTGAG
ACCATGAAGCGTCTCAAGGGCCACCGCGCAATTGTCACTTACTTTGACTCGCACGCTTCC
GAGCTACGGGGCGGCGGCTACGAGGTGTTTCTCCTGATGGAGTTCTGCGACGGCGGTGGC
CTCATGGACTTTATGAACACGCGTCTGCAACACCGGCTGACGGAGCCCGAGATTCTGTCC
ATCTTTAGCGATGTGGCCGAGGGTGTGGCCTGCATGCACTACCTCAAGCCGCCACTCCTG
CACCGCGATCTCAAGGTCGAGAACGTCCTGATCAGCAAGGGCACCAAGGGCGGCGCACGG
CGACGCTTCAAGCTGTGCGATTTCGGCTCAGCGGCTGCGCCAAAGGCTGCTCCCGTGTCT
GTTGTCGAGTGTCGGCTGATGGACGAGGATGTCCAGAAGCACACTACAATGCAGTACCGC
AGCCCTGAGATGATTGACGTCTACCGGCGACAGCCCATTGACGAGAAGTCTGACATCTGG
GCACTGGGCGTGCTGCTGTACAAGCTCTGCTACTATACGACGCCCTTTGAGGACCAGTCT
TCGCAGCTTGCGATTCTGAACGCCAGCTACCGATTCCCGAGCCATCCCATCTTCTCCGAC
CGACTTAAGAAACTGATTGgtatgccatccatcggcattcaactacattgccatcataca
acccgcatacttacatgatactaattacctgtgaatagCTTCTATGCTGAAGGAAAATCA
AGACTCTCGGCCAAACATCTTCCAAGTCCTCAAAGAGGCTTGCGTGATGCAAGGCAAGGA
GGCGCCCATCAAAGACgtaagccaatacccttcaccgccatgttgcgcttccctaacaat
agacagATCTATGCCGGACGCTCCAGTGTGGATGCTAGAGGCTCCAGTAGGAGCTCGGCT
CCTGAGCCGGCAGCGGCCGTTGTTGGAGCAGTGTTTGCGCCGGTACCCAAAGAGCAAGAA
GCCCTCCCCGACATCGTACCAATGCGGCGAGGCCGGCCCGCTGCTGCACCTACGGCAGCA
GGAATTCCAGCACCAGCTGTGGCTGCCTCTGCATCACGGCCTCAGCCGAGCCCGTCACCG
ATGCGCGTCACCACTGGTGACCCTTTTGCTGCGCTGGACGGCAAATCTACAAGCCCACAC
ACCGCAGACGAGCTGTCCTCTAGGTTCCCCACGCTCGACCAGTTCTCGATCTTGCACGAC
CAAGGAGCACACTTTAGCTTTGACGACTCTGCACTGCCCGGCTCGGGTGTTCCTCTAGAT
GCCCCGCAGCCCCAGGAGCCGAACCAGCGGGTCGCTGAGCGTCTGGCCGATAGCGCCTTT
GCCACAAGCGTAAATAAGGCGACACCCCAAGCAGCTGCAGCTGCTGCAACAGCCAATATT
GCTGCTGCTGGAAAGCTCCCATCTTCTGTCAGTGGTGTTGGCAAAGGACCTGTCGACCTG
CCCTACTCCGCGAACCGCGCACCTAGAGCCAATGCCTCGCCCGAGAGACGCGCTGCGGCC
TCAGTTACCTCTCGCAAAGTTTCTGAGATGAGCCGGGCGTCTGCTATCATATCGAGCACT
CCTGAACTCCAGGCTATCTCGGCACAGCGCGAAAGCAATAGTACTCCTCCTATCGTCGCA
CCCAAGCCCAAAATGGTCTCCACTGGCACGATGACGTCTCCCTCACCAACACCACCGCCG
CAGCTTGCCTCTGAGACCTCTGGTCGTCCTCAGACGTACCAGGTGTACCGCTTCCCGCCA
TCGTCTGATGAACAGCCGAGCCGCTCTTCGAGCTTACCGAGAAAGCAATTCACCGAGCCG
AGCGCTAGCAGCGCCAACGAGTATGCTGCGACGCCACCACCGCAGCTCCGGTCTCAGCCT
CCCATGCCGAGCCAAATCCGCCACCCTTCGTCATCTCGGCCATCATTAGAGACTAGCCGA
CCTGGTCTAGACAGCCTGGACAATACAGCGGCGCCATCTCTCCCCAGCCGTCCTCGCCCT
ACTAGCGTTTACTTGGACTCTAACTTGGACTACTTGCGCGAGCGCGAGCGCGAGGCGAGC
GGGAGCAATACTAGCGGCACGCCCTCTAATGCAGGCGGGCGGCCTCTGCTGTCGCCGATC
AACGGCTCACCCAAGTACGGCAGCGACTACAGAGTGCCATCGGTTTCCCCTCGTCTGGAC
GCCATTTCTGGCAACAGCAGCGGCCGGGACGAGTCGCCCACAACGACAGACGTGGACTAC
CTGCGTTCACTGGAAGAGTCCGACTCCAGCAAGCGTGACCGTAGCCATCTCAAGTCATTT
ATTGGTGGCAGCGGATCTGGCTCTGGCAGTGGAAACAGCGCGAAACGGTCCAGTTTACAT
GCTCTCTCTGGAACCAAGAACATTTTGGCGGGCAGATTCGGCGATGCATTCAAGCGGTTC
GAGACTACAGGCGGCAGCAGCGGCTCATCTTCGAAAGAGGCGCCTGCTCTGCCGCCAAAG
AAGCTCGAGCGCCAGCAGAGCGACTATGAGCTCGGCTTTCAAATTGACCCTGACTCTGAT
AAAGTCTTGCCAGAGTCTACCGACGACATGTCGCCCGAGCAGCGCCGTGAAATTGAGCGC
CGTCGCCTCTCTCTCGAGGAGCAACGCGTCGCCCAGGCAGCTGCAGAGTACCGCCAGCGT
ATTGCCCGTCGCGATACCGGCTCCGGCCCTAGCGCTAGCCCCGTCAACAGCGGTCTTGGC
AGCGCGCCTCTGCCCAAGAGCATTGGTGGCGTCTCGCGGGCCGTCTCTATCCAGAACCGC
GTGCAGAACCTGCTGTCCGAGGCCAAGTCTACGAGCCCTGTGACCCGTACTGCTCAAGGC
TACGGCCACTTTACCGATGACGGCTCCAGCGTACCTGCGTCTGTTCCTGGTCAGTCGTCG
GCATCGTCAGAGCCGCCTCTCGTTGCTGGCCGTAGCAGCTTTGACGAGCGGCCCGATATC
CGACGCAAGCCTGCTGTTGGCGGCCCCGGCTTGATTCGGTCCATGACTCCCCTGTCTTTG
GCTGAAACGGGGTCGTCATCGCAGCGTGTTCCTCCGGCGGCCAAGCCCAAGCCCGGGCAC
CTCAACAAGCCGCTGCCTATTCCGAGAAACGAGAACACAGGTGCCCAGCCGGGCTCGCCA
ACGATGCAGCCCCCGTCGCGGCCCATCAACTCCAACTCCAATTCCAGCTCTGGACGGGGC
AAGCCGACGTCGGCACTGATGGCGCCAGACCTTCCCGGCCAGCCCGTGCTCGAGGACATG
TCGGTGCAGGACCGCGACGACTACATTCGCGACTTTACTCGGCGGTTCCCCAGTCTGACG
GCCATTGAGATGGTGGAGCGCGACGTGCCCGACGAGCGCTAG
>OphioH327g0099
ATGGCTGACAACTCGCTGGTCTGGGAGGCGACAGAAGACGAGGAGAAGGGAATCAGTACC
CGAGTCTCGCGTCGCGATGTCTTTGAGGACAGCAAGAGCGGTGGCGGTCCTGGGCCGTTG
TCGGCTGCTGCTCGCACCCATGCGTCAAACCGTCCCCGTTCGCGTTCGTCGCGTCGGTCC
ATCGATCCGTCGTCTGTCCTTCCCATCCAGTATCGCACTCTgtaagtctctctcactggc
ggttattttaatccgaacaagtcaacacagcagcgcgaaaactaacaacagcagGTCGCA
GGACATCGACGAGGCCGAAAGAGAGCGCCTAAACGAACACGCAAAAGCCAAGGATGCCAT
GGTCATGAgtgagtgatggaactacttgtgacacggagactactacatttgcaacaacga
gagactgacctggtagAATTCGAAATGATCGACTGGCACAAGATCTCAACCAAGGAGGTG
GCTGCGCGCCTCAATACCGACATGACCGGTGGTCTGGCAACCGCGACGGCTACCGAGCTC
CTACGCAAGCACGGCGCCAATGCCGTCTCACCGCTGCCCAACCCATGGTTCTGGAAGGTG
CTGGGGTACTTCTTCAAGGGCTTCGGTTCCATCCTGGCCATTGGCGGTATTCTCGTGTTC
GTGTCGTGGAAGCCGTTGGGCGAGCCCAACCCGGCCGTGGCCAACCTGGCTCTCGGTATC
GTGCTTATTGGCGTGTTTGTTCTGCAGGCTGCTTTCAACGCGTGGCAGGACTGGTCCAGT
TCGCGTGTCATGCAGTCCATCACTGCCATGCTTCCCGAATCGTGCCATGTCATTCGCGCT
GGTGGTGTGCAGACCCAGATCAGCGCCTCCGAGCTGGTTCCTGGCGATGTTCTTCTCCTG
AAAGCGGGTGACCGCATCCCTGCCGACGTTCGCTACGTGCGCGTGTCGCACGACATGACA
GTCGACCGTGCCGTGCTGACAGGCGAGTCCAAGCCGATTAAGGCCGTCGAGGAAGACACG
AGCAGCAACAGCAACAACTACCTCGAGACTGGCTGCATCGGTCTGCAGGGCACACACTGC
GTGTCGGGCACAGCGCGCGCCATTGTGGTGGCCACGGGCGATTCAACCGTGTTTGGCCAA
ATCGCCAAGCTCACGGGCGCGCCCAAGACCGGCCTGACAACAATCGAGCGCGAGATTTTG
CGGTTTGTGCTGCTCATCTTTAGCATCATGGTGACCTGGATCATCATTCTCGCTGCTACA
TGgtactgttccctcgcaaccctgtatttcatcaatgcgtttctataccagtttgtatag
catataacttacttttttttttggctgtcacttatagGGGTGGATGGCTTCACCACGATT
ATCCCGACTGGATCAATGTGCCCATGCTCATTGTGAGCTGTGTCAGTGTCGCTATTGCCT
ACATTCCCGAAGGTCTTCCCATCGCCACAACGGCCAGCTTGACGATTACGGCCAATCTCA
TGAGCAAGCACAAGATTTTGTGCAAGTCCCTTAAGACGGTCGAGACTCTTGGTGCCGTTT
CCGTCATCTGCTCTGACAAGACCGGTACCCTGACCAAGgtaagcactctctaaaataaca
aggacaagagcttgtgctgactttcagAACAAAATGTTTGTCACGGACTTGTCTTTGGGC
ACCAGCACTTATACTTCGGATGAGGCGCGCGCTGCTCTTTTGTCACCGAGCACTACGCTG
TCGCCGCTGCACCAGCTCCGCGCAGGTGCCGGTCTGTGCAATGCTGCCGAATTCGATGCC
GAGACCCTACGGTACCCCCTGGACCAGCGCCGCATCTTTGGTGACGCTACCGATCAGGCT
GCTCTTCGTCTGTCCGAGAGCCTTGGTCCTGTCAGCCAGCTGCGCAGTGCTTGGCTGTCC
ATCTATGAGCTCGCATTTGATAGCCGCACCAAGTACATGGCCCGCGCATTTGCTCTCAAC
GACACGGGCAGCCGGATCCGGAACGAGGAAGCTGCTGCCATGTGCCTGTCGCCCAACGAG
GTTGCCTCGGGTGGATTCTCCAAGACTGGCCTGCCTTCTGCTCAGCAGAGCACGCTGCTG
TTTGTCAAGGGTGCCCCTGATATTCTTCTGGAAAAGTGCACCCGTGTCGTACAGTCGTCG
TTTGGCAGCGCTGTGGAAATGACGCCGGCCACGCTCCAGGCTATCCGTGATCTCAAGGAC
CAGTGGTCGGCCAATGGCCGCCGTGTTATTCTTGTTGCTCGCAAGGTTCTCCCTCCTGGA
GTCGTTGTGGCCGGCTCGCCTGCTTCTTCGATTGATGAGCGCGTCAAGTCTGAAATCAAC
AGCGGCCTGACACTGGCTGGTCTTCTGGCTCTGATTGACCCCCCGCGTGACGAGATCCAC
GATGTCATGCACACTCTGCGCGGCGCTGGTATCCGGACATTTATGGTGACTGGCGACTTT
GGTCTTACAGCACTTGCTATCGCGCGCCAGTGCGGCATGGTCCTGGAGCCTGTTGTCCAT
GATGTTTCGCATCTTGCCCGGTTCCCGTCCAAGACTGAGATTGGCAGCGGCAGTGTCGGC
TATAGCAACGCCAGTGATGAGCCCGGCGCTGCCAAGAAGTGGCTGTCCAAGATCCCATTC
TTGTCTTCGCTGTCCTCTTCGTCGTCTTCGAATGCTGTTCGCCCCGTCCTGCCTGGTCCC
AATGCTGCTCTGCTTCTGACGGGTGCTGACCTGATGAAGCTCAACGACCACCAGTGGGAC
CAGATCTGTGCCTACCCCGAAATTGTCTTTGCCCGCACCACGCCTGACCAGAAGCTGCGT
ATTGTGCGTGCTTTCCAGGCTCACGACTCTACTGTGGCCATGACTGGTGACGGCGTCAAT
GACGCTCCTGCTCTCAAGGCTGCTGATATTGGTATCGCGCTGGCTGGCGGTTCGGACATT
GCTGTTGAGGCTGCCGACATGGTTCTGCTTGACGAGTCCACCTTTGCCGCTGTCGTCGAG
GCTGTTCGCTATGGCCGTCTGGTGTTTGACAACCTGAAGAAGATTATTGCCTACCTGCTG
CCTGCTGGTTCGTGGTCCGAGTTCTGGCCTGTCTTTACCAACGTCTTCCTCGGCCTGCCT
CAGATTCTCTCGTCGTTTCTGATGATCATTATTTGgtaggtctaccttgtacaaccgtat
ctgagatttatgtactaaccagtggtagCTGCTTCACTGATTGCATTGCTGCCATTGTGC
TGGCCTACGAGACGCCCGAGGCTGACTTGCTGACACGCCCGCCTCGCAACCCGCGCACTA
CCAAGCTGGTCGACTGGCAGCTCATGTTCCACGCGTACGGCTTCGTCGGCATGATCGAGG
TCGTCCTGAGCTTTACCATGTCCTACTGGTACCTGCAGCGCAATGGCGTCCCCTTTTCGC
AGCTGTGGTTTAAATTTGGTGTCTACAACGACGACTTTCTCGAGTCGGTCGGCGGCACTA
CAGAGCTGACCAACCGTGTCAACGAGGCCAGCTCCATCTACTTTATCACGCTTGTGGTTC
TGCAGTGGTTCAACCTGATGGCTGTGCGCACGCGTCGTCTCTCGCTGTTCCAGCACCCGC
CTGCGTTCAACAAGAAGACGCAGAACTTGCTGCTGTTCCCCGCCATCCTGGGCTCGCTCG
GTCTCGCTGTCATCTGGCTCTACATCCCCAAGCTGCAGTCGACTCTGGGCACGACGAGTG
TTCCAGTCGAGCACTACTTTTTGCCCATGGCCCTGGGTCTTGGCCTGCTGACACTCGACG
AGCTGCGCAAGGCGGGTGTGCGTCGCTGGCCCACCGGTGTGCTTGCCAAGATGGCGTGGT
AA
>OphioH327g0100
ATGTGCATCGGTGCCACCTGCCCTACTTGCTgtatgtgccatccacccctcccccacaat
atagtctatactaatgcaaatagCCAAGAAGTCCTGGCGCGGCTGCGGTCGTCACATCCC
CCAGGCACTCGCTGGCGTGTCGGATGCCGACCTGTGCTCGTGCGAGCCGCGCGTGACCGT
CGACGGCAAGGACTATCCTCCTATGGCAGCTATTTCCATTCCGGGTGCGTCTTTTATTAG
CAGTCTGTTTGGATGGGGAGGTGCCAGCAAGCAGCAGGCCGAGCAGTGCAAGAAAGGAGA
CTTGTAG
>OphioH327g0101
ATGGCCGTCGTGAGTGTCAAAGGTACGCAGTCGCAGTTTGATATGTCCGACATGTCCGAC
GCCGCAAGCGAGGCCATGTTGACTGACTCCAGCTCGCAATGCAGCGGCATGGAGCTCAGC
ACCACGGTCGCCCCGCCAATGATGAAGTTCAACCATCGACCAAATGCACTCTTGCCAAAG
TCAGAGATTGCACTTTTGCTGGAGTTCATTCGCAAGAGCGTGGAAGCCGCATACGATGCC
GGGAGAGCTGTGGTGACTCATGACACTGCTGGCCGTCCGGTGGAAAAGTACAACAAGAAC
AGAGCAGCGACATCCGGGTACAAGACTGCCCgtttgcttattgatttcttagtcggggta
gcggagctagtagattcatattctactattaaagCCTCGCCTACAGCAGCAATGATGGAT
TATCTGTATAACGCCATCGACACCAAGCTCCTACCCATGGCCGACACTCTACTGGCCATT
GAGGAAGAAGAAACAGATCTCAACAATGGCATCGGCCGCCCTGGCAAATACGAAGCTGTC
AAAACACTGTTTATACATAATTGCCAGACAGACTCATTCAAGGCTGCAAAAGACAAGGCT
ACCACACGCTACATGAAGGAGGCCATGTACCGGCGATGCATTATCAGCGCTCTCAGCTTT
GCTGgtactcggcattcccagcaccaatgcgccaagatagtgaagagcctgcttcccagG
TACACTCTCATGA
>OphioH327g0102
ATGGCCGACGTTGAAAAGACAGCGTCCGTTAAGTCGGCTCGCAATGTGCCTACACCTGAG
CAGTTCCCTTACGATGAGGAGGTCGGTACTGTCAGCGGCAGCAACAACCTCAAGCGTGAC
CTCAAGGGCCGCCACATGCAGATGATTGCAATTGgtacgcattcgaccttttgtcaactt
gaccgaatttttttattcttccagtatatactgacgaacaaacagGTGGTTCTATTGGTG
CTGGTCTGTTTGTCGGTTCTGGTGGTGCCCTCCACAATGGTGGTCCGGCTTCCCTGGTTA
TCTGCTACATGATCGTTGGTGTTATGCTTCTGTTCACTTGCCAGGCTCTCGCCGAGCTCG
CTGTCCTCTACCCCGTCAACGGTGCTTTCTACACCTACATCGTCCGTTTCATCGATCCTT
CTCTTGGTTTTGCCATCGGCTGGGACTATGCTATCTCCTGGTTGACTATTCTTCCCTTTG
AACTTATTGCTGCCTCGGTTACTATTCGCTTCTGGCGTGAAGATCTCAACGAGGGTATCT
GGATTGCCACCTTCCTCGTCATCCTCATCATCATTCAGGTCTTTGGTGTTCGTGGATACG
GTGAAGTTGAGTTTGTCTTGTCCTGCGTCAAGATTGCCGCCTGTACCGGTTTCATCATCC
TCGGTATCATTATCAACTGTGGTGGTGTTGGCGACCAGGGCTACCTCGGTGCCAAGTACT
GGCACAACCCCGGTGCATTTAACAACGGCTTCAACGGTTTCGCTGGTGTCTTTGTCGTTG
CCGCTTTTGCTTTCGGTGGTACTGAGATGGTTGGCCTGGCGGCTGCTGAGTCTGCCAACC
CGGCCAAGTCTATCCCCCAGGCCACCAAGCAGGTCTTCTGGCGTATCTGCTTCTTCTACG
TCGTCAACCTGTTCATTCTTGGTCTTATCCTGCCCTCCAATGACGACCGCCTGCTCGGTG
CCTCGGGTGCCAACACCAAGGCCTCGCCTTTCGTGCTCGCCATCCAGGATGCCGGTATCA
AGGTTCTGCCCTCCATCTTCAACGCCGTCATCACCATCTCCGTCATCAGTGTCGCCAACT
CTTGCACTTTCGGCTCTACCCGTACCATGCAGGCCCTGGCTGAGCGCGGCATGGCTCCCA
AGATCCTCGCCTATGTCGACAAGGCTGGCCGCCCCATCTGGTGCATTGCCGTTCAGCTTG
CTTTCGGCCTTCTGGCTTTCATTGGCGAGTCTGGCCATTCTAGCACCGTCTTCAACTGGC
TGCTTGCCCTTTCGGGCCTGAGCTACTTCTTCGTCTGGGGCTCCATCTGCCTCACTCACA
TCCGCTTCCGCTACGTCTGGACGGCCAAGGGCCGCTCGCTCAGCGAGATCCCTTACAAGC
CCAATTTTGGCGTCTACGGAAGTTACATCGGTCTGTTCCTCAACATTATCTGCCTCATGG
CTACATTCTACAGCGCCCTCTACCCCTCGTCTGATGCCACCCCCGATGCATCCGTTTTCT
TCCAGTCGTACCTGGCACTGCCTATTGTGATTGCCCTGTACGTCTTCTGGAAGGTCTACA
CGCGCGACTGGCGCCTGTACGTTCCCCTTGACGACATTGACCTGGCTGCTGGCCTGCGTG
AGTATATTCCTGACGAGCAGGACGAGCTCAAGGTTGATCGTTCGTGGTCTACGCTACCCA
AGCGTATTGTCCGCGGTCTCTTCTAA
>OphioH327g0103
ATGGAGCCTCTCGCAGCACTTGGCCTTGCCGGCAATGTCGTGCAGTTTATTGATTTTGCT
TTGAAATTTATCGGCACAGTGAGCGAAATCACCGCATCCGCTGGCGGCGCATCCAAAAAA
ACACTGGAGCTCGAAACAGTCTACGAGAGGCTACAACATTTCACCGCGGTACTATCCCAA
ACGAATGGGCACGCCGGGAGTCAGGGCAATGCAGGGACCAACACGGGCCATCAAGTCTTT
TCAGGAGGTTTGCATCATCACAACAACACAGCGATGCGTGCGATGGACAGCCATGCAAAA
GCTATCGAGGCCATGGCTGGCGAATGTCAAGATGTGTGCGACCGCCTGTTGGCATTGTTC
AACAGCCTCCGTCCAAAGCCCAACAAGTCTGGAAAAGCTGGCAGCTGGATCAAAGCTTCT
GTCGCTGCACTGAAGACTGTGTTTGCGGAGAAGAAGATTGCCGAAATGGAGGAGAGTCTC
AAGCGGTTTCAGAGAATGATTGGTCTTCACTTCCTGCCGCTTATTGAgtgagtttctatt
tgtttgcatttatatccttttgctttctatatgttgaatcgcttttgagtaatcaccagt
actaacaaatgtagTGCTAAGCAGTCATACCTGCTCAGTATCCTCATGGACATAAAATCC
GACACCCATGGCTCCAGCAGAAACTACACAGCAAAGCTTGGCAATATACAAGATGGCCTG
AAGAAGATACAGCAGAGTTTGAGCTCACGATCAGACCTCAGGCCAAGGAACGACACATTC
TGGACGCCGGAGTCTCACAAAGGGACAACAGCAGCAGCTGCTGTGACTTCTGCCCATCAT
TCCGGCCTCAAAGACTTGGAAGAAGTGCTGTCGCGGTTGACCTTGACAGAAAAGGACATC
AACGCGATCGCAAAGGAGCAATATTTTGTCAGAAGCCTGTACTTCAGTGATTACTTGAAC
CGGTACGAGGACATTCCCGCAGCACACGCCGCCACTTTCCGGTGGATGTTTGATGATGCA
GCGCCGCATCACCACGGCGTGGCCGCCAATGAGAGTGTCGCGCCAGTCACGTCTGGACTT
CTATTGAGGTGGCTCCGCTCTGGGAGTGGCACATTCTGGGTGACCGGAAAGCCGGGGTCA
GGAAAGTCTACGTTCATGAAGTTTGTTGCTGGCCACGAGAAGACGAGAAAATCACTCGAA
AAATGGGCCAAGCCCAACAACGTCGTCATCGCAAAGCACTATTTCTGGAATGCAGGCACG
GCTATGCAGAAGTCCATCAAGGGCCTACTACAGTCACTGCTCTATACTGTGCTGCGATGC
CAGCCTGATCTTGCTTCTGTTATATTTCCCAACCAGTGGCACCAACTGGAGCAAAAGAGT
CCATTCAGTGAAATTTACTGGACGATTGAGGAGATGAGAGCTGGCCTGGAGGCGCTGGCT
CGACACCCAGCCATGCCCACCAAGTTCTGTTTCTTTATCGACGGCCTGGATGAGTTTGAT
GGCAACTACGAAGACGAGTATATGGGGCTTTGCAAACTGCTTCAGAACATCTCTTTGTCG
CCACATCTAAAATGCTGCGTATCCAGTAGACCTTGGAATGTCTTTGTGGATACCTTTTCC
CAAAAACCTGCCTCAACACTTTACATGCACGAGGTGACGTTCCAAGATATATTGGGCTAC
ACTACGAGCCGTCTCACTTCCCACCCCCGTTGGAAAATGCTCGATGTACCATCAGATGAA
GCGGAAAGCATTATATCGTCCATCACAGAGCGCGCCAAGGGCGTCTTCTTATGGGTATTC
CTCGTCACACGATCGCTACGAAGCGGTCTCACAAATAGCGACACAATAAAGGACCTGCAA
CGGCGGCTTGACAGCCTCCCTACGGAGATTGAGTCATTCTACAAGCACATGCTTGACCTC
ACCGAGCCTACCGACCATCGATACATGACGCGAACTCTTCAAATAGCAATTGAGGCTGAG
GATGAATATCTTTTAACATACTACACTCGAGAACTCGAAGATATGAACAGCAATTACGCT
CTCGAGCAACCAGTAAATCTGGATATTATGCTACCAGCCATACCTGAGGAGCATCTAGAG
CCCTGTCGTCGCCGTATAAATGCACGATGCGGAGGCCTTCTTGAATGCAATGATAATCGA
GTTGGGTTCATCCACCGCACAGCCCGTGACTTTATCATCACGGACCCCATGCAAGGCTAC
TTGCATCAGAAAGCCGGTGGCGAGCGCTACGATACCAACATGGCACTGCTGAAAGTGAGA
GCTTATCTATACCGATGCTTCCTTGCTTCGTCCGTGTATATCCAGAAGGGGAGATCAGCA
AAGCTTTTTTTTCAAGTATGTCTATTGTTTGCGAAGAAGGCTTTTGAAAAAAACGAAGAG
TCCGTGCTTGAGCTTCTCTCCACAGTTTCAGACACACCTGAAGATCGAGCACTCAGAGAT
CCATCATCTGTTCGCGAGGCTCTGCTGAGTTCAGAAGCATCAAAAACACCGATACGTGCC
GGATCTACCGCGTTAAAAAATGGAACGATGTCAGAGCATTTCCTTCTGGGCCCTTATATG
CAGCGTTACTTTTTCTCTCGGGGTTTCCATGAGTACATCATAGTCCGACTGAAGAGGGAC
CCTTCCTTCTTCAGAAACATGCAGGTCTCACCTTTGGGTATCAGGAACGAAATAGACAGG
CATGGCAGCTCTGAGTTCATAATTAAGAGAGCCCTACTCAACACTGGCTATGACGCCAAC
GAGCCCATTGGGGAGTCGACAGCTTGGCACTGCTTAATTTCTGAATATCTAGATGAGGGT
CTTCAAGGCACTCTACAGCCTTTGGGCGGGGAGTCGCTCATATCTCTCTACTTGAGAAAG
GGAGCCCATCGCACTCAGCGAATGAAACACGGGGATGATGACACGATGCTGTTCCCACTT
ACGCATATCCTTATGCATTTGTTTAAATTTGATTACTCTAAGAAATATATACCCACGGAA
CACTTCACCGCAGCTGTCGATGTATTTTTATCTGGGACGGAGTCTGAAACCACCATGCAG
CTAAATGAGGTGATAGCCCATTTCTCGCTCATGCTTAGGTCACCTTGTGATACAAGGAGT
ATGCCATTGCGAAGGGCGGCAATCGAAACGATCATTAGGAAGGCAAACTCAGTCAGGGTG
GGTATGCAGAGTCTTACTGCCGACATCTTGAATTATTTCGGGGCCCGTGAAGGCGCATCT
ATTGTATCCCTGATCTCAAAGGGCCCATGGGAGGAAACTGGCATCAGTGACGAACAGTCA
ATCCTACTACAGCAACAGGAGAATATGCGGCCTACAGCAAGCTCCTCCAAGACACCTAAG
CGGCTTCAACAAGATCAACCCGACGATACAGAACATTCGCCAAAGAGGTCCAAACGCATC
AGAGGGCAAGGCCCGAAGCAGAACAAGGGCATCACTGCGGCCAGCGGCGGTCGCATAGAA
GTGATAGAGATTCTTGATTAA
>OphioH327g0104
ATGAAGTTCTCTGCCGCTGCCATCCTTTCCGCTGTTGTCGCCGTCTCGGCCAACCCCACT
GTTGCTCGCGCCGAGCCCGTCTTCGCTGTCTCCAACTTCCAGGCTGGCTGCATCCCCCAC
AGCTCCCAGTGCCGCTACTCGTTTGACGTGATCAAGACCGGCACCGGCGAGACCATCCCC
GTCTCCTGTGTCCTCCTGAAGACCTCCAACAACGTGCTCCCCGACGTCACTGACGGCACC
TGCATCGACTCGTCGCGCACTTTCTCCTTCAAGCGCCGCGCCGAGGGTCTGACCTTCACG
GTCTCCCAGCAGATCACCCCCTCGAGCAACCAGACTGGCACGTACCTGATCCCCAAGAAC
GACTTCATCTTCACCAAGACCACCACCGCCTCGGTCGAGGAGTACACTGGCCCCAAGGCT
TTCACCCTTACCGACCAGACTATTTAA
>OphioH327g0105
ATGGAGTCGCTGGCCTTTCGCAACTCGTCGACGCAAAAGTCGAGCCTCTTTGGAAAGCTC
AAGCCATGCTGTCTCGCAGTCGTGCAGGCTCTGCGGCGAGGCGCGACGCCGACAACTACA
AGTCCATCTACACCTGACGACATTGATCTCGCCGGCAAGATTGACGACATCTACTCCATC
CTCCTCGACCAGGCCAACTACGACGCCTCTATTATCGACGCCTCCATTGCCGACTACGTC
TTCTTTCCTCTTCTCGCCATCCTCCAGTCCGCCAGTGAGCCCTCAGCTTCCTCCCCCACG
AGACCACCGACATCAAAACGCTTCACAGCCCGCGTCGTCGAGAGCGCCACAAAATGCACC
CGCGTGCTCATTCAGAGCGGCTGGAAGGCCGGCATTACCAAGGAAAACGCCCAGCGCCTG
CTCGTCATGCTCGCCACTCTGGCCGCCAATACGATGACCACTGATGCGCCAGAGGAGCTT
GTCGTCGAGGCATACCGCGCCCTCGCTGCACTAATCAAAGCAGCCGGCGCGGCATCCTCG
GCACCCCTCGTCGATGCCAGTGCTGTGCCCTTGCTAGCCCACGCCGTCACCATCATGCTC
CAGGGCGCCACCGACTCCATTATCCCGGCCATTCAGCTCGAAGCGCTCGCAGGCATCGAT
GCACTCTATACCACCGTCAAAGACCTACAAGTCCTCGCGAGTTTCTTGCCGGGCACAGTA
TCAGCGCTCGTGCGCGTCATTGGCCAGCCGGGAGCGCAAAAGTCGCCGCGGCGGGTAGTC
GTGCGCGCGCTCGAGGTGCTCTTTGCCGTTATTGTCAACACCCTCGGCGACTTGCAGACG
CGGCGGATAGCCAAGGTGGAGGAGGCGAAGGAAAACGACAAGGGAGACAGCGACCAAGAG
GAAGAGGAAGAGGCAGACGAGGAGATTATCAGTGATGCAGCGGCTGCTAACAAACTCCCT
CCATCAAAACCGACCCCTACCAAACCGAAAGAAACACAGACGAAAACACCAAAACTACCG
ACAAGGCAGCCCCTCAATGCAGCCTGGCTCAAAGCAACAGCAGGCCAGGTCAAGATTGCC
CTTACAACCGTCCTCAAACTGCGCAATCACGAGTCCGAGGACGTGCGAGATGCCGTGCAA
ACCTTTTGCGTTGGCCTGCTCGACGAGTGCCATGCGTCTCTGCACGAAGCAACGTCCATC
CTTGTCGAGACCGCCATAGTCACGTCACGGCCCAAGAATGATGCGGCCAGCTTTGGAGCA
GCAAAATCTCTCAAAGGACTGACACTCACAACACTCGAGAGCCTCGCCATGCTGTACCCT
GAGCTCTGCGACGTGATCAAGACGACGGCCTACAACTGGGCCACCAGCCTGCCGCGCGCC
ATGCAGGCCAGCGAGGAAGACGCCAAGCAGCGCTCAATACGAAACCTGCAGCAGGCCATC
AGCGTGCTAGACACACTCCAGATCGACTCGACTACCCTGCAGGCATCACTCACAGCCGCC
CTGCGAGACAGTGTCGTGACGCTGGTGCTCACAGCCGAGCCGCCCAAGACGGGGGCAGTC
GCTGCGGTCGAGGCCGTCTCGGACGATGTATTGGCACTAGCCACTACCGAAAACAGGAAT
ACTGGCACGGTGGCCGTGTCTGCCCCCTACAGGCCTATTCTGTTATCGCTCGGCAGCCAA
AAGGGCACCCGCGCGGCCATGCTGGATCTCTTGTCGCATGTCGGCTCTGCTGCCCAGCAG
ACACGACTGGCAGCTGAGATGCTCGAGTTTGTGCGCGATGCCGACGGCCTCGACCAGGTG
GCGGCCTACTGGCTCTCCTTTGAGCTCGTCAAGGCGGCATCGCACAGCGGCGAGAGCCAA
GACTCGTTCCTCGACCTGTCGTCCTATGCCGACTCTGGCGGCGATTCGGAAGCCGACCTG
GTCTTTGAGGATCTCTACACCTTTTCAGTCTCGGCGCTGGCAGCACACTCGGACATTTAC
GACGGCTTTCAGCAGACAGACTGGCGCATGGGCGCCATTGCCCTCGAGGTTACTGCCTAT
GCAGCCGCCAGGTCAAAGGAAGCATTCCGGCCTGAGCTGATCGATGTGCTGTACCCCATT
GCAACATACCTGGGCTCGAATGAGCCACAGCTCCGGTCGCATGCCGTGCTCACTCTCAAC
AGCATTGCAGCCTCGTGCGGTTATGGCAGCGGAAGCGTGTCGGAACTCATCATCGACAAT
GTCGACTATATGCTCAACTCGGTGTCGCTGCGGCTCAATACGTTTGACATTTCGCCGGCA
TCGACACAGGTTCTCACCATGATGATCCGGCTGGCGGGTCCGCGGCTGGTGCCCTACCTC
GACGATGTCGTGGCCTCTATATTTGCGGCTCTCGACAACTACCACGGCTACCCCCTGTTT
GTTGAGAGCTTGTTTGGCGTGCTGGGCGAGGTTGTGCAGCAGAGCGTCGCACCGCAAGCA
CGGGCTATGCTGGAGGCGCCCAAGGGGACAGCAGGCGCAGGAAAAACGCACCTCAAAAGA
CGGCCTGAAGAGTCGACAACTGCTGACCTGGTGGCCATTCTCGACCGGCGGCAAAAGAGA
AGGAGAGAAGACGACGGCGACGGCAATGAGAGCGAAGAGGAGATTGTCCGGGGACACCCC
AAGGAGCCATGGGCCGATGCCGATACGTTGTTGAAGCAGAGAGAGAACCCGGAGCAGAAT
GACGACAACGAGGACGAGGATGGCCAGCAACACAAAGAAAGAAGGGAGGACGACACCAAA
CCAGAAGACCCAAAGACGCCGACATATGCACTGCTCGCGCGTATCACCACCCTCACCCAA
CACTACCTCACGTCGCCCACGGCATCTCTGCGCAAGTCTCTACTCGACCTGCTCGCGACA
GTCGCTCCTGCGCTCGGCGGCACCGACGAGAACGCCTTTTTGCCGCTCGTCAACACCATC
TGGCCCGTTGTCGTGCCCCGCTTGTACGATGGCGAGCCCTATGTCGTCGTCGCGGCGTGC
CATGCGCTCGGCGCCCTGTGCTCCAGCGCGGGCGATTTCCTGTCTACGCGCATCAAGGAC
GAGTGGCGCACGGGGCAACTCGCCAAGTGGTGTGTGCGCGCCCGCGACCAGGCCGAGCGT
GCCGTCAAAGCCCGCTCGACCAAGACGGTCTCCAAGACGCCGCCGTCGAGGAGCTTGCTG
ATTGGTGGCCGGCCGTCTGTCATCCACATGCACGGGCGCACGTCTACACAAAAAGAGGTC
TCTACATCAAACGAGATTGTTACTTCTGCTGCGTCTTCTACAACGTCGACCGAAATCTCC
GGAATGGGCCGCTTTGCACAGGCCGTCCAGATCTGGGAGGCCGTCGTCGGTCTGCTCACG
GATATCGTGTCACATGTCAAGGTGGACGACCTGGTCTATGACGAAATTGTCCACCTGCTG
GAGCCGAGCCTAACATCCAATGTGATTGCACGGCCAATCGTCGACCGGGCGTTTGAAGCG
CTAGCCGTCGTCAACCCCGACGCCGTGTGGCTGGCGCGCTACCGGGCCGGCGTACTAGAT
CTTGGGGAAGCGTTTCCCTACGCGCCACTTCTGGAGGGTGTCCAGTTTGTTAGTCTAGCC
GGACACTAG
>OphioH327g0106
ATGGAGCTCTTCTCGGACGCCGTGCCTAAAAAGGACACTTTTGACAAGACGCCGTTCTCG
GTGACAGTGCATCCTTATGACTCGCCCACACGCCAGTCGTGCGCCTACGAGCTGGCAACG
CCCGGGTCGGCAGGTGCACGCAATGCGCTGGTGTTTATCGGTGGCCTGACAGACGGACCG
CACACTACGCCGTATATCCGCAAGATCGCGCAAGAGCTGGCAAAGACAGAAGAGGGAAAG
AAACTGGACTACTCGGTGTTTGAGCTGCGCATGAACAGCTCATTCCACGGCTATGGTTTC
AAGAAGCTGAGTGACGACGTCGCCGACCTGTCTGCTCTTGTGAAGCACCTGCGTAAGAAC
CTCAAGAAGGAAAAGATTGTGTTCCTGGGCCACTCAACCGGCTGCCAGGATCAGATGGCG
TATGCGCGGGCACTGAAGGAGGGCACTGCGCCGGCCGTTGACGGCTTCATCCTGCAGGGC
CCCGTGTCGGATCGCGAGTGTCTGGTACCGTACTTCAAGCCCGGCGAGTATGACAAGACC
ATTGCCGCCGCCGAGAAGATGATCAAGGACGGTAAGGGTGATGTGCTGATGCGGCCCGAG
GATCTACCCGAGATGATCACGTCTCCCCACACTGCCTACCGCTGGCACTCTCTCGTTGGA
TTCAAgtatgtcaagaagaccaaaagtcagaaagatgcaatgtgtttgaaatagtactga
cagtatagCGGCGACGACGACTTCTTCTCGTCGGACCTGCCCGACTCCCGTCTCGAGTCG
TCGTGGAGCCAGTTCACAAAGCCCGTGCTCGTTCTGCCGTCAGAGCTCGATGAGTGTGTC
CCCAAGACGGTCGATGTGCCCAAGAACGTGGCCCGCTGGAAGACGTTCTGTGCTCCTGGC
ATCTTTAGCGAGTTCTCCGACTCGATCCCGGGCGCCGGTCACACTGTCGACCCGCTCGAG
TCCCGGCTCTGGATGGCCGACCGTGTCACAAAGTTCCTGGCAAGCTTGGAATAG
>OphioH327g0107
ATGACTGTCGCCGACATTGCTGCCCGGGGCTATGACCTTGCCGGCCAGGTACTGGCATCG
CCGCCCCCCGACAACCCATACTACCCCCCTGGCATCGCCGTGCCTGGGTACGTGCCCAAC
AAATGGAGCGTAGCTGAGATCTTGCCCATCTTCTTTGGTATCCTGGGCGCCTACATGACC
GGCACATTTCTGCTGGCGCGCCGGATCAAGCCGTCATTCAGCGGTGCGCCCCTTGGCGAG
CAGGCCCTGTATTTGTGGTTCATCACTTgttagttgttttcccaactatatgagacattc
tcattgctaacaaaaagGCGGTGGCATTCACGTGTTCTTTGAGGgtgagtctcagcagta
ataactctgcatatctgcatatctgcatcttcaatatctaacatctaactatcctagGCT
ACTTTGTTATCCGCCACAACACGATTGCTGGTTCGCAGTCCATCTTCGCGCAGCTCTGGA
AAGAGTACGCCCTGTCTGATTCGCGCTACGTCGTTGCTGACCCATTTATGCTGTGTATCG
AAGGCATCACGGTAGCCGTCTATGGACCGATCTGCTACCTGACGGCCGCTGCCATTGTCA
TGAGCTACGGCAAGCCGGCAGGCAGCTCTGGGCTGCGGTACATTTTGCAGACTATTATCT
GCACGGCGCACCTCTACGGCACGGCCCTGTACTACGGCACAGTTGCAGCCGAGGTCGTTA
ATCACGGCGTGAGCCACTGTCGGCCCGAGTTTCTTTATGTCTATGTCTACTTTATTGCCT
TTAATGCGCCATGGGTGCTTGTGCCAGCATgtaagtggaagatctagatatgtaaaggaa
catcagctaacaatatagATGCCCTGTACCAGAGCCTTAGCCAGGTGTGCCGGATCTTCC
GTGAGCACGACGACATGGTGCATGGCAATGAAAAGGCAATTAAAGAGGCAAAGCGCCAGT
AG
>OphioH327g0108
ATGCGATGCACCAAGCTGCAGCTTCCCTGCGTCGTCGACAAGTCGCATAAACGCATCAGT
CGGAGAAGgttagtgttttggtttgttttctatcattttgaacgcatctaatcggccagC
AAACTCGAGGAGCTTCAACAAGAAGTCCGCAGTATCAAGGAGGCTGTCGGCAAGTCCTCT
GCCCCTTCGCCACTGTTCAACCGCACACTGCCACCGATTAATTCCCGAGATGGCTTGCTG
TCGCAGTCGCACACGTTGCCGCCCATGCGGCCGTTTGATGCGCCGGTGCATCTTCCCCCC
GTGATGACACCCTCGGTGACAACAACACCGACACCCAAGACGATGATGTCATCCACGAGT
GGCCGCACCGCCGAGCCTCGCGCGCTCAAGTCGCGGGCGTTCTCTGGCGAGGACATCAAC
TACTACTTTGACAAATACTTTGAGCACTTTCATACGTACTTTCCCATCATCCGGTCACGC
GACCCAGACAAGTGCTATGAGTCAGCACCGATTCTGTTCTGGACAATTGTCACGATTGCC
GCGCGCCGCTTCGGCCGTGACGAGTCTGTGCTGCCGTTTCTCACCGAGTCTCTGCCGTCC
GAAGTCTGGGGCGCCATGGGTAACCCGCCACTGCCACTCGGTGTTATCAACGCCTTGCTG
CTGCTGTGTGCGTGGCCCTTTACGACCATTCGGTTTCTGAGAGACCCGTCCATGATCTTT
TCGTCCATTGCCATGAGTTCATGCTATCTCATTGGACTGCACACGGGCAAAGGTGAACAC
TCTGAGCTGGCGAATCCCAACTTTCAGATCCGCAACACGGACGAAGAGGCCACGTTTACA
TGGGCGGGCTACAACATCATCTCGCAAAAGGTGGCATCGTATACCGGCTGTCCAGCAACA
GGGCAGTTCTTCAACAAGACAATCGAGACGATCCTGGATCAGTCCTCGTCCGTACCGGTG
CCACTGAACTTTATTATTTTGCTAGAATGTGCACGATTCTCCAACCGTGTCAGTAAAACC
ACGGTTGCCAGTCTTGAAGAGAACCGGGGCATCTCTCATCATATTGTCGACATGTTTGAG
GAGGAGTTTGACAAAGTTCAAAGACTGCTGTTTCCCGGTATATCAGgtatgcatcccttt
ttcattctcgagtcagtagaacattactaataaacagAACTCGACTACTTTACGCTCCTG
TCTACCCTCCAGGATGTGCAGGCTTTCTACTTCATGCCGGTGACCGAATTCAGCTCTGAA
ATCTTCAAGCGCAATGTGCTGAAAGCCTACAGCACTGCACAACTCGTCGTGCGCCAAGCT
TTAAAACTGCAAGAAGAGGTCGGCTATCTGTTCTATGCGCCTCATTTCGTCTGCCGAACC
TTGTTGACCTCGGCCTGCATAACCCTCAACGTGCTGCTGTCGCCCTACATGAAGGACATG
CCGGTGCTCGCCAAGGGCGCACTCATGCAGGACGCCATCTATGCCATCAAGACATGCTCT
GTGCACGAGGGCGACCTGCCGCAGCGTGCATCCAAGATGATCGAGTCGTACTGGTCTGTC
CACCACTTGAAGCCGCCCATAGAGATTCCGATGAAGGACGTATCGCAGTACTCGAACCGG
CTGGGTACGAGTTTTGCCTTTGATTACATTCGGCGGTGGAAGAGGGACATTGAAGCATCG
CGGACATCAGCCACCGGCACGTGCATGAAGCGGCAGGGCGGCGCGGCGGGCAATCCACCA
GTAGCCTCGTCGATGGCTATGGACCCGTCGACGATTCAGGCCGAGAACGCCCAGCTTATT
GACTGGGATGCATTCATGGACGATTTCGACTGGAGCTTCACACCCGACTACTTCAATCCG
ACCTAG
>OphioH327g0108.1
ATGACGACAGCACACAGACCTACCTTTGACCCGgtatgcacgctctcggcactctcttcc
acccatctgtactaatgtactaactgcatagGCTCGCGGTAAAGAAGGCCCCAAGGGCCC
GGCCTACCACCAACGCCTCCTGCCAGCACACACCCAGCTCAAGTTCCGCCAGTCTGGCCA
GGGCGGTGATGCCGACAACGAGGCCCGCGACCTGCGCGCCGAGCTTCTTGCTGCCGAGGC
CGCACACTACGCCAAGATCAAGGGCGGCCCGGCCCCTTCATCGTCCACCGACGACGCCGA
GTCCGCCGCCCCTGCCACAAAACGCCTGCTCGACGCCTCTACCGAAGACCCAGAAACGAA
GCGCAGACGCATCCTAGCCGAAACACGAGACATTGACGCCGACGACTCGGACAGCGATGG
ATCTGACAAGGAGGAGGAGGAGGAGGACGACGACGACGAGGATGACGACGACGACGACGA
CAGCAGCGACGACGACAGCGACGACGAGACGGCCGAGCTGCAGCGCGAGCTGGAAAAGAT
CAAGCGCGAGCGGGCCGAGAAGCGCGAGCGCGAAGAGCGTGAAAAGGCAGAGGCGGAAGA
AGAGGAGCGCGCTCGCGATATTGCGCTGGGCAATCCGCTGCTGAACAAGCCCGACTATGC
CATCAAGCGGCGGTGGGACGACGACGTGGTGTTCAAGAACCAGGCGCGCGGCACCGACGA
CAAGGGCAAGCAAAAGGAGTTTATCAACGTGAGTACATGTAGTTTTTCCGAGGTATGGGC
ATTTGCTAACAGTCTAGGATCTGCTGCGCTCCGACTTTCACAAGCGGTTCATGGGCAAGT
ATGTGCGGTAGAGACTGTCTGCGTCTGCGTCTGCGTCTGCGTCTGCGTCTGCGTCTGCTG
TCTACTGTCTACTGTCTACTGTCTATTGTCTACTGTCTGCTATTATCTGAGAGGGTTGTT
GGGACCGGCGTTGGAATGA
>OphioH327g0109
ATGCCGCGCGAACTCGAACCGTCTCTGAACGAAAAGGCCTTTCTCGGCCAGGCCCTGCGC
GAGGGCCTGCGCCTCGACGGCCGCGGATTCGACGACTACCGCCCCATCACCTTGACGCTG
GGCGACGAGTATGGCGTTGCCGATGTCCGGTTGGGCAGCACGCGCGTGCTCGCCAAAGCC
ACGGCCGAGGTCACAGTTCCCTTTGCCGACCGCCCCTTTGACGGCATCTTCAACATTATC
ACCGAGCTCAGCCCCATGGCCAGCCCGTCGTTTGAGGCCGGCCGCCCCACCGAGACAGAA
GTGCTGCTGTCGCGCCTGCTGGAGAAGACGCTGCGGCGGTCGGGCGCTCTCGATACCGAG
TCGCTGTGCCTGTCGGCCGGCCAAAAGTGCTGGTCTGTGCGCGTCGACGTGCACGTCATG
GCCCACGACGGCAACCTGGTGGACGCGTCGTGCCTTGCCGTCGTGGCGGCGCTGCGCCAC
TTCCGCAAGCCCGAGACCAGCATCGAGGCGGGCGTCCTGACGGTCTACACACCTGCCGAG
CGCGAGCCCGTGCCGCTGAGCTGGCTGCACTCGCCGTTTTGCGTAACGTTTAGCTACTTT
TCAAGTAGCGGCGATGGCAGCAGCAGCGGCGACAGCAAGAAGAACAAGTCGGGGAACGAG
GACGAGCACACGGCCGACATCTCGCTGCTGGACGCAACACTGCTCGAGGAGCAGTCGCGC
GTGGGCAGCTGCACAATCAGCCTGAACCGGCACGGCGAGATATCACAGATTGCCAAGCTG
GGCGGCACGCCCGTCGAGGCCGTGACCATTCTCAAAAACACACAGATTGCGCTGGTCAAG
GCGCGCGAGTTCTCAACCGTTGTAGACAAGGCGCTGGCCGACGATGCAGCCAGCCGCGAC
AAGGGCGGCCTGATTGCTGAGCTGTCTGCCGAGAATGCTCGGTAA
>OphioH327g0110
ATGTACCACCTGGCCAAGGGCCTCTACATGCTGGCCACAAGCAAAGATGgtgagctccaa
cgacccccgcgactacactcgagactcgggcaactcgacggtgtgctaactgcttagAAT
ACTCGGTGATTCTCCTCGGCCTCGACAATGCCGGCAAGACGACCTTTCATGAGCAGGTCA
AGTCGCTGTTCGCCAACGACCCCTCGACCGCGCCGCCGCCCAACCTCCAGACCGTGCCCA
CCGTCGGCCAAAACGTCTCGACCATCACCCTGCCCGACATGTACATGAAACTCTGGGACG
TCGGCGGCCAGATGAGCCTGCGCCGGCTGTGGCAGAGCTACTACCAGAGCTGCCACGCCA
TTGTCTTTATCATCGACAGCACCGACATTGGCGACCTCAGCGAGACAATATCCGGCATGA
AGGGCGACACAACACGGTCGGGGTCAGCCTCCGTGCCGGAAGGCGAAGAGAGCACAGAGG
CAAAGCCGGCAACAACGGCCGCCAGCGAAGAGGTGTCGCGTCTCGACGAGTGCCGCATGG
TGCTGGAAGACGTGCTGCAGCACAGCGACACCGAGGGCGTGCCGCTGCTCATCCTCGCCA
ACAAGCAGGACCGCGAAGACTGCGTCGAGGTCGTGCGCATCAAGGAGGGCTTGGTCAAGA
AGGTCTTTGAGGGCGAAAAGGCGTCGAGCATCCGCGACTCGCGCGTGCTTCCCGTGTCGG
CACTGACGGGCACGGGCGTGCGCGAGGCTGTCGAGTGGCTGCGGTCGCGCGTCAAGTGGA
ACAAGGAATCGCGGCCGCCCGTACGGAGGTAG
>OphioH327g0111
ATGTCGATTAGAGAACGCATAAGTCGCATACTGCGCAAGTCCACCAACGCCTCGACGTCG
TCCACCAGCGACAGCGACCGCAAGTCCACGGCGTCCAAGACCAAGACTGTCGGCCGCATG
CTCTCGCGTCGCAGCAAGCCTTCCAACTCCAATTCCAACTCGAACTCGTCAACACCAATC
ACACCCCGCTCCGGCTCCGAGAACACGGCGTGCACCAGCATTGCCAGCAACAACAGCTAT
CCGGTCCCGGAGAATGTAGAGGGCCTCCGCTGGGAGGACATGACACCCTCGCAGCGCATC
ACGGCCAGCTTCAATGCGTACGAGATGCGGTTTGGCTCGTCTCGGCGTGTCAGTCTCGAG
GGCATCAGCCCGTGCAACACCCGCGTGATGCACCCGCCGTCCTCCAGCAACGACTGA
>OphioH327g0112
ATGGCCTACTCCTCCGTGCCCACCCCGGCTGCCTGCTATGCCGACTTTTGCCTGATCCCC
GTCGGCACGGGCAACGTCTCTGTCGCCGAGGATGTCGCCGAGGTGCAGCGCCTGCTCGAG
GCGTCGGGCCTGACGGTCACCATGCACTCGGCCGGCACCACAGTCGAGGGCTCGTGGGAC
GACGTCATGCGCGTCATTGGCCAGGCACACACAGTCGTGCACCAGCGCGGGGTCCTGCGC
GTGCAGAGCTCCATGCGCGTGGGCACGCGCACCGACAAGAAGCAGACGGCCGCCGACAAG
GTCAAGCGGGTCAAGGACATTCTAGAGAAGGAGTAG
>OphioH327g0113
ATGGCGCAGGTTCTCAACAGCCTCTTTGGAGGCGGCAAGGCTGCCGAAAAGCCAATTGGC
GATGCTGgtgagtgaggtcgacgacgaggatgctcgagaggatatcgttgcggcgatctg
tctttacacgcagctaacaacacagACTTTGCCGACTTTGCCTCGACTGGTGCTTCTGCT
GCTGCGGCCGCTGCCAGCGCAGCCGCTGCCTCGACCGTGCCCGCCTACACCAAGTGGTAC
AACATCCACGAGCGCTACTCGCTCAACGACTTCAAGATTGAGTTTATCATCTTTGGCCTG
ATGTCCGTGGTTCTGGTTGTGCACGTCATTGGCACGCGCATCAACCGCAGCAAGGCCCAC
GGCTGGGTCAAGGCGCACGTCGACCTGCTGGCCAGCGAGTTTGCCCTGGTCGGCTTTGGT
CGCGTGCCCAAGCGCATCGAGGGTGCCGAGATCAACGACGCCGTCCTGCTCGAGGGCCTG
GCCAAGAACGCCAAGTCGGCCGACCCCAAGACGCTGCTCAAGGAGAACTCGCTGTTTGAG
TTTGCCTCGTATGCCACCGGCCGCCAGAACGTTGCCTTTATCGACATCAAGCTCAAGCTC
ATCAAGCGCTTCAACCCCATTGTCATCCTGGCCGAGACCGTGCTGGGCTTCTTTGTCGAG
AGCATGCCCGGCCCCTCGGATACCCTGGAGGCTACGCTGTACCCCTTTGACGGCAAGGAG
ACGCTGACGGTCACTGGCGCCCCTCCCATTGGCGCCGGCAAGAGCACCTACGACGGCTTC
GTGTGGGCTATTGTGAACAAGGACCGCATGAAGGCTGTGCGCGACGACCGCTTCGACGTC
TCGCTTACCTTCACCAAGGACAATGCCAAGCTGCCCCCGTGGCTGACGGTCATGAGCGAG
AGTGCCGAGATCACCGAGACCCTGCTGACCCCTGAGCTGATTGCGGCTGCCAAGGCTGCC
GGCGAGAGCCTGGACTACCTTATCATTTCGGACCAGCCGGTCGAGAAGCCGGTGACTCTG
GACGAGACTGCCCCCCGCAAGCGCGTCTTCCTCAAGTACCGCCTGCCCTCGGACAACAGC
GCCGCTGCCTACGAGTCTCTGCTGCCCATCTTTTCGTACTTTGTGCGCTCGGCCGATGTG
CTGGTGCAGAGCGCGCACCTGCGCCCCGAGGTTCTGCGCAAGGTCAAGGCTACGCGCGAC
GAGGTTGTCAAGGGCATTAAGAAGGTCGACGAGGACCTCAAGGCCGAGGAGCGTGCGATT
GAGCGCGAGAAGCAGCGCAAGGCGAAGCGTGACGCCGAGCTGAACGCGCTGGACCCCAAG
GCGCAGAAGAAGTACCTCGACCGTGAGCGCGAAAAGGAGATCCGCAAGGCCTCCAAGAAA
CAGACTATGCGTGCGTAG
>OphioH327g0114
ATGATCCACTCGACCCAGATCTCGCGCCTGGACGGCCTCATGCTGTGCGCATCCGTCGAC
GACGAGGGCGGCAGCGCCGTCTCCACCCAGGCCCTCACCGAAGTCAAGTCCCAGATCAAG
CAGATCCTGCGCCGCCTCAACCGCAACGCAGAGCCCCAGGCCTCCATCGAGACCTCGTCC
GCCCTGTCCGTGCACTACCTCATCCAGGACGAAATCGTCTACCTGTGCGTCTGCGACCGC
ACCTACCCGCGCAAGCTCGCCTTTACCTACCTGTCCGACATTGCCGCCGAGTTTGCCAAC
ACGTACCCGCGGCAGCAGCTGCTGAGCGGCGGCATGCGGCCGTATGCGTTTATGGAGTTT
GACACCTTTATCCAGCGCACCAAGTCGACGTACAGCGACGCGCGCGCCTCGCAGAACCTG
GACAAGCTGAACAATGAGCTGCGCGACGTCACGCAGGTCATGACCAAGAACATTGAGGAT
CTGCTGTACCGCGGCGACAGCCTGGAGCGCATGGGCGAGCTGAGCTCGCGGCTGCGCGAC
GACAGCAAAAAGTACCGGCGCGCGGCGGCCAAGATCAACTGGGAGCTGCTGCTGAAGCAG
TACGGGCCGTTTGGCGGACTGGGTTTTATCATCATTGTCTTTCTCTGGTGGCGGTTCTTT
TAA
>OphioH327g0115
ATGGCCGACGCCGAAGCGGCAACAGCAGCCTCCAGGGCCTCGGCCGCGGTCGCTGCTGCT
GCTGCTGCTGCTACCGGTGCCACCGCCGAGAAGTCTTCTAACACAGTCGGGTCTCTTTTG
GCGGCCATTGCGACGGCGCTGCAGGATGCTCAGCGCATTCTTATGTTTGCCGACAAGCGT
GGATGGGGCCCGGACGAGTTTGAGCAGGTCCGCGCTGTCGACGATGCGCTGGACGAAGCA
AAACGAGACTTCCAGGCACTCGGGCCGCTCGTGAACGGTCAATTTTACTACGAAAACGAC
CGAAGAGTCGAATCCTTGCGGGAACTGCAGGCACTTCGTGAAATGTTTGACGACCACACA
CAACTCTTCCGCGACTGGATTCGCACCGGCGGGCCGATCAACTCACTCTGGGTGCGCGAG
ACTATAGCCCTGCGACGCCAGCTACACCGCGCACAATGTCGAGCAGCACGGCGGATTTTC
AACTCGGAGCACGAGACAGGCGACGGCAGCGGCAGCGGTACGCGGTGTCTGGGTGCTTTT
CTCGTATATAGACGCTTCCGCGAGCACGAGGAGCAGCGGAAACGATATGCGCAGGGTAAA
TACGGCCCATACAGTCAGAGCAATGGACATGTCCAAAGTCAACGGGATTCGGCAAAAACA
GAGCGAGTAAGACGGACGCCTCAGCAGACACCGGCATGGAAACAGCAACAACCGCAGCTA
CATGCCCGAGATCAGCGCCGGTTTGCCGGACAAGAGCAGTTCCGCAGTCGCAGTGGCTAC
CCAGAAGACGAGCCCGACAACACCACATCAATGGAGATGACGCCCCAGAACGGCATAAAG
AATCTTACGCCAAACGGCCATATATCAAATAAGAAAACAGCTCAAAAAACACACCCAACA
CATGCAACATCCCAGACAGTCCCTTTGAAGTACCCACCTCGGCAAAACTTACATCCTTCA
TACGCACCACATTCGCCTTATACCCCATCTCATTTACAACCTCAAAAGTCGACAGCCACT
GCTTCCATTACCAGCACCGAAGTGCACACGACCATCCCGCTACGCCCCGACGAGCCTCCA
ACGCCACCACCGCGACCGCCAACCCTAGAAGACCTCGTGCCCGAGTGCAGGAAGGTGGGC
ACGTTTGAGCGCTTTGGCGACCGCGACATTGCCTTTATCTGCGACTTTTGCGACGGTCAC
ATCGTCTGGGAGGACGTCCAGCGGCTGCCCACCATGCGTGTGCCGCCAGCAGCCATATCG
TCTGCCGATGCACATCTTGCCGCTCGCCTGCCGCCGTCAATAGCAGTTTCGCCAGCCTAT
GCAGACACATCACCATTGCCGGCATCATACCTATCGCCAGCCATGGCATCAGCACGGGGC
GGGTCTGCATCAACGACACCGCTACCTCTTCTACTACCAAACAGACTGTCACCATCGCCA
ACACCGTTTCGCGGACAGTCACCAGCCAGTTCGCGACAGCGCTCGGCTTCGGCTGCAGCT
TCGCCGTCAGCGCCCTCGTCATCAACATACCTGCCACCCGAGGCTGGCGAAGACGAGTAC
CCTCGCTGGCAAGCAACGACCGTGGCCGTCTCGGATCCCGCCACGCAGCGGACAGTCGTG
TTTGCGCCACTGGCGATTGCGAACCACTTGCCGCCCATGGCCGGCGACTGGGAGGCACGG
CTGTGGTGTCCCTACTGCGACGAGTACATGTACTACGACAGCGCCGAGGGCGACCAGACC
AAGTACGCCCAGGAAGAGGAAGGCTTCCATTCTCTAGACGATTTCCAGGCACATCTCGAG
TGGCACCATACGGCACTTCCAGTACCGGCCTTGCCCGCAATGCCTACATCCAGCAGCTGT
GTTGTCATGTAG
>OphioH327g0116
ATGCCCCGTCTGCCCTTGTCGCTCTTCTGGCGCGCCCGCCGTGTGTCTCCCGGCGCCGCG
CTCTTGCTGCCCGTTTGCCGCGACCTGGCATCGGCCCTGCTGGAGTTTAGCTGGATCAAG
CAGCACGCCCAGAGCGAGGCAAGACATGGACTAGGGCAAACAAGTAGATTTGACAGCCGG
GTACTGCATCTCTGCCGCCGCCGGGGCCGCGGTGAGCCGTTGCAGTATGTCTTGGGGACA
CAGCCATTTGGGCCTCTCGACCTGCTGTGTCGACGGGGTGTATTGATACCAAGgtatttg
ctctccgtacattttatctcagttatctagtagtagagtaaggcgctgactggtagACCT
GAACCTGAGGCTTACTCTTTGTACCTGGCTGAAAAGCTTATAAAGGAAGCAAGAGCCTCC
AGGACAGCCGCAGTAAAGCCCGGCATTACAATATTGGATGCATGTACGGGCACAGGCTGT
ATTGCACTGCTTCTGTATGCACAGCTTAGAAAACATGTTGGTGTGCACGTTGTCGGTGTT
GATATTGCCAGCGAAGCCGTAAAGCTTGCACGGGATAATGCGACCAGAAATGGTCTCGAC
GGCATTGAAGAGGGAGCAAGCCTGTCGTTTGTGCAGTGCGACCTGTTTTCGGATGACTGG
TTGTCAGATCCCGCAGTGCAGCGTCTGATGACTTCAGGAAAAGGCCTCGACGTGCTCGTG
TCCAACCCGCCGTACATTTCCGTAGACGGATTTGCACGGGACACGGCACGCTCAGTGCGC
ATATTTGAGCCCAAGCTGGCCCAAGTCCCACTGGAAGGTGGCGAGGATGTGTTCTACCAC
AGACTACTAGAGCTGGCAGCTCAATTGAATGCACGCATTGTGCTGTGCGAGGTGGGCGAC
TTGGCCCAGGCAGAGCGAGTCGTGGCAGCAGCCTTGGGCAGAGATCAAGACAGAGAGACT
GGGCTGCTCGAAGTCGAGATCTGGGCAGACAGTCCCGACATACCTGCACATGAAGAGCGG
TCCGTTATAGTGCATGGCCAAAGTATACCCATACGTGGCAGTGGCCGCGGCCGTTCAGTA
TTTCTACGACGGAGGTAG
>OphioH327g0117
ATGGCTCTCTTAAATTCGAGGCTGGCGGGCCGCTGCATGTCATTACGGCAAGCAGCAGCA
TCACACACCCTACGAACGCCGCTGGCCCGAGCAGCCTGTTTCTCCTCGTCATCCTCGTCG
TCCTCTACCTCGTCATCCACAAACTCATCCTCGCCGCGGATATCTCATATATCTCACATC
ACACCTCTGCGGTTCAATTACTCTCAAAAGCGGCTTTATGCCGAGATCGCTCGTGCAAAG
CTTGACTTGCTAGCTATCGACACAAAATGGCAGGCCAAGTGGGCCGAGTCTACGCCTCCA
ACATCCTCCTCCTCCTCCTCTTCACCATCTACATCCTCCCGTCTACAATATGTCTTGCCC
ATGTTCCCATACCCCTCAGGAAACCTCCACCTCGGCCACCTCCGCGTCTACACAATCGCC
GATGTGACGGCCCGCTTCTTCCGTCTCCAGGGCCATGACGTCCTGCTGCCCATGGGCTGG
GACTCGTTTGGCCTGCCCGCCGAGAACGCCGCCATCCAGCGCGGCATCCACCCCGCCACA
TGGACGCGCGAAAATATCAAAAAGATGCGCGCCCAGCTCGACCGCATGAACGGCTCGTGG
GACTGGTCGCGGCAGATATCCACCTGCGAGCCTGAGTTCTACAAGCACACCCAGCGCCTC
TTCTTGCTTCTCCACAAGCAAGGGCTCGCCTACCAGGCCGAGGCCGAGGTCAACTACGAC
CCTGTCGACCAGACGGTTCTGGCCAACGAGCAGGTCGACGCCCAGGGCCGGTCGTGGCGG
TCGGGCGCCGTTGTCGAGAAGCGGCTGCTAAAGCAATGGTTCCTGCGCATCTCCGCCTAC
CGCGACGCCCTGCTGGACGACCTTGCCGAGCTCGAAAAGAACGACGCCTGGCCCGAGCGC
GTCATTGCAATGCAGCGCAACTGGCTCGGCAAGTCGACGGGCGCGCTCGTCAAGTTCCCG
CTGCTCGCATTCGGTCAGGATGTGCCCGTCAGTATTGAGGTCTACACTACGCGCATCGAC
ACGCTGCTGGGCGTGCAGTACATCGCCCTCGCCGCGTCGCACAAGATTGTGCAGAAGCTC
GCCGAGACCGATCCCGAACTGCGCGCGTTTCTCGATACGCTGCCGGGCCTGCCTCCGGAC
TCCAAGGTCGGCTACATGCTGCCCAACCTGCGCGCCATCAACCCGCTCGCGTACCACGAC
GCCACTCCCGAAGAGGCCAAGCAGTCGCTCCCCGTCTATGTCGCCCCCTATGTGCTGGGC
GACTACGGCGAGGGTGCCGTCATGGGCGTTCCCGGCCACGACGTGCGCGACCATGCGTTC
TGGAAGCAGCACCGCGCCAACGACCCTGTCCGTGTCGTCCTTGCCGCGACCGAGGACGAA
GCCACGACCGTCCTCGACATGAAGGAAGCCGGCGGAATCAAGATCCAGGTCAAGGCCGAA
GGCAGCGCCGTTGAGATTCCCAAGCCGGGCTCTGCATCGGCTTTCACGCCGCCCACTACG
CCTACTGCGGTGCCGTTTATCGGCCACGGCTACATGACGGCGCACAGCGGACCCTTCAAG
GGCCGCACTTCGCAAGACGCTGCGGCCATGCTGCTGTCCATGCTCGAGGCCGCCGACCTG
GCCAAGAGCACCGAGCGCTGGCGTCTGCGCGACTGGCTCGTCAGCCGCCAGCGGTACTGG
GGCGCGCCCATCCCCATTGTGCACTGCGACGACTGCGGCGCCGTGCCCGTGCCCGAGGCA
GACCTGCCCGTTGAGCTGCCCCATGTCGAGCACTTTGGCATCGGCAACCCGCTGGCCTCG
GCCGAAGAATGGGTCAACACGCCGTGCCCGTCGTGCCACAAGCCGGCCAAGCGCGACACC
GACACCATGGACACGTTTGTCGACTCCAGCTGGTACTACATGCGTTTCGTGGACGTGAAC
AATCCGGACGCGCCGTTCTCGGCTGCCGCCAGCGAAAACCTCCCAGTGGACATCTACATG
GGTGGTATCGAGCATGCCATTCTGCACTTGCTGTATGCGCGCTTCATCTACAAGTTCCTG
ATGCAGTCAGAGCTGGTGAAGCCTATTGAGGGCAAGGGGGAGGGCAAAATCTGGCCCGAA
ACCGAGACCGAAACCGAGCCCCGTTCTGAGACTGGGTCCGAAAGAGATATTCACGAACCA
TTTACACGCCTCATTACCCAGGGCATGGTGCACGGCAAGACCCTGGTCGATCCCGACACG
GGCCGCTTCCTAATGCCCGACGAGGTCGACGTCGCAAATCCGAATGCACCCCTTGTCAAG
GCCACGGGCAAGCCCGCCGCTACAACGTACGAGAAGATGAGCAAGTCCAAGCACAACGGC
GTCGACCCCATCGATATGATCTCGCAGTACGGCGCCGACGCGACGCGTGCGCACATGCTC
TTCCAAGCGCCTGTTGCCGACGTCCTGAACTGGGACGAGGAAAAGATCTCGGGTGTCACG
CGCTGGCTTGGCCGCGTCCACGATCTTGTCGCCGCCGTCCAGCCGTCGTCGTCGTCTTCT
GCTGAAAGCGTTGCCGAGTTTCTAAAGAAAGACCCATCAAACACGGATGCAGACGTCTGG
CGCGAGGTGCAGACGACCATTGCCTCGGTGGAAGCCTCATATACCCGCATCTACGCCATC
AACACGGTCGTGTCCGATCTGATGCGCCTGACCAACACGCTGCAGTCGTCCGCCAAGACC
TTGTCGCCCATTGTCATGCGCGAGTCGCTGTCGGTCCTGGCTCGTCTGCTGGCTCCCATC
ACGCCTGCGTTTGCCGAGGAGTGCTGGGCCACACTGTCGCCCGGTGCCAATCCTCTCTTC
AGCGGCAGCTCCGACAACATCTTCCCGGGCGTCGACGGATCGCTGGCGTGGCTCAAGCCG
CGCCTGCAAAACTGCGCTGTCCAGATCAACGGCAAGCTGCGGTGTGCCGTCGATATCCCA
CTGCCGCCGGCCGACCTCAAGGGTGACGAGCTGAGCGCCTGGCTGACCGATGCCATTCTT
GCCACGGAAGAGGGCAGTGCCCGGCTAACAGCTGGCGACAAGAATATCAAGGAGGCCAAG
AAGGCAATTGTTGTCAAGGGTGGCAAGCTCGTCAACTTTGTAATCTAG
>OphioH327g0118
ATGGCACCTCCTACAGAGACAGAGAGGAATGCCTTGATAGAGTCTCTTCTTGGCCAGCTT
GCCTCGACGCCGTTTGCCTGCACGTCTCTGCTCGAGCTGACCAACGGCACGACCAACTTT
GTCTTTCGCGGGAAACTGGAGAGGCCTTTCGATGGAGACGACGAGACAGTCCACACAGTC
ATTGTCAAGCATACGACTGGATATGCAGCGGTTAACAAGGGCTTTGCCATTGATGTGTCT
CGTTCTgtaagtgccgactgtcccatgatcatctacgcggatgctaactttaaactctat
agACATTCGAAGAGGCCATGCTGGATGCATTGAACAAATTCCAGCACAGCCCAAGCCAAG
AAGAAGATCCACGCTTTGCAGTCCAGGCCCCGGAATTGCTCTGGTTCGACCGCGAAACAA
ATACCCAGGTGCTGCAGGACTTTGCCCATGCCATCGACCTCAAGACATCTCTGCTCGAGT
CGGCGGCAGACAAGCAAAAGCGTCACCCTCTACAAGAGCAAAAGAATGCACACTCTATCG
GCTATGCTCTGGGAGAGTGGCTCCACTCATTCCATACCTGGACATCAGCACCGGAGCAGT
CCTTGCTGCGAGACACTATTGCTGCCAACGAGCCGATGCGCAAGCTCAAGCACCAGATCA
CGTACGATGCCCTTGTGCGCATTGTGTCGCAATTTGACGTGGTAGAGAGCGATCTGGCCG
TGTTGAAAGAAGTGCAGGCTGCAGCGGCCCAAGACTTTGCTAGTATACCAGATCCCTCAA
CGTCTGACAGCAACTGGGGAATCGTCCACGGCGACTTTTGGTCGGGCAACGTCCTCGTGC
CGTCCGACCTGACTGAGAGACGTCTGTTTGTCGTCGACTGGGAGTTTGCACAGCTGGGCC
ATCGCTCATACGATCTCGGCTAG
>OphioH327g0119
ATGGCTCCATACGCAAGCTTGCAGCAAAGCGCGCGCGACTCGCTAGAGCTCGCTTCCCTC
GCCAGCTCCAGCCAGCTCGACGTCGCATCCAATGCTGGCGCACACGGCAAACGCGGCGGC
CACGGCGGCAGTGGCGACGATCACGACTCCGACCTCTCTTCACGACCAAGCTTCTCGTCC
TCGCGCAAAGCATCTCTCGAACGCGACGATCCTCTCGACTTTGACAACCCAGCTGCAGCC
GGCGCAGGTCTGGGCAGCAGCCACCACGATGAAGAGTACGGCCGTCCAATACGATACGGC
CGCGGACGCACCTTTTCCGTCTCCTCGGGCTTTGATCTCGCCGCCAACCTGTTTCCCTTG
TCGTCCACAGCAGGCGCCGACGGGTATGCGCCACTAGGCGCGTCGGCGTCGGGCGGTGCA
TCGGGTGCGGGCCGCGGCGGCATTGGAGCATCGGCTGGCGGTGGCGGCGGTCTGCTCGGC
GCGGGCTCGCTGGAGCGGCACAAGACGCTGACGTATATGAACGGCCTGTCGCTGGTGGTT
GGCCTGATCATCGGCTCGGGCATCTTTTCGTCGCCGAGTCTGGTCAACACCAATGTGGGC
TCGCCCGGTGCGGCGCTGATCGTGTGGGTGATTGCGGGCATTCTGGCCTGGACGGGCGCG
TCGAGCTATGCCGAGCTGGGCGGTGCCATCCCGCTAAACGGCGGCTCGCAGGCGTACTTG
GCCAAGATCCTGGGCGAGGTGTTTGGCTTTTTGTTTACCTGGGTAGCCGTGCTCGTGCTG
AAGCCCGGCAGCGCGGCCATTATCTCGCTGATCATGGGCGAGTACCTTGTGCGCGCCGTC
GTCGGTGCCGACCCGGGCGCTGTCAACCCGTGGGTGAACAAGACGGCCGCGCTCGTCGGC
GTGATTGCCGTGACGGTGATGAACTGCATCTCTACAAAACTGGGTACGCGCGTCAACGAC
CTGCTCATGTTCCTCAAGTTTGTCGCGCTCGTCGGTGTCACCATTACGGGCATTGTCGTG
GCGGCCACGGGCTACTCGTACTCGGGCACGCCGAGCCTGGACTGGAAGTCGCACCCGTGG
TTTGACAACACCAACCTGGACGCCTCGGCCTGGGCGGTCGCACTGTATGCCGGTCTCTGG
GCCTTTGATGGCTGGGACAATACCAACTATGTTGTCGGCGAGTTCCGCAACCCGCGCCGC
GACCTGCCGCGCGTCATCCACACGGCCATGCCGCTCGTGATTGTGAGCTACGTGCTGGCC
AATGTGGCTTATTTCCTGGTGCTGTCGCTCGACGCCATCAACTCGACCAACACGGTCGCT
GTCGTCTTTGGCGCCAAGGTGTTTGGCCCCGTCGGCTCGCTCGTGTTTGCGCTCATTGTC
AGCGCCTCGTGCTTTGGCGCCCTCAACAGCTCGACCTTTACCAGCAGTCGGCTCGTGTAC
GTGGCCGGCCGCGAAGGCTACTTTCCCGAGATCTTTGGCCGTATCGGCCTGGGCGGCAGC
GGTGCTGGTGCTGGACACGGCGGTGCCGGCGGTGCCGGACCGGGCGGCGGTATGCGCATG
CGCATGTCCAACCAGAACTGGTTCGGCCGCCTGTTTTCGCGCCTCGTGGCTGACGAGGAT
ACCGGCCTGTTCTTCACGCCCATCTACGCGCTCGCGCTCAACTGCGTGCTGACGTGCGCC
TATGTCATGGTGGGCGAGTTCAGCACGCTGCTGACCTTTTACGGCGTCGCCGGCTACACG
TTCTACTTCTTGACCGTGCTGGGCCTAATCATTCTGCGCGTGCAGGAGCCCGACCTGGAG
CGGCCCTACAAGGCGTGGATATCGACACCCATCATTTTCTGTTGCGTGTCGCTCTTCCTG
TTGAGCCGGGCCGTGTTTGCGCAGCCGCTGGAGACGCTGGTGGTCGTGGGCTTTATTCTC
GCAGGCCTGCCTGTCTACTACTGGCGCGTGCGCAAGCAGCGGCGCAGCGGCGACAAGCAC
CGGGAGCTCGGCGACACGCCGTGGTGGAAGTTTTGGAAGCGGCGGTAG
>OphioH327g0120
ATGTCGGCTTCAGTCCGGCCGGCCTCGTTGGTTGCCCGCTCTCTTCGGCACTGTCTTCCA
TCCCACCTCGCGTCATCGTCAGCTTCATCGGCCTCAGCCCTGTCAGCCTTGGCATCACCG
TCACATGCTTTATTAGCAAGCAGAATAGCACAGACCGTCCGTCCGTCATCTACCAAGGCT
TCGCCCGCATCAAAACGCCCTCCACCGCCGCCGCCACCGTTCCCTACTGTCGCAGCCTGT
CCGTCGCCAACATGTGCCTGCGAGCCCATGCCCGAGCTGCCAGAGGGCCTGCCCATTGAC
TACAAGGCACCCCTGAACGGGCTCATTTCTGCCTACAACGAGCAGGTCCTCGTGTGCACT
GGCCATGCCGACTGGCCGTCCAAGATTGAAGAGGAAAACAGCGGCGACAACCTCGCGGCC
GACCTCAAGGAGCTGTTTGGCCGCGGCGGCAAATACTCGGATgtaggtctatttctattt
ctatttcttcatctactctatgattctaactacaaagCCCTTTCACAATGTATCTGTCTT
GAACTCGTCGTTCCCCGCATCGCCGCCGTTGTACCCGGGCCTGCAGTCGTCATCGGTCTA
CCTGCTGCCCAGCTTCACCTATGTGCCCCTGCTGCCGCGCGTGTCGTTTGACGCCGTCGA
GGCCCTGGCCAAGGGGTTCCTGCTGCCCGAGAAGCTGCACAAGGCCCACGATGGCCTGCT
GTCGCCCGTGCACAGAGACAGACTGACGCGCAAGGCGCCATTCCAGGGCCTGCTGCCGCA
CGTGCGGCCGGTGACGGACATTCTCGTGCTCATCTGCGGCCACGGCGGACGGGATGCACG
ATGCGGCATTCTCGGGCCCGTTCTGGAGACTGCTTTTGAGGGCCAGCTCGAGCGCGCCGG
CGTTTCTGTGCAGCGCGGGCCGATAGAGGTCGGACCGGGTGCGGCACGGCTGGCAGACGG
GTCTGACAAAAACAAAAACAAAAACACAAACAAAAACACAGACGCAGAGTCGGGCCAGTC
GGTGGTCCTAGACAACGAGAGGACGGCCCGCATCGGCATGATCTCGCACATTGGAGGGCA
CAAGTTTGCAGGCAATGTGATTATCTACCTGCCGCCCAACCTGACCAAGGCCGACGGAAG
TGCACACCCTCTGGCTGGCTACGGCATATGGTACGGCCGCATCGCGCCGCAGCACGTCGA
GGGCATTGTCAAGGAGACGGTGTTGGACGGCCGGGTCGTTACAGGCCACTTCCGCGGCGG
CATCAGTCCAGACCGGAGGATTGTGCGGTTATAG
>OphioH327g0121
ATGAGACCATCGCTTACACCAAACTGTCTGGGCTCTCCAGCAAAGTCTCTGGCGTCGTTG
ACAGCTGTCGTGCCGCGCCGTCTCCCGTCTCGTGCCCAGCCTCGTCTTCCTCTTCGTCCT
CCACCCGCAGCCTCGTCATGTCACGTAGCTCGCCGTCACTTCTCAACATCACATCAACGA
TGCTCAGACCGCAAGGAAAATAAAGAAGTTGGCAGTCCCGAAAATAATGACCCCGAACAG
GCGCCGCGCAAGAGAAAGAGCCGCCGCAGCGTCTGGATCGCATCCACTGCTCTGCTCGTT
GCCGGCTACTACTGGGCAGCGTCCGACGCGGCATCCGACGCCCAGCTGCCCGATGACGGC
TCTAGCAACCACCGCGCCGGCAGCAGTCTCAACCGGGAAACCTTTGTGCCGTTTCAGGTC
GTCGCGCGCGAGACCGTGTCGCCCACGGCGTTTGTGCTGACACTGCGTCTGCCGCGGGTT
GCAACGCCTGAGAGCCGTGCAGCTACGCGGCAGCTCATCGACAAGGCATGGCAGCACGGC
CTGTGGTCGATTGAAGTGAAGCAGCCGCAGCTGCAGATTGCGCGCGACTATACGCCTCTG
CCAGATGTCGAGATCTCTAAGCAGACGTCTGCCAACGATGACGTCGAGATTCGCATCTTT
GTGCGGACGGTCCCGGGCGGTGAGGTGTCACGGTACCTTTCGCAGCGCGTCGTCGGATCG
ACCATTGATGTGCGCGGGCCGAGGCTGAGCTTTGATGTAGCGTCAAGGCTGGCTTCTCGA
ACTACCAAAGCCGGTGTCGCCGAGACACCCGACAATGATCAAAAGAAGGTCGTCATCCTC
GCGGGCGGCACGGGCATTGCCACTGCACTCCAGGCGGCATCGTCCGTGCTCTCTACAACA
CCGCCAACGATCTCGCTGCCGGTGACGATCTTGTGGGCGAACCGCTTGGGCCAGGACAGT
GTCGGCCTCGAAGGCAGCGGTGACGCATTGCTGGCGAACCCTGTCGTCCGGGACTTGCGC
GCCCTGCAGACACGCTACGGTGCCGAGCGCGTGCGTATTCTGAGCTACGTCGACGCAAAC
CAGACATTTATTAACGAGGGCGACGTGCACAAGTTTGTGAGTGGTGCTCGGCAACAGCAT
GGCTGGATGTCGTACCTGTGGCCGTTTGGGTCATCATCGTCGTCGTTGTCGTCGGCATCA
GTATCAACACTGCCAGTATCACCACCATCGGCATCGGCCGCGGCATCAGCACAGCCCTGT
GTCTACCACTCGAAAAAGACGCTCGAGAGACTCGAGTCTGATCCAGAGTATGGCTCAGCA
AGGGCCTACTGTCTGTGCAAGAACGTCTCAGACTCAGACAAGATCACCGCACCCTCGCCG
CAAGGATCAAATCTGGTTCTCGTGTCTGGACCTGATGGCTTTGTGTCGGCCTGGGCAGGC
CCCAAGACGTGGGCGGCCGGACTGGAGCGGCAGGGACCAGTCGGTGGTATCCTTGGAAAG
ATGGCAGCAAAGGATGCCAAGCTTGCAAAGTGGCAAGTCCTCAAGCTATAG
>OphioH327g0122
ATGGCGTCTTCCAACGCCATTGACACGCTGGTGCGCCAGCTGTCTACTGCCGACCTCATT
GCCAGCCAGAAGCTCGAAGCTGCCCTCACCCTACGCGACATCCTCGACCACTACACCACT
GGCCCCATCTATCCCCAGTTCCTCAAGAAGGTTCTGCCCTCGATATTTGCCATCCTGCGA
GAACCGCCCAGCTTCCAGAGCCAGTCGCCAGAACAGgtgagtacacgtgctatttatttt
tgatttgagttttgttaatgctaactgtcccagAAACTACGGCACTGTCTCCTCGAAATC
ATCCATCGTTTTCCGTCGATACCGTCTCCCGCGGAACCCTTTGAACCATATGCCCAGGAA
ACCATCGACTTGCTTTCGCACATCATTAAGACGGACAACGAAGACAATGCCTGCTTGTGT
ATCAAGACCGCCTGCGACATCCTACGCCACCAGGTCAAGGTCTGCGGCGACAAGGCTAAA
GGCTTCCTCGAGCTCGTCCAGACCCTCTTTGACCAGACAGAGCACATCGTCAAGGAGCAG
CTCGACAAGCAGTCTGGCGATGCTTCGACTTCTCTCGCACCCACCTCTGCAGACCCGGCC
GCCATCGGCCCCTCGACTCCAGGGCCACCACACCCCCCAGGCTCGCCTGTGGCTGGCGCT
TCCGTCGAGGTCGACCGCCCGCTCCTCCGCGGCATGCAGTCCTTCAAAGTCATTGCAGAG
TGCCCTATTATTGTTGTTAGCATCTTTCAGATGTACCGCTCGCTGCACAACATCAAGACC
TTTATCCCTGTCATCAAAAGTGTCCTGAGCTGTCACCCCGCCGCTCAGGATCGGGCACAC
CGTGAGGCTAGCGAGCGCGGCACCTCCTTCTTTGGCATGAGCCCTCGCATCCGCAACAAG
ACCAGCTACGGCGACTTTATCACTCTCCAAGTGAAGATGATGAGCTTTTTGGCCTATGCC
CTGCGCCAACACGCCGAGCACATGAACGACTACCTGCCCCTACTTCCAGCAACCATTGTC
CGTCTGCTCCAAGACTGTCCACGTGACAAGGCCGCTGCTCGTAAGGAACTTATTGTTGCT
ATCCGCCACATTATTAACTTTAATTACCGTCGGATTTTTGTCGATGTAATTGACCAGTTC
CTCGACGAGCGTACCCTGATGGGCGATGGCCTCACTGTCCACGAGACCATGCGGCCATTG
GCATACAGCATGCTTGCTGACCTCATTCACCACGTGCGCGACCACCTCAAGCCGCCTATC
ATCCGCAAGACAGTCGCTATCTACACCCGTAATTTGCTCGACGACTTCCCCGGCACCAGC
TTCCAGACCATGAGTGCTAAGCTGCTCCTCAACATGGCCGAGTGCATTGCCAAGATGGAG
GACAAGGTCGAGGCCCGTTACCTCCTCGTCACCATCCTCAACGCTATTGCCGACAAGTTT
GCATCCATGAACCGCCAGTACAACAACGCCGTCAAGCTGTCCGAGGAGGTGCGTGTTCAG
CAGGCCGCCCAGCAGCGCAAGGCTGCCACATCCCCCACTGCCCTCGGCACTGCTGCCTTC
TCCGAGACGTACCTGGCCGACGCGAAGCCAGAGTGGGACGAGATCGACATCTTTACTTCC
GCCATGCCCATTAAGCTGATCAACGCCCGTGAGCGCGGCCATGACCCCGTCGTCGACAAC
AAGTTCCTTTTCAAGACCCTCATGCACGGTCTGCGGAATACCGTCTTCCAGCTACGTGCA
TGCACACCCGTGCCGCATTTCGATCACGAGCCAGCTGGCTGGACCGAAGTCGCCAGCGGT
TTCAACGCCGAGGAAGTTCAGGTCATTGTCAAGCTCTTCCGCGAGGGTATCCGCGTCTTC
CGCTACTACGAGGTGGTCGAGAAGGACAAGCCTTCGACGGAGGCGCACTACGCGTCTACC
GTTGAGTACATGGCCAACCTCTACATGACATCCAGCAGCAAGGAAGAGAAGGATCTCCTC
GAGATGTTTGCCACCGTCTTCCACGTCATCGACCCGGCCACTTTCAACGAGATCTTTGAG
CGCCAGGTCCCCTATCTGTTCGAGATGACCCTCGAGCACCCGGGCCTGCTGCATATTCCC
CAGTTCTTCCTCGCCAGCGAGGTCACATCGCCCACATTTTGTGGAATGCTCCTGCGCTTC
CTCATGAACCATATTGAAGAGGTTGGCCTGGCCGATGTGAAAAAAGCATCAGTCTTACTG
CGAATGTTCAAGCTGGCTTTTATGGCTGTCACACTATTTGCGTCCCAGAATGAGCAGATT
CTGCTACCGTACGTCGTCGATATTATCAGCAAGTCGGTAGAGTTGTCAACGCGTGCAGAA
GAGCCCATGAACTACTTTTTCCTTCTCCGGTCGCTGTTTCGCAGCATTGGCGGTGGCAAG
TTTGAGCAGCTCTACAAACAGATCCTGCCCCTCCTCGAGATGCTCCTCGATGTTCTCAAC
AATCTCCTCATGGCTGCGCGTAAGCCATCTGAGCGCGACCTATACGTCGAGCTGTGCCTC
ACTGTTCCTGCTAGACTGAGTAATCTGCTTCCTCACCTAAATTTTCTAATGCGCCCGCTT
GTGGCCGCGCTCCGTGCTGGCTCCGAGATGGTGGGCCAGGGTCTCAGAACCCTGGAGCTG
TGCGTGGACAACCTGACAGCAGAGTACTTGGACCCTCTCATGGCGCCCGTCCTCGACGAG
CTCATGCCCGCCCTCTATGAGCAGCTGCGTCCCCACCCCTACAGCCACTTTCATGCCCAC
ACCGCCATGCGGATTTTGGGCAAGCTAGGCGGCCGCAACCGCAAGCATATGACGGACCAC
CTGCCGCTTACTTTCAAGCAGTACATTGACGACACTCCTAGCTTTGATGTGCGCCTCGTT
GGCTCTAAGAGAGACCGCGGCTTCAATGCCGATCTGGGTCTGGAACTCGCACTGCAAAAG
ATCATGGACGTATCTAGCAAGCCTGTTAAGGGCCCCATCCCCAAGCAGTCCGACGCCTAC
TACAAGAAGCAGGCCCTGCAGATGATCAAGGCGCAGGTCAAGATCCGCATCGGCTACGAC
AGCCACGTCCCCGATGATCTGGGCCGGCTTGTCCGTCTGCAGGCACAGGATCTAGTGGCA
TCCAAGTTTGATGTTGATCTCGGCGTCTTTGAGGAAATCCACCGCGACCGCTCCGTGACT
AAGAAGCGCGAGTGTGAAGAGATGCTGACACGCCTTCTCAAGGCCTTGTTCTATGCTGTC
TCCATTCCGGAGCTTAGCAAGGACGCAGACGAGTTCTTGATGAACATTTGTCGCCATTTC
ATCGTCCTCGATGTAGGCCGCACCCTCATTGAGAAGAAGAAGGAGAGCATGAGCTTTAAC
GCCAAGACCGGCGAGGGCCCGCTTGTCCTTGACTCGCACATCCTTGCTGATGCTATTCTC
GAGTCGCTGGCCTCGATGCAGCTCGAGGTCCGCGAGGCTGCCCAGCGCGCTATGCGCGTC
ATGTTCGACACGGCAGCCACTGTCTTTGGATCTGAAGAGCATGTCCACCAGCTCCAGTTC
TTTGGCCACCTTGCTTCTACCTTTACGCACGGCTGCTATGTTGAGGAGTGGTTCCTCAAG
ACTGGTGCCTGCCTGGGTATCAACACACTCCTGACAAGCGTCAATCTTGGTGATGAATGG
GTCGGAAAGCTGCAGATGGAGCTTATCCGCAGCTTGCTTTTTGTCATCAAGGATATGCCG
CCAGACCTGCCCGACACAACACGATGCTTGGCCCAGACGACACTCGAGGTGCTGCTTGAC
CGCGTTACCAAGGGCCTGACCAAGGAAGATGCTATTCCCGACAAGGACCAGCAGCAGGTA
CAGGCTGACAAAAGATTGTCGCAGACACCCCAGTCGACCCCTGTGCCTACTGGTACCGGC
GAGGCACCCACCTCTGCCGTTGCTACTGCCGCTGCGTCCGAAAAGGCTGCCCAGAAGAGC
CCCAATGCCCGCCGGTTCCCGGCGATGTGCCTGCTCCTGGCCATGGAGCTGTCCCACATG
AACAAGCATGTCCGCAGCACGGTGAAGCGCGCTCTGGACCAGATTGCCAAGTCTGCCAAT
GCGCAGGTTTGGGAGATTATCGAGTGCCATAAAGAGCGTCTTCTGTCGCCTCTTTTCCAG
AAGCCGCTCAGAGCCCTACCTTTTGCTACCCAGATCGGCGATATTGACGCTCTCACCTAC
TTCTTGACCATCAAGCCCGACTTTGTCACGATTGACGACAATGTCGACCGTCTGCTGCTC
GAGACGTTGGCCCTGTCCGAGGCTAGTGATGAGTCTCTCGCCGGCAAGTCGGCCGAGTTC
CGCACGCATAACTACATTGTAGAGCTCCGCGTTGCCTGCATCAAGATCCTTAGTACTGCC
ATGGGCTTTGATGACTTTCAGAAGAACAAGGAGAACAAACCAAGCGTTGCTAGATCCAAA
ATTGTGTCCATGTTCTTTAACAGTCTCTATACGGAGTCCCAGCCTACTGTCGAGGCTGCC
AATGAGGCACTCAAGCGCGTGCTGATGTATACCATCAAGTTGCCCAAGGATCTGCTTCAG
CAAGGCCTGCGACCTGTCCTAGCTAGTCTACAAGATGCTAAGCGCCTTACACCACCCAAT
CTCGACAATCTGGCACTCTTGCTTCGTCTTCTGACGAACTACTTCAAGGTCGAGATTGGG
TCTCGACTGCTTGATCATGTCAACAAGCTGGCCATTCCTGGCGAGATTCAGCAAATCTCG
TTTATTCTCTTTGAGCAGAGCCTGTTGATGAAGACGATTGTGGGCGTCTTTGGCATCTTT
CCTCTTTTGCCGGAGGCCGCGCGCATGTACAAGGAGCGCATCATTGATGCCGTTCTTGAC
CTGGAGGACAAGCTTCGCCGCACCCACCACAGCCCTCTGCGTGCTCCCGTCTACAAGTAC
CTGAACCGGTACCCTGAGGATTGCTGCGGCCTTCTTATCGAACGTATCGAAGACCAACGC
TACAGCCGCTTCCTTGCACAGGCTCTCCAGGATCCCGAGGGCACACCTATCCGGGACTAC
TGCAATGACCACGTCGGCCAGCTGATCGAGACGTACAACACTGTTTTCGCTGCGAAGCGC
GAGACCCAGTATGTTACGCTTGTTAACACTGTCCACGTTCTTTACTCCTTGTGCCTCGGT
GGCGGCAAGTCTGTCACCTGGATGGAGAAGAAGGAAAACCTGACCTGGCTCAAGAGCGTG
GCCAAGACGCTCGAAGAGACCCTGCGCCAGAACTTGTACCCTCCCAATCTGCGCCTTGCT
GCTAACCAGGCGGCCGAGCAGCTCATGTTTATCCTCACAAAGTATCTCGATCTGCACCCC
GACGATACGGACATGCTCCTGAGCCTGGTCGAGTGTGTCACATCCGAGGAGCTGCGTTCT
ACTCCCGAGTTCCATCTTCACATATACGACAAGATTGTGCGCAACGAGTCTGTGGACTAC
TGCAAGTCGATTGTCCTGCGCTGTCTCGAGGTCTATGCTGGCAAGAAGGCTTCTCACAAG
GCCAAATCTTTCCTGCTGCACAACATTGTCAACCCCATTGTCGCCATGGATATTATGCGC
CACTGGGACCGCCTCGGAGACAAGGACAAGGACAAGGGCTCGCCGCTACTCGTTGACAAG
CAGATCATCGAGTCCATCAGCGCCAAGATCTGGAAGCCCAACATGGTCGATAACCAAGAA
GATGTCACAGGCCCACAGGCCGGTGGTGTTGACTACACGCGCATGGAGGTCATGCAGCTT
ACTGCGATGCTCGTCAAGTACCACCATGTCATCCTGCAAGACTTGCGAAAGGACATCATC
AAGTTTGGCTGGACATACATTCGCAACGACGACACCATGAACAAGAACGCTGCGTATGTT
GTGCTCGGCTACTTCATTGCCCACTACGATACACCCGTCAAGATTGTCTCTCAGGTGTAC
TACTCGCTGCTCAAGACGAACCAGAGCGAGGGCCGTGCGCTGGTCAGCCAGGCACTTGAG
CTCATTGCGCCCGTTTTGCCAAAGCGTTTCAACTACAAGCCCGGTGACCGTAACGCCGTC
TGGGCTAGTGCTCCGCGCCGCATCCTTGCCGAGGAGAGCCACAACGCGCAGCAGACGACA
AGCATCTTCCAGTTCCTTGTCCGCCACCCCGACCTGTTCTACGAGTCGCGCGACAAGTTC
ACCATGCTCATTATCATGTCTCTTCAGCGTGTTGCTAGCCCGGCTAATGCCTCCAGCGAG
AGCAAGCGTCTCGCACTGAACCTGATGTGGCTGATCTGGCAGTGGGAGTACCGCCGCGTT
GAGGGCAAGCCGATCGAAGAAGGGTTTTCCATCACCAACGGCAATAATGCCGGAAGCGGT
ACTGGTTCTCCCGCAGCTCTGCGTTCCATGTCAGAGTCGCCGCTGTCGCGCAGGCACAAG
GTTGAAGGCGAGGATGACTCTTCTGCATCACCGGCTGTTGGTGCGCAGTCTGCTGCTCCG
GTCAAGGAGTTTCAGGTTCCCGCCCCTGGTCGTCAGAAGATGCTGCGTTTCCTTGTTAAG
TTCATCGCACAGCTCAACGAGAAGTACGACCTGCCCTCATCAAAGCCCAAGGATCCGAGT
GCCGTTGCCTTGCTTTCGCCCAACCCGTGGAGCGACATGTGCAAGCGGTCCATGGCCCTA
CTCTTCAACTTGCTGCAGCCTCGTTACTGGGGTGTCCAGGACGTGGATGTGCAGTCCAAC
GCCACCGACGTCGTGCTCGCGAGTGACAAGACGTCGCAGGCCCTGGCTGTTGACCAGCCA
GACAAGGAGCCCGGCGATGAGAAGTTTATCAACAACATCATCAACATGCTGCAAGTCGTG
CGCGTGATCCTCAACTTCCAGACCGACGAGTGGATCCTCGACAACATTGAAGCCATCCAG
AAGATCCTCGAGAAGAGCCTCAGATCTGACAATCCCGAGGTGCAAGACTGCCTCCACTCG
GTGACTGCAGAGTATGATGACGGCCGCCAGCTCAAGTCCATCATTGGCCGCGTGCTCGAG
ACCGTTCCCGAAGACGTGCAAATGGAGGACGCCGACGCCGAGGGCGAGACCGAGACCCAG
CAGCCTTCTGAGTTTGTGACATTCCTGTCCAACATTGCTACCGAGACCCTAAGCGCCAAC
AACTACATGGCCGGTATCAACATTCTGTGGTCCCTTTCCGCCCGCCGGCCCACGGCCATA
GACCCGCATATTCAGGCCATCCTCAAGGCTCTGCAGCACAAGCTTGGCCGCGAGCACCTT
GCGCACTACTCCTACCTTGCGATTATCGCTAGCAACCCGCATGCCCGCACAGCGCACCTT
CAGCAAGACCCGGCCGCCGCCGCCGCCGAGATGACTCCCTACAATCTTGAGATTCAGACA
GGTCTCATTATCAAGGCCATCGACGTTGCCGCCAAGCGCATCGAGACACTGGGAGACAAC
AGACGTCCATTCCTCAGTGTGCTGGCTAATTTGGTCGAGAAATCGCTTCATATTGGGCTT
TGCACCAAGATCCTTGACATGGTTGAGGGCTGGGTCTTCAAGTCGGAAGGCACGTGGCCT
ACTCTTAAGGAGAAGACTGCAGTCCTACACAAGATGCTTGGCTTTGAACACCGCACAGAT
CTCACCATGCTGCAAAAGTTCCTCGACCTTGTCATACGCATTTATGAGGATCCTCGGATA
GCACGCACTGAGATTACCGTTCGTCTCGAGCACGCTTTCCTCATCGGCACACGCGCACAG
GACGTTGAGACCCGTAACCGCTTCCTTACGGTCTTTAGCCGTAGCTTGTCGAAGTCTGCC
AGTGACCGTCTCATGTTTGTCATCACCGACCAGAACTGGGAGACGCTCTCAGACACGTTC
TGGCTGTCACAGGCGTCACATCTTCTCATGGGCGCCATCGAGATGAACACGGTCGCACAA
CTGCACTCTGATGATACCCGAATCCAAACCCTGTCACAACTGTATGGTATCTACAGCAAT
GATAACCGCGAGCCAGAGCTCATGGTGGACGACAAGTACGAGGCATTAATTATGGGCCTC
CGCAAGCACATTGCTAGCCTGGCCGACGTCAAGGTTCGTGACCTGTTGGAGCCGCTTATG
CAGCTGCAGCACACAGACAGCAACACTGCCAATGAGCTTTGGGTGACTCTCTTCCCGCTC
TTCTGGGGCGCAACTACCAAGGAGGACCGGCCCGAGCTTGAGCGAGGTCTGGTGGGACTT
CTTACCAAGGACTACCACCACCGCCAGATGGACAAGCGCCCCAATGTTGTCCAGGCTCTA
CTTGCCGGCTCTTCCAAGGCCTGGCCCGACTGCAAGATCCCACCCCATGTCATGAAGCAC
CTCGCGCGCGTGTTTGACGTGTGGTACGTGGCCCTCACCCAGCTAGAGCGGTCGGCTATT
TTCCCCGAGGTGGCTTCCCAGCGCGTGCGGGAGAGTAATCTGGATGCCCTTGTAGAGCTG
TACGCGGATCTCAAGGAGGAGGATCTCTTTTATGGTACATGGCGTCGCCGTTGCCGTTTC
CTCGAGACCAACTCTGGTCTGTCGTACGAGCAGAATGGCATGTGGGACAAGGCCCAGCGG
ATGTATGAGGCGGCTCAGGTGAAGGCGCGGACTAGTGTTATCCCCTTTTCGCAAGCCGAG
TACATGCTGTGGGAGGATCACTGGGTGATTTGCGCACAGAAGCTCCAACAGTGGGACATT
CTCCAAGAGTTTGCAAAGCATGAGAACTTCCAGGACCTGCTCCTTGAGTGCGCATGGCGT
AACATCGACATGTGGCAGGACGATACTAGCCGCGAGCAGCTGGATGGTCTGATCAAGGGT
GTCATGGACGCACCGACACCCCGGCGCACATTCTTCCAAGCATTCATGAGCTTGATCCGT
TTCCACAAGAAGGAGGACACTGTGCAGGATTTCAACAGGTCGACCGACGAGGCCATCCAA
CTCTCTATCAGAAAGTGGCACCAGCTTCCTCGCCGCTTGACCAATGCCCACATCCCTCTC
ATGCAGCAGTTCCAGCTCATGGTTGAGATCCACGACGCCTCGATCATCTGCAACAGCCTG
TCCACAACGACCCAGGCTAACCTCGACACCAAGTCAGCTGAGCTTAAGCTTCTTTTGGGC
TCATGGAGAGACCGGCTGCCAAACATGTGGGATGACATTCTCGCCTGGCAAGATCTTGTC
ACTTGGCGTCAGCACATTTTCAACCTCATCAACAAGAAATACCTGGAAATCCTTCAGCCT
CAGCAGAATGGCCAACCTCCTGCTGGATCCTCGTTCGCATATCGTGGTTTCCACGAGACC
GCCTGGATAATTAACCGTTTCGCGCATGTGGCTCGTAAGCATGGCCTATCCGAAGTGTGT
ATCAACCAGCTGGGCCGTATCTACACCTTGCCAAACATTGAGATTCAGGAAGCCTTCCTC
AAGCTTAGAGAACAGGCAAAGTGCCACTTCCAGAACCCCGATGAGCTCACCAACGGTCTG
GATGTGATCAACAACACCAACCTCAACTACTTCAACCAGCAGCAAAAGGCCGAGTTCTAT
ACGCTAAAGGgtatgttccttgaacgtcttagtcagaaggaagaggcaaacactgcgttc
ggcacggctctttactatgacatcacaacagCTAAGGCCTGGGCTGAATGGGGATTCTTC
AACGATCGCATGTTCCAGGCCGAGCCTACCAACCACACCGTGGGCCGCCAAGCTCTTACA
TGCTACCTGCAAGCTGCAGCCAGCTACAAGAATGCCAAGGCACGCAAGCTCATTGCGCGC
ATCCTGTGGCTGCTCAGCCTTGACGACGCAAGCGGTACAATTGCCGGTGGATTTGATGAC
TTTAAGGGGGAGATCTCGACGTGGTACTGGATCAATTTCATTCCTCAGCTTCTATCCAGT
CTGTCCTACCGGGAGGCTGTCCGCACTCACGACATCCTGCTAAAGATCGCCAAGACATAT
CCCCAAGCTCTGTACTTTGTTCTGCGGACTAGTCGCGACGACATGCAGGCTCACAAGAAG
ACACAGGATGCACGTGAACAAAAGGCGATGCAACTCGCGATGCAGCAGGCTGCAGCCGCC
CAGAACCGCAAGGACAGCAACGCGCCATCCAAGACCGCATCCCAGTCACCCCAGTTGCAG
ACCAAGCCCACGCCCCAGGCAGGCGTCAAGATGGAGCCGGGCGTATCGCGGCCTGGCACT
GCCAATGGTGCCAATGGTGCCAATGGTGCTGAAGGCACCCCTACCCTAGTAGCTGCAGCG
GTTCCCAGTGCCTCTGGCACTCCCGCCCCTGCGGGCGCGACACCAGCACTTGCATCTGCT
ACCGGAACTCCTGTGCCCGTCAAAGCACCGGCCACTGCTGCGAGCAACAATACCACGCCA
GCTCCTGGCGCTCAGAGTACGCCAACTCCAGGCGCAGCTGGATCAACTCCTGCTATCGGC
ACATCTCCAGCTCCTGGACGAGCCAATCCTGCCACGGCAGCAGCAGCAGCAGCTAGCGGG
ATCGGCAACAGGAGTAACAAGAAACACCCTGGAGACTACATGGAGGAGATTCTCGTAGTG
CTCAAGTCATCCTTCCCTCTCCTAGCCCTTTCCATGGAAACGATTATCGATCAGATCCAG
AAGCACCTCAAGTGCCCGCCAGACGAAGATGCCTACCGCCTTATTGTGGCGCTGCTCAAC
GACGCAATGTCGTATATTAGCCGCTCACCTGCATCATACAGCCGCGATGTCAAGTTGCCC
GCTACGACCGAGTCCAACATTACACGATTTGCCGAGACTGTCCTCCCCACTCACATTCGA
CCCATGTTTGAGGCTGAATTTGTCGCTGTTCGTCCTACCATGTACGAATACATCCAGAAC
CTTCGTCAATGGCGGAACAAGTTCGAGGACAAGCTTGATCGTAGAACCACCCGGCTGCCT
TTAGAACAGATGTCGCCCCATTTGTGCGAGTTCCGCTACTCCAAGTTTGATGATATCGAG
ATCCCTGGCCAGTACTTGCAACTGAAGGACAAGAACTCGGACTTTATCCGCATTGATCGC
TTCATTCCTCAGGTGGAACTTGTCCGCACTGTTGGTGTGTCCCACAGACTCATCCGCATT
CGTGGCCATGATGGCAGCATGCATCCTTTCTCCGTGCAGCAGCCGACTGCTAGAAACTGC
AGACGCGAGGAGCGCGCTCTGCAGCTGTTCCGCCAGCTCAACCAGCGCTTGAACCATAAG
AAGGAGAGCCGGCGTCGCGATCTGCAATTCACAATGCCACTTGTGGTGCCTGTTGCCCAG
CACATCCGCCTGGTCCAGGACGATCCGACCTATGTCTCGATGCAAACCATCTACGAAGAG
CACTGCCGTGAGAACAAGTTCTCCAAGGACGACGCAGCAATCCATACGATGGAAAAGCTT
GCTGGACTCATTGATCCCAAGGCAAAGCAAAACGACGCGCAAGTCATGTCTGCTCGGTCA
GAGGTATTCGAAGCTATCCAGGCTCGCCTGGTGCCCAACACAGTGCTCATGAACTACTTT
CAGCGCACGTTCCCCGACTTTGGCGACTACTTCTTGTTCCGTCGCCGCTTTGCCTACCAA
TACGCTGCGACAACCTTTATGTCGTACATTCTGTGCGCCGACAAGCGGTACCCACACAAG
ATAAACATCAGCCGGGGCACGGGTAACGTTTGGTCTGTCGAGCTTATGCCGTTCATGCCG
ATGAACCAGCCCTACTTCAAGAACCCAGAGCCGGTGCCTTTCCGTCTGACACCCAACTTA
CACTCGCTGATGGGCCCACTGGCTGTCGAGGGCATCTACAGCTCATCGATTATGGCCATA
GCACGCTGCCTGGCCGATTCTGAGCAGGAACTGTCATATGCACTGACCCTATTCGTGCGT
GATGAGATGATCTACTGGTTCACGAGCAACAGACATGCTCAACAGATGACCGAAGAGAAG
CTGCGGCGGTCCGTGCTGGCCAACGTCGACCTGGTCGCCAAGCGGGCGGCCAGTCTGGCG
CACACGCCCACTGGAAACCTGCCAGCGTACCAGACAGTCATTGACCTGATCGCAAAGGCT
ACGAACCCAGTCAACCTCGCCATGTGTGATGTGCTCTGGATGGCCTTCCTCTAA
>OphioH327g0123
ATGATTGCCTACATCTTCACCATCCTCTTCGTGGCTGTCGCCAACGCCCACATGATCCTG
AGCAACCCCGTCCCCTACTCTTCGCCCCAGGTCATCAGCTCCCCCCTCAGCGCCGACGGC
TCCAACTTCCCTTGCCAGCTGTCTGCCGGCCAGTCTCTGGTCTCCGGCTCTGCCTCCAAC
ACTTTCGCCCTCGGCTCTGAGCAGAAGCTCGCTTTTACTGGCTCTGCCGTTCACGGCGGT
GGCTCGTGCCAGGTCTCCATCACCTACGACAAGAACCCCAGCGCCTCTAGCACTTGGAAG
GTCATCCAGTCCATTGTCGGTGGCTGTCCCGCCCAGGACCAGGCCGGCAACATGGGCGAC
AACGCCGCTGCCGTCGACCCTTACACCTACAACTTCACCGTCCCCGACAACATCCCCACT
GGCGACGTCACCCTCGCCTGGACCTGGTTTAACAAGATTGGCAACCGCGAAATGTACATG
AACTGCGCTCCCGTCACCCTCACTGGCACCTCTGGCAGCACCTCCAACTTTGACAGCCTG
CCCGACATGTTTGTCGCCAACATCGACAACGGCTGCACCACTGCCGACAGCACCGACCTC
GTCTTCCCCGACCCCGGTGAGGCTGTCGTCTCGCTCAACGGTGCCACCACTGCTTTCGCC
TCGCCCGTCGGCTCGTGCCAGGTCGCCACTGGCGCTGCCACCCAGGCCACGTCTGCTGCT
GCTACTTACGCCACCTCGACTGCCGCCGCTGCCGCCGGTACTACTTCTGCTGCCGCTACC
AACGGTGGTGCTGCCATCTCGGGCGGTATCTTTATCACTGTCTCCGCCGGCGGTGCCGCT
GCCACCTCGACGCCTGCTGCCGCTGTCACCACTTCGGCCCCTGCTGTGGCCGCTACCTCG
GCTCCCGCTGTTGTCCCTACCTCGGCTGCTGCTGCTGCTGGCACTACTACCTCTACCACT
GCCGCTGCCGCTGCCACCACTTCTGCCGCCAACACCGGCTCTGCCTCTTCCGGTACCACT
GGTACTCTCGAGACTGCCGGCGCTGCCTGCTCGCCCGAGGGCACCTGGAACTGCTTGGGC
TCGTCCTACCAGCAGTGCGCCAGCGGTGTCTGGTCCGTCGAGATGCAGATGGCTGCCGGC
ACCTCATGCACAGGCGGCCAGGGCTCTACCATCAACGTGGTTGCTTCCAGCAGAAAGCAC
CGCCGCCACGCCGCCCGCCACGCCGCCCGCATGGGCGCGCGCATGGCTCCCCGGGTTCCC
CGCCAGAAGCAGTAG
>OphioH327g0124
ATGGCTTCCAACGGAACTCCCCTGGCCCAGGGTGAGCAAGTCCCTGTCTCAGCTGCTGCA
GCTACTTCTGAGCCTGTTGCAAACACCGAGTCTTCTGTTATCTACAATCAGCCAACCGCC
GCCGACAACACAAAAGACAGCAGTGGCGACGACGATGACGACTCTGCCTCGTCCTTGCAG
CGCTCAAACCTCACCCGCACCCACACAAACACCATCATCCAAGAAAATGACCGCACTGCC
ATCCACCGCATTGCCACGGCTATGTCGGCTGCCGGAGACCGGGACGGGGTCGGTGCAGTC
CACAACGAGGACCCTACCCTCGATCCCCAGAGCCCTCAATTTGACATGTCCAAGTGGCTC
GCTCGCTTCGTCCGCAAGGTCCGCGGCGAGGGTCAGGGCTCACCTCACGTCGAGCCAGGC
ATCGTCTTCAAGAACCTGACCGTGTCCGGCAGCGCCCCCGACCTGCAGTTGCAGGACACT
GTGGCGACATTTGTGACCAACATTCTCGAGATGCCGATGCGTATCGGCGAGCTGTTTGGC
CTGCGCGAGAAGGCGCCCAACCGTCGCATCCTCAACGAGTTCAACGGTGTCATCCGTGCC
GGTGAGTTGCTGGTCGTGCTCGGACGGCCCGGCTCCGGCTGCAGCACCCTCTTGAAAACC
ATGTGCGGCGAGCTGCACGGCCTGCATGTCGAGCCCACCTCGACCATCCACTACAGTGGT
GTGCCCCAGAGCAAGATGATCAAGGAATTCCGTGGCGAGACCATCTACAACCAAGAGGTC
GACAAGCACTTTCCCGAGCTCACAGTCGGCCAGACGCTCGAGTTTGCCGCGCAGGTGCGC
ATGCCGTCGCACAAGTGGGCGCACCTCAACAAGAACGTGACGCGCCGCGACGTTGCCAAC
TACGTGGCCAAGGTGGTCATGGCCATCTGCGGTCTCAGCCACACGTACAATACCAAGGTC
GGCAACGAGTTTGTGCGCGGTGTGTCGGGCGGCGAGCGCAAGCGTGTCAGTATCGCCGAG
ATGATGGTGGCCGGCAGTCCGTTCATGGGCTGGGACAACAGCACGCGCGGTCTGGACTCC
GCGACCGCGCTCAAGTTTGTGCAGACACTGCGTATGGCCAGCGACCTGGCACAGATGAGC
AATGCTGTAGCCATCTACCAGGCGAGTGAATCTATTTATGAGCTGTTTGACAAGGCCACC
GTGCTCTACGAGGGCCGTCAGATCTACTTTGGCCCGGCCAATGCCGCCAAGGCCTACTTT
GAGGGTCTCGGCTGGGACTGCCCGACACGCCAGACGACGGGTGATTTCCTGACCTCGGTC
ACCAACCCCATTGAGCGCAAGCCCAAGCCCGGCATGGATGACCGCGTGCCGCGCACGGCC
GAGGAGTTTGAGGCCGCCTGGCTCAAGTCCGAGGCGTACCAGGCTATGCTGGCCGACGTT
GCCAAGTACGAGGAGGTGCACCCGCTGAACGCCCACGGCGAGACGGTGGCACGCCTGCGC
GAGACTAAGAATGCCAAGCAGGCCAAGAACGTGCGGCCCAAGTCGCCGTACATTATCAGC
ACGGGCATGCAGGTGGCCCTCAACACGCGCCGCGCCTACCAGCGCATCTGGAACGACAAG
ATCCCCACGCTCACGACGGCCGTCACCTGTATCATCCTGGCACTCATCATTGGTTCCACT
GTCTACGGAACGCCCGATGCGACGGCCGGTTTCTACGCCAAGGCGTCAGCCCTGTTCATG
TCGGTGCTGCTCAACGCCCTCATCACGCTGACGGAAATCAACACGCTCTATGCCCAGCGC
CCCATTGTCGAAAAGCATGCTTCGTATGCCTATTATCACCCGGCCACCGACGCCATTGCC
GGTGTCGTGGCCGATATTCCCGTCAAGTTTATCGTCGCCGTCTGCTTCAACCTGGTCCTG
TACTTTATGGCCGGCCTGCGCCGCGAGCCTGCCCAGTTCTTCATCTACTTCTTGATCACC
TACACTGCCACGTTCACCATGTCGGCCATCTTCCGCACCATGGCTGCTGTCACCAAGACC
GTCTCGCAGGCCATGTCGCTCGCCGGCATCTTTGTGCTCGGACTCGTCATGTACACGGGC
TTTGTCATTACGGTTCCGACCATGCACCCGTGGTTCAGCTGGATCCGCTGGATCAACCCG
ATCTACTATGCCTTTGAAGCCCTGATTGCCAACGAGTTCCACGGTCGCGAATTCACTTGC
TCTGTCATCATCCCCGGCTACTCGCCCCCGATCGGTGACTCGTGGATCTGCGGCGTCGTC
GGTGCCGAAGCCGGCCGGGACACAGTCAGCGGTGACGCGTTCATTGCCGAGAGCTACGGC
TACTACTACTCGCACGTGTGGCGCAACTTTGGCATCATGATCGCTTTCCTCATCTTCTTT
ATGGCTCTGTACTTTGTTGCCACCGAGATCAACAGTGTTCCCTCGAGCGCCGGCGAAATG
CTCGTCTATCAAAAGGGCCATGTCCCTCCTCACCTGCGCAAGGGTGCTGCCGCCGCTGCT
GGTGCTTCGTCTTCCAACGAAAAGGGCACCCTCGGCTCTTCTGCTTCGACTGCCAATGGC
GATATCGAGTCGGGAGGTGTGCGTCCCGGTGCGGCTGGCGAGAAGCCTGAGTCGCCTACG
AACCAAACCCACGATGAAGTGCAAGGCATCCCGCCGCAAAAGGACATTTTCACATGGAAG
GATGTGGTCTATGATGTCAAGATCAAGGGCAAGGACCGGCGACTGTTGGACCACGTGTCG
GGGTGGGTCAAGCCGGGCACGCTGACGGCGCTGATGGGTGTCAGTGGTGCGGGCAAAACA
ACTCTGCTGGATGTGCTGGCTGAGCGCACAACCATGGGCGTGATAACTGGCGACATGTTT
GTCAACGGTAAGCCGCGTGGGGCCAACTTCCAGCGCAACACGGGCTACGTGCAGCAGCAG
GATCTGCATCTGGAGACAGCGACTGTGCGCGAGTCTCTGCAGTTCAGCGCCATGCTGCGC
CAGCCCCCCACGGTGACCAAGCAAGAAAAGCATGCGTTTGTCGAAGAGGTCATCCAGATG
CTCAACATGGAAGAGTTTGCCGATGCCGTGGTGGGTGTGCTGGGCGAGGGTCTGAATGTT
GAGCAGCGCAAGCTGTTGACGATTGGTGTCGAGCTGGCCGCCAAGCCCAAGCTGCTTCTG
TTCCTGGATGAACCGACGTCGGGTCTCGACTCGCAGAGCTCGTGGGCCATCTGCAACTTT
TTACGCAAGCTAGCCGATGCGGGCCAGGCTGTGCTGTGCACTATCCATCAGCCGAGCGCT
GTTCTGTTTGAGCAGTTTGACCGGCTGCTGTTTTTGGCGGCCGGCGGCAAGACTGTTTAC
TTTGGCGAGGTGGGTCATGATTCGCGGTTGCTGCTTGACTATTTCGAGGCCAAGGGCGCG
CGCGCGTGCGGTGCGTCGGAGAACCCGGCCGAGTACATGCTCGAAATTGTCAACAAGACC
AGGGCGGGCGACGGCAAGGACTGGCACTCGACGTGGCTCGAGAGCAACGAGCGCGTCGAG
GTCGAGGCCGAGGTGGAGCGCATTCACAAGGCCAAGGCGGGCGAGATCTCGGCGGCCGAC
CAGGAAGACGCCGCTCGCGGCGGTAACAAGGGCAACCTGAACACGGAGTTTGCCATGCCC
TTCTCGGCCCAGCTGCGCGAGGTGACGTACCGGGTGTTCCAGCAGTATTGGCGCATGCCC
GAGTACGTGTTTGCGAAGCTGTCGCTGGGTATTGTTGCTGGCCTATTTGTGGGCTTCTCG
TTCTTCCAGGCCAAGAGCTCGCTGGCGGGCATGCAGGGCGTCATCTTTTCGGTGTTCCAG
ATCCTGACCATTTTCTCTTCGATTGTGCAGCAGATCCAGCCTCTGTTTGTGACGCAGCGC
GCGCTGTACGAGGTGCGTGAGCGGCCCGGCAAGATGTACTCGTGGAAGGCATTCATGATT
GCCAACATTGTGGTCGAGTTCCCCTGGCAGATCCTGACGGGCATTGTGACGTATGCGTGC
TTCTACTACCCGGTTGTGGGCGTCCAGGACTCGCAGCGCCAGGGTCTTGTGCTGCTGTTC
ATGATTGAGCTTATGATCTATGCCAGCTCGTTTGCGCACATGTGCATTGCGGCGCTGCCC
GACGCACAGACTGCCGGCGGCATCGTGACGCTGCTGGTCATGACGAGTCTGATTTTCAGT
GGTGTCCTGCAGACGCCGGTGGCGCTGCCCGGATTCTGGATCTTCATGTACCGCGTGTCG
CCTTTCACGTACTGGATCTCGGGTGTGATCTCGACGCTGGTTCACAAGCGCCGAATTGTG
TGCTCGGCGGCCGAGACGTCGGTGTTTGACCCGCCCATGGGCTACACGTGCGGGCAGTAC
CTGGCGCCATACCTGCAGCTGGCGCCCGGTCAGCTGCAGAACCCCGAGGCGACGGCGGCG
TGCCAGTACTGCCAGGTGTCGGTGGCAGACCAGTACATTTCGCAGAACAATATTTACTGG
GACACGCGCTGGCGCAACTTTGGGCTGATGTGGGCGTACATTGTGTTCAACATTGCCGTG
GCGATCGGCACATACTATGTGTTCCGGGTGCGCAAGTTTGATTTCTCGCGGCTCAAGTTT
TGGGGCAAGAAGCAGGAGTAG
>OphioH327g0125
ATGTCAGAGATTCGGGAACGTCAACGGCGACGCAAAGTTACGCTTGCATGCGAGCCATGC
CGCGAGCGCAAGTCCCGGTGCGACGGCCGCAAGCCCATCTGCTCGACTTGCGAACACCGG
GCACTGGGACTGGAGCAGTGCATCTATACAGTCGCCAACGCAAAGACAGCATGCACTGAT
GAgtatgtgcacaccttgataaattatattgctgtgggatcactgaccacatagTTACAC
AAAGGCATTGCATGAACGCATCCGGCATCTGGAGAGGGCATGTGCCATGCATGGTGTCGA
GGTTGATTCTTCGGGGCAAGCTGTGCGGAAGAACCAGTCACTCCAGCCTGGATACCCAAG
GAAGCCAGGGTCGTCCAACTCGCGACCAAACTCGGGGCTTAATAGCCCGTCTGTATTGTC
TATCGACCGTCTCGTGGGCAGCAGTTCAGATCATCACTCCCCTTCGCAACGAACAGGAAC
GGGCAACCCGGGGACAGCAGCAGCAGCAGCAGCAGCCACCTCGACCAGTTCAGGGGCTGC
CGCATCTTCAGTCACATCACCAGAGACAATGTACCCTGAAAATGTCACAGGCGTCACAGC
AATGGGCACGATTCTGTCTGAAGAAGACTTGGATGCCGAGGGCACAGAGGACACTTTCTA
TGGCCGGTCATCAGCAGCATCTTTTTTAAAAGAGGCAGCCGAGTCATTACGGCAGAGCTT
GAGTGGCGGCAGCACCACGAACCGGCCAGGATTGACTTCATTTTCGTCGGGCGGGTATAT
TACTGCAGGGACACCAATACCAGCAGCTCAGCCTACACTCAAGTTTGCAGACGTCGATCG
ATTTGCACTACCACCACGAGCACTGGCCGACCACTTTATTCAGTGCTTTTTTACGCACAT
CTTCTATCAGTATCCCTTTTTCGACCGGGATGCATTTGAGCAGGCCTACCAAAGACTCTG
GGAGGCGTCGCCAGAAACAAGCACAACTACAAACACAAAGACAGACACAAACACAAGCAG
AAGTACTACAGCACCTAATGCCGCACTCGAGGGCGTCGGTCTCGGCGGGAAAGAGTGTGG
TGTCGGCAGCATTGTCTTCCACTGTGCACTCAACTCCATCTTTGCCTTGGGCTGCTGCTT
CTCGAATCTGTCGGCATCGGAACGTGCGGCAGCCCTGGACGTGTTTGCTAACCGGTCCAA
GGGCTTTGTCGGACTGGACCTGATTGACGAGAACAACCTGGGAGTCGTGCAAGCAATGCT
GATAATATCTCTGGTGCTGCAGGGGACTCCCTTCCCGAACCGGTGCTGGAACGCCGTGGG
CATGGCGGCGCGAGTAGCACAGGGGCTAGGTCTGCATTCTGACGAAGCAGTTGCAAGTCG
GCGAACACTGAGGGGCGATGAGCGCGTGCGTCAGATTCGCCGCCGGACCTGGCAAGGTTG
TGTTGTCATGGATGTgtaggttctcacttgctaattttcattagaatatatttcactaac
agtagcaactctacagACTCGTGAGCATGACGTTTGGACGGCCGCCAATGACATCCAGTT
TGTCTATATCACCCGAGACGCTCGACACCAGCATAAGCCCTAGCGTTTGTGCAGATTCTG
AGACGTTCAAGCTCATGTTCTCCAAGGAGAATGTCAAGCTTAGTGTAATTCTTGAGGGCA
TTTTGCAGCGCATCTACCGCCCTTGGCTTACGCGGGATGTCCCAGACAACTCGACAACTA
CAAGCAGCCCAAGCACTTTACAAGTCCATCACAATCTGGACACTGTGGTTGAGATCCAGG
GCCAGCTTGACCACTTCCAGCAGTCGGTTACGCCTTTTCTATCCTGGATTTCAAGAGAAG
AGATACCCGAAAGCGTAAACATGTCGACGTCAGATACGCATATTATGGAGATCAACCGCA
ATGTCCTACAGGCCCGCTTCATCTACATGCATCTCATTTTATACCGGCCAATTCTGTCAC
AGCTGGCAGCTGACTCGGCATCCTCGCCCCCGGCGATGCAGTCGATCCTTTCTCGCGACG
GCCTGCGCTCATCGTTTGCCCTTGAATGTAGCAAGTCGTGTGTCGAGGCTGCCAAGCAGC
TTATCGTTCTTGTGCACAGCAATTATGCCACTGACAAGTCCGATGTCTGGTGGTGGAACG
GACTTTgtgagttcccctttgctgtacattatctcattaacacatactaacctacagATG
CATGTGCTGCTGGACTGGTGCTGATTGTGGCCCGGTCGTGCTCGACGGTGTGGAAGGCAC
TTGATTCATCCGAAATGGCTGTGCTCTGGGACAAGTGCCAGTCCATTCTGCAAGACCAAG
CCGTCTTCAGCGCATCAGCCCGCAAGTCTCTGAATCTGCTGCTCAAAGTCAGCGAGCATG
TCCTGCTCAAGCAGGCAGCTAGCGACACTGACGGTGGTAGTGGGAGTAGCAGTGTGGGCG
AGACAGTCGCCGGTGGCAGCAATACCGCCGGCCATCCCAATGCTGATCATGCCAATGCCA
ACTCAATTGGTCTCTCTATGGCTGGTGACCTGAGCACACATGGTCGACAGGGTGGTAACT
TGATCATCGACTCTGTGGGTAATATTGGCAATCTCCTCGGTCCAGGCAGCAACGGCATTG
GCGGCAGCAACAATAGCAATAACAGCAATGCCAGCAGCGGCTTGGCACAGGTCATGGCCA
ACCACCACGACAGCACAACGGAGGCCACACTCAATGCGATAGCGACGCTACGACAGCAGC
AGCAGCAGCTTCAAGGCGCGGCAGCGGCAGCGGGCCAACTCTATCTGATGGCGCAGTTTG
ACCCCAGCGCGCCCAGTCTGCTCGAGGACACATACACCATGGGGCCATTCTTTACCTGGG
ACCAGAACTTTGATTTTACATTTGCGCCCCCTTAG
>OphioH327g0126
ATGCCTCGCGCCCGTAGCGAGTCCTTCTCGGACGATGATCTGATGATTGTCAGCTCCCAG
GCCATGATCTCACAGGGATCCCAAGGTTACGACTCCCATGATCTCAGCCTCGGCGGCGAC
CTCATATCCACTCCTTCACAGCCTGCCCCCAGACGACCCGGCGAAGTTATCGATATCACG
GACAGTCCTGTAGCCCCGGCCCTCTCGCCCAGCAAAAATGCGGCTAGCCACCTAGCTCAG
TCGACAACATCACGGCCCATGTTTGGCCGCGCAACGCAAATGACCGTTCCCGGATCGCCA
GCACCACCGCCAATGTCCTCGTCCGCGGCGGCTGCCATGGCACAGCAGCGCAAGCAGCAA
CAGAACCAAAACTCCATGTTCAACACCAACCGCAACCGCCCCGAGCACCACCGTCCCCAG
CGGCTTACTGGCCCGCTGGCACCCAAGCCTGCCGACCGGAAAGCGGCACCGAGACCCATG
TTTAGCTCTGTGGGCTCGTCTCAGGCAGACGGCGGCTCGGCGTACCCCATCAGCTCGTTT
TATAACAACTCCAAGCCGAATCAGACAATTATGAACAACAAGCCCATCTCGTCCGGAGCA
ACGCATGGCGATGTGGACTTTTACATCGACCCCGACAAGGCTGCGGCGGATCTAAAGGCA
CTTCTTGAGGGTGGCATGGAGGATGATGATGACGAGGAAGAGGAGGAAGCCGCACCCGCT
CCAGCAGCGGGAGCGCCTGACCAAGAAAAGCCAGCAGCCAAGACAGCCAAGGCCAAGAAG
GCAGTAGATGATTTTGTGAGCGAGGATGGCGCAGTCGATAGCATCAAAGTCAGGCTTCTG
CCACACCAGGTTGAGGGTGTGAGATGGATGCGTGGCCGCGAGTTGGGCCCTGTCAAGCGC
GGCCGTGTGCCCAAGGGAGGTATTCTAGCTGATGACATGGGCCTAGGTAAGACTCTGCAG
TCTCTCTCTCTTATCGTCACAAACCCCAAGCCATCTAAAGACTCGCCGGCATGGAAGAAG
CACTACGAGCGGATTGACGGCGCAACACTGGTGGTGGCACCTCTTGCTCTGATCCGGCAA
TGGGAAGCTGAGATCAAGGAAAAGGTGTCGTCCAAGAAGCCTCTGCGAGTCTGTGTGCAT
CACGGCCCTCAACGGGCAGTCCGGCCCAAAGACCTGGCCCAGTATGACGTAGTCATTACC
ACCTATCAGATTCTTGTGTCTGAGCATGGCCACAGCAACGACTCGCTGAAGAGCGGCTGT
TTTGGTCTCAACTGGTACCGCGTCATTCTGGATGAGGCGCACAGCATCAAGAACCGCAAC
GCCAAGATGACCAAGGCCTGCTATGCACTATCGTCCGAGTTCCGCTGGTGCTTGACTGGC
ACTCCGATGCAGAACAACCTTGACGAGCTGCAGAGCTTGGTCAAGTTTTTGCGCATTACA
CCCTACGACAACCTGACCGAATGGCGTGCGCACATTGATGCACCCCTCAAGAACGGGCGC
GGCTACCTTGCCATCCGGCGGCTGCACAGTCTGCTGCGGTGCTTTATGAAGCGGCGCACC
AAGGACATTCTTAAGGAAGAGGGTGCTCTTGTTCCTGGCGGCAAAAAAGCCATGGAGGCA
GCTGCAGCCGCAGCAAAGGAAGAGGCTGCCAGTGGCATTGCCAGCAGTGCCAGCAAGGGC
CCTACAGCACCAAGCTTCAAGATCACAGAGCGCAACGTTGTCAGCGTGTCGACTGAGTTT
ACCCCAGCCGAGCGCAAGTTCTACGACCGTCTCGAGGACCGTGCGGACAAGAGTCTGGAG
AAAATGATGAAGGGCAAGGCTGTGAGCTATGCGAATGCACTTGTTTTGCTGCTGCGCCTG
CGCCAAGCCTGTAATCATCCCAACCTTCTCAATCTGAAGCTGGACAAGGACAAGGACGCA
CTCACGACAGATGCGCCACCTCAAAAGTCTGCCACTGATGGCGATATAGATGACCTTGCC
GATGTCTTTGGCGGTCTCGGTATTCAGGCCAAAAAGTGCGAGGTGTGTATGTCTGATCTA
ACCAAGGATGAGCAACGTGCGTGTGAGGACTCTGGAGGTGACATGGTCTGTACAGGCTGT
GTCGAGGACCGTGATCTCTTGATGAGCCCGGCACAGAAGAAGGCCAAGAAGGGAAAGAAG
AATAAGAAGTCTAAAAAGGACAAGAAGTCAAAGTCGAAGAAAGACAAGACCTCTTCAGGC
AAGGCTGTCGCTGAAGATGACGAAGACGACAGTGATATTCCTGTCCGGAGACGCCCTGCC
CAGCGCAAGCCCCGCAACCGTCGTGCAATCATTGATAGTGATGATGAAGACGACGAGGCT
GAGGGTAGCTGGCTTGTGGGCGAGGAGGATCGTGGATCCCTACGTCTCGGCAAAGCTGGC
GGCTCGGAAGACGAGGATGCCGAGGGTGGTGGCGACTGGATCAATAGCGACGACTCGATC
CACCACTCTGAGAATGACAGTGACGACGCGAGCCGCCTCAGCAGCTTCATTGTGGACGAC
GAGAAGTCCAAAAAGTCGAAGAAGAAGAAGGCCCAGCAAGAGCAGAGGCGCACCAACGTC
TTTGACGATAGCGAGTCCGATAGTGCTGGATCTGCCACCGAATCTGATGACAACGATTCG
GGCTCTGAGGATGATTCTGAAGATGATTCTGAAGACAATTCTGAGGACGATTCTGATGGG
TCTGACTCTGACGGCGGCGCTGACGACTCACGCATCTCCGAGGCCGAGTTCTTTGCCAAT
ATCGATGGCGGCTCGTTCCTGGGCGGCGGGCAGCCACGTAAATCACGACGCGAGCGGCTT
TCAGCAGCACACTCCCGCAATGTGCTTGTATCGGCCAAGATCCGCAAGATGATGTCGATT
CTCAAGGAGGAGGCGGCTGAGCACAAGTTTATTGTATTTTCGCAGTTCACGTCGATGCTG
GACCTAGTGAGCCCCTTTTTGCTGCAGGCCGGACTGGGCCATGTGCGGTATGACGGCGGT
ATGCGCAACGATGCGCGTGAGGCTAGTCTGCACAGCCTGCGCAACGACCCCAGCACACGT
GTGCTGCTATGCAGTCTCAAGTGCGGTGCTCTGGGTCTGAACCTAACGGCAGCAACACGC
GTGGTCATCCTGGAACCATTCTGGAACCCGTTTGTCGAGGAGCAGGCCATTGACCGGGTG
CACCGTCTGACGCAGACTGTGGACGTCACTGTGTACAAGCTGACGGTGGCCAACACGGTC
GAACAGCGCATCCTAGAGCTTCAGGAGAAGAAGCGTCTCCTGGCTGCACAAGCGCTGGAG
GGCGGGTTGGCCAAGGGCGGCAAGGGCAAGAAGGACGGCCTCAAGCTGGGTCTCAAGGAG
CTCATGGACCTGTTCAAGCACGACTCGCGCGGTGGCGGCGACGACGACCACGAGCCCGAT
GCCGGCCATGGTGGAAGTGGCAGTGGAGGCGTTAGAAGCGGTAGAGGCGGCGCCGACCCC
AACAGTATCGATGAGCAGCTGGCACGCTTTGAAAAGGGAGTGCTGCGACGACCGGGATCG
CGGCCCGGGTCATCACAGGCCAGCAGCAGCAGACAGCAGACGCCTACCGACCCGGCCTAC
TCTCGCCGATGGTAG
>OphioH327g0127
ATGTCATCAACCAACTCACCGCCGTTTATTGTGGACTCGCACATCCACTTGTGGGATGCC
GATGCCCTCGACAAGCTGTCGTGGCTCAAGCCGGGCCATGAGCTGTACCGTCCGGCGAAC
GTGGCCGACTACATCAAGGCCGTGAACAACCAACCGGAGGCGACAGCAGATGCAGATGCA
GGTGCAGCAGACCCGGAAACCCCGGCGACGGGACCCCGTGTGGGCTACATCTTTATTGAG
TCGGATCGCAAGAACGGTGCCGACGGCGACGACTGGACCGGCCCGCTCGAGGAGGTAGCC
TATTTGCGCAAGGTTGTCGAGGCCGAGGCAGAGGCCACAACTTCCGAGACATCATCACAG
GCCCGGTGCCTCGCCATTGTGCCGTGGGCACCCGTGCACAAGGGTCCCGAAGTGCTGGCC
AAGTACCTCGACGAGGTGGAGGAGACGGCCGGGCCCATTGTGTGGCCGCGCGTGCGTGGC
TTCCGCTACCTCGTGCAGGACAAGCCGCACGGCACCATGCTGACGGACGAGTTTGTCGAC
AGCCTGCGGCTGCTGGGCAAGCGCGGGTTCTCATTTGACCTGGGCGTTGACCAGCACCGG
CGCGGCCGCACGCAGATGGCCGAGACTGTGTCGCTGGTGGAAAAGGTGCACTCGCCCGAG
ACGCCCGACGACGAAAAGGTGGTGCTTGTGATCAACCACATGGCCAAGCCGGACATTACA
GTGCTGACGCCGCACTCGGACCGCGGGTTTGCGTCGTGGCGCGACACCATGTTCACGCTG
GCCAAGGCGAGCCCCGAGCACATTTTCATCAAGGTGTCGGGCCTGTTCTCGGAGATGCCG
GCGGCGCTGCGGGACCAGGAGCATGCCGAGTTTTTCCAGGCGTCGTTTGCATGGCTGGCA
GTGCTGCTGGCGACATTTGGCGCGTCGCGGCTAATGTTTGGCAGCGACTGGCCGGTGTGC
ACGATTCCGTATGCCAACAAGATCGAGTCGACGGAGACGACGACGCCGCGGACAGCTGGC
GAGGTGGGTGCGTGGGACAAGTGGCGGCGGATTGTGGCGTACCTTGGCTACATGGCGACG
CTGAGCGACGAGGACGAGGCGATGCTCTGGGGCGGCACGGCGGTCAAAGCgtacggcctt
gataagaagtagaaggatgcaagtcaaggatcaaggggggattgtgtgataccatatgag
tacgagtattgctgtctagagattgttattaaatgaattaattatttgagtctacgtatg
gttgatagccaacggctgattcgaatgtgctctgctacgacgtgttgagctgtccgggtt
gtccggctgactcacgacaccatggcctcttcttatattcactgctttattactttgcta
cttgatgcccttgtacttgttctattgctacttgttatcttgctacatctgtgctcgtgt
agcagggactatacttgcgccctgcagcttgtgcgccgtcaagatatgcgcagtattgta
tagtatgtatgtcgagtacagattacagagtataggtactactatgctgtgttttctact
attttctatttctgcaagcatatcggacattcggaggatgcctggatgctgtgcacagct
cggcaagagagtatgagaccaagactggtgagaaatgggagagacgaagatggaggatga
gacgagaactacaccgcaactttgctattgttttgtatttttgtaagcacaacagacatt
gccgtcatcttttgttgatagcatcatcctccgctcaggttgtttgctgccgcatttgca
agctcagacgtgccttggatgggctggtggttatgaccaaatggatggctgaattgtgtg
cgagagagcatagtagaaagcagaatctggggtaaatggatcggaggtgcagaagagcag
agtaggcgagtaaaagagtaggaatgaaaaaagcaaaagaaaaaagaaaaagaaaaagaa
aaagagacggcccgcgttccagagggacggcaaatccggggtaaaacaacagagagaaag
tacttgccagaaagtgtacttataggaggtctcacattccagagcattccatgccggttt
gactcatggattattgttggcagtttctgttcttctatttatctgttttccttttgattc
attctaccgtatctcaccgagtgagcagggcttacccttgccgcctgctgccgctctcag
ggcattacgtattcagccacagccaagcactgttgtgctgtctcataaacagcatcatca
gtggcagagacagacaatgacaaagatacaagagacatacaaagacagacaaagacagac
aagacaagaaaacacaaaagacggatacattcctatcaatgtcatgttgctcagcacacc
gctccccgcgtttatgctcatgtttcatgtttggagtagagacgataaagaaagaagcca
ccgtgggggtgcatgcgcagatgcaaggtgtctgttgtctgttgtgtgatggtgtgatgg
gaaagacacagcttcactctactctactttcttcccctctgtgacacagcattggcgctt
tcggtagttactccaatggctcgcattcatcagtgtatgcttaggagtgtttgtgacagg
catggaagctgttttcgttggttgccatggtcgtcagaccgcctgttgtctgttggctgt
tggctgtctggctcctcgactggccatggctgttgcatgctatcacaacaaccatcacag
cagtgagaccaggtgactgtgataaatacgcatcatcctgtggcttgacaatacgagtca
gcagccagtgatgtgatctgatggtatattcactgtgatggccgctgtgatatgatattg
tgatgtcgatgcagaggaagatgactctgcagccaaagggagaatattagaatataattg
gaatataattagaatggggaaaatcaaaagagaatcaggatataggatgggatcgggcat
gtcgtctcctggatcaccattccccatcatatctgggtcattgggacacggacactggga
ctgacagactcatatcaaggctgtccttgacatcccttgtctccaaccgtgatcatctcg
acagttgacttgattcagactcagacatcaaagacatcaaagacacacatcgcgattcca
ctatcccggatcctatccttcattccgttcacatcccccctgttgcctctctctgtcact
gtcaccctgtcaatccccccctccctcctcctcctcctcctccgccgctcatttcttcca
accgacttattgattttctgcccgctttcccccacagaaaaaagaaacacagagaagcaa
tcatagaaacagacagcataattactccgcaaaataaaacaaaatgcaaagaattcaaaa
ggggctctccacacctcctctgcccctgttgcggaccgatgctatctcctgtaccccaga
cagagcccagagcccagagcccagagcccagagcccagagcccagagcccagagcccaga
aaccagaaaccagaatcccagcggactggacgaaataaaacggcagatgatctccacaat
gtagtagtgtcgtagcattatgcattctagcttcattcatgcttccttctggaagaaaac
gaaagggaaataagatcaggagctgctgagatgacatggagatgacacagttgacgacaa
caacagacaccagacggcagacagctgataataaatacaacggcttcgtgcatctctacg
tggcagccactgttattgatgtccagctcagcacagccatcaggcaaggcagctcagact
ggttccctgttccttgtcgtctcccgtttaatttcttgtattcattcttcctctcctctt
cctctcctctttctcgtcatttcactctgccacccgagccatatccattgtcaatattct
cttggtcagccaatttctcggcggcttatttattccctcttattcatcttatttctcatt
ttctattttaccctcgtattcacgggaggttatccgagccgccgggtagatttgatactg
cgattatttattgtaatttatcccgtatctattacgagtatgattatccatctatcatct
atcgagttgtctgtccagccctgtccaagcatagctaccccagccaaggcgcctcattca
acacgtctgccatttgacgtacgttggtctcaccctctcccctctctcctctgccatttg
tctctctctgtcttgtattcatattattcactttacgtttgcactccccagattccccag
acacctcacctcagacgcagacactcagacgcccagacatcctgtactcatgcggacgct
gtttgtgcaatccgttgtccgtttgcgcaacctagcctctttgaaacccttgactctaaa
tatacctttgcgctccgtgtcttaagctcttattactatgctcaagtattgtaaaacatt
tgcacccaagcagccccgtttcttccgacagagtggtatgtaggtcccgggaaagataaa
gttggggatcgctcgactgatgtacgggagaaaagaagaaaagagaaaagaaaaagaaga
aagaatgataaaatcgataaatcatctccttggatacaaataagtgtcctcccctgactt
ctttctctcctttctcgtctcttcttaattctctatcattcttctttatcattattcatt
cgccattctttaaataccattcatatcaccactttaatacagcctcttcactcatcatcc
tcaccaacactacatctcgagcattcaatataccagcttcatcagcttcagctatacagc
aaacaacagcatcagctcgagcagtttgaccagacgtcatcactcgatatcagctcttca
gctttcacatcttcatcttttccatccacatctcgtaagcacttctctactcagctctac
accttcatcgacacatctaacaatccagATATCACAAAATGCCCGGCCAGATCTTCACCC
CAGTGCCTGTCGCACCGCGCGGCAAACACAGCCTCCAGATCCTCATTTCCACCTCGGACA
TGCCGCAAATCACTTCTCTGCCGGCACCTCAGTTTGCCATCCGCGACTACGACTACACTG
TCCCGGCGCCGCCACCACCGAGTCCCGTCAGCTTCCGGGATGATCTCTGGACGAGACACT
GA
>OphioH327g0128
ATGCTTCTCTCAGGGCTGGCTTCCGCACAGGCGCGGGGCGTTGCCGACCGATCACGACTG
TACCTTTTGAGTGTTGTATCGCCATACCCCGACGCTGATCTAATTGAGCAAGGCCCTGCC
CATGTGCCCCGAGCTGACAAGCTGGCACGAGACCCAACAGAGGTAACGACAACAACCTAT
GCTCCGCCTTCTCTCTTTTGGACAAAAGACTCCTTGGGCCGGTGGAACACCGTCTCAGCA
CCACCGCCGGACCCGACCGTCATGACGACGACCATCACCGGACCCCCATTAGCACAACCC
GACCTAGACGCATTGCCTAGTCCATTAAGAAACTCGACATCCAAGCTGGCATCTATACCC
GGGACAAAACTCTGCAATGGCTACGCTGAGCTCTGCAACCGCCGGTACAGCAACGTTTCC
ATGGTAGGCGCGCACAACTCGCCGTTTGTGCTGACAAAGAACCTCGCTGCCAACCAGGCC
TTTCATGTGACGCAGCAGCTTGACGATGGCATCCGGTTTGTGCAGGGCCAGATGCACTTT
CCCAAGAACAGCACCGTCCCGCACTTTTGCCACACCTCGTGCAACCTGCTCAATGCCGGC
CCCATCACCAAGTGGCTCGGTGAGGTCCGACAGTGGGTAGACCATCACCCCAACGATGTC
GTCACGATCTTGTTAGGAAACGGTGGCTACTCGACACCAGACAAGTACGCAAAATATATT
GAGTCGACGGGCATCACCAAGTATGCGTATGTGCCGCCAAAGAATGGCCGAATGCATCCG
GAGGACTGGCCGACGCTCGACGAGATGATCCGGACGAAGAAGCGCGTTGTCATCTTGATG
GACTACAAGGCCGATCAGGGTGCCTACCCTTGGCTGCTTGACGAGTTTTCGTACTTGTGG
GAGACGCCGTTTGATCCGATCCTCGGCTTTGACCCCAAGGCCGCAGCCAAAGCCGGCACT
CTCGGCGCAGGCACCAGCGACCCGAGCTTCTCCTGTGCTGTGCATCGTCCGCCCGACCTC
GCCAGCGACGACGCCCGCAACAGCATGTACATGATGAACCACAATCTCAACGTCGAGGTG
ACTCTGATGGGCAATAAATTCTCTGTGCCGGCTGTGGCGCTGGCCAACCAGACAAATGCG
GCAACGGGCGACAACAGCCTCGGCACGGCGGCGCAGAACTGCCAGAATGTATGGGGCCGG
CCGCCTCTAGTGCTCAATGTCGATTACTACAACCATGGCACGCCGCCCGGGTCAGTCTTT
CAGGTGGCGGCAACGCTGAACGGCGTCACTTACAACGGAACATGTTGTGGTCTCACAGCA
CGACTCCAGTCTGGATGCAGTCGCTGCGGTGTTTCGATGGTGATGTTTGTGTGTATAGCA
CTGGCTCTTATCTCGATGTAG
>OphioH327g0129
ATGGAGCACTTTGGTCTTGGCGATGGCCGTCTCGGCTTGGACACGACGAGCGGTTCAAGC
AGTGACTCTTTTGTCTGGCCAAATTTCGGCAGTATCGCTGCCGACCCTACAACTTCTTTC
TCAAGCCAAGAACAGGAACTACAGGATACTGAACAGGATACTGAAAACCAACTCGGTCCG
CCGCCTCCTCTGCCGCCAAGACGCATCCCTCACAGTTCCGAAGAAGAAGACGGCTTTGGC
GAATACAGTCAGCCAGCAGGTAGAGGACAGCACGACGGGTATTTTCAAGAAACACTTGGG
ACACGTACACCAGTGGCTGAGATACCCTCAGAGGAGCAGCAGCAGCCATGGACTGCTGCC
AGCAAGATTGAAGCCGTGGCGGCTACACAGCAAGAGATCTGGGCCACGACTCTGCCCCGG
CGCATCCTCATTGGCATCTGCTGCATCATGTGCCTCGTCTCGACAGTCTTCCTCATCGTG
GCCCACTCTGGGAGCACGCGCGCCTCCAAGTCATCCATGAACATTTTCTTTTTCCGCATG
GACTTGTCCAACCTGTTTGCCAACCAGACAGTATCAGGCGACGGCACATCCAACCCGGCA
CTCGCCAGCGCCATCTCGCAGACCATCGGCCTACACGACTACTACCAGGCCGGCCTCTGG
GGATTTTGCCAGGGGTTCTATGCTTCGGGGTTGGCATCGTGTTCGCCTCCGCGTGCCTTT
TACTGGTTCAACCCGCTCGGTATTTTGCTGGACGAGCTGCTGCTGCAGAGCACCATTGAC
ATTCCACCACGGGCCCAGACTGTGCTCCAAGTTGTGCGCGTCTTGTCGCAGGCCATGTTT
GGGCTCTACTTTGTCGGCGCCATTCTGGCTTTTGTTCTGCTTCTGGTATCGCCTTTCGTG
CTGCTCTCGCGCTGGCTGAGTCTACCTGTAGCCGTGCTGGCGGGCACGACAGCGGCGCCG
CTGATACTGGCGTCATCGATTGCGACGTCCCTAGCAGTGGCATACCGAATCGTGGCGGCA
TCCATCACTCAGCTGCATGTTGTCGTGACAATGGGTCCGGCAATGTTTGTCATGGTCTGG
GCAGCGACAGGGTTGAGTGCGGCAACCTTCCTGGCACATGCGATTCTCGGATGCTGCGCG
ACGTCAGTGCGCGATATCAAGACGGGGTCCCGACCATATGTTCGACTGCCGCCACTGATG
CAAGCCGGATCGGACGAGGCGGGCATGGAGAAAAAGGCGGGCCTGTTTGTATCATGGCCT
AATTTTCGTCTTCTGGAGCGGGCAAAGAAGATCAAGCCAGCGAAGCCAAGGAAACCAATC
GCATCGGCACCCATCATACCATCACCTGCACCACCGCCACGGCCAGCACCTGCGCCGTAT
CTGTCGCCACTGGTTCTACATCCGGTTGTCCCAAGCAGAAGGCAAGATCTCGAGCTCGAC
ATGCCTCCGTCTCATTCAATACTTGCAGGAGAGTACCTAGAGTAG
>OphioH327g0130
ATGGCCACCTTTGAAGTTGCTGCTGAGGAGGAGAAGACCGTCGGCGTTTCTGCCACCGCC
GGCGCCGAGAAGGCTGCTGCTGCCGCCGACAACACCTCGACCGACTCCGAGGTCGTGCCG
CCCTACTTGCGCTCCTCCAACCCTATTGCGCGCTTCTTTGCCCGTCTCCGCTACTATGAG
GAGGCCCTCGACCGCAAGATCGGCGTCGAGTCCGCCGGTATTTCGCGCCGCCGCCCCGAG
GAGCGCGACCCGACTTATGCCCGCTGGTCTAACCAGGCCGTCATGTATCTGCTGTGGATG
AGCACCACCATGAACATTAGTTGTTTTACTACCGGCTTCCTGGGCTGGGAGTTTGGCCTC
GATCTGAGCCGCAACATCGCCATCATTGTCTTTGCGACCCTGCTCGGTAGTGCCGTCACT
GGTTGGTGCGCCACCATGGGTCCCGGCATGGGTCTGCGCCAGGTCTCTATTTCGCGCTAC
TCCATGGGCTGGTGGCCGTCCAAGGTCATTGCCGCGCTCAACGTCGTCGAGCAGGTCGGC
TGGTCGTCTGTTGGTTCCATCACTGGTGGTCTGGCTCTTTCGGCCGTATCTGACGGCAAG
GTTGGCTCCGCTCTCGGTGTCGTGATTGCCGCCGTCCTCGGTTTCGTCATCTCGTTTGTC
GGTCTGCGCGCCGTTTTCACCTACGAGAAGTTTGCTGGTATCGTCATGTTCATTGTGTTT
ATCATCATGTACGGCGAGACTGCCAGGTTCGGCGACACCAGCATCAAGACTGAGCTTACC
GGCACCACCCTGTCCGGCACTGCCCTGACCCTGTTTGCTGTTGTCTACGGTTCGTCGGCC
TCGTGGTGCTCAATTGTTGCTGACTTCTACGTTGAGTACCCCGTCAACACCTCCAAGCTC
AAGGTGTTCCTGCTCACCACTGCCGGTATCTGCCTGCCCACCTGCTTCGGCATGTGCCTG
GGTGCTGCTGTCGGTTCGGCGCTCAACACCAAGGAGGACTGGGCCGCTTCCTATGACGAG
GGCATTGGTTTCCTCATCCAGACCATGATGCACCCTCTGGGCTTTGCCAAGTTCCTGCTT
GTTCTGCTTGCCTTGTCGGGTATTGCCATGAACGCTGTTGCCCTGTATAGTGCCGGTCTG
TCGGTGCAGCAGTTTGCACGTCCCCTGGGTGCCGTGCCCCGTTTCATCTGGACCGCTATC
ATGTTCGTTGCCGTTATCCTGCTGGCGTTGGTCGGCCGCAACCAGCTGCTGACGTTCCTT
GAAAACTTCTTGTCGCTGCTGGGCTACTGGAACACATCCTTCTTCATTATCCTGTTTGTC
GAGCACTACCTGTTTCGCAAGGGTGCCACCGAGGGTTTTGACAACTACAATCTTGAGGCC
TGGAACACTCCTGCTCTGATGCCTGTCGGCTACGCTGGTGGTCTGGCTTTTGCCGCTGGT
ATTGCCGGCTGCGTTCTGGGCATGAGCGAGACCTGGTACGTTGGTGTGCTGGCCTCTAAG
ATTGCTGATGGTGATATCGGCAACGAGCTGGCATTCCTCTTCACGCTGGTTGTCTACATT
CCTGCGCGCTGGGCTGAGCGCAAGTACACTGGCAAGTAA
>OphioH327g0131
ATGTCTTCAGCAACACCTCTCATCACCTTCTACCACTACGCGTACTCGCCGTATGCGCGC
CGCATCCAGTGGTACCTCGCCCTCCGCGGACTCCCCTTTTCCGAATGTgtaagcatacgc
ctcatttatttaggtaaatcaaactgatcctaccaaatactaacaaacaagATTCAACCG
CCGACACTGCCGCGTCCGGATCTGGCCCGTCTCGGCGTGCGTCACCGCCGCATCCCCGTC
TTGGCTATTGACCGCGACGTCTACGTCGACACGCGCCTCATCCTGCAAAAGCTCGAGGCT
ATCCCCGGCTCAGATACAGTAAAGCCGCCCTTGGGCGTGGACTCCAAGGCCTCGCTGGAG
CTGCTGGCTCTTGAGCGCCTGCTCGATATCCTGACCGTCGACACCAATGTTTTCATGGAC
TCGGCTCGGCTGATCCCGGCCAATGTGCCCGCCATGAAGGACCCGGCGTTTGGTCGCGAC
AGAGCCGACTTCTTTGGCACTCCCATATCAGCCCAGCCTAGCAAGCCCGTGGGAAATGAC
ACGTCCAAGTCATCGACACCACCCGCCTCCAAGGCTCTGGTCCGCGCCGAATCGCTTGCC
GAGATTCGGCATGCTGCATCCATCCTTGAAACATCTCTGCTGGCCGACGGCCGCGACTGG
ATCCTGAACACGGAATCCCCGTCACTCGCCGATATCGAGTCCATCTGGCCCTTCCACTGG
CTCGCGACCATGCCCGGCGCCTTTGAGGATGGCGCGTCGCCGCAGCCGGCCCTCTCGCCC
GAGCAATTTCCGCACCTGTTTTCCTGGATCGGCCGATTCAATGCCGCACTCAAGGCTGCC
CGCAAGTCGGCAACCCAGAAGCCGAAGCGTGTCGACGGAGCACAGGCTGCCGAGGCCATC
TGGGCGGCAAAGGCCAACGACAGCCAGGAGGGTGTTGACGGCAACGACCCCGTCGCGCGC
GCAGCCGGCCTTCAGGTTGGCCAACAGGCCGTTGTATGGCCCATTGACACGGGCAGTCTG
CACAAGGATGTGGGACGGTTGGTGCGTCTAACGGGCGACGAGGTTGTCGTTGAAGTGTCG
GCGCCGGAGTCGTCGCAGTCGGTATTCCTGCATGCGCCGCGGCACATGTTCCGGGTACGA
CCACAAGCCGAGGCCGTGTCCAAGGAGTCAAAGTTGTAG
>OphioH327g0132
ATGGCCAAGACATCTCCAAAGACCTCCAAAGGGGACTCCAAATCACCACAGCACAGCAAT
GCTTCAGgtacgtcgtcaactgcgtcgctttgccactcttgtattttgcttgcgcccttg
ttctctcgcctcgtttttgttccttatcgactctttcggactactgcttcgttttcggct
ttactattatcgactccggcctcgggcgactcttgtgctctcgactcgaaaagtctgacg
aattgtcgaatctcctttttgaatgactcggtgacgtgttgacgatcgcccgtcgctcgt
gtcacttttgggtgtatgctcaatgaccttgttcctatcgacgacagttcactattgcat
ttggtttgcacgccaacgtccctcgacgaccgtttttagaacccgactagctcaacgaca
ctcgacttgaccactcgacatagaccattccgacatgcatcttcctgctcattttctctt
ttttattgcctacattcctagtggtcctaccatattaacagctcctctccagATCCTCAA
CCATCATCGATGAAGCCCGAAGGCAACACCAACGGCGAAGCTTCCAGAGCCCTTGCACCT
CCTCCCCGTCCAAACCAGTCCGGCGAAGGATCCGAATTCTTCTCGACTAATGTGCGTGGC
TCCCTGAGCATGGAGCCCAACCCCTTTGAGCAGTCTTTTGGTGGTGCTCCGTCCGACGCA
CCAAACGGCACTAAACTGCCACCAGTGGCTTCACTCACATCACCTTCGTCTCTCCTCCCC
AACGATGGCAACACTCCTTTCAATTGGGGCGGCAGCTCCCTTAGATCGGGCCCCCTAAGC
CCTGCCATGCTGTCTGGTCCTACTAACGACTACTTTGGCGACTCTCATCTTAGAGGCGGG
TTTCCGACTCCCAATGAGTCATCGCTCAGAACTGGCATGACACCTGGCGGTAGCGGCACC
ATGTTCCCAGCTGCAAGTCCCAGTACCCAAGCCATGTTTGCCCAGCTTCAAAGCGGCGGT
GCGACTCCCAGCACCCTCGACTTCCACCGCACAGCCGTCTCCGCTGCTGCCTCAAAACGC
GATCTGCGCAACGGTCAGCCGCCGACTTCTGCTGCTCCTCCCCAGGGCCCGACGAGCGTC
CCGGCCATGTCCCGTGATGCCTCTGCTACGTCTACGTCGGAGCCTGCTCCTGCGCAAAAG
CAAGAGTCAAAGGCTTACGACCAGGACAGTAACGCTGCCAATAGTTTGTTCTTGCTCGCT
CAAGGCCGTGGCAGTGCTCAGCCGCAGGCTCCCTTTGTCGCGCCGCCTCCTCCCCAACCC
ATGGCCGCCCCCATCTCTGTGCCCCAGACCATGCCCATCATGGCACCCGTGCCAAACATT
CCCCAGCAAACACCCGTACCCATCCCGGTCGTCCCTGGCCGGACAAATGGTCAGATCCAA
CAGATGCCCATGGGCTCTATGGGCAATGGCGCTTCTGCCAACGGCTCTGTCAACATGACC
GGCAACACTGCATCCATGACCAATGGCCGCCGCACTAGCGATGCCAATAGTGCCGTGTCG
CAAGATAGCGAGAAGGCGCAGCGCAACGGCAAGGGCCGCGGCAAGCGCAACTCGAACGAT
GCTGGTCTGACTGCTGGCAACCGGCGCAAGGCACAGGAGAACGCAGCCGCCAAGAACAAC
GGCTATGCCAACAAGAAGACCAAGACCAATGGCCACTCGTCCATGCCGCCAGTGGACGAC
GATGAGATGGACTCCCAGTCGGAAGATGACGACGACGAGGAGGGCAGAGACGGCCAGCCC
AAGGTTAAGATGACTGAGGAAGAGAAGCGCAAGAACTTCCTGGAGCGGAATCGTGTGGCT
GCACTCAAGTGTCGGCAGAGGAAGAAGCAGTGGCTGCAGAATCTGCAGACCAAGGTGGAC
ATGTACACTTCCGAGAACGAGACGCTTGCCAGCCAGATCACACAGCTGCGGGAAGAAATC
GTCAACCTCAAGACGATGCTTCTCGCGCACAAGGACTGCCCCGTCACACAGCAGCAGGGC
CTCAACGGTCTTGCCTACATGCAGCAGGCGCCCATGGACCAGTTCAACCCTTACGCTATG
CAGGCAAACAGTATTAACAGTGGCCCTAGACGGTTTTCCTAA
>OphioH327g0133
ATGACGACCCTTGTGCGGACACGGGTACCGCTTGAGGACTTGAGCATGAGCAACCAGGCG
GGGCGCCGGAGCAAACGCATTGgtgagttgctgttggccgacaggaagcaagagtgactc
gatcgagaggtgtactaacagtacagCTTCTGTGTATGACGAACAGGATGGCGACTTTAC
CTTTTCGCGCGGACCCAAGCGGTCCAGGACGACCACCGAGCCAGAAGCCGCGGCTGAGCC
AGCACCAGCACCAGCAGCTTCAACAACAACAACTACCGCAGCAAAGAAGAGACAGAGCAC
CGGCCGAAAACGCGCATTACCACCATCTCCACCGCCACCACAAGCACGGGCACCTGCGCC
AACAACCAAGACACCAACTGCCACGCGAAGGCCTGGCAGGCCAAAGTCGGTCAAGGCAGC
AGCACCACCGCCGCCGCCACCAGAAGAGGATGATGAAGATGATGATATTGAGACAGTAGC
ACACCCACCGTCAGCCAAGCCAAGGCGAAAGGGACGCCCGGCGGTCTCTGAGAAGGTCAA
TGGAGAAGCAGCAGAACCGCCAGCACCACGCGTCAGTGGCCGAGGACGCAAACCAAAGAG
CAGCACGGCAAAGCGGCGACCAGAGGATGAGGCGGTATCTAGCAATGCAGTCGAGCAAGT
CGATGAAGCCGAAGAAGAACGCAGAGGACGGACCCCCGTACGGCCATTATCACCAAGCGA
CCCAGCAGCACATCAGACAATCTCCCTGCCATTTAGCGACACGCCCATCATCAACCGAAA
TAAGGAACTACGGCGCAAGAATGGGCAGCGACGAAGTAGTGTGGGCATGCGTGGCCGACG
CGCAAGTTCGCTCATCGACAACGGACACAGCGCACTGCCACACCGAGAGGTGGACGCGGC
CGAGTTCTACAAGCACATCGAGGGCGAGGGTCTGCCGGAGCCAAGGCGCATGCGACAGCT
GCTTATGTGGTGCGGTGAGCGCGCGCTGTCCGAGAAGCCACCGCACGGCTCGCTCAACTC
GAGCGCCATATTGGGTGCTCGCGCGATCCAGGACCAGCTGCTCAAGGACTTTTCCAACCG
TGCCGAATTCTCCAACTGGTTTGGCCGCGATGACCTGCTTGACGATGCCGAGAAGAACAA
GCCTAAGAAGCCTGTCGTCCTTAAGCCGAACCCGCGTAACCAGGAGCACGAAGAGAAGAT
TACCGAGCTCGAGGCTCGCATAAAACGGCAAGTTCTACTGATgtctgcctacaaacaaga
gacgagcctatactaacaacccagGTTAAAAGAGGAAAAGAAAAAATGGATGGCGCTGGC
AAAGCCGTCGCTAGAGCTGCAGCCGCTGCGCACGCCCGGCGAAGACCCAACCAAGGCACC
CGTGCCTGATGCAAGCCTCCTGGACGCCGACGAGGCCAAGATGCTGGCGGCCATACTACC
GGCAGACGAGTCTTCACTATCGGCATCAGCAGCATTCCGCGCGCAAATACGACAGCGTCT
TGCGAACCTCCGGGCATCGGTGCCCTTCCAAGTCGACCACCTGGCGTCGAATGTGCACGT
CCTCGACCAGCGCGTTGCTGTGGCCGGCCGCGAAGCCGATCTGTTGTTGAGACTGGGCGC
GGCACGACTCAAGGCCCGTGAAGACCGTGAAAAGGCGGCCGTCGGTACCAAGGACATGCC
GGTGATGGAGGTTCTCCGGAGTCTGAGTCGGATCCTGCCCGACGAGGGCGGCAGCTGA
>OphioH327g0134
ATGCCGGTTCAACGCCTTCTCCGGCCCGCGCGGCTCGCATCTCTCCGCCCGTCGCTGTGC
GTCTGCCAGCGCCCTGCCCGCCTCGCTTTTTACTCGTCTTCGTCCGCCTCCTCCAACAAC
GAGGGCTCCTCGTCCGTCAGACACTCTGGTCCCATTGACCCTCAGCCGACCAGCGAGCTG
CAGCTTGGCGAACTCCCTGGCGGCACATTCCGCATTGAGCCCCTGCGCCGTGTCGGCGAA
GACACCGCCACTACCCGCGCCCGTCTTTTGTACCAGTCGCGCAAGCGCGGCACTCTCGAG
TCGGACCTGCTGCTGTCAACGTTTGCCGCCGCCAACCTGGCAAGCATGACCGCGACCCAG
CTTGAGCAGTACGACCGCTTTCTCGACGAGAACGACTGGGACATCTACTACTGGCTGACG
CAGGTCGAGGAGGACGAGCTCGCACAGGCGGCCAAGGCGGCCAAGGCGGCAGACGCTGAG
GCCGGCGAGGCCAAGGGCGAGGGCAGAGGCATCCGCGAGCGACCGGCACACGAGTGGGCA
CAGACTGTGGGCACGTTCAAGCCGGCGTACCGCCCGGTGCCGGAGCGGTGGCAGGGCAGC
GAGATTCTGGCACTGCTGCGAAAGCACGTCCAGGAGCGGTCGGCCGACGGTGTGATTGGC
CGCGACGACGGCAGTGCACAGGCGACGCTGGGCGGCTCCAAGAAAAAGGGCATGGCATTT
ATGCCTCCTCTGACGGACCTGTCAAGGGACTAG
>OphioH327g0135
ATGCTTGCTCAGACAGTGCGGCAAGGCCTGTACGGCCTGGTCCTTCTGGCCACCGCGTGC
CAGGCGCTCAAGTTCGACCTCACTCCCACAAACGGCCACCCGCGCTGTATACGCAACTTT
GTCACCAAGGACACGCTCGTTGTCGTCACTGCTACCGTCGGTGGCCACAAGGGCGATGGC
CAGGTTGTGAACATGCACgtacgtaccgactcttcaacctgcttctttgactaccaatgt
atattctgacacccccagATCAAGGATGCTGTTGGCAACGAGTACGGCCGCGCCAAGGAC
ATTGCAGGCGAGCAGCGCACAGTGTTCACATCACACGCAGACGCGGCGTTTGATGTCTGC
TTTGAGAACAACCTCGCCCACCGTGGCGGCCACGATAGTTTCCGTCACGTTGAGCTGGAT
ATCGATATTGGCGCCGATGCCAAGGACTGGGCAGCTATACAGGCCAACGAGAAGCTCAAG
CCCGTCGAGACTGAGCTGCGTCGCATGGAGGAGATGCTTGCCGAGATTGTCGACGAGATG
GAGTACCTGCGCCTGCGTGAGCAGAAGCTGCGCGACACCAACGAGAGCACCAACACGCGT
GTCAAGTGGTTTGGCTTTGGCACGACGTTTCTGCTGATCGCTCTCTGGGGCTGGCAAATA
ATGTACCTGCGGGCATACTTTCGgtacgtctcccgcgctctcaactttatttgggccctc
tgtgtgaacactgctaacaagacagCTCCAAGCACCTTATCTAG
>OphioH327g0136
ATGCCGAAATgtaagtcattcgtcgcgatgcttcaagccatttcccaccgaacactgcta
acagtatctagTCTTTTgtatgtcaatataacgcacactctttctgtcgaccatataatt
caaatactaacaaacagGCGACTACTGCGATGTCTACCTCACGCACGACTCCATGAGCGT
CCGCAAGGATCACAACACCGGCCGCAACCACATTCGTAATGTTATCGACTACTACCAACg
taagtctctacaatatctccctatggcaaactttggcagctccctaacagcccagAAATC
GGCCATGAAAAGGCACAGTCCGTCATCGACTCCATCACATCCTCCTACGCCGCCGAGGGC
CAGGCACACAACAACCCCATGCTCCCCCAGAATCAGCCAGGCTTCCAGGCCGCACAGCAA
CGGTTCGGTGGCCCTGGTCGCTTCCAGGGAAACAACGGCCCACGCGGCATGAACGGCATG
CCGCCCTTTGCTGGCGCTCCTGGCAACGCTGTCCCTCCCGGCGCCCCTGGCGCTCCTGGT
GCCCCTGGTGGCTTCCCCATCCCGCCGCCCAACTTCAACTTCCCCGGCGGCATCCCGCCA
CCGATTCCTCCTGGATTTGGCGCCAACGGCAACCTGCCACCACCGCCTCTGGGTGCTTTT
GGTGCTGGTGCTCCTGGTGCGCGCGGTTTCCCTCCAATCCCACCTCCACACATGTTTGGC
GGCAACGGTGCACCTGGCAGCGCAGGCCCGACCCCGACATCCGCCAACGGCATGCCGCCC
TTCCCCTTTCCACCACCAATTCCTGGTGGGCCAAACGGTGCTGCCGGTCTCCCTAACTTC
CCCGGCTTCCCAGCAGGCATGCCAATCCCGCCACCGGGCGCAAACGGCCTGCCACCGATG
CCCATCCCGCCGCAGTATATGCAGCAGGGTGGCGGCCACTCGCAGGGCCCTCCCGGTGCC
GACAGGCGCTGA
>OphioH327g0137
ATGAGAGCGCCAGCGGCTACACCAGCGCCGGTCGCTGATGAATATCCGCCACCCACTTCA
CATTCGTCTGGATCGTCGACATCAAACCACCATATCAACTTCAAAAAGCACAAGTCTCTC
CCACATCCCAGAAAAGACGCGGAGGACAGAAAGGACACGCCATATGGCAGCTTGCGCAAT
ACTCGTACCCGGGTGGCGTTGAAGAACCAGAGTTTGCCTCTCTCCACAGCCGCACCATCT
TCGTCCAGCGGCACTTCCACAGACGAGACAGCAGCAACAAATTCACAATCATCCAGTCCT
CGCACTTCAAAAAGTCACTCCAAGTCGACAGGAAATGGCCCAGATCTTCCCCCAACACCA
CCTGCACACTCCCGCAACTCTTCATCTACCTACTCAGCCCTGCCATCAACTGCTACCTAT
GTCCAGAGCCCAGAACGGAGTGCAGAGGATGTGCATAAGCAGCTCAAGGCCGGCGCGCTA
CCAACAACACCTACAAAGCAAATGAGTCCTCCTACTCCAGACGTCACACCCCCACAGGCC
TTGCAGCCCGAGATCCGCCCAAGGGGCCCGCCTCATCGACCGGCTCTGCGCGATCGTAAC
TTTTGCAAGGGTACTACCGACTCTCGCGCTGAATCCTTCAGGACTGCTCAGGAACACCTA
TCGTCATCGTCATCAGACGACGAGGCTGCATTAGGCAAGCTGCGACCCGCACTCGTTTCC
ACAAGGACGTCAGAATCCACCTCCACTGTGCGCCAACTCACCAACGGTGATGCCCAACTA
GCGACAAAAAAGCGGCAACCAAAAGTTGTCGGCTTGGGATTGGGTCTGGAGTCAAGCCCA
GAGTCAAGCCTCACACCACAATCTAAACGCGATTTTGTGAGCTTTGACGGCGAGTGGGGA
ACTGGAAGCGAAGAGTTGATGAAGGAGCGTGGCAGCAATTTCGTCAAGAATGCTGGTCCC
CCAATTCACCAGGTCCCACACCGGAATGCTGCGAACCCTGACCAGGTAGTCGAAGATGCC
ATAGTAGCACCGACAAATGCTACAAAGGCCGTTCGATCCATGTCCTTGCCTCAAAGAATT
TTGACATTTCCAGCTCCAAACGAAGGTGCGACTCGTTCAGTCTCTCAAAGCCAAAGCCAA
CAGTCAGCGCGACGGCAACCACGACCAAAGCAAGCCACTCCATCAGCACAGGGCACTCAA
ACTACCTCTCGCAGAACGGGTTCGGACCAGCTCGACATGGCTGCTCCCATTGTTGCAAAT
ATGGGCATTTCAGCCGATCCTCTTGCCAGCGACAGAGCCAAGCGTTCTTCAACAGCGTCG
ACCAGGTCAACAGTTTCGACTGTCGTTGAAGCTTACTTGATGTCCACTCCGCCACAGCGC
CAACGGACACTTCGTCATGTCAGAAAGCAGGTGGACTTGCGTGACTCTGGCCTCGATCTG
TCACCGTCAAGCTCAGGAACAACATCTCTTGCCGATGAGACTGCCAGGCAGCGACGTCCC
CCGGTCCCCGGCCGCCTCAATAACAGCACCGCTCACGACAGCGTGCTATCCACTTCTACC
TTTAATAGCATTTCAAGTAGGAGTGCAAGACGCGAAATCTGGAAGTCTGGTGGCATTCCC
GTCGTTGTTGTTCCAAACCGCATGTCATCAGTCAAATCGACAAGCCGTGAGCCCTCCCTC
CGATCTACGAGTAGCCGGCGGTCAAAGCGCAGCCAGAGCTTGCACTCGGTCACAAACTCT
CAAATGTCAAAAAGCCGCGACATTTTGCCAGCCGTGGACCAGCAGCACAGCAACCGTGGC
CGCACAATGTCAGAGTCCGGAGGCTCTGCTAGAGATGGGTCGGCGCGGGGAGATCAACGC
ACAATGGACTATCCGCCCATTGTTCCCCGGCGTACATCATCACTATCTGCTCCGACAAGC
CGCAACGTTTCTCGGGCTGGGTCTCAGGCCGGGTCTCGAACTGGGTCTCGGGCTGGATCT
CTCACAGCCGAGAGCGCACATGCACAAACTGCCATCATCGATGCTCGTGCCAGAGAGCAG
CAGAAAGCACCATCAACTGCGGATGTTCTTGATCAGGTCCTAGCAAAGCTCAAAGCACCA
AGCAAAGCAACAAGCAAGGCAGCAAGTAAAGGACTAAGTAAAGTACATGACAAGAAACCC
AGTGAAATATCCAGCCTGGTAGCAAGCCAAGTCAGCGGCAAACCACAAGAAATAAAGTTA
GATTCGCATGTATCCGAGGCTCGCGTCGAGAAGCCTGTAAAGGCCATCCCAAAAGAAGAA
GACCGTCAGTCAGCTACAGCCACCCTGGAACTTTTCCCAGAAATCAAGCCTGCTCAGAAC
TCGCTTGCAGAGACAGCAATATCACCAAAGTTGCGTGAGTTTGGTGATCACGACGATGAT
GCCGTTTTTGAGAACCGCAACCTTCTTGACCCCCGAACAAGTGTCAGCCGGCATGGGGAC
CGCAACCCCTCGAAGCACTTGTCGCCGAATACGCCATTCTCCATAGTCTCGGTGGAAACG
ACAACGTCACACCACTCCCAGGCAGAAGTTTCTGAGGCGCTTGCAGTCAACATCTACTCC
CACCAGAACACGTCTGTGCTTGTCGTCAATCATTCGAACCGCCCTTCTGAGCATTCGGAT
GACTCCCAACAAGATCACTTTACAGATTGCACGGAGACAAGCTCACCAAAGCAGGAAGTT
CCCACAGTGACAGAATCCGGGCCCATCATTGTTCTGAGTCCATTCATCACTGAAGCCAAG
CCCAAGCCCAAGTCCAAGCCCACAACCACTGAGACCAGACCCAAGATTACAACATCTGGC
CGCGGACTGGTGGACAAGGGTGATGTTCCTGCTACACCTAGCCAGCAGCTCTTTTCTCTT
GATGATGTCGATTCGCCTTTGAGAAACCCTCGCGCTCCTCCCCAGCCACCGGCTATCAAC
TTCATCCCAGCCACTCCATCGGGTCTGACACCTACAAATGAGAAGGGTCAAGAACGGGAG
GCATACTTTGAAGAGGACGATATTAGAAGCAGACCACGCCGTCGGAACAGTGTATCTGTA
GTTTTGCGCAGAGCTCTTAGTCGCGGGCGCAGTGCTACTACAGAATATGGGCCTTCTGCA
AGCCGCAGTGGCAATACCGAGTATGGGCCATCTGCGAGTCGTAGCGGTGGTATTCTATCC
AGAACGCTATCTTTGACTCGCGATGTGCAGAAGAGAGCCCGGTCGAAACGGCGGTCTGAC
TCTGTTGATAAGGGCAAAGGTGCACTGTTTGATGACGAGCCGGTGGAGGAGGACAGGCTG
CATCCTTTCTGGCAGCCTTCGAGCTCCTGGAATCAGGATGATGATGATGATGATGATGAT
CAAGGGCAGACATACCGGTACCCGCCTATTGACAACCGGCCACACCCACCACGGAGAAGC
CAAAGTCTGAGTATGCGCATGAAACGGACGTTTGCCATTCTTCCCCTTGATCACGACGAC
TCTTATCCCGCAACCGACGACGGTACTGATCGGCGCACTGTTAAGCGGACGCCCAGTGGC
AATTTACGGGTGGTCAAGCATCTCAGTAGCTCAGATTCTCTCAAGGAACGATCAACACCA
GCAGCAGAAGACGGCCGGCCGTATACAGCACCTGATGGTCAGGGCGGCAAACCCCGCATC
TGGCGCAGCTTTTCCTTGGGTACACGCAGCGGTAGCGGCCGAGGAGTAGACGAGAAGCGG
GCCAAGATTCTTCCCAACATTGGCGGCAAGATTGGGGAGTATAGCCCACACACATTATCG
CGGCGGTTCAGTGAACGCCGGCGCGAGAAGCGGAGCAACGAGCTCCGACAGATGATCAGC
GGTCCGCGGGAGGTTCGAGACGGCGTCGGTGAAGTAATCCGCCGGACCAACTACCGCGAC
GCATTTACACAGGCTCAAGCTTAG
>OphioH327g0138
ATGCAGTTCTCTACCATCCTCGTTGCCCTTACCGCCTCTGCCGGCGCTGCCATGGCTGCC
ACCAACGCCACCTTCACTCCCACCGGCACTGGCAACTACACCGGTAACTCTACTGCTACT
GGCCCCAGCTCCGTCGCTACCGCCGGTGCTTCCGCCAACCAGGTCGGCTCCCTGATCGTT
GTTGCTGGCGCTGCTGCCGCCTACTTCCTGTAA
>OphioH327g0139
ATGTCTACACAAAGCGACCCCTTCTCGCTGGTGGGCGACCCTCTCATCGAGGCCGTGACC
GCCGCTGTTCGCGTGCACATGTCCCGCTACGATGGCTCGCATGATTTTCAACATATTCGC
CGCGTCGTCGGCAACGCGCGCCACCTCGCTGCTGAATTCGCAAAGGAGCAGCCCCAGTCC
GCGACGCCCGTCGACCTGAGAGTGGTCGCTCTAGCAGCGTTGCTCCACGACGTCGGCGAC
CGCAAGTACATCAGCGATGAAGACGACAGCAAGAACGAGGGCGCCGACATTCTCAAGGGC
ACGCCGTACGAAGACGACAAGGGCGCACGCGCAACAGCGGCCGTGCTGTACAGGGTGGGC
GGCACCGCCACCCCCGAGTTGCTCGATCTGTCGCGCCGCGTGATTACCGTGTGCCAGAAT
GTGAGCTGGTCCAACGAGACCAAGTCGCCCGCAAACGAGGCAGCCGTGGCCAAGCTGGCG
GCCGAGATGCCAGAGCTGGCGATTGTGCAAGACGCGGACCGGCTGGACTCGATTGGCGCC
GTTGGTGTTGGCCGGTGTTTTGCCTTTGGAGCGCGGCCGACCAAATCGGCACCGCTGGGC
CGGTCCCTGGATGTGACGCTGGATCATTTCGACGAGAAGCTGGTGCTCGTGGGCGACCGG
ATGAAGACGGCAGAGGGCCGGCGGTTGGCGGTGAGCCGGACAGAGCGGCTGCGGACAGTG
CAGGCATGGTTCAAGGAGGAGTCATCGTTTGCGATCGACGGGTTGTAG
>OphioH327g0140
ATGTCTACCGTTCAGCTTTCCTTCAACCTCCGTGTTTCGTCCACCGTCAAGACCGTGCAT
CTGCTCGGCTCTTGGGACAACTACGTCGGCCAGCTCCCCCTTTCCAAGGAGAAGACCTCC
AAGTCTGGCTCGTGGAAGGGCACCTTCCGCTTCCAGGGCAACACCCTCGAGGCTGGCCAG
CGCTACTGGTACTACTACATCATTGACGGCTACCACATCTCCCACAACCCCAGCGAGAAG
TCCACTCTTGAGCCCACCACCGGTCGCGAGCTCAACGTCCTTGATGTCCCCAAGCACAAG
TCCTCCTCTTCGTCCAAGTCTTCCTCCTCCAAGTCTTCCTCGTCCTCTTCCTCTTCGTCC
AAGTCCTCCTCCTCCAGCAAGTCCTCTTCCTCTTCTTCCTCCAAGAAGAGCTCCAAGGAG
ATCCCCAAGGGCCGCCCCGTCTCCGTCTCCCAGATCAAGCACCCCAAGCCCCAGTCGCCC
CATGCCACCCGCCACATCCTGGCTGCCGACGTCAACTACGATCTTGAGGAGCTTTCCGAG
CGCTTCGCTGCCACTGGCATCGATGAGGACGCTGCTGAGTACGCTGCTGTCGTCTACGAC
GACGAGAACATGTACAACGAGGACGGCGAGTACATGACCGCCGACTACGGCGTCATCAGC
ACCTCGCCCATGTCGAGCAACGGCTCCGACATGTCCTACTCCTCCGACGAGGCCCACTCC
AGCATGTCTGGCTACTCCACACCCGGCTCCGACTACAGCGCGTGCACTTGCGAGAGATAC
GGCATCACCCGCAAGGGCGACCGCCTGCGCATCGACTGTGGCGGCTCCCGCTGCGGCTAC
GAAGACTCGTGCTCCTCCGATGAGGAGAGCGAGTGCGGCACCTCCACCCGTCGCAACGGC
ATCATTGTTTCGTGA
>OphioH327g0141
ATGGGTTCTATGCACTGGACGGTCGACGAGTCTCGCTACCTCAAGGCCATCTTTACATGG
CAGGACCGCTTCGACGATGAGCAGGATGGCGTCTCGCGCGTACGGGACACCTCCATCAAA
GCCTGCGTTGGGGACCTGCGTGTCCTCATGATCGGTGCCCAGGGTGTCGGCAAGACGGCA
CTCATGACCCGGTTCTGTGCAGACTCATTTACTGATGAACCAGATGAACCAGACGAGCGG
TTTACGCGCGGTGGCCGGCGGCCCCTCCGCATTGACAAGCACATATACAACATGGACGTC
CTGGAAATGCCGTCACAGCACTTGGTCGATCTCGAGTCTGAGTCGGCCGATGTCAATACC
GAGTGGCCCATCTTTGCATCTACAGACGGGTCCACCAAGATAAAAAGGAGAGGCAACTAC
CACCGCGCCCATTCACCGGCGGCCATGATGCTCGAGCAGGCCCTGGTCATTACCGAGGCA
GCCATTGTCGTCTACGATGTGTGCAATGCAGCATCATTCCAGCAGGCAAGCCGTTTGTAT
GAGCGACTCCTACGCGAGCGGGACAAAGAAACGGAAGAGGCAGAGAGACCAAGTCCTATA
CACACGAGTGCGTCTACACAATCAAAGACAAAGCAGAGATCAACAATTCGATTCCGGAGC
TACAAGAGACAGAGACAGGAGGAAGCCGTCACGCAAGAGCCTCCCCAATTCAAGACCCGT
CCACCACGTCCTTTTGCTCTTTTGCTCGTGGGAAACAAGAGTGATGTCGCCGATAGCGAG
CGATGTGTTGCCTGGACTGAAGGCAGCAATGTAGCCAATACAGCCGGTGGCAACTCCTTC
ATCGAGGCCAGTGCAAAGACCGGAGACAAGGTTGGCGAGGTGTTTGTCCAGATTGGTCGA
GAGATTCTTGAGCAGCGTGCCCAGATCAAAAAAGAAAGCAGGCAACAGGGTGAAGATGAG
GATGGCACTTCACACGGCATGGACCGCGAGAGCTCGTCGGCATCGTCGTCAAAGTCGAAG
AATCTGTCGGACAAAATTAAGAGCCAGGCACCACGGCGGCCTTTTGTGCTAAGAGTGTTC
GGGTTGTCCTTTGGTCGTCGTCTCAATACTGCTGTCCTTTAG
>OphioH327g0142
ATGCCACCTTCAGAAGATCTTGTCGACGAGATTGAGGCCGTCAACTCCATCTATGGCAGC
GGCACTCTGACTCTTGTCGAGTCCAAAGGATCTGGAGGATCCGTAGCCTCTTTGAATGAA
GGCACTCTGGCAAACCTCGCCGTGCCTACATCGGCCGAGGATATTGTCGACGAGGACGGC
TCTCTGGACCACCGTCTATGTCTGAGGCTGTGGTTCCCGCCTGCATACCCCGCATGTCCC
GAGTCGCCGGCCGTGCTCGGCGTTCAGAGCGTCGGCGATGCCGCTGCCAATAGTACCAGC
CACCGCCGGCCTGGGGCTGCTGCCCACGATGCCGAGCAGTTTGGAGCCGCGGTGGCAGAA
TCGTTTCAAGAAGGTCAAGTTTGCTTATTCGATGCTGTCGAGGCGTATCTGCGGCAAAAA
GAAGAGGCCAGAGAGGCCGAAGAGCAGCAGGCCGAGGCCATTGCGGCAGCCGAGGCCGAG
CTGCATTCCAGGCCAGAAGAAGACAACACAGACGAGGCCTCTACACTATCAGACCCGCCA
CCATGGGTCACGGCCGAGCCGGTGATTGAGCTCAAGTCCGTCTTTATAGCACGCTGTGCG
CCCGTGTCGTCGCCCGCCCAGGCAGCGGCATACATCCAGCACCTCAAGGACACGGACCGG
CGAGTGCGGTCAGCCTCGCATAACATGACGGCGTACCGCATCCGCCAGGCCGACACCGAG
GTCAGCTTCCAAGACTGCGACGACGATGGCGAGACGGCAGCGGGTGGGCGCCTGCTGCAC
TTGATGCAGCTGATGGACCTGTGGAACGTGGTGGTGGTGGTGACGCGCTGGTACGGCGGA
CACAAGCTGGGCCCGCGACGGTTTGCGCTGATCAACCAGGCAGCACGAGACGCCTTTGTG
CAGGCCGGGCTGGTGACGACGGACAAGAAGAAAAAGTAG
>OphioH327g0143
ATGTCTTCGATCGGCCCGGCTTTGGAGCCGACGACGACGACACGCAGCTTCTTCTACGgt
atgtttctcatttttgtcttttatcttctcatccgcgatcacagctaatctcatagGAAC
TTTGgtatgaatactgaatactctcttgattggtaagagactatttatctaacaaccagA
TGGCCCCCGAGGTCTTCTTCACCGTCTGCTATCGTCTCGGCCGTCCCCCACCCGCCCTTG
TTGAGCAGCACCCCTTCCAGGACGCCCTGCTCCATGGATATACGCGCCATCGCGTCACCG
GCCAGGACTACCCGGGCATCATTGAGGACGATACCGAAGGCGCCTGTGTGCGCGGCATGC
TTGCCGAGGGCATCACCGAGACCAACATGTACCAGCTCGACATCTTCGAGGGCTCCGAGT
ATGAGCGCCGAACTGTCGATGTTGAGGTTGAGGTCGACGGGGCCAAGAAGACAGTCAAGG
CCGAGGTCTATGTATTCAAGTACCCAAACCGGCTTGAGCGCCGCGAGTGGGACTTTGACG
AGTTCCGTCGCGAGAAGATGCACAAGTGGACGCGTGCCGACCTGACATTTGAGGgtgagc
agtgacactatgcgtgcctttttctggacgaatgctaactctgcagGCACCGATCCCAAC
GACCCGGCCACCGCGGCCCCATGA
>OphioH327g0144
ATGGACGATTTCCTGGCTCGACTTGGAATGCAGGCAATGAACTATGCCATGCGGTGTGGG
ATTGCCTTGACGTCGACATTTGCCCTCCAGCAATGCTCACGGCTCTTGAAGACAGTCGAC
GACAAGTCGCAGTATTCCGAACTGCATGCTCTGCAAACGGTGCTCGACACCAAGATCAAG
gtgcgtcgtgactctctatcacttttatgaaaacatactaattgatagATTATTTCGCCG
GCCCTTGACTTGATCCAGTTCAAgtaagtcttctctgtgaattttgtacgttgaagaaga
catactgacactacagATCTGGCCGCGGAAATGTTTTCCTGGGACACGCTGCAGTGCTAG
CAAAATCACTGCACCGTGATATAGTAGCCCTTGGCAAACGTCTAGAGGAAGCTGCAGGCA
ACGAAGAGACTACAAGCAATCAACGAAAAGCCCAAGTTATCGGCGTGATCTGCGACATCA
AGAACCTCCTCTCGCGCATCGACGGCGACATTCCACTCCTGCAGTTGGCCATCACGGCGT
CCGGTGAGAGCCTGTCAACATCACTTCCACCGAGCATATCCCCTTCGCGACTATTGCAGG
CCAGCATGCTTCTGGTTATCGGAGACACGCAGTTCTCCAGAAATCCTGGCAAGCCAGTCC
AGATTGGACCATCGTTTACTCTGTCGCTCTACATGCTTTTTCAGGGCCATTCCACGACTG
CGTCGGATCCTAAGTCTATGGTGGATAGAGAAAGTAAAGCAACTCAACAATTACGAGAGC
CATATGGGATCAGCGATGGCGAACGGAAGCCGATTTGGCAAGAAGTCTTGCACAAGGCAC
GTGTACGGgtatgtcgaaccctaccaggagtggaatttaagcatgggcagggctatatta
ctatggaaggaaatgtcactgggtctactacggaaaatgagTATGCCTACCACCTTGAGA
TTGTTGAAAATCTCGACGATGGGCGGGTGCACGAGACCAAATGTGACAATGGCAGCGCCT
ACGACGGAGTGCTGCGACCAGGAGTGCGGGAATCAATCCCTATGCACCAGATAGCGAAGC
TGTTTTACACGGACTCGGGACGGATACTCAACATTGGCAACGCCAACGACTATGAGAGCT
CTTCTGTTTTACTCTTGAAGCGGGATGTGGCTACGCCTGCGCCCAGAAGAGCACATGGTC
AATTTCTAAATGATGATCTCAACGAGATTGGTGACAGTATCAGCACTGAGAGTAGTGCTA
GCAGCGAGGTGTCCGAGACCCAAGAGGCCGTCACCAAGCAGCTGgtagaagaaagcatac
atttacacgtttctggagagctgacagacggccatgatgctggatgctagAAACTTCCTT
TGCATCTGGATCCCGAGTGGCTCGCACTTGAAGTATTTGCCGATGAATATGACGAGAAGC
CTGAAGAGGATGATTCGGATGGAGAATCTGGCGAGAACAATGAAGAGGAGGACGAGGATG
CCGAGGACGGTTTTCCACAAGATGCATTCATTGACATGCACCTGACAGAGCAGATGCACA
ACATTTCCTTGTCCGATACACAGAGCGACGCTACGGTACCAAGCAGCACTGGGATTAGGA
CTGAGGCACCACCGTTTGGCTCTGTGACGTCGTCGTTGTCGCTGCTAGAGATGCTCATCC
GGCTGACAAGTCTACAAGAGTTCCAGCAACTATCGCACCTCTCCATCCCCGACCACATTC
TAACGTTCTTTCTCGAAGAGACATCTACGACAGGCCTCTGCGGCGAGGCACGGTGGAAGG
CCAAGCAGGCAGCCAAGCAGCGGATGGGCTTTGATCCGTTTACAGACACTCCAACAAAAA
GAGTCTAG
>OphioH327g0145
ATGTCGCACCTCAACTCATGGGAGGATGACCCGTCGGCCCAGGATGACCTTACTCGTCAG
ACCCAGCAGATGAACCTCGGCGGCGGCCGTGGCGGCAGTGCTCCCCGCGGTGGTCGTGGT
GGCTTCCACGCTGCTGCTTCAACCTTCACCCCAGGCGCTGCTTCCTTCAACCCCGGCCAG
CCCTACGGTACCGGCTTTGTTCCTCAGTATCAGCAGCAGCAGCAGCAGCAGTACTACAAC
CAGAACTACAACGGCTACCAGCAGCCGGCTCAGCAATACGACCAGCAGCAGCAGTACGGC
GGCGGCAACCAGGGCTACGGCAACGTTTACGGCGGCAACCAGGGCGGTTACAACAACAAC
TACCGCAGCAACTACCAGCAGCAGCAGCAGTACGGCAACCAGCGCGGCGGCTTCAATAAC
AACACCCGTGGTGGCGCTGCCACCCCTGTCGCTCCCGCAGCAGCAGCACCTGTCGCTTCT
TCTTCCTCTACTGCCACTCCCGCAGCAACCAGCGCAAACATTGGCAACAAGGTGCTGAGC
ATCGGCGGTGATGCCAAGCCCAAGGTCCTGAGCATCGGTGCCGACGAGGCAAAGCCCAAG
GCGGCCAAGGTTCTCAGCATCAGCGGCACAACTTCCACTGCGGCACCAGCAAAGAAGGAG
GAGGCCAAGAAGGAGGAGGACGCACCTGCTCCCAAGAAGGAGGCGATCGCGGCGGCAGCT
GTTGCTGGCACTGCTGCAGGCACTGGTGCTGCTGCGGCTACCGCTGGCGCCAAGACCAAC
GCTGCCAAGGCCATTGAGAAGACGGCCTCCAAGCAGACCTCGAGCTCAACCACTCCCAAC
GCCTCTGGCCGTTCCAGTCCATCAGGCGCTGCTGCCCCCAAGGCTGCCCGTGATGTCGAC
GCCGTCGAGAAGGAGCAGGCTGCCGACGTTGACGACGACACGCTCAAGGAGATTTACGGC
AAGGAGCACGTTAACATTATCTTTATCGGTCACGTCGATGCCGGCAAGTCGACTCTGGGT
GGTTCCATTCTGTACGCCACCGGCATGGTCGACCAGCGCACGCTCGACAAGTACAAGCGC
GAGGCCAAGGAGATGGGCCGTGAGACATGGTACCTGTCCTGGGCTCTGGATCTGACCAGC
GAGGAGCGCACCAAGGGCAAGACGGTCGAGGTTGGCCGTGGCTACTTTGAGACGGAGAAG
CGCCGCTACAGTATCCTGGATGCGCCCGGCCACAAGACGTACGTGCCCAGCATGATTGGC
GGTGCATCGCAGGCCGATGTCGGTATCCTGGTCATCTCTGCGCGCAAGGGCGAGTACGAG
ACTGGTTTCGAAAAGGGTGGCCAGACCCGTGAGCACGCCATGCTGGCCAAGACCCAGGGT
GTCAACAAGCTGATTGTTGTCATCAACAAGATGGACGACCCTACCGTCGAGTGGTCGCAC
GAGCGTTACAAGGAGTGCACGACCAAGCTGCAGCAGTTCCTCAAGGGTACGGGCTACAAC
CTGAAGACGGACGTCTTCTTCATGCCCATTGCTGCCCAGCAGACCATGAACATCAAGGAC
CGGATTCCCGCGGGTGTGGCCCCCTGGTACGATGGCCCCTCACTGCTCGAGTACCTCGAT
AACATGAAGACTCTGGAGCGCAAGCTCAACGCACCCTTCATGATGGCTGTCAACGCAAAG
TACCGTGACATGGGTACCATGGTTGAGGGCAAGATCGAGGCCGGTGTCCTGAAGAAGAGC
ATGAGCCTGGTAATGATGCCCAACAAGCAGTCCGTCGATGTCACGGCGCTCTACGGTGAG
ACCGAGGACGAGGTCCCGATTGCACAGTGTGGTGACCAGGTGCGTCTGCGGCTGCGCGGT
ATCGAGGAGGAAGAAGTCATGCCTGGTTTCGTGTTGTGCTCACCCAAGCGTTTGGTGCAC
AACGTCACCACCTTTGAGGCCCAGGTGCGCATTCTGGAGCTCAAGTCCATCCTGACTGCA
GGCTATAACTGTGTGCTGCACGTCCACTCGGCTATTGAGGAGGTCACCTTTACCGCTCTG
CTGCACAAGCTGCAGAAGGGCACCGGCCGCAAGAGCAAGGTCCCTCCCTCGCACGCGCGC
AAGGGTGACAGCATCATTGCTCGCCTGCAGGTGACTGGCGGTGCCGGTTCCGTCTGTGTT
GAGCGTTTCGAGGACTACCCCCAGATGGGTCGTTTTACTCTCCGTGATCAGgtatgttaa
tttctaatcgtatacaccttgacaaatatcgactaatgctaacaatccagGGTCAAACTA
TTGCTATTGGCAAGATCATTAAGCTCCTCACTGACGAGGAGGCTGCTGCTACTGCTTAA
>OphioH327g0146
ATGACCGCCGCCGCTCTGCTCGGCATCACACAGTTCCAGAACAGCCCTCTTCTCAGCAAT
GCCGTTCCCTGCGCCCTTGCTGCGCTCTCCATCCAGGCAGCTGTTGGCATCCCCTCAACA
TACCTCGTGAACCCCCCAACAGAAAAGTACTACGACCTTACGGGCGCGCTGGCCAATGTC
GCTGTCGCTGTTTTGAGTCTCTACCTGCCCCGGTGGCGGCAGCAGGCGGCAGGCACAAGT
ATCAGCCCGCTGCACTGGCGACAGCTCGCGCTCTCTGGCGCCGTAGCTCTCTGGGCCACT
CGACgtgagttcccctacttgtttattttgtgtaaaatatgtctaattatagTCGGCACA
TATCTCTTCCGCCGTATTATGCGCGATGGTTCCGACTCTCGTTTTGAGCCAATGCGGTCT
GCAAAACCCAAGCTGCTGTTTGCCTGGTTCGCGCAGGTTCTATGGATCACCCTATGCCAG
TCGCCCATCACGGCTGTCAATGCATCCAGGCTCTTGCCGGTCAAGGTTTTGTGGACAGAC
ATTCTCGGGTTTGGCATCTTCGTTACCGGTCTTGCCATTGAGTCTGCAGCCGACTACCAA
AAGTCGAGCTGGCTCCAAGCAAAGCGTGCCAAGCAGCACGACGAGGCGTTTATGACCCGG
GGTCTCTTTTCGAGATGgtgagtcttatctataccctctagaccgctacagtaaccggac
gagtactaattgccagCCGTTACCCGCACTATTTTGGAGAGATAGTGCTGTGGACAGGTT
TGGCTGTTGTAGGTGCTGGTGTGCTTATACACGGAAGCGTCCGAGCGGCACTCGGCGGCA
TCTCAATAGCCACTGGTCTGGGGGTTGCTGCTGTCAGTCCAATCTTTACATCGTTCATTC
TGCTTAAGTTGAGTGGTGTACCGTTGAGCGAGCCCAAGTATGACAAGAAATATGGTGACC
GTGCGGACTACCAGGCATGGAAGCGCAACACACCCCTTTTCTTCCCCAAGCTGTTCTAG
>OphioH327g0147
ATGGCCGACATGACCGACGACGACCCATTCGACATATTTGGTTCTAGTCACGGAAAAACT
GGCGGCCACGACGACCACGAAGTCGACACTCTCCACAACGACGGGCACGTTGAAGGTGCT
GTGGACGCGGACTCGTACTTTGACAACGGTGCCATCATAGACCCCGATAATGTCTGGGGA
AGCATCCTAGGCTATGATAGCAACGGTGTTTTGAATGGTGGCGATGGTAACAAGGGCGAG
GGCGGTTCCCTTACAGCTCGGAATGCGGGCAGCCACAAACATGCAGACACACAGCCGGGT
CCTCCTGCGCCGATAATAGCAGATGATGCAAAAGAGCAGGAAAAAGCTGTAGAGGGACCA
GAGGATGGCACCAGCGACAAGGATGCAGGATCAACATCAAGCGGTGGCAAGGAAGCGGGA
GCACAAGGCGAGTTTGACCAGGAAAGTGATGACGGCAAGGATGACCTCGCTGCCACAGTC
GAGGCCGATGCCCTTGTGAAAGAGACCGCTGAGGACAATGCGGAAAATGCTGAAAGTCAG
GAACAGGACAGAGTAGCACAAGATGACGAGGGTTTTCTAGTAGGCTCTGATATTCTGCTT
GGCGTCACAAGCGACCTTGCTGCCGCTGACGAAGCCGATCCTGACGCCATCCTCATGGAC
GGTACCGCCAAGAAGCCACAACGGAGGCAATCGGGAGTGTCCAGTCATACCACTGCCTTT
CAAACCGACGCAAGAGCAACACAATCCCAAGACATCGATATGCTAGATGCAAACAACAAA
AAGGTGAAGCAGTCCGAGTACGATGAAGGCGAGTATGAGGACGACGCCGTCGCCGACGAC
GGCGAAGATGAAGATGAAGAGGAGGAAGATGTGGCCGGAAGAAAACTGCCAAATATCGAG
CATACATATTCCGATGATAGTGATATGGAGGTCTTCGACACTGATAACACGCCTTTCGTC
TCGAGCCTGGACATGGCCATGCCGGGCGATGGCAGCCGGCTAGAGGTGGTCCTGGACCCT
CTTCCCGAGGAGCGGCAAGATGAGTATGATGCCCTGGGACCGAGCCAGTATGTCTACCGC
ATCATCACCCGCGTGAGAGGACGAAGCCGTTATATTATTGAGTTTGACGATGGCCGTCGC
TTCCAGgtaagcttgcctttttgttaatgaattgtaccgtaaatctcccgggccattaac
ccctgtgcctatgcagctgtgcacacacaccttcacctctccctcactttcacctcaccc
cctcctcgcttttcactcgctcttcactcgctctccgctgaaccctcctccatatctacc
cttgtcctacagtggtatatgactatcttacccccttcttgtatcttctcccttcacccc
atcaatctcttgcacctttcatcttcacaccacacaacctacccctctcaacactctcac
ctttgtcttgattttctcgtatatatcatttcttgccccgggcctgtttatttaccactc
gcattctgtcagtatagatgcccagtcaggatccctttgctgtactacgtggtcctcttc
attaagctgatcaagattaacaaactctagCTCTACGAAGGCGACATCTCCGACTTGCCG
AACGGCAGCAAAGCTCTGTTTCAGTTTAAACGCAGAGAAGCAGAAACAGAAGACGAGCTA
TCTACCGCTTTGAATTTCTATACCGGTACAAACAGCCCTGCTGGCGCTTGGCCTGACAGT
GCCATGGATCTCGACTCTGATGACGAATTGGGCGCTTCAAGACGTCAACGCCGTCGCTCT
GGCCTGAGACAGAGCATGCGACTTGCATCGAATCCTACAGAGACTCACGACACGCCCTCC
TATAACCAAGATGACGACGCAGACGAGCTCGCTGGCAGCGATGATGCCGACTTCATTCCA
GCTATCACCTCGGATCTCCAGCCTGCACCCAAGCCGCGACGGGGACGCAAGAAGGTGGCC
CCCAAGCCCTCAATGCCTGCTGGCGATGACACCCGTGAGAGCTCCATTGAATTTGAATAC
CGTCGTTCGTCAAGAGCCAACAAAAACACCCGGAGTATGGTTGATAACGCCAACTTTGAC
GACGACGACTTCTTGATCCAGGATGACCGTGCTCCGGCTCCTGTGCGGATCATCAATGTC
AAGGAGATTTTCCAGCCCCTAGATGAGCCATCGGCCTTTAAGGATATGCACTCACAAGTC
TGCGACTCGTGTGGTTTACCAGCCCGGACTCCTAACAAGGGCATGATGATTCATTGTCAA
GGATGTTCGCTGTCATATCACCGGCAGTGTATCGGCACACGTTCCGCTCGCGATCACGTC
TGCACAAAGGTCGGGGAAGACAACTTTGTACTTCAATGTCGCTTCTGCGTGAACCAGCCC
AAGACCAAGGATCCCAACAGCCCTGACTTGGACAAGTGCCAAAGCTGTCGCAAGGCCGGT
CTCTCGTGTGCTGCGTTTGCAAAAAAGTTGACGGCCAAGCAAGAAGAGAAACTACGTCTT
GACAATGACGGCGTTGATCCAATAACAGAGGTCGCACCAGATCTCGTCAACAATGCCGAT
AACGTCATGTTTCGCTGCACGTCATGCCGTACCGTCCACCACTTTGAGCATCTCCCTCCA
CTCACGGCGGACTCGATGGACTCGGACAGCTCCAAGGTCCGACAAGAGCGTTTTGAGGAC
TACTCTACCGACTGGAAGTGCCGCATGTGCCTGGATACCTCCGTCAAGGTCTCGGCCCTC
ATCGCATGGCGACCTAAAGACAAGGAGTCGTACAAGCCAGAACAGGTCTACGCCGACATC
AAGGAGGACGACAAGGAATACCTCGTCAAGTGGGACGAAAAGTCGTACGCCCACTGCGAA
TGGCGGCCCGGTGCTTGGATCTGGGGTACCACTCATGGCCGGATGCGCATGACCTTTGCA
AAGAAGAATGGCGAACTTGGCGAGCCGCCAGTTTTTGACACAAACGACGCCATTCCCGAG
GAGTATCTCTTCACGGACATCATCTTCATGGTGCGCTACAAGCGCCAGTCTAACTTCAAG
ATCACGTCCAAGGAGGAAGACCTCGAGCGTATTGAGGACATTGACCAGGTCCTTGTCAAG
TTTCAGGGCCTCAACTACGATGACACTGTCTGGGATGACCCTCCGCCGCGCGACTCGGGA
AAGCGCTGGACAACTTTTTATATGGCTTACGACGAGTACCTCAACGGAAAGCACTTCAAG
AGCGAGTCACACCAACGCATGCGTCAGAGAATCAAAGACTTCCAGGCTGCAAAGTTTGAG
GTAGTTAACGAGCAGCCAGCTGTCCTTCGCCGCGGCAAACTCATGCCATACCAGATGGAA
GGCCTCAACTGGCTTCTGCTCAACTTCTACAAGACCAAGAGCGTTGTTCTCGCCGATGAA
ATGGGCCTCGGCAAGACTGTTCAGGTCGTTGCCCTTCTGGCATCACTGGTCCTCGAAAAC
CCCCGCTGCTGGCCCTTTCTTATTGTTGTACCCAACTCTACGTGCCCGAATTGGCGGCGT
GAGATCAAGAACTGGGTGCCAGACTTGCGTGTTGTAAGCTATCACGGTGGTAAAGGGCCG
CAGTCGCTTGCCTACAAGTACGAGCTCTTCCCCGACGGGTCACAGACCATGAAAGCCCAC
GTGGTTATCATGTCTTACGACTCGGCCCAGGACGAAAACACCCGCCGCCTCTTCCACAAT
GTGCACTGGGCAGGCCTCGTCGTCGACGAAGGCCAGCGGCTCAAGAACGACCAGAACATT
CTGTATCTAGCACTCCGGGCGATGCGCATCAGTTTCCGCCTGCTTCTGACAGGCACACCG
CTGCAGAACAACAAGCGTGAGCTGTTCAACCTCATCCAGTTCGTCGACAGCTCAAACAAC
GCGGCAGACCTAGACAAGGAGTATGCTACCATCACGTCAGAGAACCTCCCGGAGCTGCAC
AAGCTGATCCGCCCCTATTTCCTGCGGCGCACCAAGGCAGAGGTACTCAAGTTCCTGCCG
CCCATGGCTCAGATCATTGTTCCAGTGTCGATGACTGTCGTCCAAGAGAAACTCTGCAAG
TCCATCATGGCCAAAAACCCACAGCTCATTCGCTCCATCTTTTCCAAGGGACAGGTCAAG
CCTACCGAACGTGGTAGTCTTAACAACATCTTGATGCAGCTGCGCAAATGCCTGTGCCAC
CCTTTTGTGTACAGCGAAGCCATTGAGGACAAGACCTTGCCTATTGAGACCATGCACCGC
AACCTGATCGAGGCGTCCTCGAAGCTCATGCTACTCAAGATTATGCTTCCCAAGCTGCGG
GAACGCGGCCACCGTGTGCTCATCTTCAGCCAGTTCTTGAACCAGCTCGACATTATCGAG
GACTTTTTGCACATCTTGGACCTGCCCTACCACCGCCTCGACGGCAACGTGTCGAGTTTG
GTCAAGCAGAAGCGCATCGATGCCTTCAACGCGCCCGACTCAAATATTTTCGCATTCCTG
CTGTCTACACGTGCGGGCGGTGTTGGCATTAATTTAGCTACGGCCGATACAGTTATCGTC
ATGGACCCCGACTTTAACCCTCACCAGGACATTCAGGCCTTTTCCCGTGCTCACCGTATC
GGACAGAAGAAGAAGGTCCTGTGCTTCCAGTTCATGACCAAGGACAGTGTCGAGGAGAAG
ATCATGCAGATCGGACGCAACAAGATGGCACTCGATCATGCTCTGATTGAGAGCATGGAT
GCCGAGGACGATGCCGGCAACGACCTCGAGTCGATTCTCAAGCACGGTGCAGCAGCCTTG
TTCGGCGAGGGCGAGAACAACCGCATCGTCTACGACTCTGCGTCTGTGGACAAACTCCTC
GATCGGTCGCAGGTAGAAAACACGCGCACCGATGACAAGCAGTCGGCGGAGTCACAATTC
TCCTTTGCCCGCGTCTGGGCCAATGAAACGGGCACGCTCGCCGACGATATTGACGTGTCG
ACTGCGCCCGAGGACATTGATGACTCCAACTCGGCCGTACTCAGTGTCTGGGAGAAAATC
ATCAAAGATCGGGAGGAAGAAGCTGCACGCCAGGCGGCCGCCAAGCAGGAAGTACTGGGA
CGCGGTGGTCGGCGGCGCACACAGGTCAAGTATACTGATGCGCCACAATACAATGACGAC
TTTGAAGACGGCAACGAAGACGGAAACGAAGGCGGCAAAGAAGATGACAACGAAGATGGC
AACGACGACCCCGACGGCGAGTTTTCGGGCCATGATGATGCGTCCTCTAGCGACGAGGAT
GAGGGCTCCCACGCAGTGGCTACAGATGCTGCGACACTCGAAAACCAATCCAACTCGCGC
ACCCGGAAAACACAAGgtaaatccaacacccccaagaaggcagcgacacccaagaagtcg
gccgagacagcgacccccaaaaagacttcaaagacttccactccccgaaaggctgttccc
cctaaacggcctgctactcctacaaagagcagcgccaatggggaaaacaatcagaaacaa
tctgcaaaatcacctgcaaagtctgcaaagtctgcaaagtctgcaaagtctgcaaagtct
gcaaagtcttcaaaggcaaagaatgccaagggcaagacctccaaggctgcggcgccagct
aaggataccgatgccgcgcctatcagtccccagcaggtactcattaaaaaggccagaaac
attgcacaaatgagaaagcaaaaagtgtcggtgccgccgctcaaggagcccgtggcagct
aaggtgtccaagtcggactctaaagagaagaaattttcaaagacacattctcagccagag
acagaggcgattgattcgtcgagaaacacaaagaagtctaaagcttctcatcccccgtca
ggggagccaacctctaaacggtctcacacgatggaggatggttctttagacgacgatgcc
gttatggccaactctttagtgcattctcagtctctcacgcacccactgccaccgaaaccc
tccaggccctcaacgtcaagtaccccagctaatatgatgcatcagATCTCACCCCAGTCC
CAGCCTATGTCCCAGCTACCGCCCCGGTCCCCGGCCCGGCCGTCGTCCCATCTACCATGC
CACTCCCATCCCTCACTACCCAGTTCCATGCCGGCCCACCACAGCAGCACCCCCAGCAGC
ATTCAGTGGTCAGCCATGCCGGGCACCAGCATCTTAGTAGCCAGCCCGCAGCCCACCAAC
GACAGCAGCAAGATCAAGCAGCCCAGCAGCAACTTCTCCACCAACAGTTCCGCCAGCAAC
AGCTCCAGCAGCAGAAGCTGCACATGCATCAGCAACAGCTGCAAGAACAATTGCAAGAGC
AGCTCCGCCAGCAACAGCAGTTCCAGCAAGTTGTACAACAGTTCCCCGCCAACACAGGAG
TCGCCGACCCCGAAAAAGTCCAGCTTGCCATCCAGCAAACAATAGCTCAGCTACAGGCCA
TTCTCCAGCAGCGGCAAGCAGTTCAGAAAGAGCAGGAGATACTCATCGCTCAACATGCAC
AGCTCTTGGGACAGCAGAAGCGGGTCTCAAAACAACAAGACCGGCAGCTTGCCGCAGCCA
ATGCCCAGATCAATGCAGGCATACAATCCCCAGCCACCACACTGCCGTCCGACTCCGCCC
CAACTCCTAATAAAGTCCATCTCGGCTTTCCGCCGCAACAGCCGCAACAGCAACAACAAC
AGCAGCAGCAGCAGCAGCCGCAACTTCTATCTCTACCTCGCCTACAACCTCGCTTACAAC
TTTCACCTCCACCTCGGCCCCAAGCCCAATCCCAATCACAAGCTCAAGCTCAGCAGCAGC
ATCTGCAGCTGCAACAACAACAACAACAACAACAACAACAAGTGCAACAGCAGCAGCAGC
AGCAGCACCCACAGCAAAAATCCGGAAACCAAGAGACGGGGAAGAATCCGGCAAGATTCA
AGCAAATCATCGGCCTGAACTTAAAAACTGGCAATCCCATGTACGCATATGTTAAAGACC
CTGGGCATGCCGACTCGCACCCTTATAAGGAAGGGCTTGCCGCAGCCAGTGAAGCTATTG
CCACAGTAACAGGGCAACTTCCCTACAGCCCATTGGCAGTCCGCCCGCGACCTCAAAGTC
CTGCCGTGCCCACCCCTGCAGCAGTCTTTGCCAATACAGGCAACATCACCCAGCCAGTTT
ACTTGGACTCTCGCAAGGGCCCGAGAAGGTATGATACGCCACAGGATCGTGACCGGCGCC
TCATGTATCTTTACAGGCGAAGAAACGACCATTTCGAGCGGTTCAAGCGCCTGACAGAAG
TACGGAGGGTGCAGGTCGACATTGAGCGGCAACTATTTTATGAGAAGCGAAAATGGGTGG
AGGAGACTGGTATCTTTGAAGGTTTTGATGAAAAAGCCTTTGAAAAGGAAGTGTATCTTT
CGAGACGGCAGTCTGCCACCACCCGCGTCAAGGTCAAAAAGTTTGAAGAGAAGATTCGGG
TCTTCCTGAGGGGTTTGCCTGAACAGTTGACCACAGCGAACAGCACTATTCCTGCCGATA
TCTTGCGGGAACTATATGTCGTCAAGGATGCACCACCACGGACATTTGAGGCTCTGAAAC
TGAGAAACAGGTTTGGCAATCCCAAAGGCAGTACAATGGCCACTGCAAGGAATATACCGC
CGTGGATCGTCAGCGGGCCACCTCCAGTACGGCCCCAAAGTCAAGAGAGTCAATTCAGCC
AGTCGGCCCAATATCCGCCGCTCAGGTTCCAGCGGTTCCCTGTCACTTCTGCTATACCTT
TGTCTCGTATAGAGGTAGATAGGGAAGGGGAAGATGAAGACGAAGATGAAGGGGAAGTGG
ATGTCGATGAGGACGGAGACGAGGACGAGGACGAGGAAGAGGAAGAGGACGAGGACGGCG
ATGAAGATGAGGATGAGGATGAGGATGAGGATGAGGATGGGGGCGGGGGTGGGCAGAAAT
CTGACAACGATACCGGTGACGATGGTAATGACAGTGCTGTCATCAAGGTACCCCCTCCAC
GACAGCCAAAGTCGCAGCTAAGCATGCGGCCGCAGCAGCCGGAACCTCCAGTGCCTGTGC
CCAAACCTCAACCACCATCCTTGGTACCTCTAGAAACACCACTTAAACGGCGCGGACGAG
GAAGACCCCCAAATAGCAAAAGGCTCAAGACAGCTTCTCCGGCACCTAGTCTGGCGCCTG
CTTCAGCGCCTACACCTGCAGTGGTTGTGCCTGAACGACCACCTCAACCATCAACACCCG
TACCTCTACAGACACCACTCAAACGGCGGGGACCAGGAAGACCGCCATCGAGCCAGAAGC
ACAAGACATCTTCTCCAGCACTTGGACCGGCCCCAGTATCAATATCTTCAGCGAAGTCTG
TCGCAAAGTCTTCAACTCCTTCTTCAACCCCTTTTTCCCAGCCTCGCATGGTCGTCCAGC
TAGAGATTCAGCCTGCTGCACGTTGTCGGCGCTGCAACCAGCCTTACCCATCAGGCACAG
GTTGCCAGAACCAGGACTGCGAAGTGGGCATCCGGTTGGTCCTCGACTCTCTCCGCAGCA
GCCCCCTCAACGAAGCAACCCGCCAGGCTACACGCAAGCGACTTGTTGCCAAGCTCAAGG
CCATCACGAAACTCAAGGGCGGTTGA
>OphioH327g0148
ATGCCCGCTTTTACCTCGCCGGCCGTCCTGACCAGGCTGTCCTCCCCCCTCGTTCTGCAG
GCGCAATACACCCGGGCCTTTCAGAATGCCCGCGTTGCTGGTACCAGCCTCTCATTCTCT
CACCAGAATGTTCGCAACTCTTCCATGTCGGCCATTGTCCGTGGTGTTCGGCGCTCGTTC
CGCGACCCTGACGGCAAACGGCCACCCGGACGCAACCCTCTTGTCGCAGAACACGTGAGC
GAGCGTCGTCGCGCACGGGAAGCCGCTGGACCAGTGGAATACAAGATTCTCCGTGGAAAG
AAGGACGTCACAGAGCCGGCTATCCCCAGAGCCAAGACCCGTCGTGCACGATTCTTCGAC
CCAGAGGACGACTACGGCAAGAAGAGCATTGTGTACCAGGCGAAAACGGGCGCTCTAGAT
GCCGAAGTTCAGGCACTGAGACGGGAGCTGAAGCCCAGCGACAAAGAAGACTCAGAACGC
GCACCACGCCGCAACAATAGACCTGGGTGGAAAAGTGGTGGAGATTGGGGCAACAGTGAT
GATCGGAGGGGGTTCTCAGACAGACAAAACTCGAACTTTTCTTCCCGGGGTGGCAGATCT
GACCGGACGTCTGACTTCCGGCCAAAGCGCTTCGACAACGGCCGGGAAGGTGGTTTCAGC
AACAGAGATGATCGTCCTCGGGAGAGAAGGCAATTTGACCGGCCTGAGCGTTCAGATCGT
TCAGAGCGTTCAGATTGGAATGCTTCCAGCCGTGGTGGTGCGGGTGGCCGGGAGAGAAGA
GATTTCTTCACTGGCAGGGAAGAGCGTCAAGACCATGGCGACCGTTACAGTCGCGGTGCC
CGCGGTGACCGTGGTGATCGCAGCTTTGGCCGCAGCGATCGCGAGGATCGTGGAGACCGC
AACAGCTTTGGTCGGGGTGACCGCGAGGGTGGTGACCGCCGTTTCGGCCGTGATGACCGT
TCAGCCCAGTCTAGCTGGGGTGGCCGCGACAACAACATCGACTCGATTAGCTCATACCAG
AATACCGGTGCCGGTGATGCTCCTCTCTCGATGCCGTACACGACAGCGGCGTCCAACTTC
TTGTACGGTCGGTCTGTCGTCGAGGCTGCCCTCCGCAGCAGCAGTCGCAAGTTGTACAAG
CTCTACCTTTACGGCGGTTCCTCCAAGAACAGCGATACGCCGTCAAGACCCCGATTCTCC
GACTCGGGCAGAGAGCAGCCGAATGAGATTCTTGAACGTCTGGCAAAACGCAAGGGCGTC
GAGGTCAAGATGGTCGACGAGAGGTGGCAGCGCCTGCTCGACAAGATGAGCAAGGGTCGC
CCACACAACGGCATTGTGCTCGAGGCATCCCCTCTGCCCCAGCCACCTCTGGTGTCGCTG
CAAAAGTACAGTGAGGTACCTGGCTTCCCTCGTGGTTTCAGTATTGTGCTGGACCACCAG
TCGCGCGAAGATGCGGAGGTCAACGGTGAAACTACTTTTGTTTCTGTGCGGACACCCGCC
CTGCCTGAGGTTAAGAAGCCAGAAGCAGAGGCTACAGCGCCAGAGTCGGAGGTTGATGAT
GCCGAAGACGAGGGCGAGACTCCCAAGCCTGTCGAGGAGTCTACTGTCGAGACTGTCGAG
ACTGTCGAGACAACTGAAGAAGTGGCCACAGCGGAAGCCACACCCACTGAAAATACCACC
GAGATCACTACTATTACTGACGCCAACGCCATCACCCGCCCTGTGGCCCGGGCCACTACC
AAACCGCTCTTCTACCGCCCACTGGTGGTCCTCCTGGAGCAGGTCCTGGACCCTGGTAAC
CTGGGTGCCATTCTGCGCTCGGCGAGCTTTCTCGGTGTGAGTGCCGTCGTTGTGTCTAAA
CACGGCTCGGCTACGCTCTCGTCGGTTGCTCTCAAGGCGTCGGCGGGTGCGTCCGAAGAG
ATTCCTCTGTTCTCTGTCGACAAGCCGGCCGACTTCTTGACCCTGTCCCGCAAGTCTGGC
TGGAAGGTCTTCTCGACTGTGCCGAAGCCGACCTTTGTGTCGGACAACACGCGCAAGTCT
TACGATCTCGACGGTCTTGAGCAGGCCGATCCTCTGCGCAAGCAGCCCTGTATTCTGGTG
ATTGGCAGTGAAGGTGAGGGCCTGTCTCGCGCGATCCGCCGCAAGGCCGATGCTGAGGTG
ACCATCCCAAACCAGTCCGGCTCGAATGTGGTGGACAGCTTGAATGTCAGCGTGGCCACG
GGCCTGGTGTGTGCATCGTTCTTGAGAGGCGCCACGCGGGCGAGTAACGAGGCTGGACGT
GAGAACGCAAAGGACATTGCGTCTGAGTTTGACCGCGAGTTTGTCTCGGAGCGCAAGGCC
AAGGACGAGCTCGACATTTGGTCATAG
>OphioH327g0149
ATGGCTCGCCCTACTCGCACTTCGCGGGGTGCTCCTGCCGCAACTGCTACGGCGTCGGCT
ACTGCCGCTTCCCGCATTGACGGCTTCGGTCGCGTGTCCAAGAGAGTCGCTCCTTCCTCC
GGCAAGAAGGCCGCAGTGACAGCCACCGACAGCACAGCCTCGACTGCTCGGTTGGACGCT
ATTGCACGCTTCTTTGTCGAAAAGCAGGAGGAGGAGAAGGCCACCAAGATTGACGCTGTG
CCGGAGGTGCCATCAAAAGAACTTGCTACTCCCACCAAGACAAGAAAGACGAAGAAGGCT
GCCACATCCACCACATCTACCGCCACCCCATCTACACAACGGAAACGCCGGGCAGCTGAT
TCTCTCGATACTGAGCCTTCCTCCTCTCCCGCCGCAGCTCAGCCTACACCAACAAAGCGT
GCCCGCAAGATCAAGCAGGCGAACACATCTGTGGCCGAGCTGCTCGCCCGTGCCGCCGGA
AAGGCTGAAAAGAAGTCTGCCACCACTTTCTCATTACAAACAGCTACTCCGGCCGATAGC
GACAGTGATACCCCCTCACAGACTACAGGCGACCTCATTGCCCAACTGAACATCAACACA
TCCTTTTCCACCTCTCCTTCTTCATTCGCGTCGTCTTTTGCCCGCCTTCGCTCGACCTCG
ACATCTCCCCGGCCTGCCAGTACCGCGCCCACGACACCTTGCGAGTCCGACAACGAGAAC
GAGCCGGCAAAGAACTTTGTCTACTCTGCATCGGCCCGCCTCCCTTTCGACCTGGCGGAG
CTTGTCCGTCTTCACTCTGCGTTTTCCAAGGCCTTAGCTGTGCACCATGCTCACCACGGT
CCTAGTGCACCCATTGATATCCGGGCGTTCTGCCCGACAGTGGCTCAGTCGTGGGGCAAG
CGCAAGGTCACACTGGAGGACATTCAGCGGTGTCTGGGTGTAGCTATGAGCGGTGAGGCT
GCCGGCAACAGCAGCAGCATTGTCAACTCGCTCTTCCTGTCCGACTATACGCGCGGCAAG
ATTTGCATTGAGCTCAAGCCCGATGTCTTTTCCAACTCTGCCGCCATTGGCACCCTGGCC
GACCAGCTCAACACGGCCTTTGAGACCAACCTGCGCTCGCTGTGGGCAAATGCTCCCCAC
GCCAATGCCACGGCCACCTCGGCCGAGGTTAAGCAGTTTATCGAGACCCTGCCCAAGGCA
AAGGCCACCAAGTCCAAATCGCTGCTGCAGACGTCGGCGCTGCGTGCCAAGGGCCAGCGC
ACTTTGGAAGACCTCATGCATGGCATTGCTTTGAAGAAGCAGGAGAAGGAGGCCCAGGAG
GCCCTTCTCAAGGCGCCCATTCCCGAGCCCACCCAGGACTCGATGGATGTCGACACTGCC
GAGACTGCTGCTCCTGCTACTCCTGCTACCCCTGCTGCTGTCTCTGCACCCGCGGCTCCC
ATGAACCTGCTCGACCGCATCCGCTACCGTCAGATGCAGCGCACGCAGCTTGCTGCGGCC
GGCCAGCTGACGGCTGCTACTCCCGAGGAGCTGGAGCGCCGTGCCGCCCTGTCTCGTGCT
GGCGACATTGCCGAGGTTCTGTCGATGCTGTGCACCGCGGCTTCTCTGCGCCAGAGCAAC
CGTGTGTCTTTTGGTATGGCGGCCATTGTCACCAAGATCAAGGACTCGCTGGTGCGTCTG
CCCATTGCTCGCGAAGAGGCCGCTTCGTGCGTCCGTCTGTTGGCCAAGGAGGTCAGTGCC
GAGTGGATTCAGATTGTCAGCATGGGCGGCCGTGAGATTGTCATCATGATGGCCGACCGT
GTGCCGAGTAAGACTGATATCCAGCAGCGCGTCCAGCGGTTGTCATAA
>OphioH327g0150
ATGTCTATGGACTGGGACCAGGTCACCAAGATCGGCAGCAAGAACCGCGGCGGCTCTGTC
CAGCGCGAGACTGTCGTTCGCAGCCGTGCCCAGCTGAACGCCGCCCAGCGCTCCGGCGCC
ATTGTTGCCACCGAAAAGAAGTACGCTGCCGGCAACGCTGCCACCAGACCCGCCGTTGAG
GGCCAGCACCTGACCAAGGTCGACCGCTCCGACGACATTGTCAAGGTCAAGCAGGTCGGC
AAGGAGGTCGGCGCCATCATCTCCGACCGTCGGTCCAAGATGGAGCCCAAGATGTCACAA
AAGGACCTGGCTGCCCGCTGCAACACAACACCCACCATCATCGGTGCTATGGAGCGCGGC
GAGGGCCAGCCTGACCAAAAGGTCCTGGGCGCCATTGAGCGTGTCCTGAACGTCAAGCTG
CGGGGCAGCGACATTGGCAAGCCCAAGTTTGAGAAGAAGAAATAA
>OphioH327g0151
ATGTCATTTCCAGGTGCTGATATTGCTTCTTCCTTTCCATGGCCGCTGGCTGGCTCGCTT
GTTTGTGCCCTGCACGCATACTCGACTTTGCTCGGTAGCCATGTCGATGGACTGCTGCTG
CTTGGCGCCCTCGGCCTGCAAGCCAGGCCCCAGCTGTCGTCTTACCTTGCCACTGCAGTC
AGCCGCATCATGTCTATTGGTATACCAGTCTCGACTATTTGGGCAATGACTGCAGCTATG
CTTTCTTCTGTGCTACTGTTGCGTGCACTGTTTGGCCGTGCTGCAAATGCTGGCACAAAT
GCTGCACCCTGGACGGGGCCGGGTAAGCCGCTGCTATTCCCGTGTATCACGACGCACATC
CGCAAGTTTCCTGAGAAGCACTCGTTTGTGTACTCGTACCTTGTGGTCGGTATCCCGGTC
GGCTGGAGCGGTGTCAGTGGCGGCGGCATGATCTCAATGTCTGGCCCAGGTGTCCAAGAC
CAGCACCAACACAAAGGCTGGTTCCATGTTGATGCCAACGACTACCTCGAGCGCGGCAAC
GGCCATCTTGGCCTGCGCAGGAAGTTGGATACCCACTTGCGGGAAGCACATGGTATCGAC
CCGGCCGCATACCCGCATGCGTACCTTGTCACGGCCGCCCGCTTTCTCAGCTACCACTTC
AACCCAGTCTCATTCTGGTACCTGTACGATGCCAACAAGACACTTGCAGCCATGATCCTC
GAGGTCAACAACACCTTTGGCGAGCGGCACATGTACTTTCTGACACGCGAGATGTCGGCC
GACGATAAAGTCAGGGACGACACCGCCAAGGTGTTTAAGCAAAAGTGGCCCAAGGAATTC
CATGTGTCGCCCTTCAACTCGCGCCAGGGATCGTACGAGCTGCTCGCCAACGACCCTCTG
GCTCCCAACATGCAAGGCACAGGGCCCCTATCAGCGACAATCGTGCTTCGCTCGTCTCAG
GATCACAGCAAAATTGTGGCATCCTTGACATCTGAGCGCCGTGGTCCGGGCGATGCCCGT
CCGTACGCTTTTGACCCTGCAACCATGAGCATATTGCAGCGCATCAGTTTCATAGCAAGC
TGGTTTTGGGTGGGCTTTGTGACGTTTCCGCGCATCTTGCGCCAGGCTGGTACATTGTTC
TTCACTAAGAAGCTGCGTGTATGGTTCCGGCCTGAACCGCTTACGAGGAGTATGAGCCGG
GTTGCGGACGATACAGAGCAGGAGCTCGAGGTGGTTTTCCGGCAGTACCTACGGCACCTT
GTCGAGACTTCGGGTACCACTAATCAAAGCCCATTGCTGGCTGTCAGGTATGTTCCGGGT
GGTATTGTCGGTGGCGTCACCGAGACATTTTACTCGAACGCGGAGGCCGCGGCTGTGTCA
GGCGAAAAGAGTGACGATGGCAAGCACATCACCAAACAAGACGACACAACAATGGATATC
GAGTTTCGCGTTCTGACGCCCGTATTTTATACACGCTTTGTACATTATGCACACGATGTG
GAGGCACTGTTCTGCGAGCTGCGGGAGAGCTGCACGGTATCTATATCACCACCATCGACT
GCAGCCGTCTTTACCAAGCAGGTGCTTGCACGGGCTGCACCGCCACCCCCCTTGGAGGTG
GCCAGTCCCATTGACTTTGTCATGTTCTCGGCCATTCGGAAGCTGCGGCGACGCCCTGTG
CGGCTAGAGAATCCTGCAGTCGATGATTCGAGCGCTTCTCAAAGTGCTGCTGCGTCGTCG
TTTACATCGTCAGATGTTCGCGGCTTCCGCCCTTCAGCCATGGATGGCTTCGTCTTGTCT
CTTCCAGAGGATGATGCTAGATTACGTAAGGCGTATAGGTCCACCGTGCTGAAGCTGTTT
GTTGCCGACCGCATGGCACTAGGGATGGTCGCTATCCTGCAGATGCAGATTTTTGTGGTG
CGTGCAGTTGCTGCCTGGGTAGTAGCCCGGGTTATTATTCTATGGCTATGA
>OphioH327g0152
ATGGTCTTCACCGGTCACTGTCTGTGCAAAGCCGTCACGTACTCCATTGACATGGATGCG
CCGCTCCTGACTGGCTATGATCACTGCGACGACTGCCAGCGCCAGTCCGGCTCTACCTAC
TgtaggtcccctcccccccccccctcttgactttgttataacaaaactaattgatagCCC
TGGTCTTTGTTGCCCTCAAGGAGAAGGTCACCATCAACGGCCCTACCAAAAGCTGGGCCG
GTGTCGGCAGCTCCGGCAAGGCCGTCCACCGCATCTTCTGCTCCGACTGCGGCTCGCCCA
TTGCCCACGACCCCGAGGCTGCCCCTCCCATCATTGCCATCAAGGCTGGCACCCTGGCTG
TTGAGCACAAGAAGGACCTGAAGCCTgtacgtatatcactcactcattggatactctctg
aatatctctgaatatctctgaatactaacggaatagGACACCGAGATCTGGACTGTCAGC
AAGCTGCCCTTCTGCCAGGAGCACCTGGAGAAGCCTTTCGAGCACATGCCCGAGTAA
>OphioH327g0153
ATGCATGTAGCACGGGCATTGCTCGGCTTGCCGACATCACTGCTGGTGCTCGCACTTGCC
CAGCAGGCACATGCAGAGGAAAATGAAGAACGAGCCCAGCAGCCACAGATCATCCCTCTG
GCCATTCGCAAAATGAGCTTGGATGAGGGCGAAAAGTTCTATCCAGAAAACTACTACGGC
TTTGAAATCTACGACAATGAGGAGACAAGCGACGAGCAAAGAAGACGCAGTGCGAGACGA
GCCGACACAACCGACAGCTTTGGACGGTCACTGGGCTCGCTGTTCTCGTTTGGCCGGCGA
GCACCATCGATATCCATGGCACCATCAACACGGAGGGAGGCAGACGAGAAGAAAGAAATA
GAGACGAACTCGACACTCTCCGGCGACATCCTGCCGCAGGCATACCTGCCTCCCTTTTCC
ATCCACCAAGGCCACGAAGACGACGTCGAGAGGAGACAGGATGACGGTGCGGGTATTGCA
CATGATCTGTACCGGCGTGCGTCAGAGGCTCTTGCCAGCCTGCAGCGCCGCCAGTGGTCC
TGCCCATCGGGCACAGGCAGCTGCAGCGATATCGGCTTCCCGTACAGCTGCTGCTCGACA
GGCGAGACGTGCTATGTCATTACGGATACGGGACTGGGACCGGTGGGCTGCTGTCCGAGC
GGATCGACGTGTGGTGGCGCTGTGACAAGCTGCTCGTCGACCACGACGGCGTGTCCTGCG
AGCTTGGGCGGCGGGTGTTGCATTGAGGGCTACGAGTGCGCAGGTATCGGCTGTGTCAGG
GTGGGCAGCTCCTCGACCACAACAATCGCACGCACAACGATGACGTCCTCGATCTCTTCA
ACGTCGACGTCGACATCGACAACGTCGACGACAACATCGACGACAACCTCTTCTTCAACA
GAATCAACCATTACGACCATATCGGGCAGCAGCGGGGTGGCACCTATCAAGCCAACTCTG
ACTGCAACCGACTCGGGCTTGCCGGCGGGTTATTGTCCTACGGGCTACTATGCCTGCTTG
GCCGTGGCCGGCGGTGGATGCTGCCAGACGGGACGGGACTGCCAGACGACCAGTTGTGCA
CCCGTGACATCAACAACAATTGTCAACACCAACGGCATCACTATTGTGGTGCCAGAGTCG
GCGGCGGCAGCGGCTACAGCAGCGTCGTCGACATGCGCATCTGGCTGGTTCATGTGTGGT
GCGAGTGCCGGGCCGGTGGCAGGCTGCTGTCCGAGTGGCTACAGCTGCGGCACAGCCAGC
TGCACGATTACCAGTGCATCGTCGACAGCCGAGGTGCACAAGGAGCTGCCCACAACCAGT
AGCAGCGGACAACGGGTGGCTGTCTCTATGGGTTTCATATTGAGTCTGGCCATGGCTGTG
GTTGTGTGGTGA
>OphioH327g0154
ATGTTTCGTGCTGCTGCTCCCGGCCCCTTTGACGAGGCCGTCGGCAAGGCCACGGACGAA
AATGCTACCTCCGAGGACTGGGCTGCCATCCTCGAGGTGTGCGACCGCGTGTCCAGCGAT
ACCACCAACGGCCCCAAGGACGCCGTTCAGAGCCTTATCAAGCGCCTCGCCCACCGCAAC
GCAAATGTCCAGCTATACACACTCGAGCTTGCCAACGCCCTTAGCCAAAACTGCGGCACC
CCGCTGCACCGCGAACTGTCCTCGCGCGCCTTTACTGATGCCCTGCTTAAGCTCGCCAAC
GACCGCAACACCCACAACCTAGTGCGCCTCAAGATTCTCGAGCGCATGAAGGAGTGGGCC
GAGATGTTCAAGAGCAACACCGACCTAGGCATCATGAATGACGCTTACAGACTCCTGCAG
CAGTCGCAGCCCCAGCTGCAGCTGGCACCGCCCTCGGCACCCCAGAAGAACAGCCTGACC
GAGCAGGACCGCCAGCGTGAGGAGGAAGACCTGCAGCGCGCGCTCAAGCTGTCACTCGAA
GACGAAAGCGATAAGCGAATGGCAGCGCCAGGTGGTTCGTCTTCTGCAGGGTCATCTGTT
GGCCCGTCAGGAAGTGCACCTGCCCACCAGGCCGGGCCCCCATCAGCCTACAGCGCTCCT
GGAGGTGATGCCGATGGTGCCCCCCAGTCTTCGGAAACGCCTACGCCCGCCCCTCAGGGT
ACAACAGCTGCTACTGTGTCGCGCGTGCGCGCGCTATTTGACTTTGCTGCGTCAGAACCA
GACGAGCTCGACTTTAAAAAGGGCGACGTCATTGCCGTGCTCGAGTCGGTCTACCGGGAT
TGGTGGCGCGGCTCGCTCAAGGGCCGCACGGGTATCTTCCCGCTCAACTATGTCGAGATC
CTAGCCGACCCGACACCAGACGAGCTGCAGCGCGAGGCTATGATGGAGTCGGAGGTGTTT
GCCGAGATCAAGAACGTTGAGAAGCTTTTGACGCTGCTGAGTGCATCTAACACGGCACCC
CGGGAAGAGGACACTGATGAGATCTCTgtaagtcactgcctattagtcagtcacttggct
ttcttgaaagtatatactaacaaaatagAAACTCTACCACCAGACACTGGCTATCCGCCC
CAAGCTTATCAAGCTGATTGAAAAGTACTCTCAGAAGAAGGgtgagttcaatatctgcct
gcattgagttgcgtctttgcatctagagtcatttgctaacatatatttagACGACTTTAC
ACAGCTCAATGAGAAATTTATCAAAGCCCGTCGCGACTACGAGGCTCTGCTTGAGTCGTC
CATGTCCCACCCGCCACAGCCCAACTACCAGCAATACGCCATGCATTCTCAACAGCAACA
GCCGCCTCTGCAGCAGCAGCAGCAGCAGCAGCAGCAGATGCCTCCTCAAGGATACTCCGG
CCCTGGTGGTTCTGGCGGCCCTGTTCCTGGCCAAGTCCATGCCGGCTACCAGGCACCAGG
ACTGGTTCAGCAGCCAGACAGATACTACACTCCCGGGCCACAACAACGTCAGGgtcagtc
tttataccagtaataaaataataaaatacgagccaagacgcaagcgagaaccaccagaac
tatggacaatagattctccttctcgaatatgtatcttatcaagcaacatcaggcatacaa
ggcataccttaatacccttgcctgcctctcttttactttgccattctattatatcccaat
atatacttttgtttatcacttgttgacttggccgtatttttttttcacctatactcgaat
ttacatgctaaccgagctcagACCCCTACCCGCATTCGCCGTCACCTAACCAGAACCGCC
GCAACACGATGAACCCGTCTCCATTCTACCTTGCCAATGCCGAGATTCCTGCTTCACACC
AGCAGCAACCGCAGCAACCGCAGCAGCCGCAGCATCTCCATCAGCAAGCTCAGCAAGCTC
AACAGCAAGCTCCCGCCGCTTTTTCACTCGCCAATAACCAGCCTCCCCAGCAGCACCAGC
ACCAGCACCAGCACCAGCACCAGCACCAACAGCAGCAGCAGCAGCAGCCACACCCTGGAC
GCCCTAACCAGAGAATTCCGTCTGGTAGCGGCCCCAGTGCCGTGATCAGAAAGCCGTCTC
CTCTTCAGACAAACCTCCCCCCTCAGGGTGCGACTGGTCAGGGCAGACCCAACCCTAACC
CCAACGTCATCAACAACCAGACCTACCTCCCTTACAACCCTCACAATACCCAGAACAACT
CTGTGTCTAGCCCAATTGGAGGATACAGCAACCACCCGCAAGAGCTGTCGACGTCGGTCT
ATGATTCTCCTATCGCCCAGCAGCAGCAGCCTCCGTACCAGCAGGCACCACCGCAACCTC
AGCAGGCACCGCCGCAGCAGCCCCAACAGCCGCAGCAATCTCAACAGCAACAGGCACCAC
CGGAGCCGCCTGCAGGCTCTTATTCCGGCGCCGGCTACTCTCCCGAAACCGAGTATGCTT
CACCCGTGACAACTGCTGCTGTTCCTGTCCCTGTTCCCGCACCTGCGCCTTACGCAGGCT
ACCCGAATGTGCTGCCGCTTCACATTGCATCGCATTCGCAAGCCCCGTCCGCTCCTCAAA
CACAAGCACCCCCGGCACCGCAGCAAGCACCCCCGCCACTGCCACAGCAGCAGGCACCTC
CTATCCCCCAGCCTCAGACCGTCTCTTCGCCGCCGCCTCCCTTTACTGGATCGCCCCGGC
CGGCCTCGCTTACAATTGGCAGCCCCCCGCTTGGACCGACCCAGCAGGGCGGCTTCTATG
ATGCGCGCCACAACCTTCCCAGCCGGGTCAGCGGCAGCGGTCCATCAGCACCTTCAGCGC
CATCAGCGCCCTCAGTTCCGTCTGCCCCTACGCCAGTGAGCACTGCCGGATCGCCGTCGC
CGCCTGCTCAATTCCAGCAGCAGCAGCAGTATCGACCATATGTGCCGCCGTCTGACAACA
CCAACCAGCAAGGTGCGGTCGACGATTATTACCGCCAGACAGGCCGTGTTGGTTACTAG
>OphioH327g0155
ATGCATCAACAGTCCCGGCATCCCCCTCGGGGTGCCTTTTCTCCTGCTACCGCTCCTCAG
ACAAATCCCACACGCACAAACAATCCAAGAGATCCAAGAGACGCAAGAGACACAAGAGAC
ACACGAGACACACGAGACACACGAGATGCCGCCCTGCCCATCCGGTCACACGCTTCCTCC
GAGCACATACCGGCCGGGCCGTCACTCGACGCCGGTGGTGATACCGTATCGACGGGCTCC
AGTGGCCTTGGCGGCTCAGCAGCCATTGTCGGCGGACCAACAAAAGACTCTATCAAGAAG
CTCGACCAAATAATACAAAACTTCTACCTCAAAGCAGCAGTCCTCGTCGTCCAGTCCCGA
ATTCCCGTCACGGCATCAGGCGGCAGCCGTGGCCGGAAAACAAACAAATGGgtaggtgct
cacaccatccatacgtacgtcatagacgctttgactaactaacctcccagTTCCAAATCG
AGACCGATGACATTGACGACTTCAAAGAAGAGCTCAAGATATGGAAGACCTGCGGCGGCT
TTGACCATCGCCCACCGCCAATGATCATTGAAACTTACCTCGACGCCTCTCGCCTTGCTA
CCGGACAGGCCCTTGTCGTTATCGACGAGAACGGCAAGCGCTGGGATGCCCTCGAGGCTC
TCAACTCCAACGACATGTCTGCCAGCGGCAGCGGTAGCAGCAGCAGTGGCCGTTCTGATA
ACAACAAGATTCGCGCACGGTCAACCGAGATCATTCTTGAACGCTGGAAGGTCGAGCTGC
GCTGCATCCCCAGCCTGTTAAAAACGACCGCCGGTGGCGCCGGCAGCGGAGCTGACACCC
CGGGCGGCGGTCCTGGTGAAAAGGGTCGACCCAGCGAGGGCGGAAGCAATGCCAGCAGTG
TCGAGTACGAGATTGACGACTTTGGTCCCATTCTTCCCACCATCTACAAGCGCAGCATCG
TCTTCTTCCGGTCACTCTTTGTCACCACAAACGTCCTGCCGGCATACCGCTTCTCGCGCC
AGGCGACGACTAAGAATGTCCACCCGGCCCTAAAAGTCCGCTGCCGTATTCTAACAGGTG
CAGAGGCCGAGGCCCGCATCAACGCTCGTGGCTTCGATAACCTCAGACAGCCTCTGCTGT
TTGATGGCGCCCGCGAGCCCGTCACCGACTACATGTTTGGCGATCTTGAGGTCCCCATTG
GCCGTTTCTCTGCCTCGGTGACGTACCGCAACGACTGCAGCTTCCGTGTCGATGATTCAG
AGTCGCTCCTCAGCTCCCGCTTCATGGGCATCGACGAAAACTACTTCCGTCCCTCCATTC
CACAGGCCCAGCGGCCCGACAACACTTACCTCTCCAACCAGCGCCACGCGCAGCAGCAGG
GTGGCCAGCAGCACCGTAGGCAAACGTCTGTCACTGAAGCTCCAGTTGGATCACTTCCAT
CACACCACCGCCACGCACGCAGCACTGCTGAGCCATCGTACCGGCCCCAACCTCAACAGA
CATATGGCAGTCTGTCCACTTTCCACGGCCCAGATGCTCTGGCCACAAGCCCGATTTCTG
CTCTCAAAGCCGTGCGTCCCATCGGCTCTGATACGAGTTCGCCTACAGACTCGATCCAGC
CATCAAGCATGGAACAGCGGCCTCAGATTGACCAACCAAATTCGTTGCCCATCACCGCCG
GCCGGAATGCCGGTATCTCGCCGTCGTCATCGATCGTAGCCCGGCCGACTCTGCGCAACC
TAGACGGTATCGGCCGTCGCCCATCTGTGACCTTTCAGCCATTCAAGGCTGGATCGCTGT
CGAGTTCGCCTCGGGTGCCCGACGATATGCAAATACCCTCGTCGCCCCTGTCCGGGTCGC
GGCCAACATCTGGCTTGAGTGCACTGGCGCAGGCTAGAAACCGCAACTCACTCACGGCCG
GTATGGCGGCATCATTACGTGGTGCTCCGATCCCATCGACGTCGGTTGGCAGCACTGCCA
CTGCTGCAATCAACGTGGAGCCGGGCCCGAGTTCGTCACCTCGGCTCGGTGGCGGTGGTG
GTAGTGGTGGTGGCAGCCGGTACAGCAGCAGTTTTACACACCGTCGTGGCCGGTCATCAT
TCGGTGGTACTAGTCGAAACGAAGATGAGCAGGGCAGCAGCGGCAAGCAGAGCCTCTCGT
CATCCATGGCCCAGCCCGGCTCTGGCCTGCTTGCTGAGGCGGGCGGTGTTGCTAGCTCTG
GGTCGTTCCAGACCGACGACGATAACATTTCCGATTTTTTGAAAACTCTTGAAAGCAAAA
AGACGCTCCAGAGTTTCGAGGTCAGCAGCAAGCGTGGCGACGCGGCTCGTCGTACGGTCG
CACAGCTGTCGCGTTTCCAGATGATGCGCGACTCGAATGCAGCTCTGACTGATTCCATGA
ATGCATCAACATCGCCATCGCAGCAGCTGCCGAGAGCGGGTGGACAGCTTCCTGCACTCC
CCGTCACGTCTGCATCAATTTCGCCGTCATCGCATTCGCCTATCAAGTCGCCTCATACGC
CGCACACACCGCACACACCAGCTGTGCCATCACGCCTGAGCGAGAACGCCATCATTGACT
ACCAAGGATCGGCTCATACCCGCACTCGGTCGGGTGGTTCGCGTGCCGTTGTTGAAGAAG
CCGAGGCCAATGATGACAGAGCTCGCGGTACAACGGCAATCGATATCCCACTGTCTCCAC
GTCTCATGCAGCCTGGTGGCGGCGGTCGGCGGTCCAGCTCCGCCGTCCAGAAGACGCGCG
CTCATCTTGACGACGACTCGGCCGAGCTGGCTGCTTTTGGAACTACCGGGGCTACCCAGC
GCAGCCTCAGTGCTGGTGCAGATGACCGCGAGCCGCCCTCGCCCGGTGCCCTCTTCCGTC
TCGAGGCGCCTGAGACCAGCAGCGGCAGTGCGTCTGTTGGTGGCTCTGCTGCTGCTACGG
GCAGTGGAACTAACCAAGGGCATGCTTTGAGTGCCCTGGGCACTCCTGGCGGCCTCAGGG
CTGCAGCTGCCGGTATTTTGCGGCCATCTAGTGGTGGTGCTTTGCCCCGGTCTTCTCTCG
GCCTGGGGGATGACGACAAGCAGACGACGACTACCCGCGTTGGCTCTCTGCCGCCCAATT
CTCTTGCTGCAACATCGGCTGCCCTCCGCGCCAGTGCCAACATTGGCACTATGAGCTCCA
GTGCCCTTGTTGGATCGACACAGCGCAAGCGTTATACGGGCCGCCAGCACTCTATTACAT
CGCCTCTTTCACCGCAGCAGCCTACCAGCGTTGCCAATGGCAACATTGCCACACCGCCAC
AATTGTCCCGGGGCAGTTTCTCGGGCTCGTTCCTCGGCCGCTACAGCGGTTCCGGCCGGG
GCGGTAGCGGTGCAGGCAGCCTTACGGGCGGAGGCAGCGGCGGTCCTGGTGCCAGTGGTG
ACGACGACGATTTGCTGTTTGATCTGTCCGAGATTGGACGGCGCAGCATTGATGAGCCAC
ACGGCACCAGCGGTGGTCACGGCGGTCATGGCGGTCACTGGCGGCCGCAGTAG
>OphioH327g0156
ATGAGTCACCAACTCTGGGCGTGCTACATAGCAGACAATGTCGAGCGTTTCCGCCGACTG
CTTGCCCTGACGGGTCACAGTGCCCAGGCAGCAGCTGTATGGAACGGCGGCAGTGGAGGA
GGCAACAGTAGCACTGGTACTGGCTCTGGCTCCGGTTCCGGCACGGGCGCTGGCGGATCG
GCTGGCTATGGAGACCTTGGTGGAAGTCCGTATGCCACATCGCCCAAAGCCTCGGCTGGC
GGTGGAAAGGCGCGCAAGGCTTCTGGATATGGCGGCGGCGGTGGCGGCAGCGGTGGTGGT
GGCAGCGGAGCTATCGGCAAAAATGAGATCAACAGCCGTGACCATGCCGGCCTGACCATT
CTCCTTAGAGCCGCTTCGACAAACACAAAGTCTGCTCTTGGCTTTGTGCAGGCATTGCTC
GAGCATCCGGCCACCGACATCTATGTGCAAGACCAGGAGAGCGGCTGGAATGCGCTGCAC
CGTGCTCTCTATGCCGGAAACATATCTATTGCGCGCCTCCTGCTCGAGAGAGAACGCAGA
GATATTGCTGGCCAGACTCTCGGTTCTTCTCTTGGCCGGGTCGGCCGCCTGATCAAGACC
AAAGACAACGAGGGAAACAGTCCTTTTGACCTGTACAACACAACAATAGACAAGACGGTC
GACGGAGAGGCTTTAAAAGAAACAAATGACAGAATGGTAGACTCGGATGGCGAAGACATT
CTCGTGCTGCCAAATGGGCCACTgtatgttttctctcttggcatgtttaatcgcatgtcg
aacaagcaaatgctaacttggtagAATTTCTGCAAGTTCCCAATCTCAGGTCTACGGAGA
TGgtaagtcggctcttggcgtataacagcacgaacatatcaagacacaactaatacggtt
tctgcgtgcagATCTTTTCTTCTTTGGCAGTAACAAGAACCTCACCCTCGGCATGGGTGA
TAGCGATGACCGCCAGTTCCCTGAGCGCGTGCATCTTCAACGCCCTGATGATCTCTTATA
TCGTTTATACGATGAGTATCTCGACCGACACCCACGCTATGCTGAAACGGCAACACGGCC
TACGAGCGTGTCAGAGCTTCCCCAAGTCATCAAAAATCAGTCTGTGATCTTTCGCGACGT
CGTAGTGTCGAAACTACACAGTGCCATCTTGACCGACGACGATGTTTCGAATCTGTACAC
TTGCGGTGTCGGTCGTGGTGGACGCCTGGGTCTCGGGGATGAGAACACTCGCTTCTCATT
TGAGTGTGTGCAGGGTCCCTTTGCGGATAAGCATATTGCCAAAGTTGCGCTGGGCCAGAA
CCACAGCATGGCCATCATCGACAATGGACAGCTGTGGACATGGGGCTCAAACACCTTTTC
TCAGCTCGGCTATGCACTCCCGCCTTCTAATAAAAAGGACGAGGACCCAATGACATCGAC
ACCACGACAGGTCTTTGGGCCGCTCAGAAAAGAGAACATTCTCGGTATCGCGGCATCCGC
CCATCATTCAGTTGCGCATACGGCCACCTCACTCTACTGCTGGGGCAAGAACGTGGGCCA
GCTCGCACTCATGGATGCCGACTCGCGGTCGCTTGATGTCCAGGCGGTGCCGCGCAAGGT
GGCAGCATCTCTATTTTCTGCAAGTATTGTTGCTGTTAGTGCCATTGACCGGGCCACGAC
CGTCTTGCTTGCCAACCACACAGTCTGTGTCTTTACCAGCTATGGTTATCGTATCGTCAA
GTTCGATTTTACAGAAACGATTGGGCACCAAGGCCGCTGGGGCAAGTACAACATGGCGTC
TCGGTACGACCCCGGACGTGGCCAGATCAGCCAGATTGCATCCGGCGGAGAAACCATTGC
TGCCGTCACAAGCCGGGGCGACCTGTTCACTATGAACTTGACCAATCTGCCCGACGCCAG
CCAATCCTCCTCCACGACCAACCCATCCAAGATCCGCGACTCTCTGACGACGCCCCAGTG
CATCTGGACTGCTCGCAAAGACGGTGTCCAGTCTGTGGACGTTGGTGAGCAGGGCTCTGT
GATCATCAGCACCCACTCTGGTGCTGTGTGGCGGCGCATCAAGCGTGTCAAGGCCAAGGA
TGCGCAAGTCAGCGGCCAATCCAGTGGCCGCTCGCGCACCGACATGAAGAAGAAGGACTA
CAAGTTCCAGCGTGTACCATTTATTTCCAATATTGCCACTGTGCGCAGCTCAGCCTTTGG
TGCATTTGCAGCCATTCGCTGCGATTCGGAAGTCATCCGGCACAGAGTAGAAGTGAATGC
TGAGACGTTGTGTGGTGATGTTGGACAGCTGACGCCCCTGTGCAACTTTGTGGAGAGTGA
ACTGAAAGAACAGGACCATGTTCTGCGGTCTACTGATCTCATCAACGACCTGGCTAAGCA
TTTTGTTCGATGGAGGGAGATGTGCAGGAACAAAGGTGGCGCACCACCTGGAGTCATTCT
CTGCACATCACTTCACCCTGAGATCCGGATTCCCATGCACTCATGGGCTGTGAATGCGCG
CAGTCCCGTGTTGCGCAATGCACTTTGGCAGTGCCGCCAAGGAGACGGCAGCTTTGAGCT
CGCCGAGGTGTTTTCAGCCAAGACAGAGGAGCGGGAAGACGGTCACTGCGAAGTTGTCGT
CACGTTCCCTGATATGGACATGATGAGCTTGCTCAACATTGTTACGTTTATGTACAACGA
TAAAGTGGTGCCCGTCTGGAATCACGCCCGCCAAGGTGCGCCCCTGGCTAACCGGTACCG
CGCTGTACGCATTGAGGTCATGAAATTGGCGACGCGGCTGGAGATGCCTGAGCTAGAGCG
CGCGGCGCGCGTCCAGACAAATGTGAAAGCGTGCATGGAAAAGGACTTTTTACAAGCCAT
ACACGACCCCCGGTTCTTTGATGATGCGGATACTATCTTGGAGCTCAATGGTGCCGAGGT
GCTGGTGCATCGCGAGCTCATGTGCCAAAGAAGCAATTGGTTCCACACTTTGTTCTACGG
CCGGTCAAAGGGTCAGTGGCTGGCCACGCGGCGGCAGGGTATGGGCCCAACAGACAAACT
GCGGCTTGATCTCAAGCACATGGATCCAAAGGCATTCAGGTGCGTTTTGGAGTATCTGTA
CACGGACGAGGGCAACAGCTTCCTTTGTCAGATTGTTGTCCCCGACCGGGAAAGCTATCT
TGACTTTATCATTGATGTCCTGAGCATTGCCAACGAGCTGATGCTCGATCGCCTCTCGCA
GATTTGCCAAAGTTACCTGGCCAATCAAACGACGACTCGGAATGTGTCGCAGCTGATCAA
TGCTGTAAGCCCATGCGCGATCAGCGAGTTCAAGGATGCGGGTCTTGCGTACATTTGCGA
GCAGATGGAGACGATGCTCGAGAATCATCTGCTGGACGACCTCGACGATGATCTACTCCA
GGACCTAGACAAGTATGTTAATCGCCACCAGCTGCTCAAGATGCCGTATGTTAAGTCTGA
AATTGCCGAGCATCAACTGGTGGAAAAGTACCCGTGGATGATGCAGGAGATTGAAGAAGA
GCGGCAGATCCGCGTTCGCGAAATGGCGTACAAGGTCACGCACCGCGGCGGCGATGACGA
ACGGCGGCCGAGTGCCACCGGGTCCTCTAGCAAGGGACGAGTAGGAAGCTTGGACGACCA
ATCGGCAGCAGCCGCAGCCGCAGCAGCAGCCTCTCCATCTGCAAGTGCTAGTCGGTCGAG
AAGAAAGTCGCGTATCGGCAAAGTTGAGCAGTCGAGCCCTCTATTGCGACCCAAGAATTC
GACTGCCGACCTCATGTTCAGTATGGAAGACGACGAGTCGGCAATTGTTTTGGCGGAGCG
GCCTAAAAGCCGCGGCAATGCGCAAGAAGGCACACCATTTGACGATGGCGGTGCCTCTGG
ATCTCCCCGGGTGGGAAGCGGCAATGGCATGGCAATTTCTAATTCTCCTGCAACACCCTC
GACACCTGTTCACCGCCCAACAGCAGCGACGACTTCGCGCGGGTTTGTGAGATTTGGCCG
AGGCAGTGTCACGGCAGCCGATACTGCAGCAGCGAATCCTTCCCAGCAATCGTCGTCGAC
CCCCAAGGGAGCGACAGACAGCAACGGCAACCCCTGGGGTGCTGCTGCCTCGACACCCAA
TTCGACTTCACGCCTCGATTTGAGAAGTATCATGACGGAGACGTCGACATCTCCGCCATT
CATCACCAAGACGTCGGCACTGTCTGCCGGCCTTGATGCACAGAGGGCTGCAGCAGCCGA
GCCTGTGGTCATGACCCCGCCACCCAAGATTGCTAATGCGCCAAAGCTTTCACAAAAGGA
GCGCAAGAAGCAGCAGCTGATGCAGCAGCAGCTCCAGGACCAGGCCAAGAACACACCCAA
GGGCCCTGCATGGGATACGAGCTCACCTGGTGATAGTAAGCGGCCATCTTTGTCATGGCA
GTCGCCAGGCTCTGCCTCGGCCTCGACCTCTGTTCCCGGGCCGTCGTCATTGTCACAGCC
ATCGCTGGCCCAAGCACACGCCCACCTCGCCGTGCCCCAGCCACCGTCGTCTACAGCATC
GCCAGGACCGAGCAGTGGAGCAGCCACTCCAGCGTCAGCCACGCCAGCCTCTCAAAAGCC
ACAGAAGAAGCCGCAGCATATCCCCGGTGCAGCATCCCCCGATACGCGCTTTGCCGGGCA
AACACGGCCGTCTCCTAGTAGTGCGACGACAAGTTCAGCCCCGCTGCTGCCGCACTCCAA
GGTGTACATCAAGCCGGCGCCCAAGGCCGAGCCCGTGCTTGGTCTGACCATGGCGGATAT
TTTCTTGCAGCAGCAGCTTGAGCAAGAAAGCATCAAGGAAGCGGTGGCAAAGCGCAGTCT
GCAGGAGATCCAGGAAGAGCAGCGGTTCCAAGAGTGGTGGGATCAGGAAAGTCGGCGGGC
GCAAGAAGAAGAGGCACAGCGGCAGAGCAAGGGTAAAGGGCAAGAGAGTGGTGGCGGCGG
TAGTGGTGGCGGACGGAAGAAGAAGGGCAAGGCACCAGCTACAACGGCAGCTTCATCTGC
AGCTACGGCTACGGCTATGATAACACCCGCGGCTGGAAACGCAGAAGGCAGGACAGCCCC
GAAGAAAAAGAAGGCTTCCAGCGGTGGAGGGCGTAACCGCGGCGGCGGCGGCGGCGGAGG
AGGAGGTGGTGGTAGTAGTGGTGGCCGCAATGGCAGTGCTCAAGAAGCGGCTGTCGGAGG
TGATGGCCAGACTTCGCGGAGAAGAGGCGGCGGCGGCAACCGGGGAGGCAAAGCATAG
>OphioH327g0157
ATGTCTGACCAGAAGCCCCTCCCCTTCATCTACCAGTTTGCCGCCGGgtatgtactactc
ctcgatcccggcttcgtcggcctcctcgcggctgctctcggcgcatttctgcttccctgc
ctacgtgtagttgcatagatgcccggagctagtatacgcagctgtccgcagcagccaatt
cctctccattgtcctcgattatcgttgctaactgattccacagCGCTGTTGCCGGTGTCT
CTGAGgtgtgtacgcgacaccaatccaccacgaacaacacccccgtccggccaatatatg
ttattcgtcgccaatactaaccagttctctcccggtatctagATTCTGGTGATGTACCCG
CTGGACGTTGTCAgtaagttgctccatgtgctttccgagactcctccgatccacgcccga
atttgttctgttactgaccagccatagAGACCAGAGTgtgagttgcctcggcagtgtgct
tgtggcttatagcttttagcttttagcttccagctcataacttcctcccgcatcgacggc
tgctaaccgttcacagACAGCTCCAGACGGCCACCGCCTCCGGCCCCGATGCCTACAACG
GCATGGTCGACTGCTTCCGCAAGATCATCAAGAATGAAGGgtaggtactcctgctgagca
cgcctcccggcttcccgcttcgagtcttaatagcccactaacgccctcagCTTCTCGAGA
CTGTACCGTGGTATCTCTGCCCCCATCATGATGGAGGCTCCCAAGCGTGCCACCAAGTTT
GCTGCCAACGACGAGTGGGGAAAGTTCTACCGCAACGCTTTCGGCCAGAACCAGATGACC
CAGGGCCTCAGTGTCCTGACCGGTGCCACTGCCGGTGCCACTGAGAGCTTCGTgtaagtt
tctctcttctcaagcaactcaagcacttaagagcaatatctaaccccccagCGTTGTTCC
CTTTGAGCTCATCAAGATCCGTCTTCAGGACAAGGCCTCTGCCGGCAAGTACAACGGCAT
GCTAGACGTCATCTCCAAGACTGTCCGCAACGAGGGTATCCTGGCCATGTACCAGGGTCT
GGAGAGCACCATGTGGCGCCACATCCTCTGGAACGCCGGTTACTTTGGCTGCATCTTCCA
GGTGCGCCAGCTGCTGCCCAAGGTTGATGACAAGCGCAGACAGTTGGTCAACGACATTCT
GGCCGGTTgtaagtattccgacgaaccagtatctttgcatagcagcaggccatatactaa
tcatcttcttactagCCATCGGTGGTACCGTCGGTACTGTCCTGAACACCCCTCTgtacg
tatccccctctctgatagactacactgcatctttacagatactaacaatccagGGACGTC
GTCAAGAGCCGTATTCAGAACGAGACCCGCGTTGCTGGTGTCATCCCCAAGTACAACTGG
GCCTTCCCTGCTGTCGGCACCGTCCTCAAGGAGGAGGGCTTCAGCGCCTTGTACAAGGGC
TTCCTGCCCAAGGTCCTGCGTCTCGGCCCCGGTGGTGGTATCCTACTGGTTGTCTACCAG
GGTACCATGGACTTCTTCCGCAAACTGAGAGAGGAGAAGGTATAG
>OphioH327g0158
ATGAGTAAATTGGCTGAATTCATCTCGGGTGAGGCCGAGCTCGGCTCAGACGAGGATGAC
GAGTCCTTCGATGGCTCCGGCGACGAGCAGCAGCCCCAGAAGACGAAGCGCACACCGCAA
GTTGATGACTCCAGCGAGGAGGAAGACGATGACGATGATGAAGAAGAGGCGGCCAAGgtg
agtcaaatctgtgaagaaacattgtagacggcggggattgatactgactgatttctttta
ctctctagATCCGCGAAGGTTTCATCGATGACGACAGCGAGGACGAGGACGGCGACGACG
AAGACACGAGACGCGAGCGCAGACGGCGCAAGAAGCGGAGGCGGGCCGAGCGTGAGGAGG
AGGCCGAGCTCGACGAAGAGGATCTGGACCTGATCGGCGAATCGCGTCCAGACTGGGATC
GCAAGACTGAAGCACAGCCCAAGTTCAAGCGTCTCAAGCGCGGGCACCGCGACGAACAGG
CTCAACGAAGCGAGCGTCCCGAGCTTGCCCAGATTTTCTCCGATGAAGACGACGACGAGG
TCGCCGAAGAGCGGTACCAGCGCCACCCGCACCGTGGCCAGGACGAGATGGACGACTTCA
TCGAGGAGGACTTCCCCGAGGACGAGGACGAGCGCCTGCAGCGCCAGGAGGACATGGAGG
TGGCCCGGCCGCGTGAGCGGTTTGTTGGCGGCGTTATCGACACTGCCGGTCTTGACAAGG
ACACCCTCGAAGACATGGACAAGATCTTTGGTGACGGCGCCGACTACGCTTGGGTTTTGG
ACATGGAGGACGACGAAGAGGAGCGCGACTTGGGCGACCAGGGCCTCGAGCTCAAGGACG
TGTTTGAGCCTTCCCAGCTGCAGGAGAAGCTCATGACCGACGAGGACAACACCATTCGCT
ACACCGACGAGCCTGAGCGCTTCCAGATCGACCGCAAGCCGTTCCGCGATCTCCAGCTCA
CCGACGAGCAGACCAGAGAAAAGGCGCGCTGGGTCATCAACCTGCTGTGGCCCACAAAGA
ATCTGCGCTCCGAGCTGCATGTGCCATTCAGCAAGGCCGTTGGCCAGGTTCTGGAGTTTT
TCGTCCACGAGGGTGTCGAGGTCCCATATGTCTTCCAGCACCGCAAGGACTATCTGATCT
ACGAGGATGAGTCCAAGCGGAACAAGCGCAGCCAGCCTGGTGAAAGCAATGCCGAGAAGC
TGCTCAACCAGGACGACCTGTGGCGCATTCTGGAGCTCGACATCAAGTTCCGCTCTCTCA
TTGAGAAGCGCAACTCGCTCGAGCGGTCATTTGAGAGCCTGCGCTCCAAATACGACGTCG
ACGACAAAGTCTTCAAGGAGATGGTGGTCCAAGCCGCAACTATGGAGGAGCTGCAGGATC
TGCAGGACTACATGAACTTTGAGTACGCTGTTCAGCTTCGCGATTTGCTGGCAGAGGGCT
CTACGGAGAAGGGCAACAATGTCACCAAGCGCCCCGGTGCCAAGTCCACGACCACCTACG
AGCGCACCCGCAAAGCCAAGGCCTATGGTTTTGTCAAGGCCTACGGCATCAGCCCCGACC
GTCTGAGTCAGAACGCCCTTAAGGTTGGCAAGAAGGTGTCCCCTGACGACGAAAAGAAGC
TGCCCATCGAGCTTGCCGACGAGCTCACCGACAACGCGTACTCGACTGGCGACGGTGTCA
TCCTGGCTGCGCGCCAGCTGTACTCGGAGGAGCTGTTTGTCAGCCCCCGCATGCGCAAGC
ACTTCCGTGTCGCCTACTACACCAACGGTCTCGTCAGCTGCCGCCGCACCGACAAGGGCC
TGCGCCGCATCGACGAGACGCACCCCTTCTACGAGATCAAGTACCTGATCAACCAGACCA
TCAACGACCTTGCGCGCCGGCCCGAGGTGTTCCTCAAGATGATGAAGGCTGAGGAGGAGG
GCCTGGTCGAGGTCAAGCTGACACTGCAGAATGAGCGCGAGTTCCGCCACCAGCTGCTCA
AGGAGTTTGCCTCGGACAACTACAGTGAACTTGCCGACGCCTGGAACGACGAGCGTAAGA
AGGTCCTCGATCTGGTGTTCCCGCGCATGGAAAAGATCATCTCCAAGGGTGTCAAGGACT
CGCTGCGCACCGCCTGCCAAGAAGAGATTCTCAAGGCGTGCCGTGACGAGTACATGAAGC
GCCTGGATCAGGCACCGTACAAGCCCAAGGGTCTCGTGATTGGTACATCGCCGCGTGTCC
TGACGCTGTCTAACGGCCTGGCCGACCCGTCGCGCGATGCCGTGTTCTGGTCGTGGGTCG
AGGAGGGTGGCCGTGTGCTTGAGCACGGCAAGTTCACAGGCCTGGGTCGCGACGAGAAGC
AGCGCGAGGCGTTTGTTGAGCTTGTGCAGCGCCGCCGCCCTGATGTTGTCGGTGTGAGCG
GTTTCTCTGCCGACACGCACAAGCTGGTCAAGGACCTGGAGGCACTGATCAGCGACAAGG
GCCTGATGGGCACCGAGTACGACGACCCGGAAACCAACGAGTACCGGTCCGACCTGCTCG
AGGTTGTTGTTGTTAATGACGAGGTCGCACGTCTCTACAAGGACAGCACGCGTGCTGTTG
CCGACCACCCGTCACTGAACCCCATGATCCGCTACTGTATCGCGCTGGCCCGGTACCTGC
AGAACCCGATGAAGGAGTACGCCGCACTGGGCAAGGACGTTTCATCTCTCATCTTCCACC
CTTGCCAACACCTGCTGCCGGCCGAGAAGCTGGCCAAGTGGCTCGAGACAGCCATGGTAG
ACATGGTCAACCTGTGTGGTGTTGACATCAACGAGGCGGTTAACGACCCCTACACTGCCA
ACCTGCTTCCCTTTGTCGCCGGTCTTGGTCCCCGCAAAGCTACCGCTTTCATCAAGGGCA
TCAACGCCAACGGCGGCACTGTCGCTTCGCGTGACGAGCTCGTCGGCGACCCGGATAGTA
ACAAGCTCCCTGTTGTCGGCCCTCGTGTGTGGAGCAACTGTGCAAGTTTCCTGTACATTG
AGTACGACGGTTCCAACCCGACCTCGGACCCGCTGGACAACACGCGTGTGCACCCCGAAG
ACTACGAGCTGGGTCGCAAGATGGCAGCCGATGCGCTCGAGCTGGACGAGGAGGACGTGC
TTGCCGAGACGAGCCAGAACGGACCCGGCGCTATTGTTCGCAAGCTGTTTAAGGACGACG
AGCAAGAAAAGGTCAACGAGCTGATCCTCGAGGAGTACGCCGACCAGCTGCTGGAGAACT
ACAAGCAGCGGAAGCGGGCGACACTGGAGACGATCCGTGCCGAGCTGCAGGCGCCATACG
AAGAGCTGCGGTGCCACTACGCGGTGCCGACCCCCGATGCCGTGTTTGCCATGTTTACAG
GTGAGACCAAGGACTCCTTGTGCGAGGGCATGATCATCCCGGTCAATGTGCGCGTTGTCA
AGGAGGACTTTGCCATTGTGAAGCTGGACTGCGGCATCGAGGGCCGCATCGAGTCACACG
AGGTGTCGAGCCGGCAGTCGATCCGCGACGCGCTGCGCGTGGGCCAGACGACCCAGGCGA
AGCTGCTGGAGCTGAACCGCAAGGACTTTATCAGCAAGCTGTCTGTGCGCGAGGATACGC
TGCGGCGGCCGTACCGCAAGTTTGTTGACCACGAGCGCGGCACATGGGACTTCCGCCAGG
AGGACCAGGACCGCGATGACCTCACAGAAAAGGACAAGACGACGGGCCGCACCCAGCGCG
TCATCAAGCACCCTCTGTTCCGGCCATTCAACTCGACGCAGGCCGAGGAGTACCTGGGCT
CGCAGGGCGTTGGAGACATGGTGATCCGGCCATCGTCGCGCGGTAACGACCATTTGGTTG
TGACATGGAAGGTGGCCGACGGCGTCTACGAGCACATTGACGTGCTTGAGCTGCAAAAGG
AAAATGAGTTCTCTGTGGGCAAGCTGCTGCGCATCGGCGGCAAGTACACGTACACGGATC
TGGACGAGCTGATTGTCGAGCACGTCAAGGCCATGGCCAAGAAGGTTGCCGAGATGACGC
GGAACGAGAAGTTCCAGACCGGATCCAGAGCCGACACGGAGAAGTGGCTGACGACGTACA
TGGATGCCAACCCCAACCGGTCGACATATGCGTTCTGCACCGACACGAAGCACCCTGGCT
ACTTTTTCCTGCTGTTCAAGGTCAACCGTAACACGCGCGTCAATGCCTGGCCGGTGCGGG
TGATCCCCAAGGGTTTTGAGATGCTCAAGGTGCCGTACCCCGACATGCGCGCGCTCACCA
ACGGCTTCAAGATGCGTTACCAGAGCGAGGTTCTCAAGATGCAGAACGGCGGGCGgtagt
agagttacaacagactggtgacagactggtgacggatcatgggttgtttttgcgttattt
gttccatctgatttatattttcactgctctcaactgttcttaaatgttcctaaaaatgga
gggtttccagccctattggctttgcattacatcttttactttttccatcttacattctat
ttaatgttgcttttagttttatggcttgcatgggtttcttctgctttttttttctattaa
ctgtatcaaagtcgcgagcgagataaaagatttgaaagaacaatatcaaaaacagcatta
taatgatccttgaggctagagtgattatagtgaaatctgggtgtacattgctaatcgtac
tatgtagtggatcgcccgactacttgatgactaacacagcaacgacaactctttcttcag
catttgcaaaagtaacaactaacaatacaacaccatgaagtgcacaagggcggctgtgct
ccgttataatcgattatgcattgggacgactccttcccgatcatggaggcgattttatag
CACGTCGCCAGCTGCGACGGCACGGCCGGTGCCGGTCATCAGCTCATCTGACCTTACTCT
CGAGATCTTTCGCGAACGCGCCTTTGCTGCAGAGCGGCCGCTTATCATCAAGCAAAGTGA
GGAAAGCATTGTCGGAAGCATCCTAGCCAAGGAGACGCGCTGGTTTGACTCTGGGGCTGG
GACGCGTGGAGACGCGGGCGCGAGCGCGAGCAGCACCCCGGCGCGTCTCTCCGACTATCT
TCAAGACAATTTTGCCATGGCTAGCTTGCCATACGAGTTGATGCTCCCACCAAGCGGAAG
GAACCAGGCTTTGGAAGATTTTATCTCGTGGCTAGGACACACATTTGATGCCACTGATGC
CTCTGATGCTGATGCATTTGATACATTTGATACATTTGATACATCTGATGCCTCCATGAG
CATACGCCCAGTTTTGGCAGGGCTCTTATCACACTACATCGAAATGGAAGGTGGCCCGAG
CGAGACCATGGCAAAGCTTGTTCGCTTCGAGGCACCTTTTGCTCTGTTGATGGCCGCTCT
CAAGTTCAACCAGAACCGCAGCGACAGCCCGCCGCTGACTCAGCTATACATTGCCCAGGC
GTCGCTGTCCGATCTCCCCACGAGCATGCAGGATGACGTTCCACCGCCTGAGCTGGTGCA
AAAGGCCGGCCGCGGCGACATCTATGCATCGAGTCTATGGCTCGGGCTTGAGTCGACATA
TACACCGTGGCACCGCGACCCCAATCCGAACCTGTTTGTGCAGCTGTGCAGCCGCAAGAC
GGTGCGCGTGATGCCGCCCAAGGCCGGCGAGCGTGTATTTCGGACTGTACAGACCGAGCT
GATGAAGCAGGGGGAGGCGCTGCTGTTTTCGTCGTCCCCGTCACTGGCACCGTCATTGTC
ATCGTCTTCGTCACGAATCAGAGGCGAAGAGATGATGCAAGGACCGGAGCGCGAGCTTCT
GCACAAAGCGGTCTGGAGTGCAGAGGCAACTGCATCAGAAAGTACATTACGAGAGGCAAA
CTTGGATGCAGGGGACATGCTCTTTATACCCAAGGGCTGGTGGCACAGCATCAAGAGCGT
GTATTCCGATGGCCGGCTCAACGGGTCAGTCAACTGGTGGTTTAGATAG
>OphioH327g0159
ATGTCGCTCACAACTCAATTCCTCTCTAGCATCCGTGGCTTTGTCAAGAAACAAGACGGC
GTTTCGCTTCGAGCATGGCTGCGCGTGGAGTCCGACTCGTCGCCGCAGTACTTTCAGCTC
GCCCAAGAGCTGCGGACGGGCTTTGCCAGCGAGGATGCCGTCGCAAAGCTCGTTGAGAAG
TGTATGCCGCTAGACGACGGCGATGGCGGTGCCGGCGCGACATGGCCGTCACTGGTCGCG
TTCTTGAAGGAGTACATGCACTACTGGCGCGAAGTCAACTTTGACGACATTCAGACTCTG
TACCCTCTGTTGAGCACACTACTCATCTCGTGCTCGACGGCCTTTTCTCACCCGTCGGGC
TCGCTGCTGCTGGAGACGTGTGTCGCATTCTCCGAGTCGCTCGCACAACTCGTCATGGTT
GTCCATCACCGGCCGGACCTGATCGGCCACCTGCGTTCGTCTGGCGGCGACGACGAGGAA
CGCAAGTCGCCCGTCGAGAGCACAGCCGACATTATTCAAAAGATCTGCACGGCATGCCTG
TCGGAGAAGTCGATTAACCGATTTGCACGTCCAGAAGGCCGCCGGCTGGGCTTCTACCGG
CTCGTCAACCTCGTACTCCGGCTTCTCTTTGCCGGCGACAAGGCGCGCTGGGCATCACAG
ACATTTACCAACATCAGCAGCATGGGCCCGCCACTCGACTTTTACCCGGCCGCTCAGCGC
GTCACCTACCTCTACTATCTCGGCCGCTTCTACCTCGAAAACAACCACTTCTCACGCGCC
ACGCTGTGTTTGGAGGCGGCCTACTTGCAAACACCGCCACACTGCCAGCGTCACCGTCGA
CTGATTCTTACCTATCTCATACCTTCGAAATTGCTGATTGGCGTCTTCCCCACGGCCAGT
CTGCTGTCGCGCCCTGAAGCTGCCGACGAGTTGAGAACTGTATTTGCGCCTATTGCAACG
GCCGTGAAGCAGGGCAATTTTCCCGCATTCCAGGCGACACTACGCGAAAACGAAGCATGG
CTCGTGCGGCACCGTCTGCACTTGACGCTCTTGTACCGACTACGGCCGCTGCTGTGGCGG
TCGCTAGCACGACGCACCTTCTTGCTCACTTATGTACCGCCCAGCAACGACGTCGTGGTG
CAGCAAGAGGGCGGTGCGGCACGGGGACGGGCTGCTCCCATTCTCGACCTGGCAGACCTG
CTGACGGCGGCGGTCTTGGCACAGCACCAAATCGAAGGCTATGTTACAGCCCCGCGCCAA
CGGCCAGCACACATCAACACACTGTTTCTCAAGGCAGTCGAAAACAGCGCCGACGCTAGC
ACGCTGGCAGCACCAGCGGGTGGTGTACGGAAACTACGTCCGAGTGAAGGCCTGATCTGG
GGCAACATGGCGGTGACGATGGCGGATGTGGAGAGCGTCGTGTCATCGCTGGTAGCGCAG
GGTCTCATGCATGGCTTTGTGGCACACGCGGCGAGCAAGTTTGCCATCGTGGGTGCCAAG
GCCAAGGGTAGTGCAATCCTGGCAGGCTGGCCGCCGGTGGCCGAGGTGATGCGGGAGCGG
CTGCTCGCCAACGACATTGACATTACGACTGTGCCTGCCTGGGTCAAGGCTCCATAG
>OphioH327g0160
ATGAAGTTTTCTGCCGCCATCGCGTCGGCTCTGGTCCTGGGCGTTGCCCAGCCAGCCGTC
GCTGAGCTTCATGTCGGCCACCGCGCCGCTCACCAGCACTACGGAAAGCGCCACAACCAC
GCCGCTGACGCATCGCCATCATCACAAAAGCGCCAGCCCGAGCCCGTCTCTGAAAACAAC
GCCCACCTGCACCTGCACGATAACCGCCTGCCACGAAATGTCGAGTCGCTGCCTGCGCTC
TTCACTCGCAACCGCGAGACGCCTGCAACAGAAGCTGCTATCCCCATTGTGCAGCGCAAG
GCACCGCGCAGCCTGCCCGAAGAGGACCTGGTCGCTGCCGGTATCCCTCTGGACATTTCG
AAGCGCGCCGTCTGCGAGCTTCCCACCGATCCTGATATTGTCCCGGTCCCTGGCGCATCC
AACGGCGGCTGGGCCATGGCCCCTGATGTCTCGTGCACGGCCGGTTCGTGGTGCCCCATT
GCCTGTGTCTCTGGTAAGGTGATGGCCCAGTGGAAGCCTGACACCACTTACGTGTATCCC
GAGTCCATGGACGGTGGTCTGTACTGCGGCTCTGACGGCACGCCCAGCAAGGGCTTCGAA
GACCAGCCGTACTGTGTTGACGGTACCGGCACCATTTCTGCCGTGAACAAGTGCGGCAGT
GTCGTTTCCTTCTGCCAGACTGTCCTGCCCGGCGACGAGGGCATGTACATCCCCACGGAT
GTTTCCAGCACCGCCACGCTGGCTGTCCCCGGCCCTTCATATTGGGATGGCACTGCCGCG
CACTACTACATCAACCCTCCTGGCACCAGCGGTTCCGACGGCTGCATCTGGGGCTCGTCT
GACAAGCCAATTGGCAACTGGGCCCCCTACGTTGCCGGCGCCAACACCGACAGCAGCGGC
CTGTCCTACATCAAGCTTGGCTGGAACCCCATCTGGACCGACTCGTCGCTGACCAGTGAC
AAGCCCACGTTTGGTCTGCGCGTCGAGTGCGATGACTGCGTAGGCCTGCCCTGCGAAATT
GGCGCCGACAACTTGGACGACTTGAGCGTCACCAGCTCCGAGAGTGCGGCTGGTGCCGGT
GGTGCCACGTTCTGTGTCGCCACCATCCCCAAGGGCAGCAGCGCCCAGATTGTTGTCTAC
AGCTTGGACGGCAGCAGCAGCGGCGGTGGCGGCGGCGGCAGCGGCGGCGGAAGCAGCACT
ACTTCCAAGGCCGCGAGCAGCAGTAGCGCCGCGCCCACGACCAGCAGCATCATCTCGTCC
TCGGCGCCGCCCTCGACCACGTCGTCGTTGCCGTCGTCGACCTTGACCTCGTCTAGCATT
TCGTCCTCGGCGCCGCCTTCGTCGTCGTCATCGTTGTCGTCGTCTAGCTCTTCGTCTTCC
AGCTCGTCCTCTTCGAGCTCGTCGTCGTCGTCGTCGTCGTCCAGCACGTCGTCCAGCTGG
TCGTCCTCGTCCTCATCGGACTTTTCTTGGACCTCGTTCACGTCTTCGACCAAGAAGAGC
TCATCGACCAAGACCTCCACCTCGTCCAAGAGCACCTCGACTGCCTACTTTGGCGGTATC
TTCCACGAGAACAGCACGTTGTCCGAGAGCAGCCAGTCTGGCAGCGGCGGTGCTACTGCT
ACGGCCACTGGCATCACTGGCACGTCTACCTCGCAGTCTGGCGCCTCGGCCTCTGCCTCT
TCCAAGAGCGAGGCCGTGCACCACCGCAGCCAGGGTGGTGCCGCCATTGCCGGTCTCATC
ATTGCTGTTGTCGCCAGCATGTGGTTGTACTAG
>OphioH327g0161
ATGTTGCATCACCAGCTATTCTCCGTGGGCATGTCCGCCCTTGTTCGGACACCCCCCCAG
ACCCCGTCGTCTCCCGAGGCTCCGGTGACGTCTCTGCCGCCGCTGGCCTGGGGTCTCCTC
GTTATCCTCTTCGTCCTTTTCATTCCCGCATTCGCCTGGgtaagtagatacgccacttac
aaactgttcaagatgcgcatactaactaactaatagTCGTCGTATTCAGTTCGCCATGTA
TACACGACTCTGGCTATCATTGAGAACCCTACTCCGGCAGCCTACGAGGCCGTCTCCAGC
GACGACCATGATGCGACGCCGGCTGCCGTCCCTGGTGCCGACGGCTACACTGATGATGTC
GATGATGCCACTGTCGTTGACAACGAGGCCGGTGGTTCAGCAGCCGCTGGCCCGCCCACA
CCCATTACTTCCAGCATCCTGCGCATCCGCCGCACCCTGCGCTCAATAGACGGCTGGACG
GGCGACTTCCGCGGACTGCGTCTCGCCCTGCTGATTGCCATTTTGTCAGGTGTCGGCAGC
AGCGTGCTCAACGCTGTCCCATTCATCTTCCCCTTTGTCGGCAGTCTTATTATGAGCCTG
GTGCTGGTGCAGTTCAGCACTGCCTGGGTCCACGATGTCATTCGCACCACGTCGTCGCGC
GATGCACCCCAGGGCCGCTCCGTCTTCCAAGGCGGTCTGCCGCAGTTCCGTCGCACGTTT
GAGGCCACGTCGATCCCTGTCCTTCTGTCGTGGCTGGCACAGGCCGTGACTGGCGGCGTT
ACGCTGGTGATTGCCAACGCGCTGGGCCTGCAGACGTACGACATCCGCAACCCGTCCGAC
GTGCCCGTCTACTCGCACCACATGCTCTGGAAGCTGCTGGTTGTCGGCGTCGTCGCGATC
GTGCTGGGTTTCCTGCTCATCATTCCCGCCAATGTCATGCTGATCCGCGTGCAGGCGAGC
ATGCTGCCGCCCAACGAGGACACCGTTGTGCCTTTCGACAAGTCTTTTAGCGGCACTGTT
GAGCCCGCTGTCACGGGCGGCCGCGGTTACGTGACTCTGCAGGATGCCTTCCGGACATTC
TCGGTAGCTTCGTGGAGACGCGTCATGGTGTTCTACGTCAAGGCGAGCCTTGTGTCGATT
GGTGTCAACCTGCTGTTTGCTGCCATTGCCATTCCCATTGTCGCCCTCACAGCGCGGACC
AACTAA
>OphioH327g0162
ATGTCTTCAAGTCCATCGGCTAACGGTTCGGCCGATAATACCCCGGAAGCTTCATCTACA
CCTTCAGCTCCAGCTCCAACAACAACAGCTACTGCTCCGGCTACATTTGCCGTGCCGGCT
CCAAGAGCTTCCTCAATACCCAACTTGCTGTCTCGCGTCGGACCACCTAGGGCTGGCCGT
GGTGGACGGCGAGGCGGCCGGGCTAGAATGCCCGTGCCCGGAGAGTATGACAACCCGCCA
AGCTACCTCTACCCACCAAGACCTGGAGTCGGCCCTGGAAGTGGAATGGGAAGACCCGGT
GGCATGCCTGCACTGCCAACGCACAACTCTAGCCCTGCTACTCCAACACAAAAGATCGCC
ACCATCCAAAGTACCGATACAGACGCCGCTCTATCGCGCCTTAGCGCCGTCGCCGTCGGC
CTGCTCGACGACCGGTTTGCGCAGTATTTTGCTGGCGACGGCGGGGGGCCTGCCCCCCGT
CGGCTTCCCATTATCAATCGTGGAACGTACACGCGAACAAAGGCTCTAGACAGGATAATT
GAAAAGTTCTTGGCGGGTGGCACTGGCGATTCTCCGCGGCAGATTGTCTCGCTGGGTGCC
GGCACAGATACGCGGGCTCTGCGGATGCTGACAAGAGCAACTGGCGAAGCTGGCGAAGAA
CCGCCACTGCATAAAAATGTCGTCTACCACGAAATCGACTTTTTGCGGGTCAGCGAACGC
AAGCGGGCGATTGTGCAGGCAGTGCCAGAGATTAAGGCTCTGCTCAGGGGGCCCGTGACA
CAGCACTCGCCGACGAGCTGGTCTGTCGGTCTGGGTGACACCAGTATCCTGTATAGCCAT
GGCCATGACTTGAGAGAGCTCAAAGAAGGATCAGGTGTTGTGCTGCAGGGCTACCAAGCT
GACCTGCCGACACTAATTGTGTCTGAGTGCTGTCTGTGCTATCTCCTGGCAGATGAGGCC
GTATCGGTGCTGCGGTACTTTGCCCAATCATGCTCGTCCAGCTCAAGCTCAATAGGGGCA
GTCATCTATGAGCCCATCCACCCCGACGACTCGTTTGGACGCACCATGGTCTCCAATCTG
GCAGCACGGGGTATCGAGATGCCGACTTTGGCGGCAGTCCCCGATGGCCCATCACAAGAC
GCGCGCCTCAAGCAGCAAGTCGGTCTAAAGGACAAGGCGGATCACCGGACGGTAGAGCAG
ATCTGGGATACGTGGGTGCCCGAGACAGAAAAGGTGCGAGTCAATTCAATGGAGGGCCTG
GATGAGGAGGAGGAATGGAAGCTGCTGGCGAGTCACTACGTTGTGGCCTGGGGATATCGC
GGTGATTACTTCAAGGGGGTCTGGGACCAGCTCGAGGCAGCGCCAGAGACGGAAGACGAG
TAG
>OphioH327g0163
ATGGATACCAAAAAGCACCCTCCCGGTATCAACATGACTTCAGCTTCAACACCACCAACG
GTGCCTCCAACAGCACCGCCTACAGATCTCCCACAAGTGACATCTGCAGCTGAGGCTCGC
ATCTCACCGTCAAGTGTCCGTCCTAGTGGACGTAGAAAGTACAAGAAGCGCAAGCCGTGT
CTCGAGGAGGCTTCTAATGACAGCAAGCCAGAGCCTCTTTCTGTTCCTGCAGAGACGGGT
ACAGAGGGGCTGCCTTGCGTAGAACCAAGCCAGGACTCGGCGACTGCTGTGCCTCCTCCC
AGAAAGAAGCGCGTTTACCGTCGCCGTGCCAAATTGGCTGAAGCAGGAGCTGTTTCTGAT
ACTGGCCCTGATTCTATCCCTGATAGTGTTCTCCCAAGTGTCGAGAAGGAAGCCGAACAA
GTCAAAACCGAGCCTGGTGCCACCACATCCCTCGACCAGTGCACGGACACAAATGTCAAA
TGGACGCCCGGGGAAGAGGCGCCACCCACAGAGAAGGAGAAGCAAAAGAGGCGCAAACGG
GGTCCCTACAAGCGGAAGCAAAAGGCCCTAGAGGCCGATGCCGCGGCCCGAGCCAAAGCT
GCTGCGGAAGCAGCTCTCGCCGCGTCTATGCCCTCTGTACCTGATGGCCAGGCTCCAGAG
AAGATCAAGAAGAGGAGGATACCGAAGAGGTGGCTAGTCGATATTGAGCTGCCTCCTGAA
CCTGCTCCCATTGCCCCTGCTACTGTTGATCACGTTTCTCGCCCTGCCCCTCCCACTTCG
AAGCCTTCTCGCACCCATTCCCGCAAGCACACCAAGCATTTACCCCCTCCCAAAGTCCCA
GCTCCTGCATCTGCGCCTGCCCCTGCACCTGTACCTGAACCTGTGCCTCTACCTGCGTCT
GTACCTGCGCCAGTGCCTGTACTTGTGCCTTCGTCTGCACCCCCAACTGCACCTCTAGCT
GCACCTGTCTCAACACCCGCATCTCCACCTACTATCACACCTACTCCTGCACCAACCCAA
ACGGCATCTTTCGAGCGTGCTCAGCGTTGCTTACGAGATTTTGCAACACAGATGATGTAC
GTCAGCGGCGAGACTGGCGAGCCATCCCTCGAGACACTTGCGATTATCGAAGAAATTGTG
CGGCAACAAGTCATAGAACTACTGCGTAGCTGTACAGAACTGGCTGCGCGCCGTGGCTCT
CGGTCCATCACTATCAATGATCTCATCTTTCAGATCCGCCACGACGCCCCCAAAGTGTCA
CGTCTCCGCACCTTTCTTAGCTGGAAGGATGTTCGCAAGAACGTCAAGGACTCGGACGAC
AAAGGTGCCGATGTCGACATTGGTGGTGGCGACGATGCCGGCGGTGTAGTCGGCGCACCC
GTGCCCGGTGGACCCGTGGATGATGCCACCAAGAAGAACAAGAAGAACAAGCTGGGTCTG
CCATGGGAGCCAGCGTCGTTTTACAACCAGGAGGTGCCGGAGCGCGACGAAGAAGAAGAC
GAAGAGGAGGAGGAGATGAACTACATTACGCTGCAGCGCCTCCGCAAGGCCGACGAGCGC
ACCAAGGCAATGACCAAGGAAGAATATGTTACATGGTCCGAATACCGCCAAGCGTCCTTT
ACGTACCGCAAGAGCAAGCGGTTCCGTGAATGGGCTGGATTCGGTATCGTGACGGACAGC
AAGCCGTCGGACGACATTGTCGATATTCTGGGTTTCCTGACGTTTGAGATGGTGCAGACG
CTAACGGAAGAGGCCCTCCGTATCAAGGAGCACGAGGATCTGTGGAAGGAGCGCACAGGC
GACGATGAAAACGGCGGCGGCAGCGGCAGCGGCGACGGCACGACGACCAAGAAGCGCAAA
CTCACACAAGGTCTCTTCCACCTGCCCGGCGAGGGCCGCACGCCTGTGGAGCCCCGGCAC
ATCCAGGAGTCGTTCCGGCGACTGCAGGCGCGGCAGAAGAAGTACCGGGCCATGCTCAAC
GGTACGCGGCTGTCTACCAAgtccaccctcaagctggtaagtttttgtagatctgcagtg
caagttgacagtatgctaacacagacagTTCTAATCTCGCCAATGTGGCCTCGTTGTGTT
TTGTTCTATCTTGA
>OphioH327g0164
ATGGACGGCCATCAGCTGCTCTACACAGCGGCCGCTGTCCTGCTTGCCGCTCTGCTCTTC
TCCGTCCTGCGCACTCCCGTCATCCGTCGCAACGGTGTGCCTTTGAGgtgagctgaagcc
ttattcatacctaccaatgaaggcccatccactaacaacaaaagGAAACCTCCAAATACC
CTGCCTCTGGCTGGAAATGGAATCCTCTTCCTCCAGGCCCGTCGCAAGCTGTTTGCCTGG
TTCGTCAAGTGCCAGCGCCAGTTTGGATACGAGACGTTCCAGGTCGCCGTGCCCACGTTG
CCACCTGGTGTCGTCATCAACGACCCTCGCATTCTAGACTTTGTCTTCAAGAACGAGGGC
ACCCTCATCAGCAAGGGCAGCTTCGTCAAGGGTATGCTGTGGGATCTGTTTGGCCACGGA
ATCGTCAATGCCGATGGTGATGTCTGGCGGGTCCAGCGCAAGGCTGGCCTCGCCTTTCTC
AACACGGCCAACATTCGCATCCTCACCGATATTGCGCTGCCAAAGCATCTCGAAGATATC
CTGAAATTGCTCGCCAAGTCTGCTGACTCTGCGGACAAGGAAATTGACCTCCAAGCTGTC
TTTCATGAGCTGACATCGTGCATCATGGGCAAGATGGCCTACAACATGGAGATGCACGCC
GACGATGAGTTCACAATGGCCTTTGATCATGCTTCGGAAAAGACGACGGAGCGTTTCCAG
AACCCGCTATGGCCCGTCACCGAGGTCGTTACCGGTATTGTTGGCCGCTTTGGCCGTGTC
GGCGGTGCTGCCGAGCTGCGCCGGTCGCTGGCCATTGTCAAAGCCTTTGGCCGCCGCATC
GTGTCCACGGCTGTTGCCGACAAGCAGACCCATCACGGCTTCCCTACTAGTCAGAGCAAG
GACGAGGCCAAGTCTGGGGACGACAAGATTGAACAGGTCTCGGGCAGTCTCATCCAGTCA
CTGCTGGAATCCATCTCTGACCAGGACATGGTCGCGGATGCTGCTCTCAACTACCTCTCG
GCCGGCCGCGATACAGTAGCCCAGGCTCTGACGTGGACCTTTTACATGCTCATGAAAAAT
CCGCGCATTGTCGACAAGATCCGCCGCGAAGTCCAGCTTGTCCTCGACAAGGAGGGCGAC
ACCAGCCATAATGTTGTGCCGCACCTAGCGCGCCTAACACCGGCCGCGATGCCATATACC
ATGGCCACTTTTTACGAAGGCCTGCGTCTCTTCCCACCTATTCCGTTTGAGATCAAGCAG
GTCGAGGCCGACTTGCTGGTTTTGCCCGATGGCACTGAGCTGGTCAAGGGATCTCTTGTT
ATTTGGTGCTCCTGGGCTATGAACCGATCCAAGGAGACCTGGGGCGATGATGCCGACGAG
TTTCGACCAGAGCGTTGGCTGTTGACCGAGACCGACACGTCTGCCACGGCAACACTCAAG
TCGCGCAGTCCGTCCGAGTTCCCCGTATTCCACGGCGGCCCGCGCACCTGTCTGGGAAAG
AAAATGGCCGAGTCCATGGCCATCCAATCCATGGCCGCCGTTGCGTGGTCGTTTGATTTC
CGTCTTGTCAACCCAGATGAAGAACGCGTTACCAAGACGAGTCTGACGTTGCCCATGGAG
GGTGGTCTACCATGTTTTGTGCAGTCACGGGAGTTTTAG
>OphioH327g0166
ATGGCCAGCATGGCTGTCTGGGAGACGGAAGATGAGGGCGACTCGCCGAGCGTCTTGGCT
GCTGCCGCCGCTGCCGCTCTGCCCACTCCCACCGACACGCCGTACCGTACACCATCACGC
AGATCGAGAAAATCATCTCGCTCCAAGACACCGCCGCGCAAGGGTCACTCGCCACCCCCA
ATGCCCGGCACAGACAAGACCGACAAAACCGACAAGAGCTCCAAACGTTCATCCAAGGAT
ATCACCATTGATGAGACCATCAGCATCCTCGATCCGCGTCGGTTTACGCCCACTCTCCAC
GCCAACCTCGTTTCAGAAATTCTCAACCTTCGCCGTGATCAAGAGGACAAGATGAAGTTC
ATCGACAGCCTCGAGTCTGCCCTGCACACAACACGCCAAGAGCAAGAGTCTCTACAAGAA
ACAAACCTCATCACTGCAAAGGAAAACCGCTCCCTCAAGAGACAGCTGGCCCTGCTCGAG
GGCGGTACTTCATCTGCCCTCGGCGAGCTGGCTCGTGAGCGTGAGGATGCTGAGGAGACT
GTCGGCAAAGTCAAGAAGCAGCTAGAAACTACTCAAAAACGCCTGCGGAACCACGAGGAG
GATACCCTGCGCATGCACACCATGTGGGAAAAGGAAAAAGAGTCATGGGAAGACGAGAAG
CGCAAGTTTGAGCGCAAGCTGCACGTTGCCGACTCTCGCCTTAAGACGGTTCTTGAAGAA
GTCGCCGCCTTCCATGCAGCACACGCCAGCCAAGTAACAGATGGCGAGGATGGCGAAGAC
ATGGTTGGCAAGGACGCCGATGCTGCCAGTGTGCGATCTATGAGCATGACCAACAGCATC
CGTTTCTCTACCAAGCCCAATTTCCACTCGCTAGCCGACGAGCTTAACTTTGACGGCGAC
GAGACTGATGAGACCGACACTGGCGGCCGCGAGTCTTCGCTGTCCCTGCGCCTCCACAAC
CGCAAGGACAGTCGCGATAGCACCATGTCCCGCACACACAGACGCAACCAGAGTAACGAT
AGTCTCTACCGTCCTGGCAGCGTCGCTCGTGGCCGTTTCCTCAACCAGGCTGTGCTTGAG
CGTCTCGAGGGTGTCACTATTGAGGAGGACGATGAGGAGTTTAACTCACCCTCGCCCACT
CCCAAGGCCTCCAAGACTTCCAAGGTTCAGTACACCGACTCTGCTGTTCAGTATTCGCCG
CCGCCATCGCCCAAGCTGGCTCCTCAGGCTGCTTCTCCCGAGCCCGTTGCTGTTGCCGAG
CTTCAGCAGACCTCAACAGCAGCAGTACCACCGCCAATTCCTGCTCGTGCCGACCGCTGG
TCACTCCAGGAAGGGTCCATTGACGGTACTGTGCGCGAATGGGGCGAGGTTGAGGCTAAC
CAGCGCCGTAAGAGAGTGCACATTGCACGCCCTCTGACAATTGAGCCCGTCACTATCAGC
AGTGGTCTTATGGTGTCTGTTGGATCTCAGACGATGAACGAGCCTCTGAGCCCGCCCAAG
ACGCCCAAGTCTCCACCGTTCGAGAGGGAACAGGCTACCAAGCGGACGTCTCAGAACGCT
GCCGTTGAGAAGCCTCTGCCTGCTGTACCTCCCATGGTTGAGAGCTCGACACAGACTGAT
CCTCCTACACCGCCTGCCACTCCCGTACCCGAAGTCAAGGAGCTTGTGCCGCTGTCCGAG
ATGCTCATCCCCAGCATCAGCATCCATCCACCTACCAGTCGCCCAACGACCCCTTGTGAG
CCACGTCTGCCACCACTGGTCAAGGACTTTGGCTGCCAGGTCGAGATCTCGGTTCCGACG
CCTTCCAGATCTGTGTCTGTCCAGACTGAAGAGATTCGCGTCGACAAGCGTCGCCTTGAC
CAGCTGCCTCCCCACCTCCGCCCCTCTGCCATTACATCTCGTCCAACCTCACCCTCACCC
AGTGCCGTGATTGTAGACCCCGCCCAGGCAGCTGTTGACGATCTTAGCTCACAGTTCGTC
CCCGTGCCGGGCAGCGTTCCGCCTCGCAACCCTCGTCGCCTTACTTCTCGTGGTGGTATC
AGCAACGACCCGACAGCGTCACCTTCACCTGTTGCCTTGACCTCATTCGCTCAAGAGGAG
ACGCACGATGCCTACCCCGGTAACAACGACGATGGTCCTCTATCAAATCAGCGTGCTCCT
ATGCGCCGGCCACACCGTATTAGCAGCTTATTTGCTGGTTTTGATGTGGGGAGCTCTGAT
GAGGCCGAGGAGTTTGGCGATGCTGACCTGAGTGACTCTGAGTTCCGCACTGCTCTGTCG
GCTCCCAAGCCCAAGGGTGGCTCATCATCGCGCAGCGGTGGCAAGCGCAGTTCGGGTGTG
CTGGGCGGTACTGCATCTCCCGACCTGGTTCTGCAGCGCGGATCTGTTCGCAGCTCGCTG
CGCATGCTCGGTAACATTGCTGCTACTGAGACCTACAGCAAATTCAGTCTGCCCGAAAAC
GGCAGCAGAGATGGCCGCGACTCGGCTGCAAGCCGTCGGACATCGACTTCTATCCGCAGC
TCGCGCATGTCTCTTGATAAGGGCAATGGCTCCATCATGAGCGGATCGACTAACCGGTCT
AGCGTGATGCGCAAGGCTGCTATGATCCAGAATGGCATTGCCACTCACCAGGGCCGGTCT
CGCAGCCCCAGCCTGCCCGACTCGCGTGACCCCCCCTTCCCCATCCCTACCCGTGCTAGC
TCCCGCAAGCCGCCAACAAGCTTCAGTGCCCCGAGCGACGGCCGCGGCAGTCCGACACAT
GCTGTGGAGGCATGGCACCGTCGCAGTGGAAGCCGCAACCACTACCGTGCAAACAGCATT
CGCAAGGTGCGCTCTGCTGCTGCAATCCCTGTCAAGCCCAGAGCCCGTCGTCACAGTAGC
CGGTCACCACCTCCGGTTCACCATATTCCCTCACTGTTTGACGAGGAGCCTGAGAGTCCT
GGCCTGCCGCCGCTGCCAACCAACGACATTACCATGCCCCGTTACCAGGCATCGTCAGCT
GGCGGCTCGCGCTACCGGTCCTCGCACCACCGCCAGGCATCGATCAACACTGCCATCACC
GACCAGACAAACCAAGGGTCCGTCAACAGCTCCAGCCAGGTTACTGCTACTGGTGTTGTT
GATGCTATTGCCCAGACTATGGTGGGCGAGTGGATGTTCAAGTATGTGCGCCGACGCAAG
TCGTTTGGCGCTACCGAGACCACGGGCCGCGACGACAGCAGCAACGACCGGCACAAGCGA
TGGGTGTGGCTTGCACCGTACGAGCGGGCTATTCTCTGGAGCAGCAAGCAGCCCTCAAGC
AACAGCACGCTGATGGGCAAATCGGGCCGTAAGCTGACTATTCAGTCGGTGCTTGACGTC
AAGGACGACAACCCACCACCCAAGGGCTGCACGCAGCTCTTCAACCGCTCGATTCTCATC
CTGACACCGCAGAGAGCACTCAAGTTCACGGCTACCACTCCTGAGCGCCACTACCTGTGG
CTAACATCTCTGTCCTTCCTTGCTCACTCACAGCAAGCTATTCCCGAGAATATTACCGCC
CTATCACCACCGCCAAAGGTTCTACCCGACTTTGAGCTGTCACGGCAAAAGGCTCGCAAG
AGTGGAATCCGTGACTCGATTCGGTTGACCAAGAACAAGACTGCCATGGTGCAGGGCATG
TCGGCATCAGCTGTCGCAGTTCCTGCTCTGCCAGCCATGAGCATTGCATCGTCAGTTGTT
GACTCGATGCCTCCCAGCATTCCTAGCTACCGCCCTGTGGAATCGTATAGGACGGCAGAG
TCGTATGTCTCAGCGCCTTCATACCGGCCTGCTGAGTCGTACACGTCGGCCCCGTCTGTT
GCAGCATCCACGTCGACACATCAGCGTGATATATCTCGCGACACTGCTGAGCCGCCAGCG
ATTGCCCGTTTCCACGACCGCGCTAATCAAGTCATGGTACACGGCCGCAAGCGTAGCAAC
ACGGGTGGCCATGTGCCCCCGCCCCTGTCGTTCCGTGGCTTCTCTGGCCCATCTGGCAGC
AACAGCAGCTACTACCACGCATCGACCAACAGCACAGCTGGCCAGTCAGATATTTCGCAA
TCACAGGCATCGTCATGGGGCATCCCCGGTGCACCTGGTTCACAGCGTACATCGGAAGCG
TCGTCGCGGCCGAGTGGTGCAGTGATGAACAACTTTTTTGATGCTATTGGCACTGTGCGG
ATGGAGGCCTTTATCAGCCCGCTGTCATTCCAACAGGTGGAAGAAAGCCCTGAGGAAGAC
ATTCGCTACCGAGCACGTCGCCGGAGCAAGGAGATGAGACGGCGTGCTAGCCGGAGCCGG
CACCGAGACCGTGACAGCTACAACTCGCGCGGTACTCGTGACGACTTTTACAGCGGCAGC
CGTACTGGCGGCGAGGAAGACTATTTCCGCGACGACCCGTTCAAGGGTTTCTAG
>OphioH327g0167
ATGCCAGAATCAATCGAAGAAATACAGGCGCGCCACCGCCGCGAGCTGCGCGAGCTGCAG
GGCCGCATCACCAACAAGAAGAAGAATGCCACCAAGAAGACGCGCAAAGGTGTCAATGAC
GAGTGCGCCACGATGGAGAGCGAGCTCAAGGCCAAGCACCAGCTGGAGCTGGCTGGAGAT
CAGCCGGAAGCCGAGGCTGATGGAGAGGGAGACGACGAGGAGACGGACGATCTTGCAGAC
AAACTGGCCGACACATCAATAGCGCCACAAGAATCTCAACCAGCAGCAGCAGCAGCACCA
CCACCAAAACTAAAACCAGAATCGACACAGCCGCCGGCAGCAGAGGGCCCAAAGAAGAGA
AATCGCCAAAAAGAGAGACTGGCCCGGCGTGCGGCCGAGCAGGAAGCAGCTGTGGCAGCC
GCCGCCGAAGAGGCCAGCCACATGGTCGACCATGCCGCCGTCGAGCGCGCATCGATGAAG
CCGCTGATTGCCAAGTCGGGGCGCATCGAGTACCCCATCCGGCCAGACGGCCACTGTCTG
TTTTCGTCGGTTGCAGACCAGCTAGTGCAGCTCGGAAAGGTAGTGTCAGAGGACGAGAGC
CTGCCCGCGTTCCGCAAAGTGCGGCATGTGGCGGCCGAGTACATGGAGGCGCACGGCGAC
GATTTTGCACCGTTTCTGCTGGCGTACAGCGGCGACGACGATACGCCGGATCTGGCGACA
CACATTGCCCAGATCCGAGACACAGCAGAATGGGGTGGCCAGATGGAGCTGGTGGCGCTG
GCGAATGCGTACAGTGTCAACATTCAGGTGCTGCACGACGGCCGGAGCGAGCTGATCGAG
CCGTCGTCGGGAGCCCTAGCAGGCAGCGACGAGCGGCCAACACTATGGCTAGTCTATTAC
CGGCATGGCTTCGGTTTGGGTGAGCACTACAACTCGCTGCGGGCTAAGCCGGAGTAG
>OphioH327g0168
ATGAGCAAAATCACCTTGGGACGGTCGTGGACCGTCTTTGCCCGCCCAAAACGCACACTG
TTCTTTCTTGTGGTCTTTACCGTGGCCTACTGTCTCTTCACCTCGTGGAGCAGTGCAAAA
ACCATTGCTACTTTTCTAGCAAATGCCGAAATCCTCAAAGACAGCCACAATACCAGCGCC
GTATTCCGCTTCGGTGGCGTCGATATCCAAGCCATTGACAAATCAACATTTGACGAAGAC
CGGTTACCATTTGACGACATTGATGCTCCATCACGGAAATCGGATACCAAGATCCGCGAA
GAGTTTGAAAAAGAATACAAGGAAGCTGGAAGgtaagactcctagcaatgactttcctct
tcctcgtgatcaaaactgactgacagAAAATCCGGCGCCGGCAAGATCTACGGAGGAACT
CTATCCAATCTCGTCCCTATCAATCCAAACTCCAAGACGTTCTCTGTCAAGCTCAAGCCG
TGGAGCACCATACCCAGCTTTAGCACCCAGCGTCCCTACAAAATCGACCCATACCCGAAC
TATAACTCATGGTCGTGGAGACGATCCAACCACGCTCGCCAGGTCTCATGTAGAGGGCCA
CTTGGGCGGCCAGTCGAAGACGTGTCGGTCTTTGTTGGCCTGCCCAAAGGCTTTCCCAAG
CCCAGTCTTGGAAGCTACGGCATCTTCGGCATTGATCCTGAGCTATGTTATGAACGAGAC
ACTCGGCTGGGTATCTACGCACTCCCCGACGGAAGTCGAGATGAGATTGACTGGGGTGAA
CTCCAGCTCAACTGCCTCGATCTCAACCAGGCCCGGTTCGAGCTCAGAGGCCCAGAAAAT
GAGTTAGTGACCACAACATACGGGAGCCAAATCATGTCAAATCCAGTCACCTCTAGCACA
TCAACGGACAGCTCTGGCAAAACGCTTAAGAGATGGTCCCTTGGATGGCCGAGAATCGAG
CCATGTGGAATAGAATGCGAAAGGTCAGGTCGGCCACGTGAGCGCGCAGCCACCAATATC
ATAGAGAAGCGCACAGCAGTCCTTCTGCGGTCATATACCGGCAAAAGATACACCGAAAAT
GACCGGTACATTATCCGATCTCTCGTCTCTGAACTGAATTTGCAGTCGGGAGGTGAGTAT
CAGGTTTTCCTTCTTGTGCATGTCAAGGACCGAGGTGTGAACCTCTGGGACAATAAGACG
TATGACAAGTATCTCCAAGGGTCGGTCCCCAAAGAGTTTCTCGGCATGACACTGCTCTGG
AACGACAATTTTGTCCAGGATACATACCCTAAGCTGGAGCGCTCGCACGAGGCAAATGTC
CACAATGCCCAGTGGCTTTCGATTCAGAAATTCATGCAAGAGTTCCGAGAATTTTCGTTT
GTCTGGAACTGGGAGATGGATGCGCGGATCACGGGCCATGCCTATGATATGCTACAAAAG
CTAAGCCACTTTGCAAAGAAACAACCACGAAAGGGACTCTGGGAGCGAAACGAGCGCTAT
TATATACCCGATTATCACGGCGACTACGATACCAACTTTCGCTATTCTGTGGAGGCCATG
TCTAGCAAGAATCCAGTCTGGGGCGCACCTAATCTCACATTTATAAACCCCATCGGCCCG
GCGCCGCCGACCCCATCACCCCAAGACGACAACTATAAATGGGGTACGGATGAGGACGCC
GACCTTATCACGCTCTCACCACTTTTCGATCCCAAAGGGTCGGGCTGGGTTCTCGGCAAC
CAGGTATGGAACTACAATGACGAGAATCACACGTCTGGCTCTTTGCCACGCCGCGGTGCC
ATTGTGACGCAATGTCGGCTGTCAAGAGAGCTTTTGGATATCATGCATGTGGAAAACCTG
CGCGGTAATCATGTAGGCTCTGAGATGGCGCCTGGAACCGTTTCTCTTCTGCATGGCCTT
AAGGCAGTGTATGTTCCAATGCCCATATTTACGGATCGTCCCTGGTCTTCAAACCAGCTT
GCCCGCTGGTTCAATAACGGGCCGCGTGGTGGATCATCCGGTGGTCCCGACAGTGCCATG
GGATGGGGACGGGAAGGTCGGTTCCGGGGGACCACGTGGTACTACCGAGCTGACCCTCCA
CAGAGATTGTACAATAACTGGGTGGGATACGAGGACAACGGAATTGGCGGACTCGAGTGG
GAGATGGGCCATGGACGGCCGTGTTTGCCCGCCATGTTCTTGCACCCTGTCAAAGACGTC
ATGCCGACGAGTCCCGGGCACGAGAGTGAGTCCCGGCTTCCATACTGA
>OphioH327g0169
ATGGCTCCTACAGTGAACCTTGTCgtacgtcagctcttatcagcctcctcgcctctcttt
cgcgccctttgtcaacattctcgtcgccatcatcatcatggataacctctatggatcgct
aacaatgaccagACAAAATTAAAGGTCCAGCTCAAGCTGTCGATTGCGCGCTTGCGCATG
GTGCAGACCCGCGATGAGGCTCTTGCCAAGGTCGCGCGCCGCACAATGGCCCAGCTGCTC
GACAACGGCAAGGAGGACTCGGCCCGCATCCGCGTCGAGAACATTATCCGCTCCGACATT
ACCACCGAGCTGCACGAGATTCTGGAGCTGTACTGCGAGCTGCTGATTGCGCGTGCCGGC
CTGCTGGACAGCCACGTGTGCGACCCAGGCCTGGAGGAGGCCGTCAAGAGCCTGATTTAT
GCGGCCCCCAAGACAGAAATCAAGGAACTGCACACGGTGCGGCAATTACTGGGCGAGCGG
TACGGCAAGGAGTTTGTGATTGCGGCAATGGAGAACACGGACAACAAGGTGTCGCCCAAG
GTGGTGCGCAAGCTGAGCGTGATCCCACCGAGCGATGAGCTCGTCAACGGCTACCTGGCC
GAAATTGCACGGGCCTATGGTGTTCAGTGGCCGCGACGGGCTGCCGACGATCTGGGCGAT
GCACCGACCTTGTTGGACGAGGACGGCGTTGTAGGGGATGATGGCAGCAAGGACGATGAA
GACGACGATGATGCCGGCGACGCCGAGAACTTTTTGCCATCCACGCCGAACAAGATCCCC
GGCGCATCGGCCAAGCTGGCCAAGACACAAGAAGAGCTGAACCGGGCAACACCACCCAAG
ACGGAAGTCAGCGATAAACCGCCACTGCCATTACAAGTGAACCCTCCGACACCGACAACA
GACAACATCCATCCGCGCGTGACACTGGACTCTAAAGAGCTGAAGCCTACAGCGCCGGCA
TCGCCGCTGTCTGGCAAGAGCGCGGCGGCAAAACCAGTGACGACAACAGCCACAGCGAGC
CCCAAAGCGTCATTACAGGACCCGACGGCGCGGCGGCTTGTTGTGAAGAAGAAGGAGACT
GTCGATGATGACCTGGCAAGGCGGTTTGCCGATCTGAAGCGGTAG
>OphioH327g0170
ATGCTCTCCTACATCCTCATCCAGAACCGGCAgtacgtctaagcgagccctacaatctgc
aaatacagatacaatgcaaatgcaatgcaaatacaaatgcgatactaactcatccagAGG
CAAGACTCGCTTGGCCAAGTGGTATGTGCCGTATACCGACGACGAAAAGATCAAGCTCAA
GGGCGAAATCCACCGCCTCGTGGCGCCGCGCGACCAAAAGTACCAGAGCAACTTTGTCGA
GTTCCGCAACCACAAGATTGTCTACCGCCGCTATGCCGGCCTCTTCTTCTGCGCCTGCGT
CGATACCAACGACAACGAGCTGGCCTACCTCGAGGGCATCCACTTCTTCGTCGAGGTGCT
TGATGCCTTTTTCGGCAACGTCTGCGAGCTCGATCTCGTCTTCAACTTTTACAAGGTCTA
TGCCATCCTCGATGAGGTGTTCCTGGCCGGCGAGATTGAAGAGACGAGCAAGCAGGTCGT
CTTGACGCGGCTTGAGCACTTGGACAAGCTGGAGTAG
>OphioH327g0171
ATGAAGACGCTCTCTGTCACAGCCGTGGCATACCTTTTGGCATCTCAGGCCGCCGCCTTG
CCGTCAGCCTACCGCCGCTCGACCCTGGACAGCAAGTACAACTCGCTTGCCAACGACATT
GCCAACAGCACCGGCCCCAACGGGTACTCGTCGACTCTGTACTTTACCAACTGgtgagca
gcttttacatgaatctagcaagatgtagtctaaaatactaacaccacagGGGCATCTACG
GAGCCAACTTTCAGCCCCAGGACATCCCGGCCGACAAGGTCACCCGCGTTCTCTACTCGT
TTGCTGATATTGGCACCGACGGCACCGTgtacgtctcccttcttatatgagtaaaggact
gaatacatactaaccgcccaagGAAATCCTCCGACACGTACGCCGACGTCGAAAAGAGAT
ACCCGACAGACTCGTGGAACGACCTGGGCACCAATGCCTATGGCTGCGTCAAGCAGCTGT
ACCTCTTGAAAAAGGCCAACCGCCAGCTCAAGGTCCTGCTGTCCATTGGCGGCTGGACGT
ACTCGTCCAAGTTTGCGCCCATGGCCGCCACCGATGCCGGCCGCTCCACGTTTGCCTCGA
CCGCCGTCAAGCTCGCGACCGACTGGGGCTTTGACGGCATCGACATTGACTGGGAGTACC
CGACCGACGCCACCGAGGCCAGCAACTTTGTGCTGCTGCTCAAAGCAGTGCGCTCAGAGC
TCGACGCGTGGGCCAACAAGAACGCCCCCGGCTACCATTTCTTGATCACCATTGCCAGTC
CCGCCGGCCCCAAGAACTACAATGCCATGGACATGGCCGGCATGGACCCCTACGTCGACG
CCTGGAATCTGATGGCCTATGACTATGCCGGCTCGTGGGACACGACGTCGGGCCACCAGG
CCAACCTGTATGTCGACCCCAAGAACGAGCTGGCCACCAAGTACAGCACCGAAAAGGCCG
TCACCGACTACGTGTCCATGGGCATCGGCGCCTCCAAGATCATGCTGGGCCTGCCGCTGT
ACGGCCGCTCGTTTGAAGACACCAACGGCATCGGCCAAACCTATACGGGCGTCGGCGACG
GCACGACCCAGCCGGGCATCTGGCTGTACAAGGACCTGCCGCGCGCGGGCGCCACGGAAT
TGTACGACGACGTCGCCAAGGCCAGCTACAGCTACGACAACACGACGCACGAACTCATCA
GCTACGACAACGTGGCCTCGGCTACGGAAAAGACAAAGTACCTCGAGTCCAACGGCCTGG
GCGGTGCCGTCTTCTGGGAGGCCAGCGGCGACCGCAACGACTCCCAGAGCCTGATCGGTA
CCGTCTCGAGCAAATTGGCCAAGCTGGACACGAGCATGAACCTGCTCAAGTACCCGACCA
GCCAGTACGACAACATCCGCACCGGCATGTCCGACTAA
>OphioH327g0172
ATGACGGAGAAGGATCTGGAGCAGGGCAGTGCCCCTGCCGCCTCGGCCCCCTCGACGTCG
ACTGCTTCCCCCGTTACTACGGACTCCCGCTACGAGCACGGCAAGGATGAGATTGAGGCT
GCTCCCCGTGCTTCGATTTCATCCACCTCAACGGCTACTACTGTAGACCTCGATAACCTC
CGCGAAGAGGCCCGCCGCACCAACCCCAACGGCACCAGCCAGACCCAGTCCGGAGTCAAC
GTCGACAGTGCCGTCAGCGAGTTTGCCCACCTCCAGCAAGAGCTCTCCGGCCGCTCGCGC
ATCAGCCGCGTCCGCAGTCGCGCTGGTAGCAATGCCAGCCGTGCCAGTCGTGCCAGCCGC
AACAATGCTTCAGGCGATCCCGAAAAGGGCGCTGCTAGCACTGCCGAGGCCAACGAGGAC
GGTGATACTAGTGAGGACCGCTTCGACCTCGAGAGCTACCTCCGTGGCAGCTTAGCTGCT
GACCAGGCTGCCGGCATTCGTCCCAAGCACATTGGTGTCTACTGGGATCAGCTGTCCGTC
AAGGGCATGGGCGGCTCCTCCAACTTCGTCCGCACCTTTCCTGATGCCATCATCGGCTTC
TTTGACTACATTACCCCTCTGATTCGTCTCCTCGGCCGCAAGCCTGCCGGTTCCCAGCGC
ACCATTCTTGACAACTTCCGCGGTGTCTGCAAGCCTGGAGAGATGGTCCTCGTCCTGGGC
AAGCCCGGCTCTGGCTGCACCACTTTCCTCAAGACCATTTCCAACCAGCGCTACGGCTAC
ACTGGCGTCGACGGCGAGGTTCTCTACGGCCCCTTCGGCGCATCCGAGTTTGAGCACTAC
CGCGGCGAGTGTCTCTACAACCAGGAGGACGACGTCCACCATGCAACCCTGACCGTCGAG
CAGACTCTCGATTTCGCTCTCGACACAAAGGTCGCCGGCAAGCTGCCTGCTGGTATGACC
AAGAAGGCTTTCAAGGCCGAAGTTGTCGACACCATGCTCAAGATGTTCAACATTGAGCAC
ACGCGCCAGACCGTCGTCGGTGGTCCTTTTGTTCGTGGTGTCTCCGGTGGTGAGAAGAAG
CGTGTGTCCATTGCAGAGATGCTCTGCACCAACGCTTGTGTCGTCTCCTTCGACAACAGC
ACACGCGGTCTCGACGCGTCCACCGCACTCGACTTTATCAAGTGTCTCCGCACCTACTGC
ACGCTCTACCGCACCACCACCTTTGTCTCGCTGTACCAGGCCTCGGAGAACATCTTCTCG
CAGTTCGACAAGGTCCTTGTTATCGACGGTGGTCGCCAGGCCTTCTTCGGCCCTGCCCAG
GAAGCCCGTGGCTACTTTGAGAGCCTCGGCTTCGAGTCCCGCCCCCGCCAGACCACGCCC
GACTACCTGACCGGCTGCACCGACGAGTACGAGCGCGCATATGCCACTGGCTACTCTGAG
AAGAACGCCCCCCACGATCCGGCCACTCTCGCCGAGGCCTTTGACAAGTCGTCTTTTGCC
ACGCGCCTCAACGAAGAGATGGCCACATACAAGGCTACCCTGCCCCTTGAGGAGGAAAAG
TACCACGACTTCCGCGTTGCCGTCAAGGAGAGCAAGCAGTGGGGTGCCGGCAGCTCTGTC
TACGCTGTTCCCTTCCACCGCCAGATCTGGGCTCTCATCAAGCGCCAGTTCATCCTCAAG
TGGCAAGACAAGACGTCTCTGATTCTTGCCTGGCTGCGCACCGTCATTATCGCCATCGTT
CTCGCTACTCTGTACCTGCGCCTCCCCGAAACTACTCAAAGTGCTTTCGGCAAGGGCGGT
CTCATGTTCGTCTCTCTCCTGTTCAACGCTTTCGAGGCTTTTGCCGAACTGTCTACCGTC
ATGCTGGGGCGCGGTGTACTCAACAAACATCGAGCGTATGCTTTCCATCGACCGTCTGCG
CTCTGGCTTGCCCAAATTATTGTCGATCAAGCTTTTGCAATCACTCGAATCTTTGTTTTC
TGTGTCATTGTCTACTTTGCCAGTAATCTGTACCGCAGTCCGGCCGCGTTCTTTACGTTC
TTCCTCATGATTCTCTCTGGCAACATTGGCATGACGCTGTTCGTCCGCACTGTCGGCTGT
GTCAGTCCCGATTTCGATTCCGCCAACAAAGCCGCCGTCGTCATTGTCACTCTCTTCATC
ATCACATCCGGCTACCTCATCCAGTACCAGTCCGAGAAGGTCTGGCTGCGCTGGATCTAC
TACATCAACATCCTGGGTCTGACCTTTAGTGCCATGATGGAGAACGAATTTAGTCGAATT
AAGATGACATGCAGTGCCGAGACGCTTGTGCCGTCGGGTGCCGCCTACACGGACATCAAC
CACCAGGTCTGTACCCTGCCTGGCTCGACCTACGGCACCGACATTGTCTCTGGCACCGCA
TACATTGAGCAGGCCTTTTCCTACTCGCCCGGCGAGCTCTGGCGCAACTGGGGCATTGTC
CTTTCCATCATTGTCTTTTTCCTCTTCCTCAACGTTGTCTGTGGTGAGCTCGTCCGTTTT
GGCATGGGCGGCAACCTGGCCCTGGTCTACCGTCGCCCCAGCCCCGAGAGAGACGAGCTG
AACAGGAAGCTTCTCGAAAAGAGAGAAGACCGCCGCCAGAAGAAGGAAGACACTGCCGAG
TCCGACCTGACCATCAACTCCAAGAGCGTCCTCACCTGGGAGGGTCTCAAGTACGATGTT
CCCGTACCCGGCGGCGAGCGCCGTCTGCTGAACGAGGTCTACGGCTACGTCAAGCCCGGT
TCGTTGACTGCTCTCATGGGTGCCTCGGGTGCGGGCAAGACCACTCTTTTGGACGTTTTG
GCTTCCCGCAAGAACATTGGTGTCATCTCTCCCTCGCGTGCTGTCCAGATTGATGGCGAG
AAGCCCGGTATCGAGTTCCAGCGCAGCACTTCCTATGCCGAGCAGATGGATGTCCACGAC
CCGTCCCAGACTGTCCGCGAGGCCTTCCGCTTCTCTGCCGATCTCCGTCAGCCTTACGAT
ACGCCGCAGTCTGAAAAGTACGCCTACGTCGAGGAGATCATTGGTCTTTTGGAGCTCGAG
GAGCTTGCCGACTGCATCATTGGTCTTCCCGAGGCCGGCCTCACTGTCGAGCAGCGCAAG
CGTGTTACCATTGGTGTCGAGCTGTCTGCCAAACCCGAGATGCTTCTGTTCCTGGACGAG
CCCACCTCTGGTCTGGATTCCCAGTCTGCCTTTAACATTGTCCGTTTCCTCCGCAAGCTT
GCCGCCGCCGGCCAGGCTATTCTCTGCACCATCCACCAGCCCAACGCTGCTCTCTTCGAC
CAGTTTGACCGCCTCTTGCTGCTCAAGTCTGGTGGTCGCTGTATCTACTTTGGTGATATT
GGCCGCGATGGTGTTGTTCTGCGCGACTACTTCAAGCGCCACGGTGCCGTCGCAAAGGAT
ACCGACAATGTTGCCGAGTTTATGCTGGAGGCCATCGGTGCCGGTAGCTCGCCTCGCATT
GGCAACCGCGACTGGGCCGATCTGTGGCTCGAAAGCCCCGAGTTTGCCCAAGTCAAGAAG
GAAATCGAGGAGATCAAGGCTCAGCGTGTCGCCGCTGTCAACATGGAAAAGTATGGTACT
GCCGACCCCAACAACCTGGCTCTGACACGCACCAAGTCGACGGGCAACGGTACTGGCACA
ATCGCACCGCAGAAAGAGTACGCCTCGCCCTTCTGGCACCAGGTCAAGATTGTCCTGCAC
CGCACCAACGTTGCCCTCTACCGCGAGGCCAACTACCAGTTCTCGCGCCTGTTCAACCAC
GTCGTCATTGGCCTACTCACCGGTCTAACTTATCTGAACCTGGATGACTCGCGCTCGTCG
CTGCAGTACAAGGTCTTTGTCATGTTCCAGGTGACGGTACTGCCTGCTTTGATTCTGTCG
CCTATTGAGGTCATGTATCACATCAAGCGCAGCATCTTCTTCCGCGAGTCATCGTCCAAG
ATGTATAGCGGCACCGTTTTTGCTCTCGCGATGCTGGTTGGCGAGCTTCCCTACGCCATT
ATCTGCTCCGTTGTCTTCTACCTGCCGCTGTACTACCTCCCCGGTCTCCAGACAGAGTCT
TCGCGCGCCGGCCTGCAGTTCTTTTTCATTTTGGTGACTGAGTTGTTCAGTATCACTCTG
GGCCAAGGCCTGGCTGCGCTGACGCCCTCGACCTTCATTTCCAGCCAGTTTGACCCCTTT
ATTGTTATCACGTTTGCCCTGTTCTGTGGTGTGACCATCTCGTCGGCCAGCATGCCCACG
TTCTGGCGCAAGTGGCTGTACCAGCTGGACCCCTTTACACGCCTGATCGGTGGCATGGTC
GTCACTGCGCTGCACGAGGTGCCTGTCAAGTGCAAGTCGCTGGAGCTCAATGTGTTCCAG
CCGCCCAGCAACATGACGTGTGAGGAGTACATGGGCCCCTTCTTTGACAATGGCGGCTAC
GGCTACCTCGACAACCCGAGCGCGACAGCCGACTGCGGCTACTGCGCGTACAAGATGGGC
GACGAGTTCTACACGCCGCTCAACATGTCGTTTGACCACCGCTGGCGGGATCTCGGCATC
TACATTTCATTTGTTGCCAGCAACGTTATCATCATTTTCATTGCTgtaagttgattttct
ttattcctaatatgtttgcactttactaacaatgtagGCTCGCTACCTGAACTTTAACAA
GCGCTGA
>OphioH327g0173
ATGTCCACCTCATCTGGACCTCCCGAGACGTGGATATCGTCGTTTTGCTCCCTTTTGGGC
CACGAATACTTTGCCGAGGTGTCCGAAGACTTTATCGAGGATGATTTCAATCTGACTGGC
CTGCAATCACAGGTTCAGCTGTACAAGGAGGCGCTAGAGgtatgttaatgggctggtagt
ttttcttccttgctatcattttgtctttgcacatgctaactgcttaaccagATGATCCTT
GACGTCGAGCCAGAAGAGGACGACGAAGACGAAGATGACGACGACGACGACGACGAGAAC
GAGACGGGCGAGGAGCGCATGCGTCACCCCGGCGGCGAGCGGCGCCACCACAGCCGGATG
CCGAGCGACCTCTCTATGATCGAGGGCTCAGCGGAGATGCTCTACGGCCTGATACACCAA
CGGTTCATCTGCTCGCGCGTGGGCATCCAGCAAATGTCGGAAAAGTACGAGCTCAGCCAC
TTTGGCGTGTGCCCACGCACCTACTGCAACCTCGCACGCACACTGCCCGTCGGCCTGTCG
GACGTGCCTGGCGACGACACGGTCAAGCTGTTTTGTCCGTCGTGCCTCGACGTCTACGTT
CCACCTAACAGCCGCTTCCAGACGGTCGACGGTGCCTTTTTCGGGCGCACGTTTGGCGCT
CTGTTTTTGCTTACGTTCCCCGAGTACGACCTCACTAAGAATGGCGTCGAAGCGCTGGCC
ACGCTGACACACGACACAAGCGATGGTGGCAACGCAACACAGGTGGTCAACGGCATCTAC
GCACGCAACACGGCGCCCGGTCTGGGCCGGGGCAAGATTTTCGAGCCTAAGATCTACGGC
TTCCGGGTGTCGGAGATAGCAAAGTCGGGACCGCGGATGCAATGGCTGCGTGGCAAGCCA
GACGACATTACAGAGCTGGACGAGACACGGCGATATGCCGAGGAGCACCCTGACACGGAG
GATGACGACGACGAAGACGACGAGGTGGTTGACGACGACGAGGAAATTCTCTCAAGCAGC
AACACGAGCGCCAACGCAGCAGCGAAAAGTAGGGCACGGGCCGGAGCAGGTGCGGGTGCG
GGTGCAGGTGCGGGTGCGGGTGCGGGTGCCAGATCAAACGTAGCATCATCACGGCGGAGG
CAGGCGGCATCAGGAGCAGTAGTGCCAGTGCCAGCAGCGGCGAGCGAGCAAACACTAGTG
CAGGGCGCGCAGCAAAGACAGCACCAAAACGGCAGCCCTATGACGGTGGATGCCAACGGT
GCCGAAGTCGAACTATAG
>OphioH327g0174
ATGCCGATCAACTACCCAGACTTTCTCAACCAAAAGGCACCGGAGAACTATGTCGCCGGT
GTCGGTCGTGGTGCGACGAGTTTCGTGACGCGCTCCGACTTAGGTCCCTCTCATGAAGGT
CCGTCCGACGAGCAAATGAAGGCCGCTATTGCCAAACGGTCCCTACAGCTCCAGAACAAG
GCCAACGGCCGGGCAAACAAGGAGGACGAAGAGGGTGGCGGCGCTGCGGGCGGAGACGAC
GACGAGGCCGACCCAGAACGGTATCAGGACCCCGATAACGAAGTTGGTCTGTTTGCCGGT
GGTATTTACGAAAAGGACGACGAAGAGGCCGATCGCATCTGGGACGAGGTCGACCAAAAG
ATGGCCAAGCGGAGGCAAAAGCAAAGgttagtcccccccttttctcctaaacaaacactg
aaaacatgtggtttatcgttatagaacggataccgacaatctctctctactctagGGAAA
CCCGTGAACAAGCCGAACAAGAAGAATACGACCGTCTGAACCCCAAGGTCGAGGCACAGT
TTGCCGACCTGAAGCGCGCCCTGGGAACTGTCTCGGAAGAAGAATGGCAGAACCTGCCCG
ACGTCAAAGACATGACTGGCAAGACAAAACGCAACCGCCTAGCACAGCGCCAGCGATTCT
ACGCCGTGCCCGACTCGGTTCTGGCCGCCGCGCGCGACCAAGGCGAGATGAGCACTACGG
TGGCAGACGACGGCACCGACTCATTAGCAGCAGCAGCCGCCGCCGCCGGCAGCAAGGATG
GCACCATGACCAACTTTGCCAAGATTGGTGCTGCACGCGACAAGGTGCTGCAGGCGCACC
TCGACCAGGCCTCGCATTCGTCCATTAACAGCGGCGTTGGCGGCGGGAGTGTCAGTGGTA
CCAGCACAGTCCTCGGCACGTCTACAACGGTCGATCCCAAAGGCTACCTTACATCTCTCA
ACAAGCTCGAGTCTGCCGAAAAGGCAAGCGTCAGCGATGTCGACTTTGCGCGCAAGCTGC
TGAGATCCGCTGTGGAGTCGAATCCGAATAGCGCACCGGGCTGGATTGCTGCAGCGCGTG
TTGAAGAAGTTGCAGGCAAGATCGTGGCTGCGCGCAACGTCATTGCCCGTGGCTGTCAGC
AGTGTCCCAAGAGCGAGGACGTGTGGCTGGAGAACATTCGCCTAAACGAGAGCCGCAATG
CCAAAGTTATTGCCGCCGACGCCATCAAGGCCAACCGTCGCTCGGTGCGCCTATGGATTG
AGGCCATGAAGCTCGAGACTGACCCCCTGTCCAAAAAGCGTGTTGTGCGCCGTGCTCTCG
ACCATATCCCCGAGTCAGAAGCGCTGTGGAAGGAGGCCGTGAATCTGGAGGAGGAATCTG
AAGATGCTCGCCTGCTGCTTGCCAAGGCGACCGAGCTGATCCCCGCGTCGGTCGACCTTT
GGCTGGCTTTGGCCCGTCTTGAGACGCCCAAGAATGCCAAGTCTGTGCTCAACAAGGCAC
GCAAGGCCATTCCTACATCGCACGAGATCTGGATTGCTGCCGCGCGCCTGCAGGAGCAGC
TGGGCGAGGGCAATAAAATCAACGTGATGAAGAGCGCGGTGCAGGCACTTGTCAAGGAGT
CGGCCATGCCCAAGCGCGAGGAGTGGATTGCCGAGGCGGAAAAGTGCGAGGCCGAGGGCG
CTGTAATTACGTGCGGCAACATTATCCGCGAGACGCTGGGCTGGGGCCTGGACGAAGACG
ACGACCGCAAGGATACGTGGAAAGAGGACGCGCGCGACAGCATCAACCGTGGCCGCTACG
AGACGGCACGTGCCATCTATGCCTACGCTCTACGTGTGTTTGTCAACAGCAAGACGCTGT
GGCTGGCTGCGGTCGACTTGGAGCGCAGCCACGGCAGCACCAAGGACGCCCTGTTCCAAG
TCCTCGAGCGCGCTGTGGAGGCGTGTCCGCACAGTGAGGTGCTGTGGATGATGCTGGCCA
AGGAGCGGCTGCTGGCGGGCGAGCTTGACGAGGCCCGGCGTGTGCTGGGTCGTGCGTTCA
AGCAGAATCCGAACAACGAGGACATTTGGCTTGCCGCGGTCAAGCTGGAAGCCGAGAATG
GATTCCCCGACCAGGCCCGCCAGCTGCTGGCCACAGCGCGCCAAAACGCTCCTACAGACC
GTGTGTGGATGCGCAGTGTGGCATTTGAGCGCCAAGCCGGCAACCACGACGCAGCACTCG
AGCTGGTGCAGGAGGCGCTGCAGCTGTTCCCCGGAGCAGCCAAGCTGTGGATGATGAAGG
GTCAAATCTACGAGGATCTCGGCAAGCCACCGCAGGCGCGCGAGGCCTACAGCACAGGCG
TCAAGGCCGTGCCCGGCTCGGTACCGCTGTGGCTGCTGTTTGCTCGGCTCGAGGAGCGTG
CAGGCGCTATTGTCAAGGCGCGCAGTGTGCTGGACCGTGCGCGCCAGGCCGTGGCCAAAT
CGCCGGAGCTGTGGTGCGAGCTGATCCGGATCGAGCGGCGCGCAGGCAACATGGCGCAGG
CCAAGGCGCTGATGGCGTCTGCGCTCAAGCAAATGCCCAAGAGCGGTCTGCTGTGGGCTG
AGCGGATCTGGTACCTGGAGCCGCGGACGCAGCGCAAGTCGCTGTCGCTGGAGGCGATCA
AGCAGGTGGACACGGACGCCGTGCTGTTTGTGGCTGTGGCGCGGGTATTCTGGGCGGAGC
GCAAGCTGGAGCGGGCGCAGAACTGGTTCGAAAAGGCGCTGGTGCTGGATGCGGACATTG
GCGACTCGTGGGCGTGGTACTACAAGTTCTTGCTGCAGCACGGCACGGCTGAGAAGCGTG
CGGATGTGGTGTCCAAGTGCGTGATGAACGACCCGCGGCACGGCGAGCACTGGCAGGCGA
TTGCCAAGAACCCGAAGAATGCGAGCAAGAGCGTCGAGGAGGTGCTGAAGATGGTGGCGG
CCGAGCTGTCCTAG
>OphioH327g0175
ATGTCCAAGTCGCGCACTCCCCTCTTCCTCGGTCTCGCCGTTGCTGGCGGTGCCGGCTAC
TACCTCTACTCGGCCGGTGGCAGTCCCAGAGTCGCTGAGAAGCAGTTTGAGCgtaagcgc
agtcccttgtttgtcctccttgtcacagacagccagtgctaaccccctagACGACCTCAA
GTCGGTCCGTGACCGCGCCACATCGTCGACCAACCACGTCAAGACCGATGCCGAAAAGTA
CGGCGCACAGGCCGGCGCAAAGATCGACTCGGCCGTTGCGCAGGCCCAGACCGAGTACAA
CAAGGCCACCACACAGGCCCGCGATGCTGCTGCCGATGCTGTCGACAAGGCCGAGGCTTA
CGGCAAGGATGTGCGCTCGCAGGTGAACAAGTCCATTGACGCCTTTGACAAGAAGGTCGA
GGATGCCGCCAGCAAGACCAAGAGCGGCGTCTCGAGCTGGTTCGGCGGCAAATAA
>OphioH327g0176
ATGCCCCGAATCAAGCACAAGAGCTCGCGTCGCGCTCCTCCACTGAAAGACGAAGACTAT
GATCACGAAATCAGCCTGGTGGACAACTCGCCCGAGAGCGACGCCGGCTTTGACGATGGC
CTGGACGACATTCATAATGGCGAGATTGGCGGCAGGATAGACAGAGATGGCAGTCCTGCA
CCACGGGTCTCCATGACGCTCTCGGTCGATGGAGCAGGCGATGGTGCTGTCGACCGCAAG
GGTAATGCCGGGGCGAGCGAGCAGGACGGTGACCGGCAAACAACATCACCATCACTGGCA
GCACCACCACCGGCTTCTGGAGACGCAAACCTCGTGCCCACCATGACGGCAACCTCGAAT
ACACCTCTTCTTGACAACACACTCTCTACATTCCCTACTGCAGTGGCTGGCCCGAGCCGG
TCGCGGTCGTCATCACGAGGACGCCAGCCTTGTCGGTACGGCAGTATCTCCAATGTTGTA
TCGGAGCCTCTGGACGGTGCCCCTACAGTCCAGGTTGAGGgtaagtctcgaaatcgaatt
aaaatcaaataaaaaagaacaaagacagtgagacagcgagacatgtgagacagcaagaca
tgtgggacagctggctaacttactcatcagACGCAACTCCCATCCGCGAAGACCCTACAG
GTGCCAGCACCAGCGCGCAGGGCAAGCAGCCAGAACATGCACACGGCCATAAAAAGGGCC
TGTCCGTCAACGTGACACATGTTCCCGTCTCGGAACAGCCAACACGCCAGTCCATGCAAT
CATCAATACGAAGAGAGCCCGAGGCGGCCATTGATGTTCTCTATGAGAACGAGCGCGGCC
TCTTCCTCTGCGGCATCCCGCTCTTCTCGCGCCAGGCACTCGGCAACCTTGACCCTTCGC
CCTGGACAAACTCGGCGCATCGCACCAGCCCGACAGATATCAACACGGCCCAGGTGCCCG
ACCCGACATGGGAATGGGCCTGGCCCGAGTGGCGCATCAACCACGACGAGGACGCCGAGG
CCGATGAAGACGGCTGGCAGTACTCGTTCATGTTTGCCAAGACCTTCAAGTGGCATGGCC
CGTCGTGGTACCGGTCGTTTGTGCGGCGGCGTGCGTGGATCCGCAAGCGCGTCAAGAGAA
AGTCGGCGGCATCTGTGTCTCTGGCGGCGGCGGCGTTGGGGCTGGGCAAGACTGATAGCA
TCACAGACCCGACCCTGCTCAACCCAGACTACTTTACGGTCGTGTCCGCAGCCACGATGC
GGCGTAGCTCAAGCAGGGCGCGCGCTCGCAGTCGGAGCCACAGCCGCGTGGGCAGCCGCT
CTAGCCTGGCAGCACCCAGTGTCGGCCGATCGGTCAAGGGCGGCTCGTGCATCTACAAGA
CCAATAGTGGCGAGACTGACGAAAACGACAACGGACAAAGCAGCCACCAGGATGACGACA
CATACATTGAAGACGGCGACTTTTTCGAGATGCCCAAGCAGATTGAGGATGCCGACGTCT
TGATGCACTTCTTGCGGGCTGCGCGGATCGACCGTGAAAAGGTCGAGGCTGTGGACAACT
TTATTCAAAACTCGGGCGAGGATCTTGTGCGGCTGCAGGACTTTATGCACGAGATCATGG
CCCTGTTCGTGTTCCAGGCATCACGGCGGGCCTTGCTGACGCACTTGACCGATGCACACG
ACGCTGTCGTCAAGGTACGACAGGCTGCCGTCGACGAGGAAAAGGTGAGAGAGGCAGACC
CAGCACACACAGCAAGCGACGAGACCACACACAAGCTGCAGGCACTCGGCCGTCGTACGG
AATACCTGACGGCTGCCGTCAAGCACGCCGACGAAGAGGTGCGTCGTCTCGAGTATTGGA
GCGACATCAAGGCCATGGCCAAGCAGGGCTCGACGCAGGGAGCCGTCGACAAGGCCGAGG
GCTGGGATGCGAAGAAGTGGCAGGGCGTCGACCAGAGCGGTCCAAATCCACCACCGGCAA
AGTCGTGA
>OphioH327g0177
ATGCCCGCAGGCGTGGACATGACATGGCGAGGCGTCCGGCCTTTGCTTCCCGGCGTCGTC
GGCCGACTCTCGGGGCCGGCTGCGGCGCTGGCAGCAACACCGACAACTAGATTGTCAACA
ACTACACTACCCACAAGACGGCATCACACACTAATACGACCGCCGCCGACATGCGCCATA
TGCGCCTCCTGCCGGCCTCGGAGGACAAGGACCGTCGCCGCCCGGCCCCTCCTCTTCCAC
TACAGCACGGCGAGCAAGAGTAGTGACTCCTCAACCTCGAATTTTACAGTATCATACCAG
ACACTGGCCAAGGACCTGGAGGACAAGCGCCGGCGTGAGCTCGAAGACCGCCTACGACAG
CAGCAACAGTCCTCGTCGTCCACATCATCGGCCACCACCACCCCCGGCACCTTGATGATG
GACAGCATGAGCCGCGAGCCGTCTCTCCCGCTGCAGTCGTTGCATCCATCTTCATCAACA
CAGACACATACATCTACCTCTCGCCCAACATCGACCTCGGCCCTCACGAAACCTATAATA
CACCACACCCCACCAAACGAAACGGAGCGCAGCCGCAAGCAGCATGTCAAGTCCGTCGTG
CGCCAGGGCCGGCTGGAGATTATGCGCCAGATGCAGGGTCTGCAGATGGTCGACTGGCGG
CAGGTTCTGAAGCGGCTGGCCATGAGCACGCCGCGCGAAGAGACGCACGAGCAAGTGTCG
GCCATTGCAGCACAAAAGACGGTGCTTGCCGACGACAACGAGCAGTCACCGGCGGGTCTC
AAAGACATCTACTCAGCTCCCATCAGTCCATCGCCTGCAAAGATTGTGGGCTGGCGCAAG
AATGCCGTGCTGTTTACCTTTCCGCCCGACAGTCCGTCTGTCACAGAGCTGGTGCACGGC
GTCGACGACTCCATGTGGTCCATCTGGTCGCGCACAGCCTGCGTGCTGAAGCTGTTTCAC
TGGCAGGACTCACACCAAAATTCACAGCCAACCTCGGGTAGCCTCGACTTTACAGGCCGG
CCGTGGCTGCTGTCCATATCTGGTGCCAGCGAGGCGGCCATTTCCCGTGCCGTCCTGGAC
GTGGTGCGTTTCGCCAAAGATGCCGAGGCCATAGCTTTGGGGCCGTCTGATCTTGTATTC
CTCGAAGACATGTGGACGAAAGCAGCCACAGAAGCAGAAGCGGAAGCAGACGACGATGTA
GGACGTGGCCCCTGGAAGCTCGAGTCGTCTTCCTACTTTTACGACAGCAAGTACCGCGAA
GACCCCGTCTTCCAACCCTACGTCACCAATATCGGTGCTCACGAGATCCCGCGGCCAGAA
ACATGGTCCCCGGACTCGTTTGAGCGATACGTCGCTGCCCTCGTCAACGGAACACCACCA
CCACAGCTGGCCACCAAGATCTACCATGAGCAGAGAGCCCATGATTCCGCTATTCGGCAG
CAGCCGTCATTAGAGTCACAAGAAGAGCCCCTACAAGGACAGATACCCACTGGTGACGAC
CAGCCCAGCCGGCAACAGCCGATAGCACCCAGCCACAGCCGGACCGTCATTGACCTCCTG
CACAGCGCCTTTCACGATGAACAGGCTCGCTCGTCGGTGTCGCTGTCGGCCTTCAAAATG
GCCCTGACGTACATGTGCCGCTTTGGCGAGGCCAACAGGCCCGACGTGCGCACCCTCTTT
ACGCGCATCGAGGAGCTCGGTATTCCCATGGATACAGAGACGTTCAATATCATACTCGCC
TCGCACGTCAAGTCGCAGGATGTGCGCAACTATGGCTCGACCCTGCGTCTTATGCGCAGC
CGCCGGCACGGCTACACGCCCGACCTCACCACGTGGCTTCTATTTTTGAGGCTCTTTTGG
AGCGAGGAAGTCAAGCGTCATATCTTGCACACCATGTTTGCCAAGGGACTGCTCAACACG
AGCCGCGCAGTGCGTCTTGTCGCTCTCGAAATGGCTGAACACGATGCACAGCAGGCTGTC
TTGCGGGCCTCTTCCTCGCCGCCCTCCCCATCGTCCAAGACCTCTAACGACTCCCTTATG
CCCGACTTTTTGGCGAGACAGGCGCAGCGGTACGGCCCGCGCTGGCTGTCGCGCGCCGCC
GCCAACCGCATTCTCAATGTGTTTGCCGGCCACGCGCGCTTCGCCGAGTGCGACCAGTTG
CTGGCGGCACTGCAAGAAAAGCAGGACGCTGACATCTATCGCCCACGGCGCCCCAAATCT
GCGTTAAAGCGCGCCAAAGAGCGCCAGAAGAAACTATGGGCAGATAAGGCGGCCGGCAGA
GTCGCTACAGACGCTGCACTCAACCCGCCACCCGGCTTTGTGTCGGGCTTGTCGCTCGAT
ACGTTTACCTACAATACCGTGCTGACACACTGCAAGGTGCAGTCCGACCTCAAGGCTGCC
CTCGTAGTGCTGCGGCGCATGGAAGTGGCGGGTGCGCCCAAGGTGCCGGACAACCTGACC
TCGGTCGTGGTCGGCCGGCCCTGGCTGCCGCGCATCCCACCCGATAGCGCGACCTACCAC
CTGCTGTTCGCCATGGCCTGGTCGCAGCGGCTGCCGCATACCATGGCCGTGATCTGGCAC
TATGCATGCATCAATCTGCAGGCGCGGCACTGGATTCTGCTGCGTGCGTCTCGCGAGATG
GTGGAATTGGAGGATGGCCGACAGATCCCGCTTGCCTATTATATGACTGGTGTCGATCCG
GACTCGAACGAGAAGCCGGCCGTCGCGCTTCCGCCACGCAGTGCAAGCGGCCACCGGCCT
CTGCACCAAGCCGGCTTGGAAATGAGCACGCGCATTGTCGAGCAGTACAAAGGGCTGGAG
CCAGCCGAGCCTCTAAGCAAGGTTCTGCAGGACGCCATAGACAGAGATGCTGCCATGAAG
GCGTCGCCAGCAGCTGAAACTGCCCAGCCGCCGATGAAGATCCGTCTGCGCAAGAGAGCG
ACCACAAAGGAGGACGAGGTCATCAAGGGCAGCACGTCGTTTTCATTCATGCAGATCCCC
GTTAAATGGGGTGCTTTCAACACGGTTGCATATAGTCGCTAA
>OphioH327g0178
ATGGGTCAAACACTATCTGAGCCCATCGTCGACAAGgtacgttttttttgcttggttgcc
tgccctctctcttgtcccccctctgtgtctctcgcctctatgatattttctccatttctc
cattatctccgcgatcgcataactgcgcaaaaaggcatcaagtatccagtcatttcttct
gtcgcgtgcttctattcctaccgaccggccgcctctgttatatccaccccacatcatcaa
cgacggcgccctcatgtcgtcctcacgtcgtccccatgacgccctcaggcaccgcgcctc
ggccccggctattgccaacccgagcaccatacttgcagtctcatgcgactccttcggacc
ttcggatacatcgctttttccatacgaggctgcttagacgcaacacagattctcacatcc
tggcctgcttctgggcatccgtctctgtgcttttccgattcgtcatcgcgttcacgcggc
ccctcattcacaccctgtcatgctggctgccccaccgattcgcctgccttgtctctccat
aatgcctattatctatcgcggctgccttgcatacctcatccattttatgcactttagagc
ggacataactaaatttgattgaatggatttttgctaaccctcagCAGGCGTCTGCCCAGG
GCGGCGATGACCGTCTCCTCTACGGTGTCTCGGCCATGCAGGGCTGGCGCATCAGCATGG
AGGATGCCCACACCACCATTCTCGACCTCCTCGCTAACTTCCCCCTCGCCCAGAAGTCCC
ATACCTCAAAAATCAGCTTCTTTGCAGTATTTGATGGACACGGTGGCGACAAGGTCGCAT
TGTTCTCTGGCGAGAACCTTCACAAGATTGTCGCTAAGCAGGACTCCTTTAAGAAGGGCC
ACTACGAGCAGGCACTGAAGGACGGCTTCCTGGCAACGGACCGTGCCATCCTGAACGgta
tgctcaatatttgaaactatacgcccaaccaaagctggcaaatgatgactaatgatcatc
ttcagACCCCAAGTACGAGGATGAGGTTTCTGGCTGCACTGCCTGTGTTGGTATCATTAC
CGACGACAAGATCTACCTGgtatgtttattctgtctactacatatatgctatacaattgc
caaagactaacacgttcagGCCAACGCTGGCGATTCCAGAGCTGTTCTGGGTGTCAAGGG
CCGCGCAAAGCCCCTGTCTTTTGACCACAAGCCTCAAAACGAGGgtacgttgagatactt
tccttgtatttccttgcatgttgcatgcatgctctaggcgaccaatagctaacccctgca
tagGCGAGAAGGCCCGTATCACTGCCGCTGGTGGTTTCGTCGACTTTGGCCGCGTCAACG
GCAACCTTGCCCTGTCGCGTGCCATTGGCGACTTTGAATTCAAGAAGAGCGCCGAGCTGT
CCCCCGAGCTGCAGATTGTCACCGCATTCCCCGATGTGACTGTTCACGAACTGACTGACA
ACGACGAGTTCCTTGTCATTGCCTGTGACGgtgagtacccttttattcagtgtgcagaca
agacgattcgccaatactaataatgatagGTATCTGGGATTGCCAGTCATCGCAGGCTGT
TGTTGAGTTTGTCAGACGCGGTATTGCTGCCAAGCAGCCCCTGGAGAAGATTTGTGAGAA
CATGATGGACAACTGCCTTGCCTCCAACTCGGAGACTGGTGGTGTTGGCTGTGACAACAT
GACCATGTCCATTATCGCTTTCCTGCGTGGCCGGTCCCAGGAGGAGTGGTACGACGAGAT
TGCCAAGAGAGTTGCCAGCGGTGACGGCCCATGTGCGCCTCCCGAGTACGgtaagtcttg
agtatacctggtctcaatcttatcttaacaagtatagaaactaacaatacagCCGAGTTC
CGTGGTCCCGGCGTCCACCACAACTTTGACGACAGCGACAGCGGCTACGACATTGAGACT
GAGCGCTCGCAAGAAAACTTTGGCATTGGCGGTCGCGGCCGGATAATCTTCCTGGGTGAC
GGCTCCGAGGTCCTGACCGACTCTGACGACGCCGAGATGTTCGATCAGGAGGAGAAGGAC
CTGAGCAGCCAGGTTTCCAAGGAGTCGAGAATCACCGAGGTTGAGGATGACGACGAGGAG
TCATCTGCCAAGGCCGAGACCAAGAAGGATGCCAGCACCGAGGCCAAGTCAACAGAGGCC
GAGGCCGCAAAGCCCGCCGAGGCAAAATAG
>OphioH327g0179
ATGACCAGTGCGCCCACTGCCACTTTTCCTGCTCCTTTTGACAACAATAACAACAACAAC
AACAACAGCGACAGCATCAACAGCACCCCCATCACAACTATCGGCCAAGAACGACGCGCA
TCTGTTACCTCCAACTCTAGATCCATCGACAGCATCCCGCGACGCCTTTCAAAGAGCTTC
CAGGAGTCTGATCTGCCACGGGGCTTCTTCGCCGCTACCGCAGACATGAGCTCGTCTGTC
GTTGCCGCCGCCTCCCGCCCGCGGTCCGGCACCCTGCGCACACGCTCCTCTACGCTCAGC
GAGGCCGAGCAGCAGCAGCAGCCGCAGTCACAATCGCCACAACAACCGCAACTGCAACGC
GCCGACACTGGTGGTGCCCTGGCCACCCTGGACGAGCACAAGCATATTGACGACGATGAC
CAGACCATTGTCGCCAACCGTGCAATCGTGACCGGCTCATCTTCTTCTTCGCCCGATAAC
AAGGAGAGTAGCGAGTCCACTATCCAGGCCGAGCGCGTCGCTGCTGGCTCCGTTGCTGCG
GCCGCTGTTGGTGCCGGTGCTGGCGCAGGTGCGGCTGCGGGTGAATCTCAGCTGTTCGAA
GACTACGACAATGGCTACCACTTCCCGCCGCGTTACACCACCAAGGAGTCTTTTATGCAT
GGCCTGCGCGCCTTTGGCCACTACATCATCACACCGACAGGCTTCCTTGTCGTGCTCTAT
GGCGCCAACATTATCGCCTGGGGCGGTATGCTCTTCCTGCTGCTGTGTAATGCTAGCAAG
GCCATGTGCTCCCCTACCTGCAACAACATCAACTCGCCGCGCCGCAAATGGATCGAGTAC
GACTCCCAGGTTCTTACCGGCCTCTTCTGTGTCACCGCGTTCGGTCTCGCGCCGTGGCGC
TTCCGCGACCTCTACTTTTACCTCCAGTTCAGAATCCGCAAGGACGAGCGTGCCATGCGC
CGCCTTGCCGGTGTCCACCGCGGCTGGATCCGTCTGCCTGGCTCGGAGCTGCTGCCCGTT
ACGACCGGCCCCAACAACATCCCTGCCGACACGCCTGCCTCTGCCATTCCCTTCCCCGAG
ACAAAGATTCCCGACGCTCCCCTTACTGGCCGTCGCGCACCGCCCACTCGGCGGTGGGCA
ATTGAGTTTGTGCTTTTTATGAACATCATGAACACGCTCCTGCAGGTTGTGCTGTGCGGT
TTTATGTGGGCTATGAACCGCCACGACCGCCCATCCTGGTCGACTGGTCTGTTCGTGGCG
CTGGGTTGTATTGCCGGTGCCCTGGGCGGCCTCGGCATATTCTGGGAGGGCAAGCGTGTC
AAGGGCATTGAGGGTGTGCCGCTGACGGATGAGGACCGGCAGAAGCTGGCACATGACCGC
GAGATGGGTGTTTACCACTACAACAACCTGAGCGGCAAGAAGCCCAAGGAGAAGAATGCC
GCTCCCACTCCTGATGTGGAGGCTGGCAAGCAGTAG
>OphioH327g0180
ATGGACTCGCCGGATCACTACCGGAACCTCGTTGATGTCGTGCGCAACAACCTCGAGAAC
CAGCAGGACTGGACCGACCTGCGCATCCATGGCACATCGGGCACACCGGGCACGTTGGAC
ACGTCAAACACGTCAGACACGTCAGACACGTCCAGTACAGACACAGAGGCTACGAGCAAG
GCTACAGCCGGCCACCCGCGCATTCTGCTAACAGGCCTGCCGCCACGCCGCATGTACATC
CACCCCGACGAGCAGATTGCCATTCTCAAGGCAGAACGCAACCTGCCCAGTGGCCAGCGC
ATCCCCCAGCCGCCCGAGTACGAATGGGTCCTGCCCTTGCACCTCGCCGAGACGCCCTCC
ATCAGCCTCTTTGCCAGCGTCTTTGACTCGATCTCGGCGCTGCCGCGGGATATTGAGTCC
CAAGAAGACTGCCACGCTGACGGCGGCGACGAGTGGAAACAGTGGCGAGGCTCAAAACGC
ACAAAACGGCTGCTGCTGGCTGTCGTGCAAGACGACTCGTCCATTGTCTACTACTTTATG
CACGACGGAATTGTCAAACCGAGACAAAATTAG
>OphioH327g0181
ATGTCCAAAACTATGAAGGCAGTCGTGTTCCACGGCCCCGGCAAGATCGCCGTCGAGGAC
CGGCCCATTCCTCAGCgtgagtttctcaagacgtctgaccaccagtctgggacgactgat
aactaaaccggaaagTCCAGGATGACCGCGATATTATCATCAAGGTCCAGGCCACCGCCC
TCTGTGGCTCCGAGCTGCACGTCTTCCGCGGCCTTGAACCCATCGACCCGGCCGACACCG
GCTTCATCATGGGCCACGAGTTTGTCGGCACCGTCGTCGAGGCCGGATCCGCCGTCACCT
CAGTGGCCGTCGGCGACAAGGTCGTCTCGCCCTTTACCGTCTCGTGCCTCGACTGCTTCT
ACTGCGACCACAACATGTCCTCGCGCTGCACCAACGTCCAGCTCTTTGGTTGCCCCACCC
TCGACGGCGGCCAGGCCGAGTACGTCCGCGTGCCCCGCGCCGACGGCACCGTCCTCAAAG
CCCCCGCCAACGTCGACAACAAGGCGCTCGTGCTAATGGCCGACATCTTCCCCACGGGCT
ATTTTGGCGCGCGCAACGCATTCCGCCTGCTGTCGCCCGATGTCGCGCCCGAGGAAGCTG
TCGTGGTGGTGGTCGGCTGCGGTCCCGTCGGCCTGTGCGCCATTGTGGCCGCGCTCAGCT
ACAAGCCCAAGCACCTGTTTGCCATTGACAGTGTCGACAGCCGACTTGCCGTTGCTGCCA
GTCTCGGTGCCGAGCCGCTCAACTTTGCCACTACGGGCATGGAGGCTATTGTCAAGAGAG
TCAAGGAGGTGTCCGAGGGCCGCGGCGCCGATGCCGTTGTCGAGGTTGTGGGTCTGAGCC
CGGCCCTGCGCACGGCGTTTGAGGTGGTGCGCCCCTTTGGTGCCATCAGCTCGATTGGTG
TGCACAATGCCGAGGTGCCGTGGTCCGGCCACGAGGCGTACACCAAGAACCTGCGCGTAC
AGATGGGCCGGTGCCCTGTGCGGTCCATTTTTGAGGAGGCTCTGACGGTTCTGGCCGATA
ACCAGGACAAGTTCTCTTTTATGTTTGACAAGATCATGCCGCTCGTCGAGGCCGAAGACG
GCTACGAGCTGTTTGACAAGATGAAGGTGCAAAAGGTTGTCTTTACTCCGTAG
>OphioH327g0182
ATGAATAGCATCGATCCCACTCTCAGCATTGGCGATGGCTACCAAGATGGCTATACAGAC
GGATATCAAGACGAAATGGGCAGTCCAGTCTTACGCCCAAAACGACTTCGTCTTCGTATA
ACCCCAAGCCCGCCGCCGATGGTGACTGAAgttagtcggccctctggttcttctttttca
accccaaccccaaacacaaacagagcttcttctaatcgttttcctcgtcgcaagATTAAA
GCCTCACTTGGGGATGCCGTCTTGATTCGTTACATGACCGGCGGCAGGGACCCTGACATT
GCAAACTTTGAAGCCGACAGAGAGTTTTCAGACCGATCTGATGTCGATGATAATGCAGAC
GTCGAGGATGCAGAGTTAGAGCCAGAGGATGACAATTGTGACAATGTGGTTGTTGAAGAT
CATATCCGGGTCGAGACTGAGAAGCCTCGGCAGACTGAACAGGTTGACACTACAGAAGCG
AGAGCTACCGCCGCCGCTACCACTACCACCCGACCGATATCATCATACACCGCATCATTG
GAAGCTACAGCCTTGACAGCCTTGCGAGCATCATCAGCACCAATACCACCACGTCGACGA
AGCTCAAGTCCAGTTGCATATCAACACGAAGTTATTATGGAAGACAGCGACGAAGACCAA
TACATGACGTCACAATCAAATATTCAAACATTACGGAAAACACAAGCCCATGGAGCCGGG
ACAGCATACAACACAGACAACGCAGACAACACAGACAAATACGAGGCTTTCACACAACAT
TTGGATACGGAAATGACCGAGCATGGCCCGCCTAGTCCTAACCAGATATTACTACAGCCA
AGCTCATCACAGCGAGAGACATTCACTCCCCCCTCCACCCAGGCCCGGCAACAAAAGGAA
TTTATAGGACTTGCTCAAATGGCGCTGGCCCGTACAAACATGTCTCGGGAAAATAGTCGC
AACAAGGACCTGGACGACAAGAACGACAAGGACGACAATAAGAATAAACACATTAATGAC
ATCAAGGATAGCATTAACGTCAAGATTTTAGCCGCTCCTCCTCCTCCTCCTCCTGCAGAC
CGTGCCGAACGCGCAGAACGGACGCCCTTGCCTGGCTCCCGGATAGAGAGGAGTAGTTCC
ATCAACTCTCGCACTTCGCACTTTCGGCCATCGACTTATAAATCGGATCAGCAAATACAA
GCCGCTGCTGCGGCGGCAGCTCCGTCGCCAGCTGACCAGTCACCGGCCTACAGCTATACG
TCCCCCTCTAACAACGGCCATACTCCGGCGTCTCTTGTTTCGGCCTCGTCGGCTCTGACT
CCTGCGTCCTATGCCACCTCCGATCAGCCGTCACCCGCATACTCGTCACCGGGTGTCATC
CACCAGCACCAACTCTCGCCACGGCGAGTGCCTACTCTGGAGCATACGAGGCCGCCACCG
CTCCTGCCCAACTTGCAGATGCAGTCGCAGAGTTCCTACTCATCATCACCACCCAGCTTT
GAGAACCTCAAACTGTCCCCCATTGCTACCGATGCTCTGGCCCACGCAAACCGCAGCGGT
GGCGGTATATCGACTCGTGATAGGGGCATGTCGCCCGTGACAAACACAACAACTTTGCCG
CCTATTGCGCAGTATATTGAAAGCCGTGAAAAGATGGAAGGCAGTCCTCTATTGCCACAC
TCGGCTCACTCAACACACTCGTCACACCCTTCGCCTGGCCTCCAGCTGCCACCCATATCT
GCCCACACATCACCTCCACCGACCATGGGCAAGTTCGGTAGTGGCCGAGGCATTGGAGAT
ATACGGGACATCAACCGCAGCCCCGTGCCGATCACGTCACGGCAGCCGACTCTACCGCCA
CTGCATCAAACCCGCCACCCGCTGCCAAACGAAGCCAACTCACATGCCTCGTCCAACCAG
CGTTCACCACTAACCAGGTTTTCCAGACAACCCATTAGTGCGGCTAGCGTGCGTGGTGGT
CACAGCAGCAGCGGCGAGAGCATGCACAAGCGTCATCTCAACATCCTGCCGTCGATCCGA
AAGGTGCACCCACAGCTCGCGCCCATGAATCCCGATATGCAAGCTCAGGCTCAGGCTCAG
GCTCAGGCTCAGGCCCAGATCCACCAGGCGCAAGAACCTGGCAAGTCCCGTTCGACAGAC
ACATCATCTTCTTCAACGTCCTCAACTCAGCCCGGGCAATTCAAGTGCACGGTCGAAGGC
TGCAAGGCAGCCCCGTTTGTCACCCAGTACCTCTTGAACTCGCACGCCAATGTCCACTCC
GACGAACGTCCGCATTATTGCTCTAGGGAAGACTGTCCGCGCAGCAAACCGGGGTATGGC
TTCAAGCGCAAAAACGAAATGATCCGGCACGGTCTCGTGCACAAGTCGCCTGGCTATGTG
TGTCCCTATTGTCCCGAACGCGAGCACAAGTACCCACGGCCGGACAATCTGCTGCGGCAT
GTGCGGGCGCACCACACGGACAAGAGCAAGGATGATATCGAGCTGCGGGAGGTCCTGGCA
CAGCGTCCGGACGGGCCTAACCGGGGCCGGCGGCGGCGAAATTAG
>OphioH327g0183
ATGGTCCGCCCAGAAGACGTCGAGGCACAGCTCGGCACAGCTGAAGGCGGCGCTGTCTGG
GAGAAGCAGCAGACTTCCCAAGCGTCTCCGCAGCCAAGAAGTTCCGGGAAGACGTCTGGG
TCTGGGTCTGGGTCTGCGCCTGGGCCTGGCCAAGCAAATGGAGCACCCGTCGGCCCGGAA
GCAGAGTACGCCGTCTCGCCGGCAACGAAATGGGCCTACCTCGCCGCCTACTTTGCCTGC
AATGTCGCCCTCACGCTCTACAACAAGTCCATCCTGGGCCGGTTTGCCTACCCCTGGCTG
CTCACGGCCATCCATGCTGGCGCGGCGTCGATTGGCTGCTGGATTCTGGAGCTGCGTGGC
GCCGTCAAGCGCACAGAGCTGGCCCGCCGTGACGAGTCTGTGCTGCTGGCGTTTTCGGTG
CTGTTTACCATTAACATTGCCGTGTCCAATGTATCGCTGGCCATGGTGTCCATCCCGTTC
CACCAGATCATGCGGTCGACGTGTCCCGTATTCACCGTTTTGATCTACCGGATCCGGTAC
AAGCGCACATACTCGTCAAAGACGTACCTGTCGCTGATCCCCGTTGTCTGCGGAGTCGGC
CTGGCCACCTATGGCGACTACTACTTTACGCCGGCGGGTTTTATATTGACATCACTGGGC
GTCGTGCTGGCGTCGGCCAAGACGGTCGCGACCAACCGCATCATGACGGGCCCGCTGGCG
CTGTCGCCGATCGAGTCTCTGCTGCGCATGTCGCCGCTGGCGTGCGGGCAGGCGCTGGTG
TGCGCGATGCTGTCGGGCGAGATTGGGAGCATCACGTCTGGGTACACGCAGTTTGCGGTC
GATCCGAAAATGGCGGTGGCCCTGATCGGCAACGGCGCACTGGCGTTTGCGCTGAACATT
GCATCGTTTAGCACGAACCGGCAGACGGGGGCGCTGACGATGACGGTGTGCGGCAATGTG
AAGCAGAGCCTGACGGTGCTGCTGGGCATTACCATGTTTGGAGTCAAGGTGGGCGTTGCC
AATGGCATCGGCATGCTGATTGCGCTGATTGGAGCGGCGTATTACAGCGCCGTCGAGCTG
GGAAGCAAGGGACGGAGATAG
>OphioH327g0184
ATGCTCATCCAGCAATTCCAGCGGCCAACACGGCTGCTGGCCATCGTCACATCAATGGGC
TTGCTCTTCCTGTGCTACAAGTACCTCCAGCGTGCCGACTTTGCCGCCACAACATGCGGC
CGCTACGGAAATGAGCCCACCTACGAGAGCCAATTCGGCATCACACGCCTGCTGAGCATG
CGGCCAACAACGGTGCCCGAATCCAAACCCGACCGGCCCATGTCGCGCGTGGCCAAGGTG
GGCGTTGCTGTCAACGCGCTCGACATTCCCGTGGTGCACCGTGCATTCAAGACACATCAG
TACCACAACGATCTGCACGGCTATCCGCATTACATCGCCGACCGCGAGGTGGTCAGCGAT
CTGATTGACAACGACCGCATGAAGCGTGGTTCGGGTGCATACACCAAGCCGGCCTATCTG
CTGGCTATTATCATCGCCGAGCTGCTCAAGCCCGAGGACGAGCGGCTGCAGTGGATCTTC
TGGTTTGACGGCGACACCATGATCCTGAACCCGTCGACCAAGCTGGAGACCTTTTTGCCG
CCCAACACGAGCGATGTGCTCAACGATGTGCACCTGGTCATCTCGGCCAACTGGGACGGT
CTCAACTCGGGCGCGTTTGCGCTGCGCGTGCACCCGTGGACGGCGTCTATGCTGTCAGGC
GTGCTGGCGTACCCCATGTACGAGAAGGATCGCACGATGAAGGATAGGTTCCGTGACCAG
AGCGCATTCCAGTTCTTGTTGACCAACAGCGAATCGCCGCTGGCGCGGGATCCCATGATG
CACTTGAACCACTGGGCCAAGGTGCCGATGCGCTGGTTCAACTCGCTGCCGGTCAACAAT
GCGTTCTATGCCGACGGCAAGTGGCTGTTTAGCCACGAGATGACATCAGATATGTTTGAT
AACGGCACGACTGAAGTCTATGATGACGGCCGCGACGGCAAGCTGCAGCCGTGGAAGGTG
ATGCAGGGCGACATGCTTGTGCACTTTGCAGGCACCAAGGGCGTGCGTGACAGCTGGATG
ACACCATGGCTGGACCGTGCCGAGGCGCTGCTGCCGGAGTGGAACAACCCGAACCACACG
CGCACTCTGCAGATTGAGACGGCGCAGTATTGGGAGGACTACGAGACAGAGACGATCAAG
CTTGTGCAGGATGCCAAGCGGGCGCAAGAGCTGGCCGAAAAGAAGAAGAAGGAGGATGAA
AAGCTGAAGCTGGAGGAGAAGAAGAAGGCGGAGGAGCGCAAGCAGATTGAGCAAGAGAAG
AAGAAGGAGGACCAGCGGCGCAAGGAGGAGGAGGCTGTCAAGAAGAAGGCAGAGGAGGCC
AAGAAGGCAGCGGAGGCTGAGGCAGCGGAGGCCAAGAAGGCAGAGGCGTTCAAGTCGGTG
GCATCTATTACAGCCAAGGCCACGGCGGCCGCCGAGTCAGCAGCGGACTCTGCATCAGAC
TCTTCGGACTCTTCGGCGGACTCTTCTTCCAACGACTTTTCCTCATAA
>OphioH327g0185
ATGCGCTTCGGCTGCTCCCAGCTCACCATTGACCGCATCGACCCCCTGGTCAACCCGGGC
AATATCCCGTCCGCCCATATGTACCAGATCGTCGGCGGCAACTCGGGCACGTTTGAGAGC
GGCGGTGCATGCCCGTCGGCACACCCGGTCAAGATCCCGCAGgtgatgtacgaggtcata
tctgacacgcggcagttcaacaacaagacggactggcccgaggacggctagCAGCCCTTT
TTCTGGAGCATGGGCGACAAGACGGGCTACGGCATCCACGGCGACTATCTGTTTGGATGG
AAGGGCGATGCTCTGCAAAAAGCCATGGGCTCCAAGTGCGCCGGTGACAACTGCGCGGCC
CTCCAGCGGCAGGCCAACGACAAGGCCGTCGGATGCACCAAGACGCAGATGGCCCACGAG
AACATTGGCGACGATAAGTgtgagttcaatctggttccaatagacctagagaatcatatg
ctaacattctagGGCTCAACGACCTGCCCGGTAGCGACCCGGCCACATACTAG
>OphioH327g0186
ATGCCTTCCGTCAAGGGTCTCATGGACAAGCTCGGCTTCCACCACACGCAGGgtatgtct
ctcccctgcatcatcttgatcctcgtcatatttatcctcgccatctatatctgcattgac
taacatgattcaagAAATCCCGCCGGCCATCACCACCGGCTCCGCCATCGGCCTGCTCGT
GCTCTACACCGTCATCTATGTCGCCCCCTTCTACCTCTCCAGCCTGACCCGCCCGTCGGC
TTCGCTGTCGCGTGATGCCCCCTCCGTCATCCGCGCCCGCATTGCGTCCGTCAGCCTCAG
CTGTGTCATCTGCTCCATCATTACCTTTGTGCTGCTCACCACCAACGGCAAGCTGGGCGC
CGCCACCCGTCTCCTCGGCCCGGAAGCGCTCCATCTCATGGGCTACTACCCCATCGGCCT
GGGCGAGACGTTCAATGTGCTACTGCTCACGGGCGGTCTCTTCCTGGGCCCCCTCTTTGA
GAACCTCGTCGTCGAACACGGCTGGCGCGTCTGGGCCGGTCTCCCCGTGCCCGGCGAGGA
CAAGTCGCTGCCCAAACCGCGCGTGCTCGAGCCTATTGCCAACCTGTTCAACGACTGGGC
CGACTGGCGCAACCTCGTGGCCGGCCCGGTGACAGAAGAAGTCTTGTTCCGCGCTGCCGG
CGTGCCCCTGCTGCTGCTGGCCCACACGCCCGTGCACCGCACCGTGCTGCTGTCGCCCAT
TGTGTTTGGCCTTGCACACCTGCACCACGCCTACGAGTTTGCTATTACACACCCGCGCAC
GCCCAAGGCTGCCGTTGCCATCCGCTCGCTCTTCCAGTTTGCCTACACGACACTGTTTGG
CTGCTATGCCACCTTTCTGTACCTGCGCACCGGCAGTCTGCTGGCCGTGTGTGTCGTGCA
CAGCTTCTGCAATTCCATGGGTCTGCCGCGCTTCTATGGTCGTGTGCAGCGGGACCCCAA
TGCCGCCCCCAAGGAAAACGATAACGAGCCGCAGGGTAACCTGCTGTGGACGATTGCCTA
CTACATTCTGTTGGTAACTGGTGCTGTCTTTTGGTACCGCAACCTGTGGACGCTGACCGA
GAGCTCGTCTTCTCTCGTTTTGTTCAAGTAG
>OphioH327g0187
ATGGCTGGCTTTCATGACCAGCGGAATTGGACGGGCCGCCACCCGGCGCCACCATCTCTC
CCGCTTCACGACCGGCCACCATCTGACAACCAGGCTATCCGCATGGTGCCCTACTCGCCG
CCTCGGCTCGAGTCACGACAATCTCAATACTCACAAACCTCACAAACATCTCATCACTCA
CAAGTCTCACAATTGCGCAGCTCACAACACTCACACTCACTTTCTCTACCACTGCAAAGA
CCCGCCTCACCCACACCCAGCTCCCCGCGCAGCTCACCACGACAGCGGCGACAGCGGCGG
AAACGGCAGTCGCGTGAACTGGACGGTCTTTATGAAAATCTCGACGACATTGAAGGCGGC
GCAAACGACAGCGACCGGACGACGACTACAGTCACCAGCAGACGGAGCAAGGCTAGCAAG
GCCAGCCGACCGAGCAGCTGGGGCCCTGCCGCAGCTTTTGCAGCAGCCAGGTCTGCCGTG
TCAGCAGTTACTGGATCTGGAATTGGGTCCGGACATGGATCAACATCAAGATCAGGGTCG
CCACTTTCGACCTCCAGCAGCAGCGACAGACAGCGACAAGCGAGACAAGGATCGGTCTTG
ACTGAGAAATCTCGAAATGTCCAGATTCGTGGAAATTGGACCAATGCAAAGAAAGAAGGC
TATGCAGCTGACGGACAGGGGCCTGCATTGTCGATGCCCATTGGGGCCGAAATTCCATTG
CCCAGGGGTAGCAACATGGGTGTTTCAGGATCGAAACTCACTAGCCCAACCACAGCTGCC
CAAAATAGGTATATCGAGGAGGACGATGCGACGTCCAGCCGTCCCCTGGCCCACCACTGC
CAGTCTCAGGTATCGCAACTCTATGAAGGCTCTGAGGGCTCTGAGGTATCATCGCCAAAT
CTGTTGTCATCTTCTCGCCCTCGTGCTCGCCTTGGTCTTCCTCCTGCCAGCGCATCTTTC
TCTGCCGCTGCCGCTAGCTACCTGACTGAACACAGTAGCAATAGCAACACGAGCAACGCA
ATCGACATCGACAACAGTTACAACAATTACAGTCTGCATTCGACCCCCGCCCCGTTATCA
TCATCACTAGCTTCGCCGGCCTCTGCTTACTCGGCATACTCTGCCTCGCCTGCGCCCTCT
TACATTCCGTCTTCGTATCCCATCAATTACTCTCCCTCGCAGCCATCCTCACTGCCCTCT
TCCTACCAGTCTTCTTATCACCACCCCCTCACTGTCACCAACACTGTCGCTTCGTCCTAT
AGTTTGACGGCTCCTTCCCTCTCCCCCTCCCCCTCCATTGGCTCGCTCAGCTCAGTCTCG
TCCTCGCAGGCTGCAGCTCCCCGTCCACACTCGCGCCGGCGCAACATAATTACTATTCAC
CCCGACAAGACATTTTCCCTAATCCCGCGTGCCGGCTCTTCTGCTCAGCCGCAATCTCAT
TCGTCTTATGCGCAACCACCCTCTGCAATCCCTGCAGTTGCTGCTAGTCTGAAGTCGCCC
CCCCTCTCGCTGCTGTCCTTTTCCCACTCTGCCACGTCCTCGACTGTTCGCTCATCTGTC
TCGCATGAACGCTTGTTCTCCGGCGCACACGGCAGCGTCGACCAACCCAGCTCCCCTTTA
AGCACTGGTGCTAGTGCCACAGAAGACCCCAGCTTTGACTCTTCCACAGACTTTGGCGAT
CGTCAGCCCTGGAGCCAGCGCCTCGTCGGCGGCTTGCAGTCATTACAGCCAGACCCCAAG
ACCCCTGACGCCAAGCGCAAAGGCAAGGGTCGTGCCTATGATATTGTCTCGCAGCCCCCA
ACTCAAACTCAGACTCAGTCATTCGCTCAATTCCAGTCTCAATCCCAGTCTCAGTCTCAA
TATCTTCCCTCTCTCCCCGAGACATCTAGCAGCCCGACTAATACCATTGTCACCGGCCCT
TTCTCCGAGTTTACTTCAGGTGTCGGTTCTCGCTCGCCCAAGTCAAAGCCCAAGAAGAAG
CAATCATCTGCTTCTGTCCAGTCATTCGTTACATCCTTCTCCGCCGCCTCTGCCCTGTCC
TTTGCGGCCTCGACCCTGTCTGCCAACACAAACTACAAAGTATACGCCCACAGCTCATCG
CCTGTCGCCGCCCGTACTGCCCTCGAGTCTCTAGACAGCTTTGCCGAACTGGACTCACAA
GATCCTCGCGACAACCACCATCAGGATCTGGAAGACCGCCTGGAATTCACTGACAGTCAT
CTCTACTCCAGCCCTGCACACCCCGGAGATACCACCAACGTTGAAATTCTCGGTGTCTCA
TCTCCTCCTGCTCCGCCTCCGTATGATCTGCAGCGCAACAACGACCCGGAACAGTCCTCT
GCGTCTCTCAACTCATACCCGTCCATTGCATCATTTGACACGGGGATCTCTTACAACGAG
AGCACACTGCCCAATTTTGTTGTGATCGGAGCTTCTTCGCCGCCGGCGCCGTCTCGTTAT
CTCGACCAGATCCGCGGCACCACTGACAGTGACATTGACGTTAATATCGACAGTGATATT
GATATTCCTAGCAGCCCGCCGCTTCCCTCGCGCACTGCCAACACCACTACCGATACTCTC
GACACTTCTGACAGCGACGAAAACTACGTGCTCCACGGCGAGCCGTCATCCTTTTTCCTG
CCAGCATCGTCCGAGACCTCGACCCCCGGTAATCTGTCACTGGTTTCCTATACTCCCGCT
CCAACATCGGCACCGGCACCGCCTCAGACTGCATCTTCATCCAGCGGATCGTCACTTGCG
ACCATCTCAAAGCCGCCTCGCCAAGTTCGCTCAGTCTACTCCCGTGAGAGCCTGATCGTT
CCCCCTCTCAAGACCGTCAAGTCTGTACGCGCCAAACGGTCAACCGAACGCTTTGGTTAC
TACAAGTCGCGCTCCCGTGAATCCCTACGCCGCGCCGCCTCGCTCAAGTCCTTGTCAAAT
AGCATTTTCAACCAGGAGGCAGCGAGCACTTTTTTTGCTGGTCAGGCTTTTTTGAATATT
AGCATCCCGCCTGTGCCCGTCTTCAACCAGGCCAAGACATCGCACCCACATCAGTTGCAG
CAGCAGTTGCCCGCCCTCCTCGCCAATACAAAAGCACCCAAGGTTAAGCGGAAGCCACTT
CCGCTCCCGGCGCCACCCATCGTAGCCCGGAGTGAGAATATTGTCGTCTATGGCCAGACG
CCCAAGAACAAGAACGCCCGCGACGTGTCTGCTGATGATTCATGGGAGTCTTCGCCACCG
CCGCAGCTGAACTCCCCTTCTCTCTCCCCTTCCGCTTCCATCTCCGACTCGCCTCGTCCT
CCTTCGCCTACCCTTCCCCAACAGCCCAAAATCAGAGTTGAAATGGTCGAAGAACACCCG
CACCAATGGAGCTCCCAACTCTCCACCGTTATGTCCGAGAGCGAAGATGATACCATGGAT
ATTCGCCTCGTGTCTCGGTCCGTCTCCGCCATGTCCGGGACTCCTGTCCCTGGAACCCCA
GGCACTCCTGGCCGTCCTGATAGCCTTGTTCGTGGCGACGCCAGTGTCATTAGCAGTTTC
AGCCGCGGCAGTGCTGTAAGCAACGGTAGTGGTGGCATACGTTCAAGTGCTGGTTGGATT
GGCAGCTTAAGCAGCCGCAACCTGCACAGTATCACCAGTTCCATGGCTAGGCAGCTTGAA
GAGGGGCGCGACCGCAGTTCACGCGACTCGTTCCCTCTCCCCCGCCCCAGTCCAGCTTTT
ATTCGCGGTGATTCCGTATCCCCCTCGTCACCACAACACAGCAGCGGCCCATTCTCGCCA
CCTACCCGTACAGTCCGTGACCACGACGAAGACGGTGATGGCCTCGCCGATCTCCACGAT
ATGTCCAACCAGCCATCAAGAAGCGGCCTCTCGGGCTTCTTTAGTAGCAGCAGCAATTCC
GTCCGCAACCTGCACACCTCGGGTAGTATGCGTAGCATGCACAGCGTGAGCAGCGGTCAC
TTCCCCTCGTGGGCACGCGTCTACTATGGGTCGGGCGAGCACCGTGCCCTGAGTGCTGCT
CCTAGTATCTCCGACTTTGGCCAGGGCGACAACTACATGACGGGCGCCAACCCTTCCAAC
AGCGCGTTTCGCCGCTCGCCATCTGTCGACAACGGCCCGTTCAACTTGTTCAATACACGC
CGCCGGCCTCGCGAAGTGCAGCCGAATGGATCCAGACCAGGCTCAGAGGCCGTCGACATG
GGAGCCGGTGTTGGCAACGATGGCATGCTGCACGGCTACTCACCCCAGCGCCCTCGCGGC
CTACGCCGCATCACAAGCTCAATCTGGTCGCCTCATTTGCAAATGGACCGCCGCGCTGCT
CGTTTCAGTGTCTGGGAGCCGCCCAGTGTTACCTGGAGCGATACCTCGGCGACTTTTGAC
CGCCGCAACATGCAAGTCATTCTGTTCACGATTGGCTTCATCATGCCGCTCACGTGGATG
GTGGCATCTTTTCTGCCGCTGCCGCTGGACCCGAAGCGCGCCATGGAGAAGCGCATGGCT
GAAAGTGAGGGCGAGTACGGTGTCGCCGAGGCACTCAAGCAGCGCATCTCGCAGGCTGAC
GAGAACCGATTCCAGAGCGCGCGGTGGTGGCGGTCTCTGAACCGGGTCATGTCCTTGGTT
GGCCTGCTCGTGCTCGGTGCCGTTATTGCCCTGGTTGTAATTGCTGTCAAGCAGCACTGG
GGACAGTAG
>OphioH327g0188
ATGCTTCCCTATATCAATGCGCgtatgtcctgcgccctcccgaaacaacttttcctacag
catttgagccactactaacaccacctttcagCATTTGTCTACGCCGCCGACAGTCTCGGT
GCCTCACCCGACGAGCgtaagtcttgtgtcgttccttcgcaatactgtagatcaccgtca
ctaacaccaacaagTCAAGCTCATCTTCTCCTTCCTCCTCTCCTACCCTCTCGCCGGCCT
CTTAAAACGAGTTCCCGATGCTCGTCCCGAACAAAAGAACATCTTTATCATTGGgtatgc
tacgccgcctctacctatagcatgacaccctcacaacctctcgctaacctctccccagAG
TTGCCATCTTCTATCTTGTCGGCCTGTTTGACCTGTGGTCAGGCCTCCAGACCCTCTTCA
TCTCCTCCGCCGTCACCTACGCCATCGCCAAATACCTACGCACCAGCCCCTACATGCCAT
GGATCGGCTTCATCTTCCTCATGGGCCACATGTCTGTCAACCAGCTCATCCGCCAGTTTG
CAAACAGCCCCGACAGCGTCGATATCACCGGCGCCCAGATGGTCCTCGTGATTAAGCTCA
GCTCCTTTTGCTGGAACGTCGCCGACGGTCTTGTCCCGGATGCCGATCTCACACCTTTCC
AGCGCGACCGCGTGCTGCATGAGCTGCCCGATCTCCTCGACTATGCCGGCTACGTCCTAT
TCTTCCCCTCCCTGCTCGCAGGTCCCGCTTGCGACTTTGCCGAGTACCGCCGTTGGCTCG
ACACTAGCATGTTTGCTGTCCCTGCCAACCTCGACCCGGCCAAGCGCCCGCCTACTCGGC
GCAAGCGCAAGATCCCTCGCAGCGGCACACCCGCCATTAAGAAAATGGTTGTCGGTCTTA
CTTGGATTGGCGCCTTTATGTTTTTTGGCTCTCGCTACCCCAAAGAAGTTCTCCTGAGCG
ACGAGGCAGGCGGCACCAACTTCTTCCGCCGCGTCTGGCTCCTCTACGCCGTGGGCCTGA
CTACACGTATGAAGTACTATGGTGTGTGGTCGCTGACCGAGGGCGCCTGTATCCTTTCCG
GTCTGGGCTTTAACGGTGTCGACCCGGCGACTGGCCGCATCTCGTGGAACCGCGTGGCGA
ATATCGACCCATGGGGTGTAGAGTCGGCTCAGAACACGCGCGCCTACCTCGAGAACTGGA
ACATGAAGACCAACTCGTGGCTACGCAACTACGTCTACCTACGCGTCACGCCGCGCGGTA
AGAAGCCCGGCTTCCGCGCCAGCATGTCCACCTTTGTCACCAGCGCCTTTTGGCACGGCT
TCTTCCCCGGCTACTACATGTCGTTTGTGCTTGCCAGCTTCATTCAGACCGTGGCCAAGA
ACTGCCGCCGTCTGTTCCGGCCCTTTTTCTTTGCCGACCCGGCCACTCTCAAGCAGCCTC
TGCCCGCCAAGGCCTGGCTCTACGACCCGCTCAGTTGGCTCTCGACGCAGCTTATTTTCT
CGTTTGCCGTCGCGCCCTTCGTCCTTCTAACGATGCACGATTCTTTCCTGGCGTGGTCGC
GCGTCTACTTCTACGCCGTCATCGCCATTGGCGGCTTTACGGTCTTCTTTGCATCGCCTG
CTAAGCGCAGCCTCAAGAAGGAGCTCGAGCGGCGCATTGCAGCAGCTGCGGAGTCGCCTG
CAAAAGTCTCGGAGAAGGTCAAGGAAGCTGAGAAGCCCCCACCGGTGGTGGCAGTCGAGC
AGAGAGCTGCCGTCATTGCGGCTGCTGCATCCAGATTCATCGACAACACTCTGGACGGCA
ACGAGTCCGAGCCCGATGCAGCAGACCTGCCGCGCATGGCCAAGTTTGCCCAGACCCGCG
AGATTATGGGTTCCGGCCTGCCGGCCGACCTGGTGGGCGAGATTGACGACATGGTGCATG
AGCTGCGCGAGGAGGTCGAGCTGCAGCTGCAGCACCGGCGAGCTGCTAGCAATGGCGGTG
CTGTGGGTGGAGCTGGCGCGACGACGACGAGTGCCGAAAAGGCATCACCAAAGTCTGCTC
TGAAGCGGAGAGCTTAG
>OphioH327g0189
ATGGATAAGAAGAACGAAGACTACAGCGGCCGCTCCATCCCGCTCCGCGCCATCGGTGCC
GGTACGGGTGGCCCTGTCAGGCAGTCCAACTTTGCGCGCGTCGAAAACAGCCCCGGCTTC
TCCGTCCTCGCCTACTGCCTGGCCTCCATCAGCATGACCATTGTCAACAAGTACATTGTG
TCTGGTAGCCAATGGAACATGAACTTTTTGTATCTCGCCATCCAGTCTGCCGTCTGTGTC
GTCACCGTCCTCGCCGGCAAGTACGCGGGCTTCATCAAGGAGCTCGGCGACTTTGACTGG
CAAAAGGGCAAGCGTTGGTTCCCCATCTCCGCCCTGCTCGTCGGCATGATCTACACCGGT
GCCAAGGCCCTGCAGTTCCTGTCCGTCCCCGTCTACACCATCTTCAAGAACCTGACCATT
ATCGTCATTGCCTACGGCGAGGTCCTCTGGTTCGGCGGCCAGGTCACTCCCTTGACCCTA
GCCTCGTTTGGTCTGATGGTTCTGAGCTCCGTCATCGCCGCCTGGTCTGACATCCGCGCC
GCCGTCTCTGGTGTGCACCCCGCCGTTGCTACTGATGCCGTCTCGACCCTCAACGCCGGC
TACGCCTGGATGGGCCTGAACGTCATCTGCTCGGCCTGCTTTGTCCTGGGCATGCGCAAG
GTCATCAAGAAAATGAACTTCAAGGACAAGGACAgtaagtcaattcgtctttacatttct
cttttttctctcttttttatgcaatatactaacacgaccagCCATGCTGTACAACAACTT
GCTGTCTATCCCCATCCTAGTTGTCTGCTCTCTGCTGCTCGAGGACTGGTCGTCTGAGAA
CCTGGAGCGCAACTTCCCCGCCGAGACCCGCCAGACCCTATTTATTGGCATCATCTACTC
GGGTGTCATGGCCATCTTCATCTCCTACTGCTCGGCCTGGTGCGTGCGCTGCACCTCTTC
CACTACCTACTCCATGGTCGGTGCCCTCAACAAGCTGCCCATTGCCGTTGCCGGTCTCGT
TTTCTTTGACGCCCCTGTCACTTTCGGTGGTGTCTCGGCCATTGGCATTGGTTTCGTCAG
TGGTCTTGTCTACGCCTGGGCCAAGGTCCGCCAGACTGCCGAGAGCAAGCTGAAGCTGCC
CACCTCGAACCCCGTCATGAGCGCCAGCGCCCAGAGCTCCAAGGACGCCAACGCGTAA
>OphioH327g0190
ATGGCCTGGACAAACGCCAGCGGAGCCGGTAAGACACGGCTGGAGCTGCCGGCCAGCTGC
CAACCTCCGCAAGGACCATTTCCCGAGCGCAAGCTTGTATGGATAgtaagtcggaccggt
ctatttttttgcgtacagatagaatatagaaacagaaactaatgagagATCTTTGGAGGA
ACGGGGCACGTGGGCCGGTCGCTGGTCCGGAGTGCGCTCGCCCATGGCGACAGTGTGGTG
ATGGTGGGCAAGACCGGCGAGATGCCGGCTGCAGTCTTGCGCGAGCTGGCACAGGATATA
CGCCAGACCGCAGAAGCCATGATCTCGGACGTCGCCCAGTCGGAGCCTCATATCCAGTCG
GACGCCAAGGTCGGCGCTATCCAATGGACGCAGTGCGACGTCAGGTACCGCAGGACAGTA
GACGATGTAGTGGCCACGGCTTTGAAGGCCTTTGGCCGCATCGACGTCGTAGCCAACTGC
TCAGGGTACGGCGTCGTGGGCTCGTGCGAAGACCAGGACGAGCTCGAGGTGCGCGACCAG
TTCCAGACCAACTTTACGGGCACGCTCAACATTCTTCAAGCAACACTGCCCATATTTCGG
CGGCAGCGGCGGGAGGTCATGGAGGCAGTACAAGCACGGGAAGCGGCAGAGGCAGAGGCA
GAGGCAGAGGCAGAGGCAGAGGCCGATGCCGACTCGGATGCAAATTCAGAAGTTATGGAT
GCCTCCAACGAAAAGGATGCCGAAAAAGACGGCAAGGACGACAAAGAGATCGACGACCTA
CCCAATGGCGGCCGCTACTTGATATTCAGCTCGACATCAGGTGCGCTGGGCGTGCCCGGG
CTGGGTCCATACTGTGCAACAAAATACGCAGTCGAAGGACTGATCGAAGCGATGCTGTAC
GAAGTGGACGCCTTTGACATCAAGGCAACGCTCGTGGAGCCAGGGCTGGTCCGCCGCGAC
GACCCTCGAGGCGTGCAGGGTGCCCATGAGACGACGGGTGCCGCCGACGGCAGTCAATTC
GAAAACCAGCCAGAAAACTACGAGCAAAGGCGGCAAGAGGAGGCGGCACGGGGCCTACCA
ACATGGGGCCATTTCCTCATCAACAAGCCAAGCTCGCCCTACGCAGCTGCGACGTCACCA
TCACTACACGCTATGCGCATGGTCAAGTGGCTCGGCGACCGACAGCCGACGGGTGTTGTG
CAGTGTGCCGAGATCTGCTGGATGCTGGCACACTGCAAGTTTCCGCCAGTGCGGCTGCCG
CTCGGGAGCTATGCCATTGAGAGTATCCGGGACCGGCTGCGGTCTGTGACAGAAGAGCTG
GAGGACTGGCGGCACCTCAACTTTCCGCTGCCGCCCGACCCCATCCCAGGGGCCAGCACT
GGCACGGGTTCTGCTGCTGTTGGAGCCACGGGTGCCTCTGCAGCGGTTGACGACGACGAG
GACATGGCCGAGTAG
>OphioH327g0191
ATGTGGATCATTAACTGGTgtatgtcatcatagccaacgacaaaagaggggagaagaagg
aagaaggaagaacattcggtaaaggaccctgctgacccaacagTCTACGACGTTCTGTCG
TCGCTCGGCCTGCTGAACAAGCACGCCAAGCTGCTCTTCCTGGGCCTCGACAACGCCGGC
AAGACGACGCTGCTGCACATGCTCAAGAACGACCGCGTCGCCATCCTGCAGCCCACTCTG
CATCCCAgtgcgttcctcttatctggatctatttggatttatttagatttatatagattt
atatagatctatttagattccccgactccccgccatggacccataacgaaactaacaata
cagCCTCTGAGGAGCTCGCCATTGGCAACGTCCGCTTCACCACTTTTGACCTGGGCGGTC
ACCAGCAGGgtatgtcctccctcccccccccccccacctctctacgcaccatcaacgcca
atgctaacacattgctacagCTCGCCGCCTGTGGAAGGACTACTTCCCCGAGGTCAACGG
CATCGTCTTCCTCGTCGACGCCAAGGACCACGAGCGCTTCCCCGAGGCCAAGGCCGAGCT
CGACGCTCTGCTGGCCATGGAGGAGCTGAGCAAGGTCCCCTTTGTTATCCTGGGCAACAA
GATTGACCACCCCGACGCCGTGTCCGAGGAGGAGCTGCGCCACCAGCTGGGCGTGTACCA
GACCACGGGCAAGGGCAAGGTGCCGCTGGAGGGCATCCGTCCTATTGAGGTGTTTATGTG
CTCTGTCGTTATGCGGCAAGGCTACGGCGACGGTATCCGGTGGCTGTCCAACTACGTCTA
G
>OphioH327g0192
ATGCCGATATATACAAGAAACGACACGGCCACGTCGAACGTCCTCACCTGGACGGCTCAC
GCGGCCAACGGTGTCGAAGAGGATGCCGGCGCCGAAGCTGACGAGCCACCAGACTCAGCT
CGACAACCTGCTCAAAATCCTCCTCAGGATTTGTCTTTCCAAAAGACTACTGTTGTCCAC
CGCTCAAGAGAGCGCGTCGAGTCTCTTTTGACCCGTGCTCTGCAAAGCCAGTCTGAGGAC
GAGACTGCAGACCATATTTCTGCTGCTAGCATCTACCAAAGACGCCGCCGCTCAATCACC
AGCAACACCAGCCTCGCTTCGACGGCCGGCTTTACCAGCGACACCGGCATTACTACGCCG
CCTCGCACAAATTCGCCTAGCCCCCGCATGGCCATGGCCAAATTGGCTGTCTCAGAGACT
CCCAAGGCCCAGGCCACCGCAAAGACTCAAGTCTCCGTCGAGCCTACTCAGATCCAGACT
TCTGCCGAGCAGACCCAGCCTACTGCTGAGGCTGCCCCAAGAAAGCGCTGCATCTCTTTT
GCTTGTGGTCCCGTGAAACCGAGCCAAGCCAAGGCCAAGCCGGCGTCACCACCGGCCACG
AGCACAAAGACTCCTGGCCCCGACGATACGCCAAAGGCTGCATTTGCACAACTCGCCAAG
CCCGATGAGGTCACGCCTGTCCCCAAGGCAGACCTTCCGGCGCAACCCAAGCGGTCGTGC
ATCAGATTTGCCTGCCCTGCTCGGCCGGCCACGGATGCACACAAGCCCCAGTCGTCTGTA
AACCTCAAGGTCGAGGGACAGGAGCAGCGCAGCAAGCTTCTCAGAAGACCTTCGCCTGCC
CCTACTGCGGTTCCCGAGGCCAAGTCATCGGCATCCATTCGCAAGCACCTGCGTACTAAC
TCGTCCAATTCCAACGCTCGCTCTCCTCGTCCTGCCAACCGCAATTCGGCTCGCCAACCG
TCTCACAGCCCTGTGGCTGTCCGCGCCAAGAAGTATTACAATGCTGCACCAAGCGAACTG
AACGGCGAATCATCTCGCTTCCACGGATTTGCCAGTGATGCCCCTCTTGAAGATGACTGG
ATCCTCCAGGGCAAGGTCACTTACAAGAATCGGCTGACTATCGATGACACCCTCCAAAAG
GAGCTTGCTATTCGTCGCTTGGGCAAGGAAGCCGAGGAAGAAGCCGAACAGGAAGAGAAC
GAAGACGACGAGGACGACGACAACGATGTCGACGAGGACGATGACGAGGATGCCGATGAC
AATGACGACGACGTTGAGGATGAGGATGATGAGGACGACGATGATGAAGACGACGAAGAC
GAATATGACGAAGACGATGATGATGACGACGTTTTCGAGGGCTACAGCTCTGGTGCTTCA
GACGGCTACAAGACCGACAACGAAACTGGCTTTGCTTCTTCCGACGAGGAAGATGATGGC
CTGGTTCTCTGGACCGTCAATCGTTCCGCTCACCAAGAGCGTGAGTACAACAATGATGCC
GATCACACCACCCTGCACCAGGTTGGTACACCCGTCTTCCGCCGTCTCTCTGTCGATGCG
CACTCGGACTCGTCCGACTATGTGGCTAGCCGTGCTCTGCGCCAAGAGATGCCCAAGCAC
CGCGAGATCACCCGTCGTCCCACCACGCCCGAGCTTCCTGATAGCACCGACTTTGTTTGC
GGTACTTTTGATGAGGACCGTCCGCTGGAGGAGGCATATCTTACTCACATCAAGGCTCGC
AAGCACGGCAAGCTGCACGTCATTCCCCAGGACATTGATCCCAGCTTCCCTACATCAGAC
CCCGAGGACAACAGCGACAACGAGGCTGCCAACTATAAGAAGCACCGCGCTACTCAGCAG
CACGGCAGCGCAGACGAACGCATCTGGGAGATGGAGGACATTCACCATGACCAGCAGGAC
CATGAGGACCGCCGTGGCAAGAAGAGGGCCGAGTCTCCCAGACGCTACCGCTCGCCGCCG
CCGCCCAAAAACCGCGGCCGCTCGCCCGCTCCTCGCCGCATGGTTGATCGCCACTCTCCT
ACCCGTCGACTCAAGTCGCCCGCCCCCATCAAGGCGGCAAAGGCTACAAAGGCCATGCCA
GTGGCGATTGTGCCCATAGTGGGCACTCACCTGGCTTCTCCCCCGACACCGCCTGTCGAG
GGAGCTGATGGCAGGGGCATCTCTCGGTTCCGGACTATTGGATTCCAGCCCGGGTTAACC
CAGACCAAGTCCCTGCCTCGGCCTTCGGCCATCTTCCGCCACCAGACCAAGGAACAGCAG
GCCCAGGCGCCGCCTAAGGCTAGTCGCCGCCCCAAGGGCAACGGCACAGCTGGTGCCAAG
CAGGGCAGACATGTTCGTGGCGCGATTGATATCGTCAAGGGCCTTGAACAGAAGCGTCAG
AGACGCAAGGACAAGTTCCAGCAGAAATACTGCAATCGCGCTCGCAAGGGCCAGGTCCCA
GAGCGACGAACTCAGCGTGGTGAGGGTGCAGAAAGAATGAGAGAAGTCGGACTTCTCATG
GCTGGCAAGATCCCTGCCGAGGGCCACTATGTTCTTTCAGTCTAG
>OphioH327g0193
ATGAACTCAATGCGCGTTGCCCGTGCCGCTCTGCGTGCACGCCCGGCCATGATGCCGCGG
GTTGCCGCCATCCAGCGGAGAACCTATGCCGATGCTGTCCCCGACAAGGCAAGCTCCCCG
GACCTGCGGGCCTACCCCCAGTCAGCTgtttgcttgccaaactcaagcttgactcttgat
acaagacaccatactaactgtgtatagATCAAGCTGAGTCTGTCTCTGCCTCACCAGgta
cgcaccgcgccataaaccgcgcaccggcatgtccttgtcgcttgtcgatgcccttggcaa
tgtcaatatcaatgtcgatatacaacaacaccaatcacctcgacgccgacctttgatcac
tctacccatgccgatatacatcgtcgcacacacacacacacacacacacacacacacaca
cacacacacacactaactgtctagTCCATCTACAAGTCCCACGATGTCGTCCAGGTCAAC
ATCCCCGCCGAGACCGGTGACATGGGTGTCCTCGCCAACCACGTTCCCTCCATTGAGCAG
CTCAAGCCCGGCCTAGTCGAGGTCATTGAGGAGTCTGGCGCCAGCAAGCAGTTCTTCCTG
TCCGGCGGCTTTGCCACTGTCCAGCCCAACTCGGTCCTGAGCATCAACGCCGTCGAGGCC
TACCCCGTCGAGGACTTTTCTGCCGAGGCCGTCAAGGCCCAGCTGGCCGAGGCCCAGAAG
ATTGCCAACGGCAGCGGCAGCGAGAAGGACATTGCCGAGGCCAAGATCGAGGTCGAGATC
CTCGAGTCCATCCAGGCTGTCCTGAAGTAA
>OphioH327g0194
ATGGCCCTCCGCATACAAAACAGCGCCGTCTTTGTCTGCGACATCCAGGAAAAGTTTCGC
AATGCCATTCACGAGTTTGACAAGGTCGTGCTGACGTCGCGCAAAGTCCTGAGGGCAGCC
GGCATCCTGGACATTCCCGTGGTCGTCACAACCCAGAACCGCGCCCGGCTCGGTGACACC
ATTCCCGAGCTGTCCTCGCTGTACTCTACAGACGCGATCGAGGGAAAAGCAAAGCTGATT
GCTAATGCGGACAAGACGCGCTTCAGCATGTGGACAGCCGACGTCAAGGCGGCTCTGTCG
GGCAAGGGCAAGGACAAGGTCACGGCAGTCATCGTCGGCATCGAGTCCCACATTTGCGTG
ACGCAGACGACACTGGATATGCTGGCTGACGGCCATGCCGTCTATGTGCTGGCCGACGGC
GTGTCCTCGAGCAACCCCGAAGAGGTGCCCATAGCCCTGGCGCGGCTGCGGGCGGCCGGT
GCCACAGTCACCACCTCGGAGAGCTGGATGTACGAGACCATGGGCGATGCAAGCATTCCG
CAGTTCCGCAACATTGTCGGCCTCGTCAAGGACACGAGTGCCAACACCAAGACTGCACTC
AATGCACTGTTGTCAAGGATTTAA
>OphioH327g0195
ATGGATACGCGCTTCTACGTGAGTCGCGAAGAGTTCCACAATGTCCAGATGGATGTTAGG
CAACTCCAGGCCGTTCAGTCTAGCCAGTCTGAACGGCTGCAGCGCCTCGAGAAACGGAAC
CAAGATGATGCGGCCATGAGGTCCGCGTGGTCAAACTCTCCCTTTCCCAGTGCCTTGGTC
GGGACACCCCAGCATGgtgagtttatagatacagtacatgcgatagtgcagcatcaagca
gctaacagcagagGCCCCGTTCGCTTGCCGTCGACAGAAAACTTTGACCTCGATGAACAA
AGCCAAACTCTCGGATCCTTACACCTCGAACCCGACGATGAACCGATCCGCCGGGCAGCT
GCAGCATCTCGTGCAAATAGTGTTCGTTTCGATGAAAGCGCCAATCTTGCCCAGAGCGCA
CGCAGCTTTAACGACATTGGCCCGTTCCGTCCCGGTAGCAGTCTCATGATGGAGCGGACG
TACTCGCACAAGTCTGACGGCCGCCACAGTTCTGCAGGGCATTCTGTTCACTCCGTGCAC
TCTGTTGCGTCGGGGCGGGGTAGCAGCATCGGGCTTGACACCAACTATATGACGGGTGGG
AACGATCAAGACTCGCCAATCGACATACCGGAACCGCCACCAGTATTCTATGTCCTAGGA
TCTGTTCCGGCCATTGTACGGTGCTGGCTTTCCAAAGACTTTGCCAACAATACTCTTTTA
TATGCCGCGGTGTGTACGGGAGCGCGGAAATCCACGATTGACTTTTCTCTAATCAAGGAG
CTCGGCCTGGGTGATCTGGTGTACCGGGAGGTGGACAGCACGTTCAAGATTCATCTCCAG
ACGTACCTTGCCGAAGCAATTCCCGCGACAAAGTCGGCCGACCCGGTTCCCCAGATTCCC
TTCTTGGCTGTGAACTTTGAAGTTTTTGGGATGGTGCCGACTGACGACGCTGAGGCTGAG
GATGGCAAGAAGAGCATCCGCATTTTCATTGGCAGCGATGCCCTACGCGCCCACAGTGCA
GACGTTTTATTCTCGAGAAACGTCCTGTCTCTGTACAGCAGCGAACGGGAAAAGCTGACT
GTTCCGTTCGTCCGGCCGGAAGACGATGGAGTGTTCCGTAACCTGTGTACGGCAAGCATC
ACGCCGGATAGGCCCAAATTGAATGCGACAGCAGCCGAGTTTGTATCGAGCGACCTCAAG
TCCCGCGATAGCATCAGCGGAGAAGACGACGAGCTTCAACAAACGCACCTGGAACTGTTT
GATGATGAGCTGGACGGCAGCAGTGTGCACGACAGCGACTCTCGGCACTTTGGAATTGAA
AATGGGCATAGCAATGGCAATGGCACCGACCGGTTACAGCAAAGCTCGCATGCTCCCCCG
AGTGGCCAAGCAGCTCCCGCAGGCGCGAGCATACTCAGCCCAGGGCCCGTGTCACCTACT
ACAGTGCATCCATTGCCTGCCACACGATGGCGCGGGGCTGCCTCGGGAACTATTTCAGAC
CATGGTGACGGAGAAAAGGTGCCGCGAACGCCAGCGGGCTCAGACTACTCGGGCAAGGAC
GCCAATCCTAGTTTTGAGAGCAGCCGGCGCGACCCGAGCGCCATTTGGGGCTCATGGCGC
CATGGGGGTTCCACAGCAGGAAGCGATGGCGGCCACCGCGACAGTGGCCCTTTGAGCGGA
TACCAGCCGGCCGGTCGGCCTCGCACGATGAAGGTGCTAAAGCCCAAAACAGGAGGTGGC
AATGGCACTACATCATCGCGCACGGTGTCGTCATACGAGCCAGCGGCCAACAACAACCCA
CACCCGCGCACCAGCGGCGAGCATCGGCGGAAGAGTCAGGGGCATTCCAGCACAGCCGCC
AACGGCAGCCTGGGTGGAGGTGGAGCTGGAGCTGGAGCTGGAGCTGTTGTGGCAAGCAAT
CCAGCGCCGTCAAACGTGATTCGGTGGGAGTCCAAACGAAGCATCAGCAGCAGCAACGCA
GCAGCACACCAGTCTGGGCTCGGCAAAGAGAACAAGAGTCAGCAGGGACTGGCGGCACTT
GAGCTGCGGGGGAACCCTTCGACCGCTCCACGCACGTCCAACCCTGTGGGCGGTGCGTCT
GCCTTTGCATGGATGAAGTCGTCCAAGTCCAAAGCACCGCCATCTGGCTCAGAGTGA
>OphioH327g0196
ATGGCTGCATCCTACCCCCAGATCGTCCTCTTCGGCGACTCGCTCTTCCATTTCGCCTTT
GGGACGCAGGATGGCTTCTCTCTGCAGTCGGCCATATCCGAGTACGTTGCGCGCCGCTTC
GACGTTGTCAACCGCGGCCTGGCCGGCTACAACACCTCCCAGGCACTCAAAGTCCTGCCT
AATATCTTCCCGCTGCCCAAGTCGGCAGACGATCCGTTTGTCCCCAAGATTGCCTACCTC
ATCATCTTGCTGGGTGCCAACGACGCAGCCCTGAGCACAAAGGAAAACGACCAGCACGTT
CCCCTCATAGACTACAGCGCAAACCTCGAGTCCATCATCACCCATCCCCACATTGTGGCC
CACAAGCCGGAAAAGATCATTGTGGTCACGCCGCCGCCCGTCGACAGCATCCGCCTCGCC
GACTACGAGAGCCTCGTCTACGGTTACCACAAGCCGGCATCGCGCCTCTCTTTCATCTCG
GCCAGCTATTCTCAGGCGGCCCGTGAGCTTGGCGAGTCGCTTGGCGAGAAATACCCAAAC
GTGGCGGTTATCGACTTCTACAAGGCACTCATGGACCTCGCCGTGAAGCGGACGCCCGGC
TTTGACCCCAACAGCGAGCTCAAGCTCGGCGACACAAGAACCCAGCGTGGCTACCTGGCG
AACCTGCTGACAGACGGCCTGCACCTCAGCGGCGAGGGCTACCGGGTGCTTTGGGAAGAG
CTAAAGCAGCACATCCCGCCACCGAGCACAGACGAAAAGTCTGAAGGCTATGTGCATCCC
TCATGGAGAGTGGCACCAAGAGTTGATTGA
>OphioH327g0197
ATGACCTCTATCTTTGATGCTGCCTTTCATTGGGCGGGCGCATTCAGTATTGCACCATCG
TCTGCCTGTCAGGCAACATTTGCCCTGCTTGCGGCTGGCATCACAGCTCTCACTCTGCTG
[truncated: 15,427,936 more chars]
