# Supplementary material for: Functional Annotation of the Ophiostoma novo-ulmi Genome: Insights into the Phytopathogenicity of the Fungal Agent of Dutch Elm Disease
Source: Genome Biol Evol. 2014 Dec 24;7(2):410–30. doi: 10.1093/gbe/evu281 (PMC4350166; doi:10.1093/gbe/evu281)
Supplement: Supplementary Data [file supp_evu281_suppl_data.zip › DatafileS2.fas]

>OphioH327g0002.1
ATGGAAACCATTAGGGAGCCAATGACCGACCCGCCCGAGTCATCACCAAGATCCGCCACA
ACGAGCCTGCGTTCTACGCAAAGAGCCCCAAAGAGCTGCATATCATGTTCACGCCGGAAA
GTCAAATGCGACCAGGACATTCCATGTGGAGGATGCATACGACGAGGAATCGGCAACACA
TGCATGCGAGAAAAGGTTGTTGTTCGTGGTGTCATCACGCGAGCTGGTGAATCATCCCAT
GATCCAAGCTACGATGAGCTACGACATGAAAACGAATGGCTACGTCGTGCTCTCCGTGAG
GCCAAATCGTCAAACATCGCCGCTGCGACTGATGGTGGATTTCAAAACACACAAGCTGGC
GGCATGAAAAGCAACCCTGAATCGTTCTTTCCATACAACGAAATTTTGGGTGACTCTGGT
CCCCCTTCTGAATCCTGGCTCTCTACTATCACATGGCCATCATCGGCATCTATCATAGTT
CCATCCCGAGCATGTAGTGATGCCCTTCTCGCATACGACAAACGCTGGAACTCATGGGTA
CATTATGCAATCGATTATGACCAGTTCTATCTGCAACACGAAGTATTTCAACAGAGACTG
GCGGCATCAGTCCCATTAGAACAAATGGACCCGTTCTGGTTGAGCCTCTACTTTGGTGTA
ATAGCTGCTGCTATTATGGTGATGGATGATGAGAACGCGCAGGTTGTTGGACTTCCGTCT
TACGACGCCGAGCATTTACTTCGCCACTGGTATAATACTTCTCTATTATTCCTCAATCGT
GCTGATTACATGCGGCAGTATGATATCCGTACTGTCCAGTCCATCGCTGTCCTCGGTATT
TGTTTCAACAATATGGGTGACAGCAACCTGTACCAGTCACTTTGGCCCGTGGCCGTACGT
ATTGCTCAAAAACTCGGTGTTCATGAGTATCCCAATCACATCCGCCCTGATCTAAATCAT
GAATGGTGTCGAAGGCTCTGGTGGACGTTGGTCATCTGCGACTGGCTTCAGGTTGCTGTC
CACCCACCTTGCGTGACGCCAAACGACTTCAATGTGCCACTCCCAACCGCAAACAAGGAC
GAGGGGGTGTCTGTCCAGTATCACTCAGTTCTAGTGAAAATTGCATTCTCATGCTACCAG
TTTCATACTTCTATGGTATCCACTCAAGGTTCTAGCGATGCCGAGGCCCTAGCAATAGTC
CGGCACGCCGATGCCAGCCTCGCGGACATTATCGCGACGCTGCCAACTGAGCTCCAACCC
GACTTCACCGGCTCTCAGACTTTGTCTGATATCAGTACCACTTCTGTTGGTGACTCTGAC
CAGCCTTCATGGCAGCGCTGGCATATCACATTGATTCTTTTATTCTTTCGACTATTAATC
AACCGATCACTTCAAAAAGCCTGGGCGACGTCACCAACACCTGAACTACGTGGGCAGCGA
GCTATCTGTCTTGATGCTGCTCGCGGAATCATTAATATCAGCCGACAATGGGATCAGCCT
ATGGCAAGGCGTAGTAGATGGGCCTTTTCACTTTATGTTTTCGCCGCTGCAAATTGTCTT
TTAAGTGAGATTAACAACATAAGTCCTAGCGAGCGCCAGATGGAGTGGATGGACGAAGTT
TTCCAGTGTATTGACTACTTAGACCAATTTAAGTCACGGAATAAAGTAGCACAACGCGGG
GTAGACGTCTTACGAGATATGATTTATACAACAACCAAAAGCACTATATAA
>OphioH327g0003
ATGGCCACTTCCAGAGAAATATCAGTTGAAGAGGTGACTATTGCGCAAGCCCACGATGCT
TTCAGAACTGGAATATGGACTTGCGAAAGTCTGACGAATTCCTTTCTTGAAAGAATTGAA
CGGTACGACCGAAACGGAATTTGCATCAACTCTACCCTCGCGCTATCACACACGGCTATC
GACGAAGCGCGTGCCTTGGACACGTACTATAAAACAACAGGCAAATTTTTTGGTCGGCTG
CATGGAATCCCCATTGTAGTGAAAGACCAGGCCGATACGAAAGGAATTGAGACGAGGTAC
GGCACCGCCGCTGCCAAAGGAAACATTCCCACTCGCGATGCTTTTGTGGTCGCCAAGCTC
AAGGCCGAGGGTGCTATTATACTAGCAAAAACGACTATGAGCGAGTGGGCAAGCACATGG
TTTTCGGCATCCTCTGCAGCTGACTGGAGATTTACACAAAATCCATACAAGAGCGGTTTT
GATGTTGGCGGCTCATCATCAGGAACTGCAGCGGCAGTGGCGGCAAACTTTGCCATCCTT
GGGTTGGGGGAAGACACGGGTGGATCTATTAGGTGCCCTTCATCTTTCACAAACTTAGTC
GGGCTTCGGTGCACACCAGGACTTATCAGCCGGACAGGATTTTGTCCCCTTGTTCGGACA
CAAGATACCCCTGGGCCAATGACGCGTACTGTCACAGACTGCGCTCTAATGCTCGACTGC
CTCGTTGGGTTTGATGCGGAAGATGAGTGGACAGCAGCAGCTGTCACCGCACCGAGACCG
CGGGGTGGCAGCTATGCCGCAGATCTAGACAGCTCCTTGATCAAGCATGCTAGAATAGGT
GTTGTTCGGGAGCTATTTGGAGTCGACGGTGACCCTCACTGCCGTGGTGTGAATCAAGTC
ATTAACCGTGCCATGAGCACACTAGAAGAAAATGGAACCGTCTTTGTGGACGTTGTGTTT
CCGAAGCTAAAGCACTATCTCGCATGGACACCAGCTTACGTGGTGCGGTCGCGATCTGAT
ATCAATAGTTTCCTATCGACGAAGCCACACCTACCACAGGACTTTGCTGATATTGTGCCA
ACAACACCGCCACATCCTACCATGGACTTTACATCCATGATTGCACACGGCCCGGCTGAA
CCATCGAAAGATCCAACTTATGCAAGCCGATTACTTGACCGAGACGAGCTGCAGCGGCGT
CTAGTTTGCCTCATGGCTGCCAATAACTTGGATGCTCTTGCTTTCCCTGATGTTCAAATT
CCGGCACCACGGCATGCAGATGCCTTCAATGGCCGTTTCCCAACGTGTTGGGACTTCCCA
ACAAATACTCTTTTAGCGAGTCAATCGCGACTACCCGCAATCACTGTCCCCATTGGGTTC
ATCAACGACAGTGGCGCAAATGATGGGCTGCCTGTTGGCCTGGAGTTTATTAGTTGGGAG
TACAGAGAGAAGTACCTCCTTGATTTGGCGCTGGGTGTAGAGGTATTAGTCAACGCACGA
CGCGCACCCATTCTTGATCAACCTCCGAGTACGATCTGA
>OphioH327g0003.1
ATGAACCGCGTGAAGAGCCGCAGCATTATGGCATGTCGGCCATGCCACAAGCAGAAGCTG
AAATGCACCGGAGATCTACCCTGCCAAAGATGCATCGCCCGGGGAAAGCCATGGACTTAC
CCGACCAAAGACCAAATGGTCACGGTAGCAGAAAGCTATCTCAAGTCACTTGAGCAGGAA
TTGATGCTATATAGAAATGGCGGAGGTGCACTTGAATTAGCAAGACCATCGATTCCTCAA
GAGCCCCATCCAGGGTTAGGACCATCAGACGATGTATCCCCAAACAATAATGCCAATGAC
TCAGAGGGTGCCTTGAGCAAGACGATGCTCGACCACTGCAGCTCTGAAAACTTTGTACAG
AAGCTCAGAGAGATATCTCTTGCAAAAGCCGCACCGGAGCCGTCGGAACCCATCCCGGAC
GCTCATCGCATTGATTTATTAACCACTTCCGCTACGGCTTCAAAGTATACTTACTCTCGG
CTGAAAATCGACGTTGAAGAACCCGAGGTGACTTTGTGCTTACCGCCGCGGATGTATGCA
CTACATCTACTCGACGTCTTTGAGGAAGGCTTTTGCGACTATCATTTAATACTTCGCAAA
CAGTTTCGACAGCGCCTCCTCCTCACTTATCAAGATCCCAGATCCCAAGCACGTGACAGG
ATTTGGCTTTGCCGTGTTTCCGTCGTTATGGCTCTCGCAGAAGCATGGAACAGTGGCCGT
AAGGAAGGCGAGCCTGGCTCGAAACAACCGTCCCAATTCCCTACAGACTCTAAAAGGGGA
TCATTCTCGGAAGGGAAACAAGCCACTAGCACAGACTTGCCACCGGGAGCCGAGCTTTTC
GAGCAAGGACTTTACTTGTTTCGCAGCCCAGTAGAAGAAGCCAATATCGAGCACATTGAA
GCACTGAATCTCATAGCATTTTACTGCTATAGCCTCAATCGAAGACGCACAGCTTATCTG
ACAGCTGGCCAGAGTGTGCGAACGGCTACCTTACTGCGACTACACCAGCCATGGCAAGGG
GACGTAGATAACGAGGGGCGGGTAGAAAATGATCTTGTTGGGGTTGAGCATCGCAAACGG
GTATGGTGGACGTCATACTGTATGGATCGAATGGTCAGCAACGAGTTTGGCTTCCCACCA
TCGCAAACGCCATTTGATCTTGGTATCTCACTGCCGTCTAACAATCTTCTCGATTCACCT
GCTGGAGAGGAGTTTTTTAATGCGGATATACTAACCGCCCACATACATTTATGTCGCATC
AGGACGACCATTGTGGAGGGGCTGAGTCGAAAGACAGTATCTACAAAAATGCAACCGGCA
GTCGAGTTCTTCATCAACTGCATGAACCGCCTGCACCAGTGGAATGAAGCATTGCCAACC
TACATGTCTTTCCGGTTTGATGACGTTATACCGGATGAGCTATGGAAAATTTTCCCCGGT
CGAGCTATACTCTCACTTTACCTTCGATATCACCAGTGCATGATACTTCTCCTACGCCCT
CTGTTGCTGCAGGATATATCTGATAGATCGGCCGGCCAAGTCGCCATAGAAGCGGGGTCA
AGTGCGTCTGACAGGTTATTCTTTGTCAAGACCAAGTGTCTAGATGCAGCTTTGTTCAAC
TGCAAGATTCTTAATAGTCTCCGTGCCCATGGAAAAATTGCCAAATTCGGTTACTGGGAC
TCGGTTCATCTGTTTTCAAGTTTGGCTATACTCTGCCTTGCACAGATCCTGCACATACCA
AATGGAGATAAGTTCCAGTATATAGGCGGTCTGACCCGTGACAAACGGACGCAATTCAAT
TTTAACGATAGCAGAGAGACCACGATGACTGGAACGATGGGTTCTAGCATGGAGATAAAC
CATAACAACCTGTACATAGATGCACGGACACTTCTGGAAGAGATGGCGCAGCTAGGAAAC
CCAGCTGCAAGTGACCATATGGGGATGCTACGGGACGTGGAGGATGTTGTTTCGAGAGTC
TGCTTACAAAGCAACTCGATAGGTACTGCGCAAAATGTTGCAGAAAGTACACGCCCTGGC
ACCAATGGAGATGCCGGCTTTGGAGACGTACCTTTCCTCGACTTGACCGACTTCTCGATC
GGAGGCTTACAAGAGGACCAGGCAGTGTACTCCATGGGCTGGGATGATATCTTAAACAAC
ATATGTTTTGATTGA
>OphioH327g0004
ATGACAAAAGACATCGACTCAAAAACGGCAGATGCCGTTCAGAGTGCGAACCTGGCACTC
GAGACAGGCTCACAGACTGGGAGCGTAGGTAGCCTTCATCCGGAGCGTCCACGTCTTCTG
CGCGACTTGACAGATGAGGAGTACGAACAAATGGAAAAGAGCCTCGTCCGCAAAATTGAC
AGGCGACTGCTTCCTCCTCTCATCATAATGTACATTATGAATTACTTGGATAGAAATGCT
ACTGGATCTGCGCGCCTTGGAGGGTTAGAGGATGATCTTGGATTGAAGGGCACTGAATAT
CAGACATGCGTTTCCATTTTGTTTGTCGGATACATTCTTATGCAAGTTCCATCCAACTTG
TTCCTTAACAAAATTGGTAGACCGCGGATCTACCTGCCCGCATGCATGGCTGTTTGGGGT
GTTTTGTGCGCTTGTAGTGGTGTCACGAAGAGCTACTCCGGCCTTCTTGTTACTCGCTTC
TTTCTTGGTTTTGTTGAAGCCGCCTACTACCCAGGTGGTGTTGCAACACTGAGTGTGTGG
TATGCCCGCAGAGAACTCGGCGTCCGCACAGGCATCTTCTACTGCGGCTCTATGCTATCG
GGTGCATTTTCGGGACTCATCACAGCCGGCATCCATTCTGGTCTTGATGGTGCTAGAGGG
TTGCTGTCTTGGCGGTGGATATTCATCATTGAGGGCTCGGCCACGGTCTTCATTGCGCTG
CTTGCAATATTCGTGCTGCCAGACTTTCCCGCCAATACAGCCTGGCTGACTGACCAGGAG
CGACAGCTCGCACTCCATCGTCTGGAGCTTGATGCTTCGGGTGAACAGGACTGGGTGTCA
TCCGACTCCCAGCCCTTTCTGCACGGTTTTAAGCTCCTGCTACGCGATTCTAAGAACTGG
GTCCTGGTATTCATTGTTTATGGTGCAGCATCATCCATCTCGATCAATGCATTCTTCCCA
ACGGTCGTCAAAAGCTTTGGAAAGTCAAACACAGAGACATTGTTGCTTACAGCACCACCG
TACTTGCTTGCCTGTATTGTTTGTGGCTTGGCTTCATACAGTGCCGACAAGACGCAAGAG
CGTTACCTGCATCTTGTTGTTCCCTTGGCCGTAGCTCTGATCGGGTTCATCATCTCCTCA
GTAGCCACGGGTATTGGCCCACGTTATTTGGGCGCCATGATTATGCTACCTGGTATCTGC
ACGGGTTTCAACATGGCGATTGTGTGGACATCGAATACAATCTATCGACCACCCTCGAAG
CGTGCCGCAGCTGTTGCATTCAACAACGCGGTTTCAACTCTCTGCAGCATCTATGGGTCT
TACCTCTACCCTACCAATGCCGGCCCGCGTTACGTACTCGCCTTTAGCGTAAACGCAGCC
ATGGCTCTCATGGCAATTGTGGCTGCAACTGTTCTTCGTTATATGCTGAAGATGGAGAAT
GCAAAGATGGAGAAGGCTGAGCAAGACGCCCTAACTGCTGGAGAGGAGCCCCCACCGAAT
AACGGTTTCCGTTACTTGACATGA
>OphioH327g0005
ATGCCAGCATCTGCATCAGACAGGTCCGTTCTCATCGTGGGTGGTGGTGTGTTTGGTACA
TCCACAGCCTACCACCTGTCTACGAGAGGCTATGCCGATGTCAAAGTGCTCGATCGCTTT
AACGCACCTTCCAAGGACTCAGCAGCTGCTGATTTGAACAAGGTGGTTCGTGCTGACTAC
CCTAACCCACTCTATGCACGTCTAGGACTTGAAGCTATGAGTGTCTGGAAAGACCCAAAG
CACCCCATTTTTTCGGGCATGTACCGCGAAACTGGTTGGATTATGGGTGGCCATGAGAAG
ACCAAGCCGTGGTTACAGAGCTCATACGAGACCGCAAAAGCTGTTGGCCGTAAGGGTGTA
GAATTCCTGGGTGTTTCTGATATTCGCACACGTTGGCCTTCACTGACCGGTGCCTTTGAT
GGATGGACGAGTCTTTGGAGTCCGGCGGCTGGCTGGGTTCCATCTGGCCAAGCTCTACTC
TGCATGGCCAACGCAGCTCGCGCCAGTGGTGTCAAGTACTGCTACGGTGATGCAGGTTAC
GTCAAGCGCCTTGTGTATGACGAGGCTACTGGCGCCTGCATTGGTGCTGTAACTGCCGAC
AGTACAATGTACAAGGCCGACCTTGTTGTTATTGCAACTGGCGCCAACACTGCGACATTG
ATTCCCGAGGCCGGCAATGAGGCCGTTGCTCAGTGCTCGGCAATTTGCGTCATGCAGCTG
ACCAATGAGGAAGCCATCAAGTACAAGGACATTCCGATTGTCGAGGACTTTGAACAGGCC
ATTTTCTTTCCGCCTGATGAGAACAACATGATTAAGCTGTGCAGCTGTCGCTGTCTCACA
AACTACAACAACAAGCATTTGCCAGGTGCCTCCATCTTGCACTCTCTTGGCGACTACCCC
TATGACGGCTGTCCTAAGGAGGTTGAAGACGAAATGCGCGCATTTGTGGCTGATGTCACC
CCTGAACTGAAAGACCGTCCTTTCATCTCCACGAAGATGTGCTGGGATGCCCTCTCTGGT
GACCTCAACTTCCGTATCTGCCCTTTCCCTGGGAAGAAGAACCTATTTGTCGCTACGATT
GGCTCCAACCATGGTTTCAAATTCCTTCCTGTCATTGGTAAATATATTGCCGATATGCTC
GAGGGTTCGCTGGGCCAAGATATGCAAGAATTGTGGCAGTGGAAGCACGGAAAAATTCCA
GAAGATTTCAAAGATCCCCACCCTTACCCGCTGCGCGATCTGTCTACTCTTACTGGATGG
CAAGACAAACACGTTCATGGCAGAGGAAAGATGCCTTGGACTTGGAGCCGGTTGTAG
>OphioH327g0006
ATGGCACACAAGGATACCACCCCGGCCTTCAACGGCAACGACATGATCGAGGCGGCCCCA
GCCTACCACAGCGATAACCAGAAGGACGAGAGCACGGAATCCGGCGATGCCAGCAGCAAA
GACGAGGTTGTTGGTGAGATCGGTGAATTGTCGGCACAGCAGCAGTCTGATCTCGAGCAG
CAACTCACTGCGGAAGGCAATGCACGATTTCACCGGCTAGGATGGAAGCGCCTTGCAGTT
GTTCTGCTTGTTGAAGCTATTGCTCTGGGTGCTCTTAGTATCCCATCTGCATTTGCCACA
CTGGGCATGGTTCCTGGTGTAATTGTCTGCGTCGGCCTTGGCTTTATTGCCATCTACACA
TCCTACATCGTTGGTCAGGTCAAGCTCCGCTACCCTGAAGTCTCGCACTACGCAGACGGA
GGCCGCTTGTTGATGGGACGTTTTGGCTATGAGCTGGTTGGTGCCATGTTCTGTCTACAG
CTCATTTTCCTGGTCGGTTCTCACTGCTTGACTGGTGCAATTGCTTTCAACAACATCACC
AACGACGCCATCTGCTCTGTTGCTTTTGGCTTCGTATCCGCCGTCATCCTTCTCATCCTC
GCCATACCCCCCTCATTCTCCGAGGTTGCCATCCTCGGTTACATTGATTTTGCTTCCATC
ATCATAGCAATTGGCATTACCATTATTGCTACAGGCGTCGACTACACCCAGGCCGGCAAT
GTGGCACTCACAAAGGTCGAGTACAGCCTCTGGCCTAAGGATGATCTCTCTCTGGCTGAC
GCCATGATTGCACTTGGCAACATTGTGTTTGCGTACAGCTTTGCTGTTTGTCAGTTCTCT
TTCATGGACGAGATGCATACTCCTGAAGATTTCCCGAAGGCTATCTGGACCCTTGGAATT
ATCGAGATTGTTATCTACACCGTTACTGGTGCCCTGATATACGTCTTCGTTGGCCAGGAC
GTGCAGTCCCCAGCTCTCCTGTCTGCCGGTACCACCGTCTCCAAGATCGCATTCGGTGTT
GCACTCCCCGTCATCTTTATCTCTGGCTCCATCAACACTACCGTCGCTGCCCGTTACATC
CATGGCCGCGTTTTTAAGGACTCTGTCATACGCTTTATCAACACAAAGATGGGTTGGATC
ACTTGGCTAGGTCTCATTACTATCATCACCTTGGTTGCTTGGGTCATTGCCGAGGCCATC
CCCTTTTTCTCTGACCTCCTCTCTATCTGCTCGTGCTTGTTCATCTCCGGGTTTACTTTC
TACTTCCCAGCCGCCTTCTGGTTCAAATTGATCAAGGAGGGTCACTGGTATGAGCGTAAG
AACATTGTTTTAAGCATTGTCAATGGCATCATCTTTATCATTGGCATGATTGTCCTTGGT
GTCGGCACCTACGCTAGTATCGTTGATATCATGAACAGATACAACGACGGCTCTGTCAGC
GGCGCATTTAGCTGTTCAGCATAA
>OphioH327g0006.1
ATGCAGTCATTCGTTGTGGTGTTATTGAATATTGATCCCCAAACACTAACTAACCTGAAA
ACCCCAGGACGAGGATTATGTGATGCCAGGCTTCCATTCCAACTGCCAGCTTTTGTTACT
ACAATTCCAACCGGTGCCGAAACAGGCAAATTCTTGACTGTAGATCTCGGTGGCACCAAT
TGTCGGATCTGTCTTGTCGACCTAGAGGGCCATGGCCATTTTTCGGTGACTAGGGCAAAA
TACCCAGTGCCGCCGGAGGTCATGGTGAATGAAAAGTCTGGGCCACTTTTTGACTGGCTT
GCAAGTCTCATACAAGCATTTGTGACAGAGCATCTACAGGACGGGAAGAACACTGCCACC
GATATACAACGAACCAGGACCCCCCTTGGGTTCACTTTCTCCTTCACTTGTGATCAAACT
TCTCTCTCCTCAGGTACTCTTATTCACTGGGACAAGGGTTGGGACATCCCAACGGCGATA
GGCCGTGACCCATGCCTCCTCTTGCAGAATGCCCTTGATGCGGCGGCCGTTCTTGTCGAG
GTTGTAGTCCTTGCAAACGACAGCGTGGGAACACTTTTGGCTCGCGCATACACTGCAGCC
AGCATCCCTGATAACACAGGTGTCATCTCTTCCAGGACGATTGCAAGTGTTATTGTAGGG
ACCGGTACCAATGCTGCCTATGTAGAGCAGCTTTCTCGGATCGAGCGCCACCCTCAGCCA
TCAGATATAAATGACAAACACAGCAGCTTGCCCTCTGTGATGGTCATAAACTCTGAATGG
GGATGTTGGGATGACAACCTCGTCGTTCTTCCCCAAACCAGCTTTGACGTCGATATCGAC
AGCAACTCTTCCAACCCAGGAGGCCAGATGTTTGAAAAGATGGCATCTGGCTTGTATCTA
GGCGAGTTGTTTCGTCTAGCTGTATGTGAACTGGTACACAGGGGAGACATCTTCACCTTC
AAGCCAGTGCATGATAATGCGCCTCTCTTACAGCGGGATGTTATCGACACTTCACTACTA
TCAGCGTTGGCTGAGCAGCATGCTTCTATAGCACAGAATATTGCCCTTATATCATCTCGC
CTTGGAGTCAAAGACGTTGGAGCTAAAGATGTCTATACATTGCAGGCCATCGCTGCGAGC
ATCACAACACGTGCGGCACGACTTACTGGTGCAGCACTGGCGGCGATTCTGATACAGTGC
GATTACAATGCTTCTGCCCCGAAAGATGATGAGCATACGGGACTGGCAGCCAAAGCCGCG
CCAAGTACCTCGCCTGCTGGACAGGAGGATACTTTTGTTACCAACGATACGAAGAGACAC
TGGGCAGTTGCCAGTATGACAAAGATTCTCAGCACGGTATCATCTAGTGTCCGCGATATT
CTCTCCTGTTGTTTCCCTGTCAAGCCGTCACAACGACGGGGCACCTCGCAATTTGTAAAG
CCGTCCCATGAGACATCAGCATCACTATCGGGGGAAGAAACTACTATCAAAGATACTGTT
GGAGTGGTCACAGAAATCGTCGATATTGGAGTCACTGGCTCGGTAATTGAATTACATCCT
ACTTTTGAGGCCGAGATGCTGATAGCTATTCACGAACTACCTTTCACAGCGATAGACAGA
CGGAGGAAACTGCGCACAGGGTTGTGCAGCGATGGCAGCGCGGTCGGTGCAGCACTGATG
GCGCACGCAGCATTACACCAGGCAACATAA
>OphioH327g0006.2
ATGAGTGAGACACGCGCTGCGAACGCGGTGAGCACAACACGTGATCATATTGTTGTCGGT
CGGGGCGCAGCTGATGAGGAAGCTGCCGGAGGACGGCCAAAGGCTGCCAAAGCTTGTGTT
AACTGCCGCAAGCAAAAGATGAAATGCATCGCGAGCAATGATGTCCACAGTTGTCGTCGA
TGTCTACGCACAGGAGTTCCTTGCATCTTCGTACCGCGTGCTAATGCAGCAACTCTGCCA
GAAGGACTGCTCGCTGCGGCAGGTGCTAGTGCATCGTTAGACGAGCATTTCAAACAGGAT
GTGCTTCGACGACTGCGAGCACTTGAGTTGGCTGTTGCGTCATCTCAAAACTATGCTGGT
AATGGACAAAGCAACGACTCACTTCCGGGGACTATTGGGTCTAGTGTAGCAAGTACCCGC
ATACCGGTCGACCACGACCTCGCAGAAGACTCTGACAGCGTGTCTGAAAACACATCCCCT
CTTCCAGTCGCATATGCACCGCTGGCTGCACTATGGGAAGCTGTCTCGGTGCTCCGGGAA
ACAGCTCCAGCCTCAGTACCGCGCCGTATCTGGAAGCGCATAGCAATCGGTGATCTCTGG
CTTGCTTTCCATGAACGCATGCCAGGCCTTCACTTCATGCCTCGCAAACAAACGTTCTCC
GTACCTCAGCCCCTCTTGGTTGCATCTATCCTCTATTGCTCTAGCATACGTGGTCCACCC
GCAGTAGCCGCCGACCTTGCCCCCCATTACTTTGTTGTTCTCTGTAACGCCATTGCACAG
CTCAGTGTTCCAGACAGTGCTATAGGAAGGCTGCATGGTCCAACCGGATCCGAAAATGGC
GAGTCAACACCATCTGAGGAGTGGGCCTTCCAAACAGTCCTTGGCATTGTCCTTGCCGGG
CTCTTGGCCGAAGGGAGTGAGAAGGTGACTGGCTTATGGATATCTATAGCTTATAGGCTG
ATTTTGGAGCACTGTCCCGCGGATCAAACGTATGTGGCCAGCAATGGTGTAGGGCGAGAA
TGGCGGAAGCTCTTCAGTGGTGTGCAGATTGTGGACTTGGAGCATGCGTCCCTACACCTC
AGTTGCCCTGTCATCCCAATTGAGAGCCCCTTACCGATGCTCAATATTGGTTATCGAGAT
CAGCTGTATCGACTCAGCCGGATGATGCACACCGGCCTAACACATTTCACCGGCCGTGGA
CTACCAACTATCTGGTCGGTCTTCACGGTGGGAATTGGTGGCAATCAAGCAACAACGGCC
GCTGCAACATTCACCCCTATCGATGCAGCAATCATCCGCGACTGGGCACATCAACTGGAC
GCTTGGTTGGTGGAATTCAGTAACACGCCACCTGATTCATCGCGTTCTGCATCTGCCGAG
CAAGATCGCAAGCTTGTTTATCGGCAATACGTCCTACACAGGCTCGTTGTTCTAAGCATA
TACCATCCTGCCCGTGGCTGCGACTTATGGAGCAACAGCATAACCCCTCAAGAGCAACAT
GAGCTATTGCCTAGTGCAAGGGCAACACTCAAGCTCCACTTACATGATGATAGTATTTGG
AGTAATTGGGATTTGGTGATGATTACATGGGCTGCTCTAATTGTGATCCAGGGGGTTGAG
GGTGGCATGGGCGAAGCTGATGATTTAACAAATATCCGCGTTCATCTCGACATGTTGAAG
CGAATGAATGAGCCAAAGTCTAAACTCTGTGATCGTCTAGTCGTCCGACTAGAGCAAAGT
CTGCAGGGCGTTCACACGCCGGACATCAATATGAATATCTCTCAGCCTGGATTCCTCCCA
AATGAAGCCGGCGCGGAGAGTGAAAATGTAATTTATAGCGAGTGGCAGATCTTTGACCAG
TCTAGCTTGAGAGATATTCCGTTCCCTACCGAGTGGTCATAA
>OphioH327g0007
ATGCGTCTGATTGTCCGCTCCGACGCAGAATCTGCATCACAGTATGTGGCAGAGTACATC
ATTGAGCGTATCAATGCCTTCAACCCTACTGCTGAGCGGCCGTTTGTCCTCGGACTGCCC
ACTGGATCTAGTCCACTTATCGTCTACAAGCTGCTCGTCGAAGCTTACAAAACTGAGCGC
ATCTCATTCCGCCATGTGACCACCTTCAATATGGATGAGTACGTGGGCATCCCGCAAGAG
CATCCTGAGTCGTACCACAGCTTCATGTTCACACACCTTTTCCGCCATGTCGATATCGAC
CCAATAAATGTGCACATCTTGAATGGAAATCCGGCAGACAACAACTATGCCGGCGAGTGC
GCCCGATACGAAGCTCAGATTCGTGAAGCTGGCGGCATCGAGCTGTTCCTGGGTGGCGTG
GGAAGTGATGGTCACATTGCCTTCAATGAGCCGGGATCGTCACTGGCATCATGTACGCGG
GTCAAGTCTCTAGCGTATGAAACACGCGTGGCCAATGCTCGTTTCTTCGACGGTGACTTC
TCGAAGGTGCCCTCAATGGCCTTGACTGTCGGCGTTTCTACCATAATGGATGCGCGCGAG
GTTGTCATTCTGGCCACTGGTCACGGAAAAGCTGGAGCTATACAGCAGGCTGTCGAGGGA
GGTGTCAGCCACATGTGCACACTTAGCTGCTTGCAGATGCATGCTTGTAGCATGATTGTT
GTTGATGAAGATGCGACACTCGAGTGTCGCGTGAAGACTGTAAAGTACTTCAAAGGAGTT
GAGCAGACGATCAGGCAGGATATTCCCAAGACACCAGAGCTCGGACGCCGGAAAAAGCTT
CACACGCTAAATACCGACGTGCCCTTATTCAATGGCGATGAGGGAGAGCTGACGCCGGAT
AGTATGTCGTCACGCATCACAGCACTTAGCCCAAAGATGCTTAGTGTGCGGTCGGCAACC
TTGTCGTTTGCAGAACTCGGAGGAAACAACCATTAA
>OphioH327g0008
ATGTCCGATATTCAGGAGAAGACGGTCGACATGACGGCACCGTCCTCTACGGAGAAGCAG
ACACCCGATGCCGATGAGTTGCGTCTTGCGCAGATGGGCCACGAACAGGAGCTTAAGCGC
CATTTTACGTTGCTGTCCCTCATCGGTCTTGCATCAACAACTACCATTTCGTGGACCGGT
CTCGGTCTTTCTATTGTTACAGAAATTGGCGCTGGTGGCCCTGGCGCCATAATTTACGGC
TTCATTCTGGTTACTATCCTGCAATGCTTTCTCGGCGCGTCTCTTGCCGAGTTTGTTTCT
AGCTACCCTACGGAAGGCGGCATGTATCACTGGATTGCGGCCATTGCACCGCCAACCTAC
CGTGATTTCCTAAGTTTTATCACTGGCTGGTTTACCGTCTGTGGCTGGGTATTCACTACT
GCTTCAACCAACCTCATCTACGCTCAAACTATGGCCGCATTGATTGCAATCTATCACCCT
GACCTAACCATCAAGACGTGGCAGGTGTTTGTCATCTACCAGGGCCTTAACTTCATTACA
GCTGCCGTGGTGCTTTGGGGCAACCGCACCATTCCCGCTCTGAACAAATTCTCGCTCTTC
TATCTCCAGATCGGCTGGTTTGCCGTTCTCGTGACGGTTGTTGCTTGTGCCCCTAGCCAC
CGGGATACCACGTTTGTATTCAAAACCTGGATCAACTCTACTGGTTGGAAGAATAATGCC
GTTGGCTTCATCACTGGTCTTGTGAACCCACTATACAGTCTTGGCGGCCTTGACGGCGTT
GTTCACATCACCGAGGAGATGCCCAATCCCTCGCGCAACGCACCCCTGGCCATCGCTATT
ACCCTTGTCATTGCATTTGTCACTGGTCTCACCTACCTTATTGGTCTCATGTTTTCCATT
CAGGATTACAGCGCCCTGTCGACTACCAACATGGTTCTGCCCCTGTCAGAGCTTTTTTAC
CAGGCAACAAGCTCTATTGGCGGTGCTTTTGGCCTCACCTTCATTCTATTTGTCGCCCTC
GGCCCATGCGTCGTATCGTCCCAGCTTTCCACCAGCCGTGTTCTTTGGGCATTTGCTCGT
GACAGTGCCATGCCTTTCAGCAACCTCTGGGGTCGTGTGTCCAAAACACAGGGTATTCCT
TTCAACTCGCAGCTTCTTGTCACCGCTGCGAACGCTGCTCTGGGGTGTATCTACCTCGGC
TCGTCGACCGCCTTTGGAAGCATGCTTGCATCAGCCGTTACCATCAACAACATCTCATAC
TTGATCCCTATCCTTACAAACCTTTTGACTGGCCGTCGTAACATGTTCCGTGGTGTCTTC
CACATGGGAAAGTGGGGCTTCCTAGTGAATAGTGTTGCCGTCGCTTGGCTGATATTTGCC
ATTGTCTTCTTTAGCTTCCCATACACTATGCCGGTTACTGTTCAGAACATGAATTACACT
TGTGTCGTGGTCGGTGGTATCCCCGTGCTTATTCTTATCTGGTGGTTCTTTGGCAACAAG
ACATACAAGGAGAAGATTGCAAAGAACACAGCCGAGGGTCTTATGCCAAGTCAGTGA
>OphioH327g0009
ATGCGCGTCTCAGTTGCCTCTTTCGGCCTCCTTGCTGTCGGTGCACAGGCCGTAAAGTTA
TCGGCAACGGTTCAGGATATGTTTGATGGACACATTGGCTTCATGGACAACATTTACGAT
CCTACTGCCGGGTACCTATACAACTTCTACTACCCGCTTGCTGCTGGACCTCACGAGACT
CGCTCTACCGTGTGGTATGCCACCGGTCTGCTGCAGCGCAACAAAGGCAACGATGTCAAG
AATGCTGTGCGCATCATTAACAGCGTCATCGATGGCCAATTCAAGAACAAGGAAGACCAG
TGGTATGGCGACTATCAGAAGTACCCTGAGGAGCCCACAGTTGGCACAGATGCCTACGAG
CCTTCGATCTACAATACCTGGGACCCCAACTGGCGCGGCTTTATTGGCACTGCTCTGATG
ATAATTTATGAGGAGTTTGGTCACCTCATTGGAAAGAACGTGCAGGCATCCATTGCCGAG
TCACTGTACAACAACAGCGTTGGTGACAGCTACCGTGTTGGTGGTGTTGACAATGACAAC
CTGTACCCGTCGTACAGCAACCCGGCTCTGATGCGTGCTGTTGTCTCTGGCTGGGCCGGC
CGCAAGTTTAACGACGAGAACATGACCGCTGCTGGCGAATTTTACGCCCAGGAGATCATT
GACCTGTTCAACATGAACGATACTCTATCCGAGTTTAACGTTCCAACTTACTACGGTATC
AGCCTGTCAGCCTTGACTCTTTGGGCAAAGTACATGCCATCATCGTCGGTCATGGCTAAG
AACGGCCCCAGAATGATCGAAGATATCTGGACTGCATTTGGCGACTTTTACAACGCTCGT
CTGCAGAACCTTGCCGGTCCCTGGGACCGCTCATATGGCTGGGACATGAACAAATACGTT
GCCATCATGTCTCTCTACATCTGGTCGGTCGCGGGCCGCGATCATGTCTTCTCTTCGTCC
GAGAAGCCCTGGCTGCTGGCTCACGCCGACGATGGCGAGTTTGTCCCCATTGTATCAATT
CTGGCGTCTTACCACAACACCATGGTGCCAGCTTCTGTTGTTGACCGGCTCAAGTCTTTT
GGTCGCACTGAGCGCATCGTGCACCGCCAGGCCTACAGTCCTCCCTTTGACTATCAGGTG
CGCAACATTACCACCTGGTTGTCTGAGAAGCTTACCATTGGTGGTGACTCATACAACCAA
ACTGTAGTTGGTGGTGCCAGCAAGGACTCCAATTCATTCAGCCCTGCTATTGCGCACTGG
TACCGTGATGCCACAAAGCTGCAGAACAGCAGCGTCGGCTACTTTAGCCTGCATCCCTCT
GAATCGAGCCTTAAGGCCAGTGTCGGTGCCCACTGGCTGAACCTCACCTACCCTGCTGGC
AACGCCTCCAGTGTTTTCACTTTTGCCATTTCATCGAACCCTCTAGGTGGCACACGTGAC
GTCAAGGGCCTGTCTAATATTGATGGCGTGTCCATCTCCATTGGTCCTGGCAGCAATGTC
AACACTACTGCCCATGTGGCCTTCTGTGGTCTCATGGGCGGTGACTGCAACCCTATCCAC
AACTTTGAGTTTTGGAATCTCACCTTCACGATGCCTGCCAAGACTACAGCTCGGCCACAA
CTCAACCTCCGCTTTGACATCAAGGCCTAA
>OphioH327g0010
ATGACCATCAAGACCGCACCGAGTTGGCCCGCTTGGCCTGAGTTTGGCAATGTCCCTGAG
TGGCATCTCCAAGATTCTGATTTCCTTCGCACCAAGAAGGAAATTATTGCACAATATGGC
GAAGAAGCTCTCCGCAAGAGCTGGCTTTCTGTCTGTGCTGAGCTCGCCGATGTTACAAGG
CAGCTCATCAAAGATGGAAGCAATTCCATCCCCTCTTTCGACATGTCTTCCGTTGTTGGC
GGTTTGAGTGAATCTGATTTGGCTCTTGTTAAAAAGCGTGGCTGCCTTATAGTTCGCCAA
GTTGTTCCCGAAGACGAAACGCGCAAACAGTACGACATACTACAGACATATGTCAAGGAG
AACAAGCCTAAAGTTAAGGCCTGGCCAGTCGAGAGCCCCTCTATGCTCATGCTTTATGAC
TCTCCCACCCAGATCGCCATTCGGACGCACCCCAACCACCTTCGTCTCCAAGAAACACTG
AACAAGATGTGGCACGATAAGTCCGGCGTATCTTCGCCTGAGCCCCTTCTCTACTCTGAT
GGCATCCGTGATCGACCACCAGGTGCACCATTTTTGGGATTGGGCCCACACGTTGACGCT
GGCAGTCTGTGTCGTTGGGCAGACAAGGTATACCGCAAGTCATATCACAACATTTTTGCT
GGCACTCCGGAGTTGCATGATTGTTACGATCTGGACGCACGTCGGGATGCCAACCAGTAC
TTGTTCCCGGGAGTGGCCCATTCTCGGGTTTTTCGTTCTTTCCAAGGATGGACTGCGCTC
ACGCCCGCCGCTCCGCGCTCCGGTAGCATACTTTTGTATCCCAGTGTGAGGACCGCTATG
GCATACATACTATTGCGTCCTTTCTTCAGTCCCCCTATCTCGAATGAAGACATCCTTGAT
GCGGAGAAGTGGACTTTTGACCCAGATAGTCCTTGGTTCCCTGGTACGGAAAAGCCAGAT
AGCCAACGCGTGAGCCGGACATCTCATCCACACTTGCGGCTTGAGGAGTGCCTCGTTGCT
GCACCAGCGATGCGACCAGGTGATAGTGTCTGGTGGCACACAGATCTCATTCACGCCGTG
GATACGGAGCATTTTGGAACCGAGAATGCAGCTGTAGTCTTTATTGCTGCCTGCCCTACA
ACTCCAGTGAATGAAGCATACATTAAGTCCCAATTGGATGCCACCCGGACTGGCCGCCCG
CCACCGGACTACGAAATGGGAGCCGGGCCGCTGGATGAACGCAGCTTTATCGGATACAAA
GGGCACAGTGGACTTGCAGGCCCGGCCTTGCAGGCTCTTGGAGTTGACAGTTCGGTGTGA

>OphioH327g0011
ATGTCAGTGCTGGAGCGCAAGTACGTTTCGAAGCTTGTTCCGAGAAACAAGCGCGTTCTC
ATGACGCTGCTTGTCACAGTTGCTGTTGTCAACTCTGCAACTCTCGGCTATGATGCCTCG
GTTATGAACAACCTGAATCAGCTACCCTCGTACACGGACTACTTTCATCTCAACACGGCC
ACACGAGGCCTTAATACTGCGACAGCTTGGATGGGCAATCTGTTTGCTTGCGTGCTAATG
CAACCGGTCACGGATAAACTGGGTCGTAAAAACGGTATTCTTATTGCAGCTCTCATTTGC
TTTGCCGGTACGATTCTACAGGCCGCCGCTCAAAACACAGCCATGTTTGTGATTGCTCGC
TTTATTGTCGGTGTTGGTGCTGAGCTGTCTAGTGCTGCCGCGCCCGCACTGCTTGGTGAG
CTTTTGCCAGCCGCAAGCCGTGGATGGATGCTTGGATTATTCTTCTCATGCTTCTACGTC
GGCAGCCTGATTGTGTCGATTATTACATACGGCAGCCAGCGTATTCTGAATACCTGGGCT
TGGCGTCTGCCATCTATGTTGCAATTTGTTCCAAGTGCCCTCGCCATATGCCTGCTTCCA
TTTGTCCCCGAGTCTCCTCGGTGGCTTATAAATAACGGCCATTTTGAGCATGCGCGTGAA
GTTCTCATCATCACGGAGGGAGACAGCGATCCCCACTCGTCCAAGGCCGCATCATTGTTT
ACGGAGATTGAGGTCAGCATTGCAACTGAGAAGGAGTTGTACCCACGCAACCCTTGGATC
GAGCTATTTAGTACACCAGCAAACCGCAAGCGCCTGGCTATTCTCATATCTTTTGGTGTG
ATGTTGGAAATGTTTGGTAATTTCGTTGTCTCTTATTATCTCACAGATATCCTCAACCAG
GCGGGTATCAGCCGCACAGAGACGCAGACACAGATTACCGTTATCTTGAACTGTTGGTCC
TTTGCTGTTGCAGTTCTTGGAAGCTTCACACTCGACAAATTGGGACGCCGGAAGCAGACC
CTGGGAAGCATTGCTGGAATGATTGCTTCGCTCTTCATTCTCGGTGGCCTCATCAAGAAG
TACGGAACTACCGATAACAAGTCCGGCATTTATAGCGCAATCGCTTTCATCTTTATTTTC
CAGGGCTTCTACGCATTTGCCATCACACCAATGACCAGCGTTTATCCTACAGAGGTTTCG
CAATACAAGCTACGTGCGGCTGGTATCGCCATTTTCCGCTTCGTGGAGTGTGGTTTTGGA
CTAATGGCATCCTTTGCCATGTCATTTGCGATGGCAAACCTCGGATGGAAGTTCTACATT
ATCAACGCCTGTATCGATATCATCTTCCTCGCTGTTGTCTACTTCTTGTTTGTTGAGACT
GCCGGGCTTACGCTGGAGGAGATCACTCACAAGTTTGAGGGTACCACCATGATTCTTCAA
GCTGCAGAGGAGAGTCCAGCTATCGATGAGAAGCAGAGTGCTGTTGCCAAGGCAAGCTCG
TTCGATGTTGAAAAGTGA
>OphioH327g0012
ATGACAGCCCCCGCCGACCAGATTATCATCGATCAGCTCAAGACGAATTGGGTATGGATT
CCGGACTGGGTTGACTCTCCATCACCCGGCGAGAATACGGCCGGAAGCATCGTCAATTTT
TCTAAATCTTTCACCATTGACGATGTAGTCCCACCGCAGTCCATCATCCATGTTACCGCC
GATACGCGCTATAAGCTGTTTGTCAATGGGACCCGTGTCGCAATTGGGCCGGCACGAAGC
AGCCCGTGGATCTGGTACTATGATACGATTGACATCGGTCCCTACCTAAGAAAGGGCCAG
AACAAGATACTCATTTCCGTCCTCCGGTACTTCGCCACAGTACGCGGTGCCATGCCATTT
GCCCGCACTCCATTTGCTGGGTTTACGGCCATCGGCAGCATCGGTGGTATAAGCCTTGAG
TCCAGGGATGGCTGGACTGCTCGCATCGACAACAAAACACAGTTTCCCACTGGTCTGAAC
GATGACATGTTTCTTCACATAAGTGAGCGTGTATCGCCTAAACCATCCGGGCCGGCACTT
ACGCCTGTGCCATACAATATAGGCAGCAATAACGGAGATCTCCACCCGTGGCGCTTAAGG
CCAAGGGCCATTCCCATGCCTATGGAATCCCATGTTCAAATGGTTCGTGTTGCCAACTGC
AACACGACTGCCTCGCCGGACTCTTGGCTTTCCGCCCTTGCAAAAAAGACTCCTCTTACT
CTAGAGTCGGGCTCAGAGCACACCGTCGATATCATCGCGGAAGTGCACAGCACTGCATTT
CTTAGATGGTATTTCCGGGCCACTTCTGTTGATCGCCTGAGTACAGACATCAGCACACAG
GTCTGCATCAAAGCAGTCTACTCGGAAGGATATGAGCACCAGCCGCGCAACTATCCCTTC
TTTCGTTCAAAGGGAGACCGCCTCGACACAGAGAATGGCCATATTATCGGTCCTTTCGAC
GAGGTCTTATTGCATGTCACTGGTACTGAAAAAGGTTCTGGCGGTTTCACAAGCTACGAG
CCGTACTGGTTTCGCACTTTCCGCGTGATAAGACTGAACATCACCGTTACGGGACCAGCG
CCAGTAGAGTTCCATGGCCTAGTTGCAACGCAGGTCAATTATCCCATGGCAGTCAAGGCT
CGTCTACAACATTCCAGCGACGCAGACAGCAGTTCCATGTGGGACGTGTCAATCAGAACA
ATGCGTAACTGCATGTTCGACGGCTACTCGGACTGCCCTTTTTATGAGCAGCTGCAGTAC
TCAGGAGACTCGCGCTCGGTCGGTCTGTTTCATTATCTCCTTTCGGGAGACGACCGCTTA
ATGAGGCAAGCTATCACCAATTTTGGTGCTTCAGTCCTCGAGGAAGGTCTCACACAGTCT
CGCTTCCCCTCCCAGACACCGCAGATTATCGCTGGCTTCTCTCCGTACTGGATTTTGCAG
GTTTACGATCACCACCTGTACTTTGGCGATACTGCATATGCCAAATCTTTCTTGCCACGC
ATCGATGGTGTCCTGGAGTTCTTTGATCGACATGTCGATGCCAGCGGCTTGGTGTCTGGG
CTTCCCAGTGACGTGTGGCAGTATGTAGATTGGGTTACTTCTTGGGGTGCGACGACCACT
CACAACGACAAGGGTGTTCCAACTGCTGGACGCGAATCCAACTGCCATACATTTTTCAGT
ATGCTATATGCCTATGTGCTGCTCAAAGCAAGTATACTTGCTCGGAACGTCGGCCGCCCT
GGAAACGCGGCCGAATATGAACACCGAGCACGGAAGCTGGTAGAGGCTATCCGCCAGCAC
TGCTACGATGGCCACTTTTTTGTCGATACTACCAAGGATGCGGCAGCCCGCTTGCCTCCC
GATGCACCCACGGCTTACTCACAGCACTGTCAGGTGTTTGCTGTGCTCTGTGGTGCTTGT
CCAGAAAACGACCGGAAGCGCATTCTGACAGAGTCTTTCTCTGCGGAGAACGGCCGGTTC
TCAAAGTGCAGCTACGTGATGATCTTCTATGCGCTGCGGGCATTTTCTCTTGCTGGAGAC
GATGCTTATGAGGAGTTCATGTGGCCTAAAGTTTGGGCTCCATGGCGCAGAATGTTGGCC
AACAATTTATCGACTTGGGAAGAAGATGATGTTCGCCAGCGTTCAGACTGCCATGCTTGG
GGCAGTGTGCCAATCTATGAATACTGTACAGAGCTCGCTGGTGTGCAACCCACTGCGCCT
GGTGCATCCGAGATCAGGTTTAAACCTCGTCTTCGCTTGGCTGACAGCCTAGAAGCAAAA
ATATGCCTGGGGGACTCTAACCTAGCTACAGTACAATGGCAGACAGCCAGTGGGTCTGTG
GACGTCCAGCTTCATTTATCGAAGCCTATCATTGTAATCAGCATGCTACCCAATGGCACA
ACGGTTAACCACGGCCCTGTATTGCACGTCGCCCTGACGTGGAAACCTTGA
>OphioH327g0013
ATGGCTGACATCACAGGTCCCGGCATCCTCTTTGTCGAGGCCCGCATCTCGCGCCCTGAT
ATATTGGACGAGGCTACCTACATGAACTGGTACGACAATGACCACATTGTTGAGATTATC
CAGACAAGTGGCGTTGACTCGGCGTTTCGGTACATTCGTCCAGGCAACGACTGGCCTTAC
CTTGCTATGTACGAGCTTAGTGATATTGCGTTTACACAAAGTGCCGAATTTCGCAAGATC
CGTGTTCATAGCGACATCTTACCCGGCTCTAAACTTGTTTATGATCTGGCTGACAACAAT
GTGCGCTACTACAAGCTAAAACACGTCTTTGATCCAACGAAGCGAGGCCCCGGCCATACG
AAAGCCATCATTGCAGCCCAGATCGAGTTGGAGCCAGAGTCGGACGGCAGTGTTTCCGAG
GAGGAACTCGACAAGTGGTACCGCGGAGAACATCTTGATCGATTGGCAAAGTCAGATCCA
GGTTATCTAAGAACCACGCGGTTTAAGCTAGTCTATGCAAGGTCGAATGCACAATCGCGT
GCTCTCAAGGGGTTGCCAGTGACATCGGGCGAGCCGCAGCCGTCGCCGCCGAAATGGTTG
GCACTGCACGAGTTTGACACAGAAGATATAGACATGGACGTAATCGGGAGGGCAATCGAC
ACCGAATGGGCAAGAAATATTCACTCCATGTGTAAGACGGCAGATTTCCCGATTTATAAG
ATGGTCAAAACACACGGCACCGGCGATTGGTTTCACAACATTGAGGCAGCGTGA
>OphioH327g0014
ATGAGGATATTCGCCACTGGATCATCCGGCGGCATCAGCCTCATGACGGCACACAGCCTG
ATCAACGTTAATCTTCATGCGCGCAATTCCGCGCGCGCCCGTTATGCCAAGGCCGCATAT
CCTGATGCGGCTGCCATCCTAGCTGGCGACCTGACGAGCATTGTCGCGGCCAAGGACGCT
GTCTTCGATATTGTTATCCACAACGCAGGCATCTACCTCTACCGCGGACCTGGCTTGCAA
GCCAATGGCAACTCAGGCTATCCACGTCTCGTCACTGTCAACACACTGGAAGGGCCGGTG
GGCACACAATCTCAGCAGTGCCAGAGTGGCCAACTTTGA
>OphioH327g0015
ATGGCCGGCCTCAGCCCTCAGATCACCAACCTTGTCATCATCCTTGGTATGATGCAGGTG
GCTAAGAAGATCCCCTTTGAGGATCCCGATGTTCTTAACATTATCCGCGCCGTCTACGCC
TCAAGCAACCTGATCATCCTCGGCATCTACCTCTTTATTCAGTCCAAGATTAACAAGAAC
AAGGACCTCACTACCCTCAAGTATGTTGAGCCGGCTCCTTTGGGCTCCTCTGAGGAGGGC
AAGCTCGTCACGACAACCGTTCACGCCTACGACAAAAGCCAGCTCAAGGCCCTTATGCGC
TCGCAGATGATGGGTGTTGCTATGATGGGTTTCATGCACGTGTACATGAAGTACACCAAC
CCGCTCCTGATCCAGTCCATCATTCCCCTCAAGTCCGCCCTCGAGTCCAACCTAGCCAAG
ATCTACGTCTTTGGCCAGCCCGCCGCCGGTGACCTCAAGCGCCCCTTCAAGGCTGCTGCT
GGCATGATGGCTGGTCTGCAGCAGGGTGCTGCCCAGAGCGACAAGAAGGCTGTCGAGTCT
GCCGAGCGCGCCGGTCGCGGCGGTGCCAAGGAGGAGTAA
>OphioH327g0016
ATGGTTCAGTCACCAGCACAGCCAGCGGGTACGACCGGGCCGGCACCAGAACAGCGCCAG
CAAATAGAGGAGAATAGAATCCGGGCAAAGGAACGGTACCAACAAAAAGATACAGCACTG
ACACCCGCCAAGGGGTACATTGCATCGAGTGATGTCTACGTCGTCGGCGACAAGCAAGAC
AATTCCCGAAACGCCTCAAATCAAAAGGACACGAGCACGACCACGTACACGCCAGATCCA
AGAGCAAGTGCCAACTCCCGAAATGTCACCAGCACAACTATCCCTACCACAACCAATTCT
CCTGCGAAGCGCCCACATGCAGCCATATCTGCGTCCGATATGCCGACTAACAGTCGCAAT
GCTGCCGGCCACCAGGACGTTGAGATACGCCCGGCCAAGAACTTTGCCAAGTTTGTCGAC
TACAACTTCAGTGCCATGACAGATACCAAGGGAGGTTTCTTATCGGGTGACGATGACCCG
TGGCGGCAAGGAAGCAAAGACGGTGCTGGTGCAGGAGGCGCAAACGACAAGCCGGCACAC
ATGACTGTCGCCGAATGGGAACGACTCAAAACCATTCGTAACCTCAAGCGGCTCAAACAA
GGGCCTTACGAGCCGTCACTCAGTGTGCTCGACGACGAGGCCACCATGAAGAAGTGTACC
GAGTGCGGCAGCCGCGAGATCGACTGGGTCTGGGAGGAAGTTTTTCACGTTTGCGTGTGT
GGCGATTGCAAAAACAAGCTGCCCGAAAAATACTCTCTTCTCACCAAGACTGAGTGCAAA
GAGGACTATCTCTTGACTGAACCCGAGCTCAAGGATGCGGAATTGCTCCCCCATCTCAGC
CGCCCCAACCCGCACAAGACGCATTGGCACGACATGATGCTTTTCTTGCGCTTTCAGGTT
GAGGAGTATGCTATCAAAACCAAGTGGGGCTCTGCCGAGGCTCTCGACGCCGAGTTTGCC
CGCCGTGAGGCGGATAAGAAACGCCGCAAGGAAGCCAAGTTCAAGGAGAAACTGCTCCAG
CTAAAAAAGAAGACGCGCACCGAGGCCTACCGACGTAACAACGCCGCCGCCGGAGGGAGT
GGTGCCGGCGACCGGGCCACGACGTTTGGCGACGCCGTAGGCAGCCAAGGTCGCCATGTA
CATGACTGGGGCCGTGCTGTTGAGAACGAGGCCGGCATGTCGGTGAAGCGGTGTCTGTCA
TGCAATATGGAGGTGGAGGAGCTGGAGTTTTAG
>OphioH327g0017
ATGGGTTCCAACCAGGGCCTGTCCGGAATGGCGGCCAACGACCTGTCCAACCAGCCACAC
GCGACCGAGTACACCTTGCAGGGTGTCATGCGTTTTCTTCAGACGGAATGGCACCGGCAT
GAACGCGACCGCAACGCATGGGAGATTGAAAAGCAGGAAATGAAGGGCCGCATAGCATCG
CTTGAAGGCTCGGCACGGAGAGCAGACGCGACGCAAAAGGCACTCAAAAAGTATGTGTCC
ATCCTTGAGAAGAAGGTCAAAGATCAGGCCATTCAGATCAAAACGGGCGGTGCAAGTCAG
GCCGGCGCTACCACCACTACCCTAAGTACCGAAGAGGAGAGAGAGCAGTTTGCATCCAAG
CTGCTCGAGAAGCTACGAGACAAACCGCCCAGCTACTCCGTCGATGACGAGAATCAGCGG
TCCGACCTGCGCTCGTTTCTCGACAGCTGCCAGGCCGAGTTCAACTATCTTATGATTTCG
CCTGCCAACCCTATGCCACCACGAGAATCGCCACCCCTGCCGCTAATGGAAGATTTACGC
GAGGATGACTACAACATGTCCATGGCCCAGCAGCAGCAGCAACAACAACAACAACAGCAG
CAGCAGATGGACCAAATTTCGCGCCAGGTGCCTGCTGGGGGGTACCGCCAACAAGGGCAA
GGCCAGACCAACCATATTGGGCAGCAGCAGCAGCAGCAGCAGCAACCAGTTCAACAACTG
CAACAACAATTTCCTGGCAGCAGGAACCCGGAATACCAGCCGACACCCATGAGCCGGTCT
GGCGGTGACAGCACGCCCGGCAATGCATACGAAAGTGGAACCCCGGCAGACTGGGCTGGC
AGCGCACAAACGACCAACCCAGCCGCTAATCACACTCAAACCGACGACCGTTTTGCTGGG
GACATTCGTGGAGGAGCACCGCTGGCTGACAAGGCTGACACATCACTGGACTCAACCTCT
ACATCTTCGTCTACTACTTCATCATCTGCCGACGCATGGGATTTTAACGAAGGTCCGACT
TCGTTTCCCGAACCTAGCCAAGCACAACAAAACCTGTCCTCACACCGCCCAGATACCGAC
GCATTTCCCATCGCAGACAGCTTACCCAAGTCGCCTGGTCGGCAACCTGGCTCGCACCGC
CGCAAGGGCAGCATGTCAAGACGTCGCAGCTCCGACCAGGAGGCGGCACTGAATGCGTTG
GCGCAAAAGGCTGAGAGCAGTAGCTTCAAACTGCGGTTTGGGCTGCGCGGACACCTCGAT
ACGGTGCGCACAGTGATATTCTCTGGCGGTGGCAGCCCTGGTGAGCCTGAAATCTGCACC
GCTGGCGATGATGGCTTGATCAAGCGGTTCCACATCCCGCGCACCAATTACAGCGGTACC
GGCAGTCTAGGCCCTGCATCCGACTTGGATGTTCAAGCTGATTTCACACACCGTGGACAC
CAAGGTGCAGTCCTGTGCCTCGCCTCGTGGTTTGCAGCCCCCAATTTCTCGACTGGTGGT
CGTGCCACGGGTGACGGCTGGATCTTCTCGGGTGGTCAGGATACGTATATCCGCGTATGG
GAGCGCGGCCGGGTTGACCCAAAGGCTACTATCGAAGGCCACACCGATGCCGTCTGGGCT
CTATGCGTGCTTCCCGCCACAGTTGGCTCTGTCTTTGGCCAAAGCAGCTCTCACGGGCCG
CCTGAGCGCATTATTTTAGTCTCGGGTGCCGCCGATGGCACAGTCAAGGTGTGGGCTGTG
AGCGCACCGCCTCAGATGACGACTTCACCACAACCATCTGCCGATGGTAGCGTTGCCAGC
TCTACACCGGGCGGCGGTGCGGGAGTAGGCGCCGTGTCAGTTGGTCGGCGTGGCGGTGCA
GGTGGCGGACGCGTTCGGGGCAACTCAATGAGCTCCGGATCGGCGTTTGCTAGCACACCA
CAGCCGTCGGTGGCCAGCAGTAACCCATTCCATCACACTCTGATTCATACGATAACACGC
GCCAACAGCAAGGCTAGCCCGACATGCATTACGGCCCTCAGCGGCAGTGGCGGTGCTTTT
GTCGTTAGCTACTCGGATGCCACAATCATTGTGTACGATACGCGCACCGGCGAGGAGATT
GGATCCATGGCTAGCCTCGAGACCTACGACGGCACGCTTGCAACCAGTGTCAACTCGGTT
GTGGCCACGACTGTGCTGGAGGCGCCGCAAAACGAGAATGACGATGGTAGTGGTAGTGCT
AGTGTTGGTGTTGGACCGACGGCCGGCTCGGGTGTTGAGGGAGTCATCATCTCGGGCCAC
GAAGACCAGTTCATCCGCTTCTTCGACGCCAACAGCGGGCAATGCACGTACAACATGCTG
GCGCACCCAGCGGCCATCTCAAGTTTGTCGCTAAGCCCCGACGGCCGCGAGCTGGTAAGC
GCGGGCCATGACGCATCGCTACGATTTTGGAGTCTGGAGAAGCGCGCATGCACACAGGAG
ATGACATCGCACCGCATCATGCGTGGTGAGGGCGTGTGCAGTGTTGTCTGGAGCCATGAC
GGTCGGTGGGTTGTGAGCGGCGGCGGCGACGGTGTTGTCAAGGTGTTTGCTCGGTAG
>OphioH327g0018
ATGGCCGGCGGAAAGGGAAAGTCTTCGGGCGGCAAGAGCTCCGGTGGCAAGACACATGTC
GATGGCCCCAAGAAGCAGCAGAGTCACTCGGCGCGCGCGGGTCTCCAGTTCCCCTGCGGT
CGTGTTAAGCGTTTTCTCAAGGCCAACACGCAGAACAAGATGCGCGTCGGCGCCAAGGCG
GCCGTGTACGTGACCGCCGTGCTTGAGTACCTGACGGCCGAAGTCCTGGAGCTGGCAGGC
AACGCCGCCAAAGATCTCAAGGTCAAACGTATTACCCCCCGCCACTTGCAGCTGGCGATT
CGTGGTGACGAGGAGCTCGATACCCTGATCCGCGCCACAATTGCTTTTGGTGGTGTTTTG
CCGCACATCAACCGTGCGCTGTTGCTCAAGGTTGAGCAGAAGAAGAAGAAGGCCGCCCTC
GAGGCATAA
>OphioH327g0019
ATGACTGTATTTACGCTCGCCGATGGGCGCGTTATCCGCTACTCGTTATCCTCGCCCGAC
GAGCCACAGCGCCCAACAGTCATTCTCTCGAGTCTCCTGTCGACCACCGGCGCCGTCTGG
GACAATGTCGTGCCGCAGCTGCATGCCATCGGCCTACGCACACTCACCTACGATCACCCA
GGACATGGAGGCTCGTCTGCGCCCAAGGATCTAAATAGAAATACTTTTGAGAACATGGCC
GATGATGTGCATTGTCTCCTAGAGCATCTCCATGTGATCACGGAACAGTCTTTGCGTGGC
TGGATTGGCTGCTCAATGGGCGCTGCTCTGGGCGTTGTCTTTGCTGCTCGCTATCCCGGC
ACGATCCAGAGGCTTGTCGTGTGCGATACCATTAGTGCCTCGCCGGCCAATATGGGCGTT
GCCGACGCTTTTGGTCCGCGTGTACAAATGGTCCGTGAGCAGCAGACGGTCGAGTGTCTA
CTGCCTGGCACACGCGAGCGGTGGTTCGGCAAGGACTGGATCGCGGCACACACCGACACG
ATTGCGTGGCTGTCAACTTTAATGAGTGAGACAACAGTGGGTGGGTTCGCGACGAGTGTG
GCAGCACTCACGTCGCCTATGTTTGATCTGAGAAAACCTGAGATTGCTCACAAGATCGCG
TATAGTGTGGAGCGCGTGCTGCTTGTGGTGGGCGAGAACGATGCCGACCTGCCTGTGACG
ATGAAGGCCTTGGCCGATGACATCAAAGCGGGATATGATACAGTCGGAACAGCAAATGGC
AAGGTCGACTTCTATGTACTGCCTGCTTGTGGGCATGCGTCATTTATTGACGCATTCGAG
GCATGGATGGCTGTTGTCATACCTTTTCTTGAGAAATAG
>OphioH327g0020
ATGAACGGCCACACCCAGAGCGACTTTTTCCCTAGCGGATACGGCGTCCCTACCAGCGGC
CCCATGTCACACAACCCCAACTCCAACCCACAACGCCCCGGCTACGCCACTACAGCCGGC
CTTCCCTCCGCACTACAGAACGGCCGCCGTAGCCAGCCCTCTGGCCCCGATATGAGCAGC
CAGCAGAACGGCACTCCCTCTCTATACTCCGATGACCGCTTTGCCTCCTTTGAGCCCAAC
AACCGCTTTGACCGCACCTCCTCCGCACAGTCTAACCTCTCTGCCGCTTACGGTGTGTTC
GGCGCCAATGCCCCGCAGCAATCTACATGGGGGGGCTACAACGGCGCTGGTTCTGCTGCC
ACCATGGGCGGCCCGATGAACGATGGTTCGCGCATCCGCCCTAACAACCGCAGACCTCCG
ATCCATGCAGAGTGGACCGCAAGCAATGACCAGCTCGGCAACCCCAATGGTGGCCACCCC
AACGGCGGCCACATGCCCTTCTTCCCGCCTCTTCATATGGGTGGTCAGCAGCAGATGGGC
ATGCCATCTGGCATCCCTTCTGCTGCCTCCCCCGACCCCTTTAGTGTTCCTCCATCTGTG
AACGTCCAGAACTACGGCCAGCCCGATATGCGCAACATCTCTGACAACAGAAAGGACATG
GGCGACCTAATCCCGACCGCCATTGTTATCAAGAACATCCCTTTCAATGTCCGTAAGGAA
GTTCTTACAAACATCATGGTGGAGCTGCACCTGCCACAGCCATATGCGTTCAACTACCAC
TTTGATAATGGCGTTTTCAGAGGTCTTGCCTTTGCCAACTTTCAGAGTCCTGCCGACACT
AAGCATGTCATTGAGAGCATGAATGGCCTTGACATTCATGGTCGTAAGTTGCGTGTCGAG
TACAAGAAAATGCTTCCCGAGCACGAGCGCGAGCGCATCGAGCGCGAAAAGCGTGAGAAG
CGCGGTCAACTGGAGGAGCAGCACCGAGGCCCCGCACACCAGATCTCCATTTCGTCCATG
TCTGCCGCCAACAACGCCTCGCGTGCACCCGCCCCTCCCCAGCCTGTCCCTGTCCCTGTC
CCCGTCAACGTCAACGTCAACGACAGAAACAACATGACTCAGAGACCCGACATGAACGAT
CCAGCCACCCTTCGATACTATGTTCAGCTGTGGATGTTCATCCGGGAGGACGACCGGGAA
GTCATCATCTTCCCCTCGGATATCTCGCCCGAGGACCGTCGCGTGGTCCACATTCTTGCC
CACAACATGGGCCTGGAGCACACTTCGATCGGCGAGGGCGACAATAGACAGATCCATGTC
AGCAAAGTCAAGTTCAACAACGGCGGAGCACACCCGTCGACTGTCCAGCAGCTTGGTGTC
ACTGTCGATGGTCACCCGCGTGGCCTGAGCCGCGCTGCCACTTTTGACTTTAACGATCGT
CAGCACCACACGCATCTCAACACGATCAACACGCGCAGCCAGAACCTGACAATTCCCAGC
AACAGCCCCGATACTCAGCAGCATGGCATGAATGGTCTGCGTGGTGTTAAGAGCTTTGCC
GATCTCCGCTCTGTGAGCCCTAGCCCATCGCTATCGCACGTCAGCAACAACGGCGGCCCC
TCCAGCAACCACCAGCCCAATGGCATCCACGGCGCTGGCAGTGCTGGTGGCTTCATGTCG
CACTTCCCCAGCCCAGCCGAGAACAACGCGTTCGGCCACTCTTTGACGGCGCACAACTCG
GGTAGCTCAGTCAACCTCTCGGCCAACCTCTCGTCTAACCTTGGATCCAATATGCCGTCC
ATCGACACTAGCAGTATTAGTGGCGCATTTTCGTCGCTGGGCCTTGGCTCGTCGCCTTTC
GATACAAGCAGCAGCCCGGCTCTGGGTTCCGGCCGTGCCACAGGAGCTCCTGTCCCTGGT
GCTATTGGCAGCCAGAGACCCAGCGCTAACGGTAATGGTGCCAACGGGTCCAGAGCCAAC
CCGGAGCGTCAGCCACGCGGTCCCGCTGGCGACTGGGAAGGTGGATTCTCTCGTGCTCGG
TCCAACGGTCATATGCACCGCAGCAGCGACTCATCCGACAACATGAACAGCAATGCTTCT
GCCAACTCAGCGGGTCGCAATGGCAATGGCCTATACTAA
>OphioH327g0021
ATGGAGGTCTTCCTCCACGGCCTGCCCGAGCAGGGAAGTCTGAGCGAACGAGAAATCAAG
ACGCAGCTTCAACCATATATGCAGACACTCAACATCGACCAAATTACCTACAATGTGGAG
AAGGCCGCCCGGAAGCGCCATGCCTTTATCACATTTCTCTACTTGGAAGATGGCAAGCGG
TTTCTCGAGAAATACAGCAAAAGTACCAAGAAGGCACCAGGCCTTATCATGCTTGGTGCC
CGACTGAGATGCAGGATCAGTGATCACAATGTGGACCCTTTGGCACTCCGTCTTCTCAAG
GCTGACGTGAAGAATAGCAAAACGGCAGCAGCGAAAGCAGAGGTGGAAAAAACGGCAATC
GAGACCAACACTCAAGACAGAACAGCAGTCCAGGCAGCACATCCCGCGCAGTCAATGATG
CATACAACAGGGCCCAAGATTGTCGAACCAGCAGCTGCCCCTTCTACAGCCATCTCATTC
AACTGCAACGGCATGTATTGCGGGTTCTACAAATTTGACCAAAATGGCAAGCTGCTCTTC
GTCCCCGAGTACACTGAGCCCCGTGCCGAGCACCAGGCCGTCATGCGCTTCGGAAAACGT
ATCCTGAGCATCGACCGCAAGGATAGCGGTACTTCCATCTACATCCCGCTGTTGACCGTC
CATGAGATTGTATGGTCGCCAGGCGGCACTGTGGCTTTGACACTGACAAGTGTGCCCATT
TTTGTGTCGAAGCCCGGCACGGTACCGGGCATCCCGATTGACCGGCGCATGCGCCTGACA
GCTCTGAACGCCGAGCATGCTGATATTGTCGGCATGTGCTTGGTGTACTGCTTTGACCTT
GTACCAGACGAAGACTTCTTACGAAAAATTAAGCGTCTTTCCAACCATATTGGCGGCGTG
GCGATGACTCGTTACGACCTGACATTCTCCCGGCAGACTCATTACGCCCACAGAGATAGG
ATTCTTCGAACTACGATGCTTGAGGTTTCCTCCTCCAACAGACTGCCGTTCTCTCTCCTT
CTTCAGCTCCAAGCTCTCGTTTACAACGGATACTTGCACCCCGACACTGTCAGAGATCTC
ATGTGGTCACTAGTTGAAGTGCAGAAGACGATCCCAATCTCAACTGAAGCCATGAAGAAA
CTTTTCCAAGCCATTGACTGGCCGACGCCTCATTACCACGATCCTACCGAGTTTGATGTT
CCAGCCCTTCGGCAGTACCTGGTTGACACTGAGGTAGAACTTCGGAAAGGTATTCTGGTC
CGTCACGGCATCACAAATCCGGACAGCAATCTGACGCCCGTGTTTCGTGTGGTCATCACC
CCTACACGCATGACTCTGCACGGCCCCGAGCTAGAAAACAAGAACCGCGTTCTCCGCAAG
TTTCCTAACTACCACGACTATTTCTTGCGTGTGCAATTCTGCGACGAGGATGGACAAGGT
CTCCGCTTCAATGGCCGTATCGACTTGGCTCGAGTATATGACCGGTTCCGCCGCGTCATG
ATCGACGGCATCAACGTTGCCGGCCGTACGTACAAGTTTCTAGGGTGGTCCCATTCGTCA
CTACGAGCACATTCCATGTGGTTTGTGGCTCCTTTTCTATTTGAGGGCTCGCTACAGACG
CACCTTACCATTATTTCGGATTTGGGTGATTTCCAAGACATCCAGTCGCCCGCGCGGTGT
GCCGCCCGGATCGGTCAGGCTTTCTCAGAGACGCCCTTTGCCATCCCTATAGAGAAGAAT
GGTATTGACGTCTACCAGATTCCGGATGTTACCACACCTGACGGAAAGCGCGTGTACAGT
GATGGTGTTGGCACCATCTCGTGGGAAGCGATCAAAGTGATTCTCAGCTATCTGCCGGCG
GGCAAGCGCAAAAAGTACCCGACTTGTTTCCAGATCCGGTTTGCTGGGGCGAAGGGAATG
CTGTCGCTAGATACGACCCTGAGCGGCAAACAGATTCGGCTGCGGCCTTCCATGGTCAAA
TTTTCTAGCCAAGAAAAGGCCAACCTAGAGATATGCGATATGGCAGCGCAGCCCATTCCG
CTGTATACAAACCGTCAGCTGATCAAGATCATGGAGGACATGGGCGTGCCCGAATCGTGG
TTTGTGAAGCTACAGAGTAGGGCGCTCAAGGAGCTCAAGTACATCACAAAGGATTCATAC
AACATGGCCAACTTTCTCAAGTCGCAAGGCGTTGCATCGGCTATCAAGCTACATAAAGTT
CTTCTGCTTGCAGACCGTCTCAATCTGGACTACCGCAGTGACCCTTTTCTGCGCAGGGCT
ACTGACGCCATCATTCTGCGGGAACTACGTCTGTTGAAGCACAAGGCACGCATGTTTGTT
CCCTTGGGAATCACTCTGTTTGGTGTCATGGATGAGACAGGCCTCCTTGGCGAGCATGAG
GTGTATGTGACGTTTGAGAAACCGAAGATAAACTCCAAGTCGAAACGGTATGGCCAGCCC
CCTGTGCGCGGTGCACAGCTGCTAGTGACACGGTCACCAGCGCTACATCCGGGCGACATC
CAGAAAGCTATCAACATCATCCCACCCGAGGGCCACCCTCTGCGCAGCCTGAACAACTGT
ATCGTGTTTAGCAAGTACGGTGGCGGCAATGTGACACCGGAGCACCTAGCTCAGATAGGC
AAGAATGCACCTCGAGATCTTCCCAGCAAGCTCAGTGGTGGCGATCTCGATGGTGACATT
TTCAACGTCGTTTGGGATCCCGAAGTGCTCAACGTTGACTCGCCACTTAAATCATTCTAC
CCTGCCGACTACCCGCGGCAAGACCCTGTCAGCATTGGGCGGCCAGTGACACAAAAAGAC
ATCGCTGATTTCTTCATCGACTTTATCAAGACAGACCACTTGGGCGCCATTGCCACAAGG
CACATGATACTAGCTGACCAGCTTGACCGCGGCACACTGGAGCCCAAGTGCATTGCCACT
GCCGAGTTGCACTCGACAGCCGTGGATTTCTCCAAGACGGGTATCCCAGCCGACCTGCGG
GATCTTCCCAAGGTCAGATACCGCCCCGATTTCTTGTCGCCCGGGCCCATTGTACACATC
TACAGCAAGGCCGATATCAACATGGACGATTTTCGGGTGAAGAATGCTGACGAGGATGAG
GACGAGGGCGAGGGTGGTTTTTCGTCGCCGGCGTTCAGGTTCTATCCATCTGACAAGATT
CTTGGAACACTCTACCGCGCCATCGACGAGCGGCAAGTGTGGGCAAGTGGTATCCAGCGG
CCCCCCACTCACTTTGACGAGCTCGATCTGTACGGAGCATTCCTTCAATGGGCAACATAC
GAGTGTGCGCAAGTTGGCTGCTATTCATGGCAGCACCGGCGCGGCGAGGCGCAGCGGATT
CGGTCGGCTTACGATGACGCCATTCTCAATACCATGTATGAGTATTCGGAGCACCCAACA
CAGCCACTGACCGAGCTTGAGGTGTTCATCGGCACCATTGTCAACAAGACAGGCGCACAG
ACACTGCGGCAGCGTGATCGGTCGCGCAAGCTGCGTGACGAATACGAGCGGATCTCGGGC
TGGATCATAACACAAATTCGGCCACGTACATTGAGCGACGACGATACTTCTGATAGAATC
AGTATCAGTGCGAATGAAGACCCCAAAAGAGCTGAAGAATCTTGGTACAGACAGCACCTC
CACGTTCTAGAGCTATGCCTGGCGTGTTCGTACAGCCCGCACGAACAGCGCGAGTTTGAA
TCTCAGTGGAAGAAGCGTGGAGGGCGCAGGGAAAAGGATGAACACGCGATTGAGTCGTTT
TGGTTAGTGGCAGCGTCGGCGCTGATCCGGGAGCTTGAATTCATCAAGAACGGCCTCAAG
ATAGACGGAGATCTTGCCGCCGGCATGGAGGCTCTTGGTTTCTAG
>OphioH327g0022
ATGGCAGGAATGCTTTACGTAACGATGCAGCCCAGGCCCGGCCTGTCGCTTGACCAGTTC
CATGAGTGGTACAACAACGAGCATGGCCCAACGCGGCTCCGGCTACCCCAGATCTTTGCC
ACGGGTCAGCGGTACCAGGCGTCCGAGAGCAATACTGAGAATGGCCCTCCGTTTGTTGCC
ACATACGATGTCACAGACATGAATTTTCTGACCAAGCCCGTCTATACAGACCTGCGAGCA
AGCCGCAGTCCGCGGGAGGCCGAGACCATTGGCCAGGTTGACGTCATTCGATACATGTAT
GACTGGCAGTCGACAAACCAGCTTGAGAGTGTTGACATTGAGAAAGAAGTCCAACAGCCA
GGGACCGTTCTCGTATACGTCGACATAACAATTAAGGATACTGCATCCTCAAAGGAAGCT
GAACAGGAGCTTGCCCGCTGGTACGACGAGGAGCATTTTGGCATGCTAAGCAAGGTCCCA
GGCTGGCTGCGTTCGCGGCGTTTCCGCACGTCCACGCTTGATCTGGCAGAGGGCAAGCCG
CTGCGAATTGTGACGCTGCATGAATATCGCCCGCATGGCCAGAATGGCTTGGGCGGCCCC
GAGCACAAGGCGTCCATGGACACGCCGTGGCGCACCGAGGTGTTTGCCAAGTATGTGGCC
GGAAAGAGCCGCCGCACATGGGATCTCTTTTACACCTTTGGTCCAGCACCGCGGGATCTC
CAACACTTGGCAAATTTGCCGCAGGCCAGGGCATTTTCATCGGTCGACGGCAAGACCACT
ACGACGCCAGAGGACAATGTCCTAAAATCGTTTGTGACGACAACAGACGGTCTAGAGATC
CCCTACCGCCTTGAAGGAAACCCAGCCCCCGATGCACCCGTCCTTGCTTTTAGCAACTCC
CTGTTGACGTCTCTGCATATGTGGGATGATTTGGTGGCCATCATTAAACAAAAGCGGCCC
GAGTACCAGATTCTTCGCTACGACACACGCGGCCGTCATTCCATCCCGTCACCACCCGTG
CCCGCCACGATGGAGATACTGGCCGACGATCTCGCAACGTTGGTGAATGCTCTTCGCATT
CCCAAGCTTGCTATTATCGTTGGTGTGTCTCTTGGCGGTGCGACTACGCTGCAGTTCGCT
CTCAAGTACCCCGAGCTCGTGAGCAAATTTGTGTCGTGCGATTTCAATATTGCCGGCAGC
CCGGCCAACACGGCCGCATGGAAGGAGCGGACTTCTATTGCCGAAGACGAGAATCAAGGC
ATCAAAGCACTTGCTGAAATTACAGTATCGCGTTGGTTTGCGCCGGTGACTCTGGAGAAG
AAGCCAGAAACGACACGGGCGATGATCGACATAGTGGCCGCCAACAGTGTCGAAGGCTTC
AAGTACAGTTGCCAGGCGCTGTGGGCATTTGATCTCAAGGAAGCAGCCGCAGGTCTGCAG
GTGCCTGGTCTTTTTGTGGCTGGTGAGGCCGATGGAAAAGGTGCTCTAGCCAAGGCCATC
GACGGGTTCCGGTCTAGCGTGGGCACCAAGACCGGCCAGAGTGTCGAGCTGAAGATTGTG
CCGGATGCCGGCCACCTGCCCATGTTTGAGAATCCCGACAAGTTTTGGGAGGCTATAGAG
CATTTCCTATAG
>OphioH327g0023
ATGCCTCGCATTAATATCGCTACCTTGACGGCCCTATCGCCCCCCGGCCGTCGCCAGGTT
GTCGTGAGCTCGGATGGCGATGGAGGCGGCCACGGCCTTTCAGGTGGTGCTATTGCCGGC
ATTGTGATCGGCTCTGTCGCTGGTTTTCTTTTGCTCCTGTGGATTTTGAGATCTTGCACA
AACATCGGTGCACCACCGGTCGAGCCCTGGTACGATGATGGCCCGTCACGCCGACACAAG
CGCCGTGGCCGCAGCCACTACTACCGCGAGTCGTACCCCGTTCGCACATCGTCGCGGCGG
CGGTACTCGACCGAGATTCCCATTGCCACGGCGGAGCGGATTTCTGTGACCGAGCCCGTA
CCAGTGGTCGTGCGCAGCCACTCAACACGCCGGCATGGTCGCAGTCCCCGGCGGTCATCG
TCTAGGGCTGGAGCCGCCTACGTCGTAGAAGAGACGACAACAACGGCCCCGGGACATCGC
CGCAGCGGCAGCGGCAGATACTACGAGGCGTATTGA
>OphioH327g0024
ATGTCGCTCGACAACTACTACCAGAACAAGATCGAGTCCATGAAGCTTGAGATCCTTAAG
GGCCAGGCTGTCCTGCGCCGTCTTGAGGCTCAACGCAACGACTACAACTCCCGCGTCCGT
CTGCTGCGCGAGGAGCTTGGCCTCCTCCAGCAGCCGGGGTCGTACGTCGGCGAGGTCGTC
AAGGTCATGAGCACCAAGAAGATCTTGGTCAAGGTCCATCCCGAGGGCAAGTACGTCGTT
GACGTCGCTGACAGCGTCGACATTGCCAAGCTCACCGTCGGCAAGCGCGTGACGCTGCTG
TCCGACAGCTACAAGCTCGAAAAGATCCTGCCGTCGTCGGTCGACCCACTGGTGTCGCTG
ATGATGGTCGAGAAGGTGCCCGACAGCACGTACGACATGATTGGTGGTCTCGATCAGCAG
ATCAAGGAAATCAAGGAAGTCATTGAGCTCGGTCTCAAGCACCCCGAGCTGTTCGAGTCG
CTCGGTATCGCACAGCCCAAGGGTGTTCTGCTGTACGGCCCGCCCGGTACGGGCAAGACC
CTGCTGGCGCGTGCCGTCGCACACCACACTGACTGCAAGTTTATCCGCGTGTCCGGCTCC
GAGCTCGTGCAAAAGTACATTGGTGAGGGTTCGCGTATGGTGCGCGAGCTGTTCGTCATG
GCGCGCGAGCACGCACCTTCTATTATATTCATGGACGAGATCGATTCCATTGGTTCGTCG
CGTGTCGAGGGCAGCAGCGGCGGCGACTCGGAGGTCCAGCGCACTATGCTGGAACTGCTC
AACCAGCTCGACGGTTTCGAGCCTACCAAGAACATCAAGATCATCATGGCGACCAACCGA
CTGGATATCCTGGATCCGGCGCTGCTGCGTCCGGGCCGTATCGACCGTAAGATTGAGTTT
CCGCCACCAAGCGTCGAGGCGCGTGCCGACATTCTGCGCATTCACAGCCGCAAGATGAAC
CTGACGCGCGGCATCAACCTGACCAAGATTGCCGAGAAGATGAATGGCTGCTCGGGAGCC
GAGCTCAAGGGTGTGTGCACGGAGGCAGGCATGTACGCGCTGCGCGAGCGCCGTGTACAC
GTGACACAAGAGGACTTTGAGCTGGCGACAGCCAAGATCCTGAACAAGCATGACGACAAG
GAAGTGTCCCTGGGGAAGCTGTGGAAGTAG
>OphioH327g0025
ATGACCGCCACGGCCGCCTCGGCCGTCTCGCCGCCGCCGCCGCCGCCAGCTGCCGCCACA
AACCCGACGACTTCTTTGACCTCGACGACGACGACGACAACAACAACACCAGCGACACCC
TTCAAACCCTCTTCATTCACACCTCTCGAATCCTTCTTTCTCTTCCAATCCATTCTCCAG
TATGGCGTCGAGCCCGACTCGTTTGCCCGCATAGCTGCCGTCCTCCAGAACAATGCCTTT
ATCCGCAGCGACGAGTCCTTCAATGCCGCTCGCCTGACGGCCGAGTCTTTAAGACAGTTC
TTTCTGTACCTGCTCGAGGAAATCGCCAGAGAGCGCAAGCTTCGCGGCATCGAAAGTGAA
GATGTCAAGCGTGCAAAGGAGGCAAAGGACAATGCCAAGGCCGGCGAGCTTAAACCGATT
GGCGACAAGATCCCGCCTGAACAGCTTCCCCTGCTCGTCGAACACCTCTACGCCCGCTAC
CGCGAACATATTGTCGACGCCATCCGTGAAGATGAGCGCCGCATCGAGCGCGTCCAGGGT
GAGATCCGTACGCTCGAGCAGCAGGCATCGGGTGGCGGTGGTCGGGGAGCACACGCGCGT
GCTGTAGCCGCAGCGGCGGCAGCTAGGGCCAACAATGATGCAGTCGCAGCAGCCGGCCGG
CAAGCACAGGCAAACGCGCAAGCCCAGGCTCAAGCACAGGCGCAAGCGCAAGCTCAGGCG
CAAGCCCATGCACATGCCCAGGCACAGGCAAATGCACATGCTCAGGCGCAAGCACAAGCA
CAAGCACAAGCCCAAGCTCAATCTCAAGCTCAGGCGCAAGCGCAAGCTCAAGCGCAAGCT
CAAGCGCATGCAGCCCAGCAAGCGCAACAACAAGCAGCACAGCGCACCGGCACTCCTTCA
TCTGGACCTGTCCCTATACTGCCGGCAACCTCGCGCCCTGGTACCACACAGCCCTCACCC
ATCACCGGCCCATCACCCCCGACATCTGCTCGTGCGACAGCCAGCCCAACCCTTCAACAG
CAGCAGCAGCAGCAACAGCAACAACAACAGCAGCTACAACAGCAGCTCCATAATATCCAG
CAACACCAGCAACAACAGCAGCAGCAGCAGCTACAGCCTCCATCATCCCGAACTCCTCCC
CTTCTTGCTCCTCACCCTCAAGCCATACCACACGCAGCTGCCACTTCCACGACACAGCCC
CCTTCTCGCACACCATCGACTGTAGGAGATTCTACCTCTACAAGTACCCCAGCAACAGCA
ACAGCAGCAGCAGCTGGCAGGCCTTTGCCGGCATCCACGCTCACTCCTCCCATTCAGGCA
CAGGCCACCGGTGCACAACCCGGATCCCGGCCTATATCGCCTGCTGTCCCTCAGCAACAA
CAAAATCCACCGCATGTACAACCCGCAAAACAGGCGTCTATTCTTCCAGCGACTACAAAG
CGAGCGACAGCAGCAACAACGGGAACACCGGCAACAGCGGCATCAACAGTTCCTGGAACG
CCTGCGGCGAAGACCCCCATCTCGATCACACCAGCTCCCTCGTCTCCATCAAAGGTCGGT
GCAGGTGCAACAGAGCCTGTTTCAACCCAGGCAGCTCAAACAGCTACACACAATTCACAA
CCAACAGTGCGTGCTGCTGAAACCCCACGACCATTGGCCTCGGCAGCTCAGAAGCAGACA
CCCGCTACAGCGGGACTACAAACCTTTGCTGGCCGTCCCCTGTTACCAGAGCACGTGCGT
GGCGGACCTCCCTCAAGAACACCCACGCCCGTTCAGTCACCTCGCCCATTTCTTCCACAC
ACGCCTGTTCATGCCGGCATCGGAGCCGCAGCAAGTTTCATTCCGCGCGGCAGTGGCACA
CGCTGGAAGCCCAGCGAGCCGACCCCATCCACCCCTGGTCCGGATGTAGGCGATATGGCC
AGCCCGGCTTATGAGCCGCTCAGTCCTGTACAGCCCAATGTCGTGGCTGCGTCAAGATCA
TCAAGATCAAGGGCCGGATCTGCCGACATGGATGTCGACCCATTAGCGTCGCCCTCGGGC
ACCCGCTCAAGAACCAAAAGGCCAACACACACGCAAAACACCCGTTCTGTGCGCAGCCGG
CCTTCGCGACAGTCACGTTCACAGGCTGGTGATATGACCGACGATGACGGCGCTAGCTTT
GCCATTAAGGCCGAAGTGTCTACTCCCAAGGCCTTCGACGACGATACTATGGATGTCGAC
GAACTGTCTGCTGACGCTGATGCCGATGCTCCCATCAGCTCGCGCCTTAAGCGGAAGCGC
GGCAACGATGATGACAATGAAGAGGATGAAGACAACAGAGAAGAGGACGAGGACGGCAAC
ACAGTCACAGAATCGGTTGAGCCAAAGCCGGATTTGATGACAATTGCACGCCGCCGGCTT
GTCGGCCCGCCGACGCCACCCACGCATGTTCTCTGGATGCGTGGATTCCCCAAAATCAGC
GCGTCAGCTCTTGACCAGATCAGCAGCCACCGTCATGCCAACATGTTTGCCCACAAGATC
CGCGATCGCGACGCACCAGGGTACAGCAGCATTGTGCGGCACCCTGTCGACCTCAAGTCC
ATCCGTATGGCCATCACACAGGGAAATAAGGCAGCCATGCAGGCTGCTGCGGCGTTGCTG
GAGTCGGCAGAAGCTGCCGACGACTCTGCAACACTCGCGTCTCTCGCACCCGACATGGGC
AGTGTTTGGCTGCCTATTAGCGAAGATCTTGTGCCGCCGCGTGGTATTGTCAACAGCAGC
CAGCTCGAGAGCGAGCTTGTGCACATGTTTGCCAATGCTGTTATGTACAACCCCGACTCG
CACCGTGGTCCCGGCCCAGCGTTTGTTTTGCGCGACGGCGACGACGACGGTGAGTGGGGC
GAAGGCAACGACAATGCGCGCTATGAAGTCGACGAAGATGGTGTTGTCAACGATACACGC
GACATGTACGTCGAAGTCGAGAAGCTGCTGAGCGAGATGCGGTCGGCAGAACGGCAACGC
GGCCTACCGGTGCCACCATCGCGTGCACGGGGCCTAGATCTACCTCTCGACGACAACGAA
GTGAGTGTCCTTATCGGGGCAGATGACTTGGATGAGGACAAGGAAGAGAAGGATGAGAGC
GATGATAAAGAGGAAAAGGAAAAAGAAAAGGACGAGAATGAAGAGGAGGCTGCGCCAGAA
GTCGGCGAGGGCTCTGGCACAAACAAACGGCGGCGCCTTACTCGCGGCCAGTAG
>OphioH327g0026
ATGTCTACTGACGAAGAGCTCGATCGTAACTGGAAGCCAAACGGCCGCCGTCCCCAGTCT
ACTATTGCTCGCTCCTTTTCGCTCGAGCTCATGGACATCTTCCGTATTGAGAACAGTGTC
GCTGACCTGGACGAGCAGGTCAACAAGAAGAAACAAGAAGTTACTACCAAGGCTTCTGAA
CTCGAAGCCCTCGAGGCCCGCATCCGCGACATGGAGGCCAAGCTGAAGCGCCAGTCCACT
TCGGGCCCCCCGTCACCTCTTACCGGTAGCAACTCGCGCCCGTCGCTGACTGGCGCGTTC
GACAACATCGACTCTGTTACCGGCCCTCTCGAGCACCGCCCAAAGGCCGAGGCCAGTGCT
GAGAAGGACAAGTACGGCAGCCGGCCGGGAACAGCACGGGCGAGCCAGCAGGCGGTTCCA
GGGGCTCTGCCTCCGACGCCGGTGGGAAGCGAGGACGGCGATGCTGAGCGGGACTAG
>OphioH327g0027
ATGGTCCGCCTTGCGTCGTTGGCGCTGCTTCTATGTGCCGACGCCGTTGTGGCCCGGCCC
GGAGCACCTAGCACTCTCCACCGCAACAGTCCCAACCGCATTGCGCCGCGCAGCCTCGTC
CATGGTCATGCCTCTGGCTCATCTGGCTCGTCTGCTACTTACTTCAGTGATGCAATTGCC
CAGCGCAGTGTCAAGCGGTTTGATGGCAACAAGGTCAGGATTGAGAACATACGCAACGAG
GGCTTCCGCCACAATGGCCCAGCCGAGCTTGCATGGGCGTACTCCAAGTACGGTAAGACT
CTAGGCTCTAGCACATCGGCCAACAGCCGCGTGTCGACAGGCCTTGTCAGTGCCGTCAAC
CAGAGCTACGACCGCGAGTACCTCAGCCCCGTGCTGATCGGCACGCCCGGGCAGGTATGC
TGGCTGGACATTGACACGGGCTCGGGCGACCTGTGGCTGTTCTCGACGGACACGCCGCGC
TTTTATCTAGACGGCCAGCAAATCTACCACCCAGAAAAGTCGGAGACGTCGCTCAGTATC
TCGAATGCCAGTTGGTCCATTACCTATGGAGACGGCAGTTACGCGGGCGGCGGTATCTAC
CGCGACACGGTGACGATTGGCAACATTACCATGCTGAATGCGACGGTCGAGTCGGCGACG
GCCGTGTCGCGCAGCCTCACAACGGACCCGGTCATGTCAGGCATCCTGGGCCTGGCCTTG
GACCACCCGAGCACAACATACCCACAACAACAGACTCTGCTGCAGTCCATAGGCCCGCAG
CTTGACACGAACCTGTTTGCGGCCGACCTCAAGTACCAGGATGTCGGCGCATACCACTTT
GGCTATGTCAACGACAGCAGCTACACGGGCGCTATGACGTGGCGGCCGGTGATCCCGCGG
TCGGGATTCTGGGAAATTTATCTGCAGTCGATCCACATCGGCGGCGACAAGGTGTGGCGG
ATGCACAATTGGCCGATGGTGGCGGACACCGGCACGACGCTGCTGCTGCTGCCGACGGAC
CTTGTGGAGCTGTACTGGTCGTTTGTGCCGGGCGCGTACATGAGCGAGATCTACTATGGC
TATGTGTTTCCATGCAATGCGACACTGCCAGCGTTTGATTTTGGGTTCTCGGACCGGTGG
AACGCGACAATCCCGGGCCATTATTTCAACTTTGAAGCCATCACGGAGACGGAGTGCTAT
GGCGGGATTCAGGACAGTATGGAGCCGTTTGGGATTCTGGGCGATGCCTTTTTAAAGGCG
CTGTATGTTGTGTTTGACATGGAGAACAAGCGCATCGGGCTGGCCAAGAAGAAGCTGACT
GCCTAA
>OphioH327g0028
ATGGTCCGTTTATCATTACCGACTCTCGCGGGCTTGCTGCTGTGTGCTTCTCAGGCTCTG
GCTGCGTCCGCCGTGCTGGGCGTCGACCTTGGCACCGAATACATCAAGGCCTCGCTTGTC
AAGCCCGGCATTCCCCTCGAAATCGTCCTCACCAAGGACTCTCGCCGCAAAGAAACCTCG
GCTGTGGCCTTTAAGCCGCCCACTAGCGGTGCACCTGTCGCCGGTGCGTGGCCCGAACGC
GCTTATGGCTCCGACGCCATGGCTATCGCTGCTCGCTTCCCCGGCGATGTCTATCCCAAC
CTCAAGACTCTGCTGGGCCTTACTGTCACTGATAACGCTGTCGTCCAAGAATACGCTGAC
CGGCACCCCTCGCTCAAGCTCGAGGCCCACGCCAACCGCGACACAGCTGCATTCAAGAGC
AGTGGTGCTTTTGCCGAGAGTGAGAATGCCTGGATGGTCGAGGAGCTGCTGGCCATGGAG
CTGAAAAGCGTGCGCCGCAACGCCGAACTACTGGCCGGACCCGACACGTCAGTGCGGTCC
GTTGTTATTACAGTACCTCCTTTCTACACCACTGACGAGAAGCGTGCTGTTGAACTTGCC
GCCAACCTTGCCGGTCTGCGTGTATTGTCGCTGATCAGCGACGGTCTCGCAGTTGGCCTC
AACTACGCCACCAGCCGCCAGTTCCCCAGCGTCTCGGAGCTCACAAAGAAGGAGAAGAAG
GACAAGGTCGAGCGCAAAAAGCCCGAGGTGCACATGGTCTTTGACATGGGCGCCGGCTCC
ACCAAGGCTACGATTATGCAGTTCCAGAGCCGCTCTGTCAAGGATGTCGGCAAGTACAAC
AAGACCGTGCAGGAGGTCGAGGTTCTCGGCAGTGGCTGGGACCGCACTCTGGGTGGTGAT
GCGCTCAACTACCTGATTGTCGACGATATGATTGAAAAGTTTGTCGACAGCTCGGCCGCC
AAGAAGGCGGGCGTCGTTGCCGATAAGGTCAAGGCCCACGGCCGCACCATGGCCAAGCTG
TCCAAGGAGGCCGAGCGCGTGCGTCACGTGCTGAGCGCCAACACCAACACGGCCGCCAGC
TTTGAGGGTCTTTACGATGACGTCGATTTCCGCTACAAGATCAGTCGTGCCGATTTCGAG
GCCATGGCCGAGGCTCACGCTGAGCGTGTTGGTGTGGCCGTCCAGTCTGCCCTCAAGAAG
GCTGGTCTCACCGTAGCCGACCTGGACTCTGTGATTCTGCACGGTGGTGCCACACGCACT
CCCTTTGTCCAGAAGCAGCTTGAGAAGGCTCTTGGCGGTGCCGAGAAGCTGCGTACTAAT
GTCAACTCGGATGAGTCAGCCGTTTTCGGTGCTGGTTTCCGTGCTGCTGAGCTTAGCCCC
AGCTTCCGTGTTAAGGAGATCCGCGTCTCTGAGGGTGCCGTCTACGGTATCACTGTCAAG
CCTCTGTCTGACGCCGGCGTCTTTACTGTTGACAAGCAGCTGTGGACTCCTACGTCGCAC
CTGAGCAAAGCATCTGAGGAGCTCATCTTCCAGATTCCGGCCGATGGTGCCAAGTCTGAG
GAGTCGCTGGTCTTTGCCCAGCAGATTCCTGGCGTCGACGGCTCCGTTGTCGAGGCCGCT
ACCAAGACTCTCAAGACTACCAACCTCACTGCGACCGTTAACCAGCTTGTTGACAAGCAC
GCCTGCGACGCCAGCTCCATCACTGTAAAGCTGGGTCTGCGCCTGAGCAACGAGAACGGC
GAGGTCGAGGTGACCAAACTAATTGCTAGCTGCGAGTCAAGCGCACCCGAGAAAGAGGGC
ATCATGGACGGTGTTAAGAATATTTTCGGTTTCGGCAAGAAGGACCAGCAGCCCATTAAG
GACGGCGATGAGTCGTCTTCTTCCGAGGAGGCTTCGACTTCGACCTCAACCTCAGCCTCG
TCGAAATCTACTTCTACTGAGACCCCCGCGCCTACAAAGGCTGATGTGTCGATCCCCATT
AAGTACACCGTGGAGAAGCAGGGCATTGCCCAACTTACCGAGGACCAGCTTGCCACTATT
AAAAAGCGCCTTCAGGCCTTTGACACATCCGACCGTAGCCGGCTGGCACGCGAGGAGATT
TTCAACCGTCTTGAGGCTCTTACCTACAAGGTGCGGTCTCGTCTTGAGGACGACGCATTT
GTTGCCGCCTCTACACCCGTGGAGCGCTCAACCCTTGACACTATGATTGACGAGGTCAGC
GACTGGCTCTACTCGACTGAGGGCAGCAGTTCGTCATACGAGCAGATCAAGAAGAAGCTA
GCCGCACTCGAGACCCCAGTCAACGCCATTGAGGCACGTATTGTCGAGGCAGAGAAGCGC
CCCAAGCTAGTAGAAACGATAAAGGAGACGCTGAAGTCGAGCGAGGACTTTGTCCAGAAC
ATTCGTACAAAGATTACTGAGTACGAGGCGTACCAAGCCGCTGAAGCCGCCAAGGCTGAC
GTCAAGGACGACGCCCCATCTACATCTAGTGAGACCGAATTTGACGGCCTCGAGGATGAC
GAAGCCGCCCCCGTGCCAGTGGAAGAGTTTGCTCCTGTGGCTCCCCTGTACTCGCGCGAG
GACCTTGTTGAAACAGAGACTCTAATCGAGTCCATCACCCGCTGGCTGGAGGAGAAGGAG
GCAGCACAAAAGAAGCTGTCGATTCACGATGATGCCGTCCTGACCATCAAAGATCTGGAG
TCTAGGACGGAGCAGTTGCAGCGGGCCGGCTCGGACCTGGCCATGAAGGCCGTTCGCGGC
ATGGAGCGGAAGAAGGCTGAAAAGGCTGAGAAGGCTGAGAAGGCCGAGAAGGCAAGAAAG
GCACAGGCAGCCAAGGCAAAGAAGGCCAAGGCCGCAGCCAAGGCCAAGGCCGACGCCGAG
GCTGCTGAGGCTGAGGCTGAGGCCGAGGCCGAGAACGACTCCGAGTCGACGTCTACATCT
ACTGCACCAGCCTCTGAGGAGACTGTTGTTGTCGTTGAGAAAGAGGCTGTCGAGGAGGAG
GTCAAGCACGAGGAGCTGTAA
>OphioH327g0029
ATGGCCGCCAATGGTGTCCCGACACACACGGCGTCGCAGCGCTACCTGTCGACGCGCGGT
GACGATGAGGATCTATCTTTTGAGGAGGTCGTGCTGCAGGGCCTTGGCTCAGACGGCGGT
CTGTTCATTCCCCAGGAGATTCCCAAGGTTGCTGACGCCGAATGGCAGAGCTGGGCGTCG
CTGAGCTTCAGCGAGCTGGCCCTGCGCATCATGTCGCTGTACATCTCGACGTCTGAGATC
CCCGAGGCCGACCTCAAGGGCATTGTCGACCGCAGTTATGCCACTTTCCGCACGCCTGAC
GTCACACCGCTCGTGCACATCAAGGACAATCTGCACCTACTCGAGCTGTTCCACGGCCCG
ACTTTTGCCTTCAAGGACGTCGCTCTGCAGTTCCTGGGCAACCTCTTTGAGTACTTCCTG
GTGCGGAAAAACGAGGGCAAGACCGGCAAGGACCGTCACCATCTGACGGTTGTTGGTGCT
ACTTCTGGTGATACTGGCAGTGCTGCCATTTACGGCCTACGAGGCAAGAAGGACGTGTCT
GTGTTCATCCTGCACCCCAAGGGCCGCGTCAGCCCTATCCAGGAGGCACAGATGACGACG
GTGCTGGACGCCAACGTGCACAACTTGGCTGTCACCGGCACGTTCGACGACTGCCAGGAT
ATTGTCAAGGCCCTGTTCGCCGACCCCGAGACCAACAACGCCCTGAAGCTGGGCGCTGTC
AACTCGATCAACTTTGCCCGCATTCTCGCCCAGATCACGTACTATTTCTACTCGTACTTC
TCGCTGGCCAAGAAGCTCGCTGATGATGAGACCTCCAACTTCAAGATCGGCGACAAGGTC
CGCTTTGTCGTCCCTACCGGCAACTTTGGTGACGTCCTGGCTGGCTACTTTGCCTACCGC
ATGGGCCTGCCTGTCGACAAGCTGGTCATTGCCACCAACGAGAACGATATCCTGGACCGT
TTCTGGAAGACGGGCCGCTACGAGAAGCAGGCACCCTCGACGTCTGCCTCGACCGCCAAC
CCCGAAGATGCTGTCAAGGAGACTCTGAGCCCCGCCATGGACATTCTCGTGTCGTCCAAC
TTTGAGCGTCTGTTGTGGTTCCTCGCCTACGAGTTTGCCGCATCTGCCGGCATGGATGAC
GGCTGGAACAAGAAGCAGGCCAGCCAGGAGGTTGCTACATGGCTCAAGGACCTCAAAACC
AAGGGTGGTTTTGGCCCTGTCTACAAGGACGTTCTGGAGACTGCGCGCCGCACGTTTGAG
AGCGAGCGTGTCAGCGACGAGCAGACCATTGACACCATTAAGAGCATCTACTCGGGCAAC
GGCGGCGCTGTTGCGTACGTTCTGGACCCCCACACAGCCGTCGGTGTCACCGCAGCCGAG
CGGTCGATTGGCCGCACGAGCCCCAACGTTCCTCACATCTCGCTGTCGACGGCGCACCCT
GCCAAGTTTGCCGGTGCCGTTGTACAGGCACTGGAGAGCAAGCCCGAGTTTGACTTTGAG
ACACAGGTGCGGCCAACCGAGTTCATCGGACTCGAGCAGAAGGAGAAGCGGGTGTCGGAG
GTTGCCAACGACTGGAAGGCCGTTGGTGCTGTTGTGCAGAAGCAGGTCGATGAGGAGCTG
GCCGGTCTTGCGTAG
>OphioH327g0030
ATGAAGAATATGCTGCTCTGGGGTCTCTTGCAACCTCCACCATTTGGTATACGACGCCTC
ATCCGCCGAATCAACGACAATAACAAAATTCCTACACTAAAAAAAGACAAAAAGCAATGC
GCCGACGGAGCGCCGCAAGACCCCGAGGGTCTACGTCTGCCGTGGATGGTCCGCTCGGCT
AAGCCCGTCAATGACTGCAACTTTAACAGATATCTTGTTGTTATGGCGTTGATCATAAAC
GCCTACAACTATATGGAGCCTAATTTTCACTTCATAAGCTCCATTTCCCGCAAACTCGTT
GTCAAGTACAACTATCGCACGACCCTAGTCGAGGCTACGACGATGCAGTTCGTTGCCGCA
AACATGCCCGACGTGCCTGTGCCGCATGTTCATTGTGCATTTACCATTGGAAGAAAGGAA
ACTGCCCGCACCTTAATCATCATGGATCGCATCGAAGGCATACCTCTCACCAAGGCCTGG
GGAATGTTGACACCAGAAGAGCAGGAGCAGGTGGTTCATCATCTCCGACTCATCATGAGG
TCGCTGCGCCGCATTGTTGCAAATGAATACCAATCGCTTTGGGAGGCACAGGGAGCAACA
ATATCGAGTTGTATCGGCGGCTCACTATGTAGCCCCCATATCCCACATGCAGGCAGGAGT
TATAATGTGGGAAGCAGACTATACGGCAAGCAACACTATACCCGCAGATTTGGCCCTTTT
CATGCTTCATACCAGTTTCACTCGTGGCTGCGCAAAGAGTTTACGATCAAAAAGCTGAAT
GCGCTGCCTGGTAATTCCATGATGAAAGAAAACCTCAGGAATATGATACACCTTCAAAAA
GCTTATGACGAATCTTGTAGACCACCCGTCTTTACTCATGGCGATCTGCAGCCGTCAAAC
ATCTTGATCGCGCGCCGCCAGAGCAAGGTTTGGGTGTCTGCCTTGCTTGACTGGGAGTGT
GCCGGGTGGTATCCCGACTACTGGGAGTACACATCAGCCTATTTCCAGGAATTGAAGAGT
CCAGCGTGGGAGGTTACACCGCAGTCGCCGAGCTGGACTTGGGTCTTGTCACAAGTGCTG
GAGGAGCCGGCTCCTGAAATTATGGCCATGGAAGCCGCTCGAGACATGTGGTGGGGGCGC
GGTGTGTAG
>OphioH327g0031
ATGGTCACGAGTCTCATGCTCTCGCTTCTGGCTGCGGCCGCCTTGCCTGCCATATCAGCT
GCCGAAGATATTGATGTCTGGGCCGCGGTCGGCTTCGTCATGTACGGAGACCGCACACCG
CTCAACGGCCCTACGACGCCCGCTATCACTCCCCTCGGCGCACAGCAGCTCTATGCCCAG
GGTAGCACCTTTCGCAATCGCTATGTGCGCAACGGCTTTGGAAACGAGAGTTTGGAGGCT
TTGCTGCCAATCTATGGCATTGAACCGCATGCGCTCGATATGATACAGCTCAGCATCCTC
AGTACTGATGACAGCTATGTTGTTGCCAGTGCCCAGGCTTTCCTTCAGGGACTCTATCCG
CCACAGCTGAATGAGTATGCCTACGATAATGGCGGCTCGACGGCGGCCACGGTTGCGTCC
ACAGATACCACCATCAACTTCCCCCTCACGGGCTACCAGTACCCTCTGATCAACACAGCG
TCGCCCCAAGACCCCAGCTCCGCCTGGGTAGCTGGCCAGCTGCAGTGCTCAGACTACCAT
GCCTCGGCCATCAACTACCGCCGCACTACGGAAGCTTCTAAAATGTACAACGAGTCGCTG
AGCTTCTACGAAGAGCTGTGGCCAGCCGTGTTTGAGGGTGTCTATTCGGAGAGCAATACC
AACTTTTATAATGCATACGACCTGTATGACTATGCCTCGTACCAGTACGCGCACAGCTCG
GAAATCCATAGCACCTTGAACCTGTCCGACATCACCACGCTGCGCACCTATGCCTCGGCC
CAGCAGCGCGCTCTCAGTGCCAATTTGTCCGTCACAAGCGCCACCGACGGCAGCAACAAT
ATGATCCGTGCCATTGCTGGGCGTATGCTAGCGCGGCAGGCCTTCAACCAGATACGCCAG
AATATGGTCTCGAGTGGTGTCAACAACAAGTTGTCTCTCTCGTTTGGCTCGTTTGAGCCT
CTTATTTCCTTTTTTGCGCTGTCAGGATTGCTGGACGGCCCCGACGCTGCTGATTTCGAA
ATGCTGCCATCAGCCGGTGCCACCATTGTCTTTGAGCTGTATAGTCTCGCCTCCGACCGC
CTCATATCGGGAAAAAATACGCTCTACCCCTACGACAACGAGCTGCACGTGCGCTTCTTG
TATCGTCCCGGCGTTAGCTCCACTGACGAATGGAACACGTATAGCCTGTTCCCTGGCACC
GACAACAACACGGCCAGCAGCCTCAATATGACATACTATCAGTTTGCCAGCTCCATGAAG
GCCATTGGTGTCGACTCCGTGGCTGACTGGTGCGCCATGTGCGACGCTGCGGCCGTCTTC
TGTTCTGGAATGCTCGAGAATGCTGGCTATACATCTGGATCCGGCTCGGGTTCGTCTTCG
GGCTCGGGTACTTCGTCGTCCTCTACACATATATCGCCTGCTCTAGCAGGTGTCATTGGA
GCAATTGTCACACTCGCCGTGTTCGCTATTCCCATCGCTGCTTATCTTATTTTGGGCAAG
GTGCAGCTGGCTTTCATTCCCAAAAACTCTTCTGATAGCAGGGGCAAGCGTTTTAGTGGC
TCTTCCGGGTTCAAGGGTGAAGAGCGTAAGGAACCAGATGCTGATGTCGCCGTCTCTCGC
TCGGGTGTTGGCCACGGACGTGTCGGCAGCTGGGAGCTGCGCGGTGGCAACTCTGCGACT
GAGGACATGACTACAGCGATTGGCGCATCTACTCCTGGGAGCCCGAATGCAGGCCTGGCC
CGTCCTGAGCGTGTCCGATCTACCATTATTAACCGGCGCCCTCAGGACGATGAAGATGAC
ATGGGCGACTTTGGTCTTCCGGTTGACCCCCGCGAGCATGTGTAG
>OphioH327g0032
ATGTCCATGGATGCGACGGAGTCGGGCCTGCAGAATACCCTCGGCCTCGTCCCACAGCAG
CACCAGGACCTCCAGCAGCAACACCAACATCATCCCCAGCAAGACGCCCATAACCACAAC
ATGGCAGCCTTTTACGTCTTTGACCAGCAGCAGCAGCAGCACACTCAACAGCATAATCAG
CAGCAAATCCAACTACCACAACCTCTCCTTCTTTCCAACAATGTCGGCGTTTCGCCCACT
GCCGGCCGCGACCCCTATACCTACTGGGCACAGGACTCGATGGACCTCGACGAGTTCGAC
CCGGAGCTGCCATCGTGGGTGAGCTCATGGAATGCTCCGGCCCAGCAGATCCAGCAGCCT
CAGCAGCACCAGCAGCATATCCCCCAGCACCCGACCCTCGCGTCATCACAGCTGCCTATG
GCAACGCAACACCAACACCAGCAACAGCACCATGAGCAGGCCCAGCAGCATCAGCAGCAA
CACCATCACCAACTCCTTCAACAACAGCAGCACCCCCCTCCTCAAGGGCCACTACCACCC
CAGCCGCATCAGCAGTCTCAGCAGCAGCACCAACACCAACACCAATCACACGATCACGCC
CAGTCGCCACAGCATCTTCTCTCCTTCGCCAGTCCCCTCTCCGCCTTTGACATTTCTTCC
GTCCCCGTTTCCTTTTCCAGTGGCGGCCCCGATGACTTCTTGTTCCCTGATGATGAAACT
GCTGTTCTTTCCAGCCAAGTGAATGTGCAGCACCACCAACAGCACCAGCAGTTCCAGCAA
CAACCACCGGCACAGCCGCAGCTATCACAAGCAACGCAGCCTCTTCCTCAACCCCCTCAC
CACTCGCATCAACAGCAGCAAGTACATCAGCAGCAGCAGCAGCAGCCAAAACAAGAGACA
CCACAACAGCAAGCACTACCTGCACCTACTCTGTCTCCGGTCAAGAAGTCTGTTCGGGCA
TCGCGGTCATCACAATCTATACAAACCTCCCGGTCGAATCAGTCCACCCCTGTAAAGCCC
ACGCCTGCATCTACGCCTGCGCCGTCTGCGCCACCTGGTCTTGATCTTAACGATCCCTCA
ACACTTGAGCTCTACGATGACATGCTCCTCTTCTCGCGTGGCAAGTCCAGCACCAACGAC
AAATTAACCTTTGATAATTGCGACGCCGCCAAAGAGGCCGTGTTGCACCGTCTGGCTCTC
AAGTTCAAGCTAAGCTACAGTTATGACCCTGTTCAGCGCAAGGCCAGTATATGGCGCCCC
TCGGCGTTTGCGCCGGTCAAGCAGACGCCTATACCGGCTCCGGCTTCAACTCCCGCCCTC
TCCCCGGTCCCAACACCCACACTAGCTTCCATGTCCGCGGTCCAGCCTCCAGTGCCCATG
CCGCTGCCGTCACATTTGCAGTCGCAACCTCAAGCTCCATTACCATCTCCGCCATCTGCC
CATGCTGAGCGACCTGCACAAATTGATACCGAAATGGCCATGTCGTCTATGACCTCAATG
ACAACATTGTCATCCATGACATCAATTTCAGCGGCGTCAGCTACAACGTCTCCGACAGCG
TTTTCGTACCAGAATATGTCCAGCATGTCGCACACATTGCCGTCATCGCCAACTCAGTAC
GAAGATACCCCCGCACAGCACCGCCATGATGCTAATATTACTGCCCCGGTCACGTTTCCG
CTACTTCAACAAGACACAAACACTGTTGGGCTTACTGTTGGCCTCACACCCCCACCAATG
AGGCGCATGAGCAGCGACAGCAGTGCGGCTGCATCGGCTGTATCCTCGGGTCATATGCTG
GCAACCACAAGCAACAGCTTCACCGAGGAGGTCAGCCAACCTGACCACAGCAGTCTGCAC
GGAAGCCAGCATAGCAGTCTACATGGCAGTCAGCATGGCAGCCAACACGGCAGTCAGCCG
GACCTAGACTCGCCTTCGCTCGGCGACCGTCTGTCCAGCAGCTGGAATATTTTCCATCAC
GGTATCTCGTCGCGTCGTCCACGTGGTCGGCGTGGCCCTCTGAGTGCCAAGAGCCGCAAA
GATATCAAGGATCTTGAATGGGCTGGCGGTGCTTGCTGGCGCTGTAAAATTCTTAGGCGC
AAGTGTGATCCCGGTATTCCCTGCAAGAATTGCCCAGCGCCTGACCTTCGAGAGGATGCA
CCACCATGGCCACTTATCGGCTGTCGACGCGGCAATCTTCGCGATGCTATGCCGCCTCAA
GCCTTGTGTACCAAGTCACGCATCCTTCTGGCAGCATGTGCTAATCGTAAAATGCCTGCT
ATCTTGGCTGCAGAGAACGTCGTGGACAATCAGAGTAGTGGACCCCCGCCAGCACAGCCC
GATGTTGTGTCCAAGTGTTTCCGTGACGCCGAGGTGCAGTGTCTCTCTGACAACAAGCTT
GTTCTTGACAACCCAGGTCTTTTCCTGCGCACACACAAGTCATCACCGGCCGCACACCAT
TTCTCGCAGTCTATTCGTAACGGTCGCTACCGCGCCAATGAATCGCTCAATATTCCTTGC
CAGGTTCAAAAGGACCGCACGGCGTCTGCAACATACTCGGACTTTATCGCAGGAATTGCC
TGGGAGCTCGCCGACAACAGCGAGTGCATGAACATTCTTGAGGTCGAATCTGTTGAGAGT
CTGATGACCCTTCTTGAGAATGCCTGCCTCTACGAAGTTGAGATTGGCAAGTCGCCCATG
GTGGCACTATCACTCGTTTGTCTGCGCAATTGTCTCGATGTGTTGCGGCTTAGCTCGGCT
GGCATTCTGCATGCACGCATCCACAGCACTTGTCAGCCTGAGCGGTGCAGCATTCACTGC
ATGCGCCAGCTGAACACGTGCATCGACACCTACATTGAAGAGCTCTCGCTGCTCATGTTC
CGCAAAGTCAATCTGCGCGATCGTCGCTGGTGGCTGTCGACATTCTACAGTCTGTGCATC
CAGGCGTACGTGCGCCGTGCCCTGCTCGCCATCGAACAGCAGCTTCTCTACCCGAACAAC
GATGATGCCGATTCCGATGTGCTTTACAGCAGCCAGTACCTCCACCTAGTCACAGTCTTG
TTCATTGCTGTCTCCTTCCAGTACGATCCGCTCGTATCCACGACAGGCGGTTTGCGCTTG
CAGCAATCTATGCTTGCCGAAGAGGACGGGACAACACCCGACATGTTTGTGCCCGATCGA
TACTTTGCTGCTGGTCGCACTGCTTGTGCCGTGGACATATGGGCCGATGAGGGCATCAAG
TCGTCCTACCAGTTCCTCACACGCCTGCTCAATATCGGGTCGCTTGACTTCGATATGGGA
CAAGAATTCCAGGCTGGCGGAACCTCGGCTGGTGGCAATGGCACCCATGCCATCAATAAT
GGTCACGGTCTCAACGGCGACACCGCAATGGAGGGTTCGGATGCCGTACTTCCTCTTCGC
CATCTACATAGCCTTAAGGCATCTGAGACGCTACCATTTACGTCCTATTCGAGCCCCAAC
TCGTCGACTACCAGCTTTGCCAGTTCGCTATCAGCACCACGATCGACAACCGGTGTCATC
AGCCCACCGTCATCTATTGGCCCATCTATGTCCTCCACATCATCACCGCGCACATCGGTT
CTTGTCAACGAGCGTCGCAGCAGCATCGGCTCCCTACCCAGCCGACTATCTGCCGCATCG
TTCCCATCTTCGTACCAGGCGTCAATCGCATCCGGGTCGATACCTCCTGTGCCATCTGTC
CCCGCAGGTCTCTCGTCCAAAGCCGGCTCCATTATTTCGGACACCGGCAGTGCCAACAGC
GCTGCTACGGCCACAAATACCCCGACCGACCTTGCAGGGAATGGAAGCAGCAGCACTGGT
GCTTACATGTGCGGATGCTGCCCGAAGCGGCCCCAGCGGTTCGATACTATGGACGAACTC
AAGCTGCATCAAACCAAGAAGCCCCACATTTGTGCCTTTTGCCAGCGCCGATTCAGTCGC
ATGAACGAGGCCGAGCGTCATATTACAACAATCCATCTGCGGCCATTCTCGTGGTCGTGT
CGCCGACTAGTGACGCATGAGGCCGCGTACCAATGCGTCACCGACACAGACGAGACAGGC
ACTGTCAAGACATACGATGTCTGTGGTTTCTGCGGCAAACAGTTTGAGCGAGGTGTTGAC
TCGCCCAGTGCGCTTGCCGTCCATGTCGAGGTCGACCACAAGCTGCACGAGTGCAAAGCC
AGCGCCAAGAAGTTTTACCGCGAGGACATGTTTGGACAACACCTCAAGCTGTCCCACGCT
GCCGAGGCTGGTGTGTGGCTCAAGTTTTTGGAGAACGCGTGCAAGGCCCAAGAAAAAGCG
GCCGAGCTTCCTACTGCACATACTGTACAGGGCCAGGCTTCATCTGCCTCTGCCTCTGCT
ATGATGCCTCATGCATCCAGCATGCTCAATCCCGGTCAGATCAAGCAGGAGTAG
>OphioH327g0033
ATGATTGCACGGCCAGTATGGCTGCCACTGCTGCTGCTGACGGCGAGGGCGTGGGCTATA
CAGCAAGGGCATGGTGATGACAGCATTGCAGCACCAGCTCTGCAAAGTCACCAGATAAAT
CTGAGCGATCAGGTAGCAGAGCTATTTCACCGCCTTGTTGAATCGCCACCACAAAACAAC
ATCAACAATGATGCAATTGCACCCGGTGCAGTAGCCCCCAGAAATCCCTTACAGACACCG
GCACCGATACTGCCACCACTACCACTGCTGCAGGCGCGCCAGGACGACGGCCAGGTTGCC
GCGCTGAGCGCCCAGATCCAATCCCTGTCACTTGCATCATCATCAGTCAGCCAGGCATCA
CGTCTCGTGTCACAGACTTCACAGCAGCTCGCACAACAGGTCACACAACTTTCACAGTCG
ACCGACCGCTTGACCCAATCAGTCATCCAGCTGCAGGCTTCGGCCCAGCAGGCCCAGCAG
TCAGCCCAGCAGGCACAGGATGCAGCGCGCCAGGCGTCGCAGTCAGCGTCCTCGGCTATT
TCAGTAGCCATTACATCCGCTCAGAGCAGTGCCAGCTCGGTGATCGCTGCGAACCTCGCG
AGCGCTACGAGCAGCATGTCGAGCATGATTGCAGCCGCTTCGGCGTCTGCTCTCAACATT
GCAAATGCGGCAGCCTCCCAAGTGCAGTCGGCCCAGGCAGACGCGACTGTCGCACGCGCA
GATGCGGCAACACAGGTGCAGAATGCCCAGGGAACAGCCGTGTCTGTGACACAGGCGGCT
GTGGCTATTGTCGGCACATTCTTTGGTTCGTCTCTGTTGACCATTGGCGCATTTTACCTG
ATCCTAAGATACAAGAGCAAGCAGAAGCGGCGGCGTACTCGGCTGATTGCCTTGCGCGGG
ACAGAGTTTGGTAAGCCGGAGGGCGGCGGTAACACCGTAAACGCAGGGACATATGGCTAC
CCTGTTGATTTGAAGAATCCGCCAGCTCGAAAACCTGTCGGCACGACCAATACCAACACG
AACACCAACAATAATAACAATAATAACATGGACAACCCTTTTGGTGACGAAAAGGAAGAA
AAGAGACGCCCGAGCAGCGACTACCGGCCGCGCGAAGACAGAGACAGCAGTGGTGATGCC
GACATCGGGTTCGCAATATTTGGCTCTGCTGGGTCGGCAGGCGAGCTCGTTGGCAACGGC
AAAGCCCCGATCCGCGAGGTCAAGATCAGCAATGTCGGCAATGCCAGCAGTGTCAATGTC
AATACTATCAACAACGCAAATGTGTCGCCGTCCATCTATAACACGGGGATGACGGGCATG
TCCAACACGCTGTCCCGTGCCGCAACGACCTCCAACAACCCGACACGGCCGCCGCCTAGT
CTGCAGCAGTGGCTGAGCGAGGGCACCGTGAGCCCATTCGGGACACTAAAGCGGGCAGAC
ACTACCAGTAGTGTCAACAAAAACACCATCGGCCAGGCGATAACGTCCGGCCCAGGCGAA
GCACCGGCCGAGAGACGACAGCAGCAATTGCGCGCAATGATGACGCGATCGATGGGTGTG
GGCGGCGTCAATGCCGGCGGCGGCGGCGGCTCGCGCGTGATGCAGCCCGGCAAAACCCTC
CCACTTCGAGATCGGTGA
>OphioH327g0034
ATGGTGTTGAACTTCTTCCGCGTCCTCGGGGACCTCTCCCACCTGGTGTCTATTGGCATC
CTCCTCCACAAGATGGTCCAGCTGAAGAGCTGCTCCGGCATCTCCTTCAAGTCCCAGGCC
CTCTACTTTATTGTCTACATTACCCGCTACCTCGACCTCTTCTCGACAGAGAGCATATAC
AACTTCTTGTTCAAGATCTTGTTCATCTCGTCCCAGGGATACATTCTCTACCTCATGACC
ACCTCCTACAAGCCCACCAACGACCCTAGCATCGACACCTTCCGCGTCGAGTACCTGCTC
GGCGGTGCTGCCGTCCTCGGCATCCTCATTCCCTACAAGTACACCTTTTCCGAAATCCTC
TGGGCCTTTTCCATCTGGCTCGAGTCGGTTGCCATCCTGCCCCAGCTGTTTATGCTGCAG
CGCACCGGCGAGGCCGAGACCATTACCACGCACTACATCTTTGCCCTCGGCCTCTACCGC
GCGCTCTACATTCCCAACTGGATCTACCGCTTTGTCACAGAGCCCGCGCACAAGGTGGAC
TGGATTGCCATCATTGCCGGTGTCATCCAGACCATTCTCTACAGCGACTTCTTCTGGATC
TACTACCAAAAGGTGATGAAGGGCAAGAAGTTCAAGCTGCCCGTCTAA
>OphioH327g0035
ATGGCCGACACTCTATCGCATGGTTGCGGGCATGACCACAGCCATGATCATGATCACGAC
GACAATCTCGAGCATCATGGAACTGACGATTTCACTCACGAAACTCTATCCGAGATTGCC
CTCTCACACGCAGGAAAGACTTGGACAATAAAACTACCACCGTCGGCTACTGTTGAGGAA
ATTGCCCTCCTCTGCGAGAACGAACTCTCTGGGTCTGGGACGGCAGATGACGCCGAGACA
GCCGACACTACAAAGACTGCCTATGTGGTCAAGAAACTGATCGCACCGCCGCCCGTAGGC
CTCTTGAATATTGACAACGATGCACACGCCAAACTATCCGTTGAGGAGCTCCAGCTGCGC
CTCGCCAAGAAGACCTCCACGGCTTCCACTTCCACATCTACACCTTTACAAAACACACCG
ATAAAACTCCGCGTCATGGCATCGTCGGTCTCTTCGATTGCTGCCCTCAAACATTGGTCT
GATACGGCAAAAGCCCGCGCTCAGCGCCTGCAGGATCTGCGCCGGCGCGCCGTGCCCGCT
CGCACCACCCAGCGCTTCGGCGGCGACGACAATGGCGGATTTACTTTTGGCGACATCAAA
CCGCTGCCGCACCTGCCACAGCCCGAACGTGCCCTGGCCTACCTGCACCGCCTGCGCGAC
GACGTCGGCATCCGCCGCGTCATGCGCGCGCACCAGTACCGCGTCGGCTTGCTAACGGAA
ATGGATCCGCAGCAGTACACCCAGGAGAGCATGGACGGCGTGACGCGCGTGCTGGGCCTG
AACCGGAACCGGGGCCAGGTGATCGAGCTGCGGCTGCGCACGGATGTGGGCGGCGGTTAC
CGCGACTACAAGACGGTGCGTTTGACGCTGTGCCACGAGCTGGCGCACAATGTGCACAGC
GACCACGACAAGCATTTCTGGGCGCTGTACCGGCAGCTGGTCAAGGAGGTGGGCGCGGCA
GACTATATTGGGAATGGCGGACGGGTGCTGCTGGATGGTGGGCGCGAAGGACAGTATGCG
CCTGGGCGTGATGATTATGAGGATGAAGGCGCAGGGGAAGATGATATCGGGCATGTGGAC
GGAGGCGGCTGGACAGGCGGCACGTTTGTTCTCGGCAGCGGTCCAACCACTGGACAATCC
TCGGCAGGTCCGTCGGCAGCCATGTCGTCATTGTCTTCATCTAATCCATTGACTGAAAGA
GAACGCCGAGCGCGGGCGGCCGAGGAGCGGTTGCGGAGGATGGGCGGCGGTGCCAGCGGG
CAGGACAGCTCGAGTACCAATTAG
>OphioH327g0036
ATGGCATCCTTTCGCTCCATCCTCCCTCTTCTCCTCGCCACCATTTTCTTCTTCTCTCCC
GTCTTTGCATCATCACAGCACGATGTCTCATCACAAGCACAGTCATCTTCGCTCGAGTCA
CGAGCAGTCAAACCCACCCTAGAAATACCAGAGTCACTTGATCTGCCACCAGCATCACCA
GAAACCCTGTCTAAGAGACGCACGCCGCCCAAGCGCCCGGTCAAGGGCACAAAGTACTTT
CACGAGCCAGGTAGCGACAACAGCCTCGGCCACTATGATGCCCGCTACTTCAAGGGTCTC
GTCAACTACGAAGACCACCGTCCTGCTCTGCGCCACCTCATTCGCTCGTACCTGACCACC
TTCCGCGCCCTCGGCGTCGAGACATGGCTGGCCCACGGCACGCTGCTCGGATGGTGGTGG
AACGGCAAGATCATGCCGTGGGACTATGATCTGGACGTCCAGGTGTCGGACGTCACACTT
TTCTACCTAGCTAAGCACTACAACCGCACGACGCACACATACCGCTACCACGACGATAGC
ACCGGCGAGGACATCGTCAAGGAGTATTTGTTGGACATCAACCCCAACCACGGCTTGCCG
CGCGGTGACGGTCTCAATATCATTGACGCGCGCTGGATCGACATGAGCAACGGCATGTTC
ATCGACATTACCGGCCTGGCCGAGCGCGAGCCCAAGCGGACACCGGGTATCTGGAGTTGC
AAGAACTTTCACCGTTACCGGACTCGCGAGCTCTATCCGATGCGCGAGACCGAGTTTGAG
GGTGTGCCGGCGACGATCCCGTACTCCTTTGACAAGGTGCTGACGGACGAATACGGCCAA
AAGGCTCTCGTCACGACTGAGTGGGAGGGCCACAGATGGAATGCCGAGAGCAAGGAGTGG
GAGAAGACGTCTCTCGCCCAGGCCAAGCTGAACGATATCGCTAACAAGATGACTGAAGTT
GTGACAGGCAAGAAGCCGGTGGCTTGA
>OphioH327g0037
ATGACTTCCACTGCCGACTTGTCAAAAGGGCCGGTCCTTCTCGCCATATCCATCACGACA
GAGCTAATTGCCCTCTCGACATGTCTTGTCCGGTTTCTCATTTGCAGAAAATCCAAATCG
AGGTCTGCCCGAAAGCCACGGATATACCTCGACGACTGGGCAGTAGCAGTAGCTGCCGCC
GTGAGCTTTGTCGGTACAACCTTCACCATTGTCGAGGGCTCTTTCATGTCCATGGCGGCC
GACGGCGGTCGGTGGGCCTTGCAACTCGACTGGCTCAGTCAGCCTTGGTACATGATGGGC
ACCACGTTCGCCAAGATCTCGGTCTGTCTTTTCTTCATCCGGCTCGTCGGTACAGTTAAG
CAATGGCGCATCCTGCTTACCAGCCAGATTCTACTCATGGCCATCCTGAACTTTGCCTTT
TCGCTCACGACCAATCTACAGTGCCTCCCGCTGGCCAAGCTGTGGGACTCCGCAGTAGAA
GGAGAGTGCTGGGACCCAAGTGTGCAACTCAACATTGGCTACCTGCAAGGCGCCTTTTCT
GTCTTTTGGTGGTTATTTCTGTCGCTATTTCCCATTATGATTGTACGGGATCTCGAAATG
CACCAGCATATGCGGTGGCCCTTTTACTTCTTGTCAAGTCTGAGTCTTCTGGCCGCTATA
TTTGCGACAGTACGAACATACGAGACATCTCGAACTGTCACTGGTATTTTTACGTTTGAC
ACTTTCTTTGCCACTGTCCTGTCGATTCTTGAACAAAATATTGGTATCGTCGCGGCTAAT
ATTCTGCCGGTGGGCTCGCTGTTTTGCTCACCGAGACAGTCGGTCGTCCGACGGAAGATG
CAGCGCCAGACACGTCCAGGTGATGGTACTGCTAATGTAGCGCAAGCTAGCCATATGCCC
TTTGAAACCGGTACCGGACTGTTAGATGACCTCAATGGTGCTGGCGTTAACACTATCACT
GATAACGACAGCGACAGCGACAGCGACCTCATTATTGAAGGCCCACGAAAAGTCAATTAT
CCACAACAGCCACCGCAAACACAGCTTCAAACCGCCACAATGGCACCGTTGGAGGTCGCA
GTTGACGACAGTCCAGCAAAACGGCGCAAAGTCGGGCCGGAAGACAACAGCGGGCTGGCC
GCCAAGAAGCAGACACTCAAGATCCAGTCAATACCACGCGAAGACAGCGATACCGATACG
CAACAGCACGCACGAGACCCGACCGATTCACCATCAGCCCAGCTTGACGGCGCTATCTGG
ACGTCACGGACCTCTCCACAAGCACAAGCTCAACCACAAGCACAATCACAGTCACAGTCG
CAATCGCAACCACGAGTACGATCACCGAGCCCATATAATTCACAGTCTGCGCGCTCAGAC
AGCCGGCTAAGTTCGCTGTCACGATCAAGGTCCAACTCGATGGAGTTACGACCGCGGCTA
CGATCAAGGTCACCGCCAAATATGGAAGACGATATGAATATAAATACAAAAGCAAACGCA
AAAGCAAAAAGTGGAGGGGACAAGCAGCGTCGCCGGCGACACTCGTCACGGCCACACTAC
CGCCGCGTCTTCCAGGTGCGCGGCCACGATGGGCCTGTGTCTCAAGTGCGCATCTCGCCC
GATGGACGTTGGATCGCGTCGGCTTCGGCAGACGGCACGGCGCGTATCTGGGATGCAGCC
ACGGGTGATCATATGACGACTCTTGTGGGCCATGTGGCAGGCCTGTCGTGCCTCGCGTGG
AGCCCCGACTCCAACACCCTGGCGACCGGCTCCGATGACAAGGCGATCCGGCTATGGGAC
CGCGTGACATCAGAGCCCGCACACGGCCGTGCCGAGTCGACGATCCCCAACATCAGCGTA
TCCGAGCTGCTCGAGGAGCGACACGGTACATCGGTACCGTCAGCGGCAGCTAATGCCGTG
CGGTATGCGCGCCGCCAGCTGCGCGAGGGCATCAACGGCACCAACGGCAACGGTAGCGCC
AACAGCATGAATAACGGCAACGGTGCGCGCGGCACGCGGCTGCCGCTGCTGGGCCACCAC
AACTACGTTTATTGTCTGGCATTCTCGCCCAAGGGCAACATTCTGGCCAGTGGAAGCTAC
GATGAGGCGGTATTTCTATGGGACGTGCGCGCGGGCCGGCTGATGCGCAGTCTGCCGGCC
CACAGCGATCCCGTCAGTGGCATTGATTTTTGCTGCGACGGCACACTAGTCGTGAGCTGC
TCAACGGACGGCCTGATTCGTATATGGGACACAGGCACGGGCCAGTGCCTACGAACGCTG
CTGCTGCTAAACGAGGACAACCCGGCGGTCGCGAATGTATGCTTCTCGCCAAACGGGCGT
TACGTGCTGGCATTCAACCTGGACTCGTGCATCCGCATGTGGGACTATGTGGCACAGCCG
AGTATTGTCAAGAAGACGTACCAAGGTCACACAAATAAGCAGTTTTCGATTGGCGGCTGT
TTTGGCGTGCTGGCACAGACCGAGGCCGACAAGGCCAAAGGAATTCACAGAGAGAGCCGC
CCGTTTGTGGCGGCAGCAAGCGAGGATGGGGATGTCGTGCTGTGGGACGTGGGCACCAAG
GCTATTGTGCAGCGCCTGCACGGAGCACACCGGGGCGGCGTGTGTTTCTGGGTAGACGTT
TGCGGTGCGACCATGGCCAGCTGCGGTCAAGACGGTTGGATCAATGTGTACCGGCACGAC
GATGGGGCTGACGAGGAGGATGACGAGATGGGCGAGGAATTAAAGAATGGCGATGCTTCC
CAAGCAACCGTCGAAGTCAAGGATGCATCGGACGACGTTGTTATGGCCAACGGCGAGCAA
TCATGA
>OphioH327g0038
ATGGTCAAGCCAAAGCAGCCCGTCTACGTCCTCGGTGTGGGCATGACAAAGTTCATCAAG
CCCCGTGGCAAGGTCGACTACACTGAGCTCGGTTTCGAGGCCGGTGTCAAGGCTATGCTG
GATGCTCAGATTAACTATGATGAGGTCGACCAGGGCGTCGCCTGCTACTGCTACGGCGAC
TCGACGTGTGGCCAGCGCGTCTTCTACCAGTTTGGCATGACCCAGATCCCCATCTACAAT
GTTAACAACAACTGCTCAACCGGTTCGACCGGCCTCTACCTTGGCCGAACTATTGTCGCC
AATGGCGGTGCTGACTGCATCCTCGTCGTCGGCTTTGAGAAGATGATGCCCGGCAGTCTG
CAGACTTTTTTCAACGACCGCACGAGCCCGACAGCAACGACGACGGAAATGGTGCGCCAG
ACGCGCGGCTTTACCAAGGCACCCGGTGCGGCACAAATGTTTGGCAACGCCGGCCTCGAG
TACATTGAGCAGCACGGCGCCAAGCCCGAGGACTTTGCTGAAATTGCCCGCGTCAACCAC
GAACACTCGGTCAAGAACCCCTACTCGCAGTTCCAGGACGTCTACACGCGCGACCAGATC
ATGCAGGCCACTACTATCCACGGACCCCTCACAAAGCTGCAGTGCTGCCCGACCTCGGAC
GGTGGCGCCGCCGTTGTGCTGGTGTCACAGGAGTTCTTGGATGCGCGCCCGCACCTTAAA
AGCCAGGCCGTGCTCATTGCTGGCCAGGCCATGGCCACGGACGACCCTACCCTGTTCTCG
CGCAGTGCCGTCGACCTGATGGGCTACGCCATGAGCGAGCAGGCCGCACGCCAAGCCACC
ACGGAAGCCGGCATCACGCCCAACGATGTCCAGGTCGTTGAGCTGCACGATTGCTTCTCG
ACCAACGAGATGGTCACTCTTGATGCCATTGGTCTACCCGAGGGCCGCGTCGGCGGCAAG
CGCGGAAAGGCCGTCGAGCTTGTGCGCAAGGGCGACATTACGTACGGCGGTCGGTATGTC
GTCAACCCGTCGGGCGGCCTCATCAGCAAGGGCCACCCTCTGGGCGCGACAGGTCTTGCG
CAGTGCGCCGAGCTCGTGTGGCACCTCCGCGGCTGGGCCAACAACCGGGCCGTGCCACAC
ACAAAGTATGCTCTGCAGCACAACCTGGGACTGGGCGGTGCGGCCGTGGTGACGGTTTAC
AAGCGTGCCGATGGCAAGGAGGCGACGCAGCTGGACGACGCGGCCGTGGGCAAACAGAAC
AAGCTGGGCTACAACCCGGCCACTGTGGCCAAGGGCTTTACGCTGGCGCAGGCGGCGGCA
GTGCGCAGCAAGACCAAGTTGAGCGACTGGGCTCTGGGTGACACAGCGACCAAGGTCGAG
TCCCGTTTCTAA
>OphioH327g0039
ATGGACGACCCTCCATCAGGCAACGCCAAGCAGTTACCGCGACCGCCATCGCCAAACTCA
ACCCAGGGAGCTGCCAATCTTGTTTTCGACGTTGCAAGTTGGCATCCAAAGTCTGTCAAG
CGGCCACGACCTGTCAAATCATGCACAGAATGCCGGAGGCGCAAACTAAAATGCGACCGG
CGTTGTCCTTGCTCGCAATGCCAACGGTCGTCTTACCGCGTTTGCACATACGGGAGCAGT
AGCGGTAATGGCGACACGGGAAGTGGAGAATCCGGGGAAAGAAGCAATGACCCTAACAAT
CCCAATGGCGATTCCGAGGGCTCGGAAGGATCTGAAGCGGAGGATGAATCTGCACTAGGT
AGCTCTACAGACGAACGGCCACTCAAACAGCAGCGGCACCTCAGCAGGCCATCTATGGAT
GGATCTATCAGCGGGCAAAGACCACACCCTTCCGAATCTAACAGCTCCGGTCCCAGCTCA
AGCCATGGACAAGGTCAAGGCCACAGCTCTACACCGACACCAGGTCCTGGTCCAGGTCCT
CTCCCCAGCCGAGGACCTAGCTATGGCTCTACTCACCCACCGTCAAATTCGTCTCTGAGC
ATCCTCCTAAACCCAACACCGCCTGTGACACATAGTGGCTTCAATCCTCCACCTCTAAGC
GACTATGCGCAGCCTCGCTATAGCGGTCGTCTTACTTCGATTCAGCAATCGGGCCCAGTT
GTTCCCAACATACAATCCGCCCCTTCCGTTTCGACTGCATCAATCGCCGCATCGGCACCG
TCCCCCACAGCCTCGCAAGGGGCGGTCTCCAATTCAGGCCCGCCGCCGGCTATGAAGCAA
ATATCAAACACCCTCGAAAATCCTGAGCACTGGATGTCTCTAAACGGCGATGAGCTTCGC
GAGTACACGGCTGCTCTGACCAAGGAGTTTATGGCCCGTATGGAGCGTTTGGAAAAGCTA
TTACTTGCCAAAAATGCATCCGCTCTTACAGCTATTCCGCCATTTCCCTCTTCCTCGATG
CTGTCGCAGCTTCACCGTTATCATCCTGGAGATCCGCGGCACCAAGTGATTGACGCGTCG
TCAACTACAATGCGTTCTATGAGCGTTAAGGGGAGACAGGGCACAAGAACACGCTATTTC
GGACAAAATAGCACTCGAGTGCTTCTAAATCTGTTTGACGACGCAAAAGATTTTGTGGCC
GATCCGGCCAAACGGCACAGCGCAGGCGACCTCTTCTGGCGACTCGAACAGATCTATAAC
GCACTTCAAGAAGAACATTCGGCAATTTTGAAACCGATCACAGTCTATGTCGACTCAATG
ATGCCGCTACTCAAGCGCATGGCAGATGTCATCCCGCGCCGCGACATATGCGATCGCTTA
TTTTATGGCTACGTCAACGTCTCCGAAGGCCTATACCGTGTGGTTCATGTACCAACATTC
CAAGCTGAGCTCGAGCGATACTGGGCGCATGGTCTGAACCTGTCACAAGGCGGCGTCACG
GAAGATTTCCTACCCCGCTACCTGGCAATTCTCTGCATCGGTTCGCGGTTCGAGGCCGAG
TCTAAGGGTCTGTCCATAGACCGTTCGGACGGCGTGCATATTCCCACGGCATGTGCACTA
GTGCGCTCTTGGCTGGACTCTGTTCGTGGGAAGCCGTCTGCAGACTTCAACATCTTGCAG
ACAGAGGTCTTACTTCTACATGCTGCGCGTATGATTGCGCCGCAGTCGCAGCGAATTTGG
GCAGAGCTTGGCATGATCTCGCGCATGGCTATGGTCATGGGATTGCACCGTGATGCATCG
GAATTCGCGCCAGATATCTCACCCTTTCAGGCCGAGTGCCGCCGCAAGCTTTGGTTTACC
ATCATGGACATGGACCTTCATGTTTCCCTTGCATCAAACCTGCCAAGTGCGCTTAGGCCG
GGCGAGTTTACTTGCCATCCACCGCGAAACCTTGACGATGCTGACCTCTACCCCGAAATG
CCAGCACTTCCCCCAGCAAAGCCCATGGACCAGTACACAGAGGGCCAAATGCAGCGGTTC
GCTGCTGACACGCTTCCACTGCGGATGCGCGCGAGTGATTTGCTGTGCCACGTCGACTCC
TTGACTGACTACGGCGAAGTCCTGGCTGTAGGCGGCGAGCTCGAAAAGGCACTGGACGAT
ATTAATTGCCTGTTCCCGCGCAACCCTGCGCTTGGAAGCCAGAACAAGTACAAGGAATGG
CGCATGCGCGCGATTCTCGACATGCACGTGCGTCGACCACTTCTGGCACTGTATCGCCCA
TTTGCGCTGAGTGCATCGGAGGAGTGTCCACCGCCTTCGGCCATCTCCGACATCTACCTC
AAATCGTCCATGGCGATGCTGACGTACATGAAGGAACTGGATCCTACGATGCCAGGATTC
GCTGACGTCAGCCACATGTACTATGTCATTCTGCGCCACGACATTGTGCAGGCTGCGTTC
AGCATCTGTCATTACATCAGCCAGGCAGTCGAGGCAGAAGGGCTGCCGACACCCGCACCA
TCCCAGCTCCTAAAGCGGGAAGGCGATGGCCCAAGCGGCTATCACAATACGCAGCAGAAG
CCGCGGCCTCGTCGTCGTGTGCGTGTTCCACTCATTTGGTCATCGGCCTATATGATTCAT
ACTGTGGAGCATACGATCGAGAACCTGGCACGTCTAGTCAACGATCTGAGTTTTGATCTG
CGGGATGTTATCGCACTTGCTACTGTCCTGGGAACAGTAATGCCGGCCGCCGACCAAGCA
CAGCGCAACGAACATATTCGGTCTCAGATTGGGCGTGTTCTTGATACGTGCGTCAACAAG
CTGCAAGGGCACACGTCGCAGGTAATCCGCGCCGCAATTGGGCATACTGAGTGGTACCGT
CCGCGCGAGCAGCGGGAGGAGTCGGACATGTGGGAGTCCGGCTTCTGGGATCTTTGGGAA
TCAAATTAG
>OphioH327g0040
ATGGACGCCCCGTCCTCCGACCCTCTCCTCACCACCCTCTGCAGCGTCTGTCGCGCGCAA
CCACCGCGATACAAGTGCCCGCAATGTGTGACGCGCTATTGCTCTGTGCCGTGCAACCGG
CGGCACCGCGCACGCACGGGTTGCTCAGGCATCCGTGATGTGACAACGTTTGTGCCCAAG
TCGAAACTGTGCACCGAGAGCGGTATTGATCGCGACTACAACTTTTTGCAGCGCATCGAG
ACTGCTCGATTTAGTACACACAAGCACGTGGTGGACGAACGGCGTGTATTACGGCAAAAT
GATGTCAAGGCACGGGTATTGGGAGAAGACGACCAATCAAAGACGACCCAGAGGGGCAAA
TACAATAACAAAAACGGCCGCGGCACGCCTGGCGGACAAAACCGTAAGCCACAAGAGCCG
GCAGCGCTGCAGAAGCAGTGGCAGGGCGAAGAGCTGCGTTACGTCCCGACGCGGCCGCGC
GTGCCCCGTCTCGTCGATGGTGATGGCAACGATGCTGCTGCAGTATGTGCGCTTGCGGAG
CCAGCTGCCCCAGCACATTACGAAGCCGCAGCGAGCCAGCGTGTACGCGCTCTCTGCCGA
CGCGATGGTATTACACTGTTGGGTGCGCCTAGAGGACTAGCCCGGCAGCGTGCAAACATC
ACGACTGTATGGACTGAGCGGGCTCCAGCTACTACTGGCTCGGGCAAGCAGGCGTCGGAG
ATGCTGTTGCACTGGCAGGTGGAGTGGATTTTGTATGACCAGAAGGCATTTATGACTGGC
AGCAAGCCAGCGCCTATCTTACGGCAGCTGCTCGATAATGTACCGCTCTTCCGTGCCTAC
GTATCAGTGGCCAACTGGCGCCAGAAGCAGAACAGCACCCCAACTTCCAAGCTTATTGCC
GAGAAGATTGACGTCACCGACGCTCATTACATGGACACGCGCGAGGATAGCGACGAGACA
CAGGGCGCAAAAGCACTTCATCGGCCATCGCCAGTAGAAGGCAGCGCCGATAATAACAGC
TTTTTTTTCAATTTCGATGTGCAAAACCAAAACACCACGGCTTGGAAGACCACTGTCACC
GAAAGCGATGCCAGCCTCAGCGAAGCCCATCTCGCTGCCAAATACGGCCTACGATACTTT
TTGCTCCGGCCCCGTGCGCCTGGTGCACCTCCACCACCCTCGGCCGCCGGAAAGGGTCCC
GTCAATGAGCTCATTCCCCTGGAAGCCACCGACACGCTCGCAACTACATTGCCCGGCCGA
TCGGTGCTGGAGTTCCCAACGATATATGTACTTCCGGCCGGAGTAGACGAACTCCCGGCA
GGTTGTATTCTTGGGTCGGCTGCTCGCAAGGCAATTGTAAGAGATCTAGAAATCAACGCA
GGCAACAAGCAAGGGTCAAAGCGGCCTTGGGAGGGTGGCCGCGACTCTGCTGCCAAAAAA
CGTGTGCAGTTCGCCGAGCAAGGGGTAGAGGAGAGCGAAACCAGCAGCAGCGGCTCAGAC
AGCAGTGACGAGGAGGGTAGCGAAGAGGACGAGGGAGATGATGAAGACGAAGACATCAAT
AATGTCGAGGATGAAGAAGAAGATGGTGGGCTACTGGGTGCAGCCCCGGCTGTTGTCGGT
CTCAAAGGACTACCTCCGCTGCCCGGAATGGAGGGAGTGGTCGGCGCCATTGAAACAGAA
GTCGATGATGGCAAGCGCAAATTGGTTGTGTATGACTCGTGGTCTGAAGGGTCAGACGAG
GAGTAA
>OphioH327g0041
ATGGTTTTCTTGAGCCTCAGCGATGATTTATATCGAACCCTATACGATACCGGCGGCAGA
TCTCCGGCTGATATTATTGATGACACCAAGATCCACGTCAATCCGTTTGCGGTGCTTGCT
TTCGGTGCCGGCTTGGGCCTCCAGGCCTTCATTACCACCGCGGCGCTGCTATCCACCAAA
ATTCTGTCTTGGAGCTCACACCCGTTGCAGATTGCAAGGACGTGCAAAACCAGGATCAAT
CGTCGACCCGGCCGCTGCATGATGAGCGTGCACATGGCCAAGGAAGATGCTAGGGACTGC
TACCCGAGCGAGACTCAAAAGGCAATGATCAGGGTTCGCCCCGCTGTGCGTTTGATCTAT
GGCTTCCTTGTGGCACTACCTCTATGCTGTGCTATCTGGGGAATCGTTGTTTACTACTTG
ATCTACAAAAGCAAGGAGTTTCAAGGAATGGGTGTGCTTGGAAAATCGTGGTCGTTTCTG
CCTGACCTCTCTGGCGAAATCTATGGCATAGACAACAACACCAACTCAGCCACAAACACA
ACAACATTTGGAGAGTGCCACGCCACATCTTGTACCACTGGCACGTCAATTCTTAACGTC
AAGTGGACTTACCAAGAATACGGATCCAAGTTGAACTTTGCCACTGTCTGCGTTGTCGCC
AGCTTTCAGATTGTACTCACGTTGTCGCTACACTGCGCTGAGCTCTTGGTCAACCTCTCG
CGTGACGAGGATATTGCGCGCCGACTCATAAGCTGGAGTGGAACAGACAGCCACAGAAAT
TCTGTAATTGCAGCTATCACGTCTTGGAAGACAGTGACTCTCTTCATTTTCAAGGCCCTC
ATACACTGGATGTTTGGTCTCGCGCTCAACGTGTCGTGGCGTATTGGCATCTGCATGTAT
CCGCCACAGATCTTTTACTTGAGTGCCGGCTGCCTTATGACGGCAGCTTTTGGCTCCTGG
CTGGTATATCAGAAGAAGAAGGGTCCCTTGCCCAGTACCTTTGGTCACATCCAGACAATT
ATCGACCTCATAGATGTCTGGACCACTTCAGGGGCTATGTATTGGGGCCACAAGTTCGAC
GGCGATCATGAGGGACTCCCCAGCTTTGCCGGAACAAGCGCTGACCAGCTCGATCTACCA
TATCCCAGAGAGAAGTATGGCGGTTCTGGCCACGAACCGGCTGATGCAGTAGCAAGCGGC
CGCAGACAGGAAAATAGCCGCTTCTCACAGAATAGGAGCTACCAAGAATTGTTCACAGGA
GTATCGCCAAACACGCACCGAAACTCGCGGTACACCGGCCAGAACAGTCATATTATTATA
AATATGGCGCCCCCACCTTATTCACCCGGCTACGAAGATGGCCATCTCACGCCGAGCCCG
TTTCCGAGTCCGGGAATTCACAGCGAACGAAGCCGATTAAGTCGGAGCTACCGCAGCAGT
GGTAGTATGGGTAGCGACGGAAGCGCTATACCTCTCACATCTGTTCCATACTAA
>OphioH327g0041.1
ATGTCGGAATTCATAGGAGCCCGCATCTCCCTCATTTCCAAGAGTAACATCAGATACTCT
GGCACACTCCACGAAATCAGTTCCGAAGACTCGACCGTCTCCCTGGAAAATGTCACCTCG
TTCGGCACGGAGGACCGCAAGACCGGCGACGAGTTCATCGCGCCGTCTGACCAGGTCTAC
GAATACATTGTGTTCCGTGGCAGTGACGTGAAGGATCTGCGTATCGAGGATGCGCCTGCT
CCTAAGCCAGTGCCTGCAGCCATGCCCAATGACCCTGCCATCCTTGGTGCTCGTCCTCGT
CCCGTGAACAACAATGTCCCTCCTCATTTCCAGCAAGGCCCTCCTCCACAGGGTGGTCCG
GGATTCAACCCGAACATGCCGATGCCGCCACCTGGCGCTGGCGGCTGGGGCCCCAACGGT
CCTGGTCCCCGTAACTTCCCTTACCCTCCTCCTGCCGGCTGGTACCCACCGCAAGGTCCT
GGCTTCCCCGGCGGCCCTGGTGGTCCTGGCGTCCCTCAGTGGAACAACAACTTCTACCCT
CCTGGACCTCCTTTTGGCCCCGGCCCTCCTGGACCCAACCGCCCCCAACAAGGTGGCCCC
GATGCTGGCCAGCCCAGTGCTTCTCAAGAGCTTGAGCCCAAGTCTCTGGGCCAGCCTCCG
TCCGCCACTGCAAGCAAGCCTGTCCCTTCAGGCCCCGCTGCCGATAAGAAGGCCGCTCAA
CCTACAACTGCATCGCCTGCACCAGCAGCTGCACCTTCACAAGCTCCTGCACCGGCAGCG
AACAGAGGTCCTGCACCGTCTGCTCCTGCCGCTGATGCCCCCACTACAGGTGGTGAAGAT
GGCTCACTGATGGCAGCTACCGCTGCCGCAAAGGCTGCTGTAGCCAGTGCGCTGTCCAAG
GTCAACACAGCCCCTCAGCAGGCACCTGGCCCGAGAGGTGGCGCCGGTCTCGCGGACAAC
CTCACACAGAGATTGAGTGAGATGCGGGTGAACGCTGTTCAACCCCACCACAACGGCAAC
CACCAGTATGTCCCTCGTGGCCGTGGCCGCGGTGGCAACTACGGTGGTGGCCCGCGTCGC
GCCAACCCAGTCTCTGTGCCTAACACCGAATTTGACTTTGAAGCCAGCAACCAAAAATTC
AACAAGGAGGATGTTGTGAAGGAGGTTATTGCCAGTGGCGATGCGGACGCACTTGCACCT
GCAGCGCCTGCAGAACCCGAGTCCGAGGCTGGTGGCGATAAGGAATCTGGTGATGCGCCT
GCCGCATACAGCAAGACACGCTCATTCTTTGACAATATCAGCAGTGACGCGAAAGACCGT
GCTGCCGTTAGTACCAGCGGGCAGAAGCCCGGTACTCGTGAATGGCGTGGCGAGGAGCAG
CGCAAGAACTTTGAAACGTTTGGCCAAGGTAGCGTCGATGGTAACAACTATCGGGGTAAC
CGTGGCCGTGGCCGTGGTCGTGGCCGTGGCTTTAATAACCGTGGCCGCGGTAACAACAGC
GGCTACCGCCAAAACAATAACTACAACGGTGGCAGCAGCTACCAGCCCGCAGCTTAG
>OphioH327g0042
ATGTCCTCACGACAGATAAAGAAGCTGCGCGCGCAAGAGGAGCTGGCGCGCAAAGCAGCC
CTCAAAAGCACACAAGACGAGAATCTCGAAAACGATAGCGAAGAGAGCGAAGACGAGATC
AAAGTCCGGGCGGCACGACCAAAGAATGCGTTTGCAGCATTCGCCGCATTGGAAGATGAG
GATGACCACGACGATGAGGACGAAGACGAAGAAAAAGACGAGCAGGAGAAAGACGTGGCA
GCGGAAGAAGCCGCAGCCGAGCCAATAGCAAAAACGGCACCGAGCAAGAAGAAGAAGAAG
AAGAACAAGAAGAAGGGAAAGGCGGCCAAAGCGGAGGAAGAAAGCCAAGGCAAAGCTACA
GCTGGAAAAGCTACGACTGGCAATGGCAAGGATCTCGACGAGATTGACCGCGCCCTAGAG
GAGCTCAGATTGCAAAACAAGTCTGGCACGGGTGCACTAAAAAACCTGGCTGGCCAGACA
TTGGCACCGCAGCACCGTGTCCGCGTCGACCTGCACAACCTGCGCGTGATTAACGAGCTG
CGCGACGTCTTTGGTAGCGAGATTCTGGCGACTGCACACGCCGAAGAACTGGCAAACGGC
CCGGCCAACCCACGCGCGCGTGGCGAGCGTCTTGTCAATGTGGACCTCGAGACCTTTTTC
CGTGCGCCCGCCCAGGGCTACACCCACCACGGCCTGCTCCCATCATCGGCCGGCATCATT
TCGAAGCGCAACCCGTTTATTCAGTGGAAGGATACCTGGCCACGAGCAACATCGGGAGGC
CTCTCGATGAAGCAAGTGGGTACACCCGATGACTATGGCGTTGCCGAGTACACCTTTGTG
CACGGCAGCGAGTACATTGGCCTCGAGGAGCAATTCCAGACGATGATTCTTGTCGCGCAT
GCCGACACCAATATGCTGTTCAATTTCCTGAAGCAGTTTCCCTTCCATATTGCGTCGCTG
ATTGTTGTGAGCATATTCGCACGCACACACGACCAAAACCCTGTTCTGGCCGCCGACCTG
CTAGAGCGTGCGCTCTTCTCCTTTGGCCGCGCGACACTGTCGTCGTTCCGCACAGCACTC
ACAGACGCTGACGGCGGCAAGGCACGCTTAAGTTTCAAGCGCCCGGAGAACCGGCAGTTT
GTGCTTGTCGGCCACCATTACGTTCGCAGCTTGATGGGCCGCGGCACATTCAAGACGGCG
CTCGAATGGACCAAGCTTTTCCTGAGTGTGATGCCTGGCGACGAGTACGGCATGCTGCTG
TTTGCGCAGTCGGCCGCTCTGCAGTCCTACGAGTCGCAGTGGTTCGTCGACTATATTGCT
ACGTTTGACGAGCCGTCTGCCGACAATATCTGGCCCATGCTTGACTATATCAAGCAATCG
GTGGTGCCGGCCAAGCTGCAGCTCGAGGACAAGGAAGGCGCCCGCGCTGCACTGCACGAT
GGCGTTAAGCGCGTGCCCTGGCTCTACGGCGCCATCTTCCAGACGCTGAACCTCGACGTG
CCGCGGGCCGTCTGGGCCGTGCTGCCACGCAACGACGTCGAGACGCTCTACTCGGAGCTC
TACATTGAGATGGCCAAGGCGCTGTGGTCGCCGGCCGTCATGGACTTTGTTACAGCTGAG
TTAACAAATATGGCCAAGGTCGACATCTCGCAGGCTCCGCCGACATTCCATGTCACACAG
ACGATTGCCCGCTTTGTCTATCTCAGTAACACGCCGTCGCTCATGGGTCTCGTGGTTCCC
AAGTCGCTGCTGCACTCACAGCCCAATTCCGATTTCGACCCGCTGCCGCCCAAGCGCGAA
GACAATATCTTTTCGTACCCGGGGCAGCAGCGGCCTTGGTCGATTGTCGAGAATGAGGAA
CAATCAAGGCAGCAAGGCCGCGACGGTAACAACGCGTATGCAGGCGTGATTGCTGCGGCC
GTGGCTGCGGTTGGCGGTCCGGCAGCAGCTGAAGCTGCTCTTGCCGCAGCAGCTGCAGAA
GAGGGCGGCGAAGGTCCACGTGGTGTTCGCGGCTGGCTTGATTTCCTGCAAGGCTTTTTG
GGCGGCCAGGATGGCGGTGGCGATCTGGACCCTGCCACTCTCGAGGCCATGGAGCAAGAA
TTTGAAGAGTATGAAGACCTGGAAGAGTATGATAGTGAAGAGGGTGATGGATGA
>OphioH327g0043
ATGTCTGAGGTTCAGCACAAATACGAGTTTAAGGTCGACATGGCCTGCAACGGCTGCTCC
AACGCTGTCGACAATGTCATCACAAAGCTCCCCGGCCTTCAGTCCCATAAAGTTGACCTT
AAGAGTCAAACGGCAGTCGTTATTGCCGATGATTCGCTGGCCTACCAGACCGTCTACGAC
ACCATTGCCAAAACCCGGAAGAAGATTCGGGAGGGCAAGGCAGACAACGTTATCATCCAC
AGCGAAGAAGAGGCTTAG
>OphioH327g0044
ATGGACGGAGTTTCAGCTGCGGCAACCATTTTTGCGCTCATCCAGGCGGGTGAAGCTCTT
GGGAAGACCTTGAAATTCCTGTTGTCCCTGAAAAAGATCCCTGATGAGATCTTGGCTCTG
AGATGCGAGCTTGTCGCGCTAGAGGAAATTGTCACCAGATTCACCCACGCAGTAGTTCAA
AACTCGGGGCAGCTGGGTTATCCTACTGTACTTGGCCCTCCATCTTCTACAACCAGATCC
ATAGACCTCGCTGCTGCACAAAGACAAGCAACCGAACTGGAGGCCGCTGTTGCAGAGCTT
GACACAATATGTGCCCGGTTCCAAGAATCGACTGCCTCGGAAAAGCAGAGTGTCGACGGC
GAGTCCGTCACAATGAAAGAAAAACACAAACAACCAGGAGGCAAACGAAAAAGAGTACGC
CAGGTATTCGACTGGCTACTGGAGAAAAAGAACATCGAATCAATTCGGCAGCGAATCATC
AATACCAAAACCAACCTGTCGCTTTACCTTCAGATACTTAACGCAAGCGCGGTAGAAGAT
GTCACCCAAATGACCATACAAGCAGCGTACAACACCTCACAAATCAACCATACCTCACAA
GCCAGCCACACCATCATTGTCGAGATGCGAGATCAAGTCACAGATGTGTTGAAAACAATG
CAAACATTTAACAGTCATCTCTCTGGAATCGAGACACAGAACCCACCAGTTTCACGACAA
ATGTATCAGTGCCAGGCAAATCCACCATCAACACTGATCGAAAGCTTCGATGCACTTTCT
CAGGGCCGACATACCATGCGTTCTGGTAGCAATGATGGCTGGATTTCCGACAGGCAGATA
TCGTATCGTCGGCGGCCTTGCTCGGAAAAGTCTTGTCATTGTCAGTGCCACATCACGACT
TTTCGATCAAGTCCATGGCACCAGAGTGCCACGAAACTCTTGGGTCATGTCAGACTGCAG
TACACCAATCTTCCGCACACCTCTAGGGCACCTTGCAATATCAAATCATGTCGGATGCCT
GTCTCTACACTGCACTTTGACTACTCGCCTCCTCAATGGCTTCTCTCTCGGCGACTCCTC
GTGTCAGCAACTTGGGGCGGGCTCACTGGTGTAGGCGCGAGCTTGCAGGTTCACGTGCCA
GTATGGTTGCCAGATGATGTGCAAGAAGCATATACTAAACCGGGGCTCAGAGGTGACCTT
CGCTGGTTTCAAGATGCCGTCGTGTCGAAGACCATCCTTCCCTCTCATGTCTGGTTTGGT
GACACCAATATAATATCTGATCTTGTTGGTTTAATGGTCAGAGAGGATATTCTCTTGTTT
CTGGTTGAGCAGGGGTTTCCAGTTCGAACGAGGACGAACACTGGCAGGTCTGTCTCTGAG
AAAGTCCGGAAAAACTATAGTTTTGTCCAGTACTCAAAGTTTGCACTGATTGCTGCTGAA
GAAGAGCAGGCTCGGACCACAGAGCTACACGATTTCTTTTTTGGGCTGGCAACAGAACCC
TTTGCTTCAATACTCAGCAATGACCCCTCGAGCATCAATATGCTAGACATGGTTGGACAG
ACACCGATGCACTATGCTATCGAGAAGAATAGGGCCGACCTTCTCAAACTCATGTTGGCG
CACCCGGCTTGCAATATACACACTCGGAACCGAGAAGGCTTCAGCTTGCTGCACTACGCC
GCCAAATATGAACGCCACGGTACTTCCGAGATGGCCCGCCTGCTGCTTGACCATCAAGGC
CATGGCTTGGATGTCGATGTGCAATTGGACGATCAATATTCTAATCGTTGGACTCCTTTG
TGCTATGCCCTCTACAATCCGGACATGGTGAAGCTACTAGTAGAGCGCGGGGCCAAATTT
GACATTGCATATCGCTATGGGCCATGTACACCTTTGATCGGTTTTATTTTTGATGGTCCC
AGCTGTCTAACCTCGCTGGCCAGCCTCCAGCGCTTCAAAGAGTCAATTCAGATTCTCAAA
GAGGCTGGCTTAGACCTAGAAGCTTCGGACAAAGACGGGCACACTGCTCTTCTTATGAAA
GCAGTGTGGCGCCAACACGACTATATCCGAGTACTCATTGAGTGCGGAGCTCGGGCTGAT
GCAGTAAGCAATATAGGTGAAAATATGCTGCACTATGTTGCAAAGGGTCTCTGGAACGAT
GTACAGGATTTGTTCTCCCACGCGGATTTGTTTGTCGATGTTGATATGGATGCTGTCAAC
CGAGAAGGGAAAACACCAATGGCCATATGGGAAGCACGCAGACAGAGATACAAGTCTGTC
ACCGATACACAATTTCCGGAGTTCTTGGATAGAGTCAGAGAGCTGCGTGCTTTACACCAG
GCGAAAATCGGGGTTCTGAAGGAAGTTGGGTCGGATGATGAGGATTGGTCGGACGGGGAG
GATGACTTTCATGATGCACTTGAGAAGCTATGA
>OphioH327g0045
ATGGCTCCCATTGAAAACCCCGTCTCTGCGTCCTGGGACCTGCGCATCTCACAGGCTGAT
GTCGATCGCCTTAGAGCTGGCTTCAATCCGCAAGATATGGACGAGAAATGGCTCGTGACT
TCGGAGACCATGCTACGCACGCACATCGTGGGACGCCCAAACAGGGTGGCTCAGACCGGG
CCCTTCCCGGGCATTCATGTATCGCCCGGGCTCATGGTCGTACGCATTATCCGAAGCTGG
ACCGGAAATGAAGTTTACGTGCTTGGCGTGCGGCCCATTACCGGTGGCTCTGGCGAGCGA
GTCACATCGTCATCTGCTGCATCCGACAGGGGTGGTGGTGGTATTATCGAAGCCATCACG
TGGAACTCGCGCCCCAGTCCTGCGCTTACAGTCTCAGAGCGCCAGGCCAAGATCGATGTC
ACCATCTTATGCCGGTCTATTCTGCACTGCGATCTCGAGGCCCAGCCAGACTACAACCGC
GATTTATTGTGGAATCCCCAATCAGACGATGACAGCAACAGAGGCGGCGAGGGCGAAGAC
GATGGCCGTGTCCGTCTTCACCGGCACCCGAACGGCGATGTGCGTGCAGTTCCGGCTTCG
CCAACAAACGGAAACGACACAGAGATTCGGATTGAGGGCACGAACGGAACGTACCGCCAC
GTGCCAAGACCCTCCAGTCACGATGACCATGCTCTTCAAAGCAACTAG
>OphioH327g0046
ATGGCTCCGTCTCTGAGCGCACACCCGTCCTTCACCCGTCCCCGGACGGGTGACCGTGAA
GGTCGTCCCAGCACCCGCGACCAGACCGACACCAACCTCATAATCCCCAGCCGCACATCG
TCTCTTCACTCCCGTATCACTCAGCCCATCCCCTCGACTCTTGCCGGCAAGCCCCAGCAG
CGCACCCCCAAGACCCTCACTCATGCCTACATGGTCTGCGGTGTTGGTCGTGAGCCTTCC
CAATGGGTCAAGGCACCAGCTCCCGCCCAAGGCAAGCTTGGCCACATGAAGGGTGCTGTG
GGCCAGTTCTGGCTTCCCGAGATCCTCGGCAGCAGCCCCCGTCTGGAGCAGGACAATGAG
ATTGCCCGTTCTCTGCACGCGGCCATGCGCGCTTGTTTCCCCCACGATGTCGAGATCTGC
ACCGGCCGCAGCCAGCCTCACTGCGTTCACCACGCTTTTGTGCTGCAGCAGGACTCCTCT
CACACTCTGTACGGTATCTGCCTCCGCGTCTGGTCCCGCGCCGATGAGAAGCGTGCCGAG
ACCATCCGTGATCTGCGCAAGCGTACCGAGCCCGATTTTTACGACAACGCCGACGAGACC
TACTGGATCCCCTACTGCTTGTCCTTCCTGTCACGCTATCCCCTCTACAACCTACTGGGT
GATTACCTGCGCGGCATGTGGATTCACTGGAACAAGGCCACCAACCTGTTCCACGCCGAG
GAGGTCTCGCGCATCCTGAGCTTCCCGGCTCCCCGCCTCAACGACCTGGTCCGCATTGAT
ATGAAGGACTACGCTCTATGCTACCAGTTCCCCTCCTCGCCTACCGGCTTCCAGAACTTT
GCCATGTGGCCCCTGTTCTGCTGTCTGTCCATTCCCAACATTGTTGGTGTCATTGAGGCT
GCCGTGTCCCCGACGCGCCGCATCATCTTTGTCAGCCACTACCCTGCCATTCTCACAATG
GCTGCTGAGACTGTTCGCTTCTGCGTCCGTGTCTACGAGTGGAGCGGTCTCTATGTGCCC
GTGGTTCACGCGCGCCACGCCAAGGAGCTCGTCCAGGAGCCCGGCCCGTACATCCTGGGT
ATCACTGCCGAGTGTCGCACACTGTTCACAGCCCCTACTGACGCTCTCGTCGTGGATCTC
GACCGCAACTTTGTGCTCACCTCGAGCCCGCCCACTGCCCTCACTGTCGGCCAACGCAAC
AAGTTTGTTCAGCGCCTGACCCAGTCGCTGAACGGCGATGTCACCCCCTCGGGTGTGCCC
CAGCACCTGCGCTCTGCCTACGGCGGTGGCAAGCTGGTCCCTGCCGGCCAGATTATTGTC
ATGCGTGGCGAGGTCGAGTCCATCCAGGACCCCGAGTGGTGGAGCCAGGACGCCGTTATG
GCTGTCATGGACCACGTCTGCGAGAAGATGGGCCGCAACAGTGGCCTCAAGGCTGTTTTC
GGTGGTGCCGTCAAGAAGCCCCTCATGACCAAGGTCTCCATGCGCCACCTCAACGAGATT
GTCCGTGAGCGCAACCAGTACTCGCGTGACGCCCTCGAGGCCTGGCAGGACTTTATCAAC
CTCAAGGGCCGCATGGACACGGAGCTGGCCAAGGTCACCAAGCGCAACAACTACCTTGTC
GAGGAGCTTGAGAGCTGGAAGCAGCAGTTCCTCAAGTTCCAGGCCTTTGCTGAGCAACTG
ACCAAGGAGACCCAGGATCTCAAGATGAAGATTGAGAACCACAAGCGCGAGAACCGCCGC
CTGAACGGTCTGCTTGACCAGCAGAAGGACGACAACGCCCGCTTGTCTAACCGCCTCACC
GGCACTGAGAAGCAGCGCGACGACGCCCTTGAGGCCCTTCTCCTCCAGCAGGAGATTGCC
GAGGAGCTTGAGCGCGAGCGCAAGCGCAACACCAAGGAGCTTGCCGCCCTCCAGCACACC
AACGTCACCCTGGCCCGCCAGCGCGACGAGGCCCGCCGTGTTGTGCTGCACCTGCGCAGC
CTGATTGGCGGCCAGAGCCACCACATGGAGCACCTGATCGAGTCGCTCACCAAGCCCGAT
GATATCATCGAGGAGCTCGAGAGCGGCTACGCCGAGGACGGCAGCAACAACGATGACGAC
ATCATCGAGGAGGGTGCCCTGGAGGGCGCCTCTGCCGAGGAGGTTGAGATCCGCCTCAAG
GCCCGCCAGGCCGCCCGCTCCAGCAAGCGCTTCTCGACCTCGAGCTTCAAGGATGTTGCC
GATCGCCACCTCAAGGACAAGACGGATGCCATTGCCCACATCATCCGCAACATTTCCGAG
CAGTGCCAGGCTGCTGTTGAGGGTCTGCAGCTCGCTCAGGATGCCGCCATCGAGTCGGCC
CTGTCATCGGGCTCTTCGGCCTCGGACAGCGAGCAGCACCACCAGCTGCAGCAAAACCGC
CGCCGCTCCACTGCCTCTACCCAGAGCCTGCGCCTGCGCCGCACCAGCAACCTGTCGTCG
GCCTCGGCTGCCACATCGGTCGCCCACAGCGACGACGGCCACTCGGCCTTGTCTGACGTC
GGCGACGATTCGCACATGTCCCTGCTGCGCCCTGCATCGGGCCGCTCGAGCATCCCGCCG
ACGCCGGATCTGATCCCCAACCGTGCCAGCACGAGCATGTCCATTGCCTCCACGGCCACC
ACTCCTGAGCGCTCGTCGCAGCAGTACTTGGTCGGCGGCGGCCACGACATCCCCACCAAG
ATTGTGGAGGATGAGGATGAGGAGGACTCGTACGGCGAGCGCAACCACAGCGACGTCGAG
AGCAGCCTGCCCTCCAGCATGTCTGGTGTTGTCGGCAAGCACGCCGAGAGCCTGATCCAC
CGCCCATCGGGTGCAAGGATCAGCGCGCTTGGTGGTAGTAGGTGA
>OphioH327g0047
ATGGAGCCCCCGTTGTCCTTTCCTGTCGGCTCCTTTGATACTTCCTCCAGTTCTATGCCC
ATATCACCAGCCTCGCCGACCTCACAACGGCCGATGAGCGCCATGGTTCGTCCTGCGCCA
CGAAGCAGCAGTCGCATGAGCGTCGGCAGTAAAACCGGTGGCAGTCGTGCGTCTGACGAA
GATGCGCGCACATCCGTGAAAGTCGCCGTCCGGGTGCGCCCTTCGCTGCAGCCCACCGAT
CCCGGCTATGACCTCATTCCTCAACGTTTTCAGCGCTCTATTCTCCAGGTCAACTCGGAC
ACAAGTTTGACCGTCGACTCGCCACAGGGCCGCAAGCTCTTCGTCTTCGACCGCGTTTTC
AGCTCTGACGTTACCCAGGAAGGCGTCTGGGACTACCTCACCGACTCTGTGGACGCCTTT
ATCACCGGCTATAATGTCTCTCTTTTGGCTTACGGCCAGTCCGGTGCCGGCAAATCTTAC
ACCATGGGCACTTCCGGCCCCACGGAGCAAAACGATATGGAAGTCATGGGTGTCATTCCG
CGAGCTGCCGCTGCGCTTTTTGAGAAGCTGGAAGGCGCAAAGCCAACCAACAACCGCAGC
TCATTGTCTCATCTTCGTGCGCCCAAAGGATACGGTCAGCCAGCCCCCAAGGCCGAGAAG
ACCTGGTCCCTCAAGGCCACGTACGTGGAAATATACAATGAGCAGCTTCGCGACTTGCTT
CTTCCCGACCATGTCTCTTCTTACGAACGTGCTCCTGTCACCATCCGCGAAGACGTCAAA
GGCAACATCATTCTCACCGGCCTTCACCAGGTCGAGATCAACTCCGTTGAGGACTTGCTT
AATGCACTGAACTTTGGCTCGACTCTACGCCAAACTGACGCGACTGCCATCAACGCACGC
TCGTCGCGTTCGCACGCTGTCTTCAGTCTGAACCTCGTTCAGCGCAAGAACGGCTTCCAG
ACAAATAAGAACGAGAGACGCATGTCTGTCCCCCTCGAGGCTATGTCCGGCACTGAATCT
TGGGTCACCATCGACAGCAAACTTCACTTTGTCGATTTGGCAGGTAGCGAACGTCTCAAG
AACACCGGTGCTCAAGGCGAGCGCGCAAAGGAGGGTATCTCTATCAACGCCGGTCTGGCT
GCGCTTGGTAAAGTTATCTCCCAGCTGTCGTCTCGTCAAGCAGGCTCGCACGTCTCTTAC
CGTGACTCCCGTCTCACCCGTCTCCTGCAGGATTCTTTGGGCGGAAACGCCATTACCTAC
ATGATCGCGTGCGTGACCCCTGCCGAGTTCCACATGAGCGAGACCCTCAACACAGTGCAG
TATGCACAGCGTGCTCGCGCTATCCAGAGCAAGCCGCGCATCCAGCAAGTCGAAGAGGGT
GACAAGCAGGTTATCATTGACCGACTCAAGGCTGAGGTTGCCTTTTTGCGCGAGCAGATT
CGCAGCTCTGCATCAAATAGCAGCCCAAGCGAAAGACGTGTTCTCTCCACAAATGAGCGG
TCCGAGCGCCAAGGCGAGCGGGAAGTCGACCTTCAAAACGCCCTCCTCGACTCACAGGAG
AACTACACTGCACTAAGCCAGCGTCACGCCAAGCTAATTGCCGAGATGGCCAAGGCTCGG
GACAATGAGGCTGCCGAGCTGCAGCAGCATGCCGATGCAGAGGGCGATATTGCTACCGAG
CGGTTAAATCGCTCCAACAGCTTTGCGCACGCTGTGGAGCAGGTTGTTCTTGAATACGAG
AAGACCATCCAGTCTCTCGAGCAATCACTTTCTAACACACGTGCCACCCTCTCCAACACC
GAAACCAGTCTGCTCGAAAAGGAGACCAAGTGTGCCTACGCCGAGACGATCAACACTCAA
CTTCAGACGCGCCTGCAGAAACTCATGGAACGCGAAGCCAGCACTGAGAACTACCTCAAC
GACCTGGAGTCGAAGCTCGACGGCCACACCTCGGGCGAGGAGAAAAACTCGGCTATTATC
ATCCAGCTGCGGAAAGAGATTGCCCGCATTCGTGAGAACGAGGCCACCTGCGAAGACTAC
ATCTCAACTCTTGAGGAGCGTCTCGCCGAGGCTGACCAGGATGCCGAGCTGATGCAGCGC
GAGATTGATCGCCTCGAGCAGGTCGTTGAGCGCCAGCGCAGCTTGGGCAAGCTGGATTCA
CTTTTGTACGAGCTGGATAACATGCAGCAGGATGGCACCCCTGGTGCTGCCGCACCCAAC
GGTGCTGCGTCTGCTGAGGGTGTTCCTGCCCCCCCCAACGGAACTGGCCACCGCCGCACT
GCCAGCCGCAGCATTGCTGAACATTCTCGGAGCCTGAGTCACACTAGTCGCCACAGCCAT
AGCCATAGTACCAGCACAGATATCATCATTGAAGAGGAAGATGACGGTGCCTTTGATAGA
CAGGGTACCAACGGTGGCCCTGAGCTGGAGGTCACTATCGAAGAGGAGGAGGCTAATGGA
GAGGATAGCGAGCACATCACTAACGGCACTGACGAGAACGGTGATGCTATCACCAAGACT
ATTACCCCTCACCAGTCGCATAACCGTCTGCAAAGCACCGCTCGGTCTGGCAGCGTTAAC
GGTGACACTCAAGACAGCACTGCCCAATCCAAGTTTGTTGCGGACAAGCTTGACAACGTC
ACACGGGAGCTCCTTGACCTTCGCGCAGAGCATGAGAACACCATCGGCGAGTTTGATCTG
CTCCACGCCAAATATGAAGAGGCGCTGCGCACCCTGGCCGAGCTACAGGATGCTGTCGAC
GAAGCCCGCCACCCAGGACACAACATTCGTGATTCAGTCCTGTCTGTCGCAACTGCCCAG
ACATCTCAGACTCGGCCTTCGTCATACTTCTCGGACGCCCGCTCTAGTGACCCCAACAAC
AGCCGCCACTACTCGTCTTCGCGTTCACTGTCTTCTGAGCTTACGTCTGCTCTGGATTCC
CCCACCACTACGGAGCACTCCGATGCCGATACGCTGGCTCCTAAGAAGTATAACGTGACT
GCTGACAGCGATTCTGTCGCCCATCTGCCCGTGCTGCCTCCCGTCGACACTGATGTCGGT
GCTGAGACCGAAACCGAGACTGTTAATGGCAACGACACCAAGACAGACGTTATTATTCAC
GAGGCTGCCCCGGCCACCAGAATGAATGGCGCTGTTTCTGTCACTACGTCTATCAGCGAT
AGTGCCGTTGAAGCCGAACTTGAGCATCTTCGTGCCCTCGCCGCACAAAAGGAGGAGGCC
GAGAAGGAGCTCAACAGCAAGTATGCTGAGCTCGAGCAGAAGCACCACCAGACTCTGGAC
ATGATTGAGGAGCTCAAGACAGAGGTTGCCAAGGCCCACCAAGCAGCTGAGGTCATTTCC
CCTCGGTCGTCTACACCTGTCATCCGCCGCAAGTCGAGCCAGAACGTCATGATTATTGAT
CGTGCCCACCGTTCTTTCGCGTCACTCCGTAACATTGCCGCGGAGAACTTTGAGGGTAAC
ACCGATGTTATGCAGAACTTTGAGCTGAACCTGAACGCCGCTATGCACGAGCTTCACGCC
CGCTCGGAACGTGTTCAGGAGTTGGAGGCTGATGTCGCGTCTGCAAAGAAGGAGATGGAG
ACCAAGATGACTATCATCTCCGGCCTCACCCGAGAGCGGTCTAGTTTGAAGAGCTCGCCC
ATGGACATGTCCATGATCTCTGCTCTTCGCGACCAGCTCGAGATGCAGGAGAGACAGTCA
GCCGCAACACAGGCCGAGCATGCCACCCGTGTGAAGGAGCTGAACACTGAGATTGAGAGC
CTGCGTGTCGCCATGGCAGCCCTGACTTCTAATGGCGACAAGTCCAACGCTGAAGCAGCC
GCGTCAACTGTTAACTCCAGTGACAAGGTCCGCCAGCTAGAGACCGAGCTCGCATCGTGG
GAGACTAAGCACCAGGACGCTCTGTCATCTATGAACTCTACAGAGAAGCAGATGAAGGAG
CACATTGCTCAGCTGGAGGCACAGCTGGCCGTTGCAAATGGCACTGCCACGGACGCCAGC
AGAGGCATCCCCGCTACTAACGGTGATGTCTCGCCTACAGACTCTACCAAACACGAGGAG
CAGGTCAAGATGCTTCGCAGTGAAATTGACGAGTACAAGGCTATTATCAACAGCAACGCC
GCCAAGGTTGCCGAGCTGGAGTCTAACCATGCTTCGATCAAATCTGCCCTGGAGGAGGCC
ATCAAGGTCCGCGATACTGCCACAGCCGAGTCCAACTCCCACAAGGAGCTGATCTCTCTG
TACGAGGCCAAGATTGCCGACCACGAGAGAATTGTTGCTGCTCACCAGGAGAACCTGGAG
GCTCTGCAGGCTAATCACGCCCGTGACCTGGAGCACGTCCATGAATCTGCTCGCAAGGAG
TGTGACGAAGAGATTCAGGTCCTCATGACAGAGCATGCTGAGAACGTTCGCCTTCTGGAG
AGTGACCTGACCGAGGCCCGTGAGGATCTTATGAAGGTTGCCACCCAGGTGGCGTTTGCT
CTGGGCATGGATGTTAGTGTCGAGAAGATTAGCGATCGCATCGAGGATCTTATCGCTGAC
CAGAAGGCCCTTCATGCCGAGCAGAAGAAGTCGCTCGAGCTGCAGGAGACTGTTGCCGAG
CTGTCAAGCATCAGTGACTCTGTGATGCGCGATCTTGAGGCTGTGCGAGCAACTCTGACC
AGCATGCTGGGCGCCGACGCCGAGCAGCTTCGTAAGCCCGGTGCCACTGTCGCAGACCAG
ATGGCTGCTGTGCAGAAGCGGTTCACCGAGTTGGAGAACAAGAACAAGAAGAACTCTCGC
CTTGTGGACGAGCTCGAGGAGCAGCTACAGACCAACTTCGACCAGGCTCAGCTGACTACA
AACCGCCTTTCGACACTTCAATCTGAGCGCCACCAGCAGCTCGAGGACGTCACGACGGCC
AAGATCCGCATCCAGTCCGAGCTTGAGAACATCCGCGAGGAGTACGCTGCTCTGCAGGCC
CGCTTCGAGGGTTATATTCCTGCGGATGGCCCGCAGCGGTCCAATTCGGCCAGCTCGCAG
CTCCGCAAGAGCTCTTCGATCGTCTCGCTGCCATCGCCGCCGCCAGCTGTCCCTCTGCCA
CCCCTGCCCGGAACCAGCTCGCCGCCACCCACTGCCAATGTCCCCTCAACCCCTACGGGC
AGCATGCGTCCTCCAAGCAAGGACATTGCTCTGCATCAGATCCAGCAGGACCAGGAGGCG
CGGATCCGCACCATCGAGAAGCATCTCGACGCGGAGAAGCAGCTGACCCAGACTCTGGAG
GAGGCTCTGACGGACCTGGAGGGCCAGTCCAAGAAGCTCAAGGCCGACTGCGAGGCATGG
CGCCGTCGGGCCCAGGACCTCGAGAATGAGAACAAGGAACTCAAGGAACGCCCTGCACAG
GACAACCGCTGGAGTCTGCACCAGGTCGAGGAAGAGCGCAAGAAGCGGCGCGATGCCGAG
ATTGCACGCGCTCACCTAGAGGAGCGGATGAATGCAATCAGCAAGAAGAAGAAGAAGGGC
AGCCTGAACTGCTTCTAG
>OphioH327g0048
ATGGATCCTCTATCTGTCGCAGCCAGCATAATTGCTCTTGTGCAAGCCGCCATCTCTGTG
CAAAAGGGTATATGCTTCATCAGCGAGCTCCGAAACATACCAGACGAAATCCAGCAGCTA
TTCAACGATCTCCAAGCAGTTTTGTCTGTTGTTAAGCAAGTCGAGGGCACACTGAAGGAG
GTGCAAGCTTTGAGTACAGAGCAAGGAGCTGCAGGGTGGGCGACCAGCTCTGGTGCACAA
CTTAGGGATGTTCTGAGCGCGGTCGAGCTGCAGGCAAACAACCTCGAAAAGGCTGCCAAC
GAGCTCGATTGTCTCTGCTCTCGGTTCCAGAGGGCAACACCCACAGTACCAGGGCAACCC
TCCGCTATACCACATTTGACGGGTAACCAGACAACAAACCAGAAGCAACCAAGTCGAAAA
CGTGACGCATTCCGCCAAAAAACAACATGGCTGCAGGAAAAGGGCAAGATAGACCCCATA
CACAAAAAGATTCATTCTGCCCGGGAGTACCTATCACTCAGCCTGGAGTCTATAAACACC
ATTCTCCTCGCTCGACAAACAAGATCGAGCCACCAGGTTCAGACCAGCATGTATATGGCC
ATCACTGGTATCGACGAGATTCAAAAACATGCCCAAACGACGCAAAACACACTCACACAA
GTGCAAGACACATTATCTCAGCTACCTGATTTGATGTTGATGAGGTTGAGGCAGGCGTTG
ATTGTGTCTGCGACGCACCCCAGCACTGCGATGCCTGGCGAGCGAGCGACTATTGCACCG
TCAACTTCACCTGTATCCTACCCAACCGGCGTTACAGTCCCATTTGACAGATCCGAGAAG
AAAATTGTCCAGCCACGGAGTACCCACGATTCACTGTACCTTGTTCGCGCCGTGCTTCGC
AAGACTGTTTGTTTGCCGTCATGTCGTTGCCGGTGCCATCAGACTGCCTATGCGGGAAAC
CGAGGACGAATGTCTTCCATCTTTGGATCTCTTTTCATCAAGTACAACAGCCTGCCTATA
CTGGACCCCCGGCCTTGCAACATCAAGTCATGTGTTGGCCAGAAGAAGTCAATAAATGTT
CGATACATGTTCCCTCGGTGGATGGTGCATCGGGCCTTATTTATAGCCGCATCATGGGGC
ACACTGACTGGTGTCGGTTGCGACTTCCATCTTCAGACTCCTCGACTACTTCCCGAAAAC
TTCATAATTGAGCTTTTCTTAAATAGGGAAAGTAATAATGTGCAGTGGTTTAAATTTGCC
ATCTCCCACAAGCTCATATTCCCGAACAGTGTTACAGAATGGGGCGAGTGTCTAATAGCA
TATTTAGCAAAACACTTTAGCCTAATAAATGATGATCCCAGCGTGATTGAGTTCCTTATC
GAACAAGGCTTTTCAATGACCATAGGAACCCGAAATTGCGGTGAAGCTATTCGCGCGCGT
TGGCAATTTGCACACCCAGTCCCTTTGCACATCATACACGCCTTAGATGCCGCCTCTCCA
CCCAAGTCTACGCTTCTCCATGATATATTGCTCGGGATACGGGATTTACCAGTCTCCTAC
GCCATCCAAGAGGCACCGTGGGAGATTAATAGCCTCGGCTGTGTGGGCACAACTCCAATG
CATCTTGCAATAATAAGAGATGATATCGTGGCCTTCATGGCAATTATCTCAGCGCCCGGT
TTTGATGCCAATGTCCAACCCGGGGCTTTCGCATCACTGCTTTACTACATTGTCAAATTT
GGCTATAAACAGACCCATTTATTAGAGATGGTTCGTCTATTACTTGAGGCAGGGGCTGAT
GTTAACGTCTCAAGTGACAGCGGGACCCCCATATTTCACTCTTTGGAAAACACCGAGCTT
ACAAAGCTATTACTGCAATACGGGGCAAGCTTAACAGCTGATACAAATAAAGGCATAAGC
AATCCTTTGTTATATAATGTGGATGGAGCATTGAGTCGGTATGGTGGACCATATAAGAAA
GAGATCAATAGTTTAGAAGTACTCGTATCAGCGGGCATGGACCTGGAAATGACAAACCAG
CAAGGACGGACAGCTTTCATGCTAGCAATACGTTGCCAAGAAGTGGTAATGGTAGAGTGG
CTTATCGGGAAAGGAGTCACAGTCAACAATGTTGACCATTTTGGGCAGAGCATTCTACAC
TACGCTGCTATATATCCTGTTTTGGAAAGTATCAGCTCTATCTCGCATCGGAGGCTACAG
GGCTTGAATCCGGACGCAAGAGATATGGACGGCAACACGCCGATGGACCACCTTGAGAGG
AGTCTTGACGAGGGACGTCATTGGTCTTGGAGAAAAGTTCATATTCCATCATATAGAGTC
CGCCTCGAGGCATTTCTCAACACTATTCGAGCTGTGAACTGCGTGGCTGAGTTGGGGCTC
GATGATGTTGAGGAGCTAGATGATGGAAGCGACGACGAGGATGATGACGAAGATGTGGAA
TCTGTGGATGCTGAAGAGTTTGTGGATGCTGAAGAGTTTCTATAG
>OphioH327g0049
ATGGCAGAGGATTGCGTGATCCTGCTGTCGAGCGACGAATCTGACGCGTTTGTCACGCCT
CACAAGGAAGCACCCAAAGCATACAGAACGGCAAGTCAACCATACAACCTCGATGACGAC
GATGGCGATGACAACAACTGTTTTGGACGGAGACTGCAATCTCATATATCTACGCTCACT
ACCGAAGCTGCAGGCCAGACGGTACCTGCAGTGACCCACAATGCAGTTTCGCGGGTAGAT
GGAACAGGTGCATGGAATGGGGCCGGCGGTATCGTTGAACGGTCGACAGCACCTCGTCCT
GACACATCATCTCTCTCAGCAAGGAATGTGGAAATACTTGTAATTGACGATGCTCCAATC
CAAATCTACGGCAGTTCAACAAGCAAAAGCAATGCCGGTGCAGCAAGAAACCAAGATATG
GTGGCGGTGTCAGGCTTTTCGGGCTCCTCTTTGGACGATGTATTCTCATCACCGTTCCTA
GATCTTGGTATGGCACGACAAAAAACAATACAGAGCAGACCAGCTTCAACGAGTGCAGGG
AATACACAGTCGGCAGCGAGCGACAGTCTCGCACCCAATGCTCGTTCATTCCGAGTCTTT
GCAGATTCTTTTGATGACGATGATTTCGAAATCAATGAGCCACGCCCGTCAAAACGGTCA
AGATTGTCCCCGACACACCGCGCCACTGGGTCATTGTCAACTTTCAAGAGCAGTCCGCGG
TTGGATTTCGCTCGCCACATACCATCAAATATTGCCTCACCCGCTCAGAAGTCATCCCGG
ACCACTTTTACCATGGACGACTCCGATGATGAGATGAGAAGCATTCCAGTCTCTAACCCA
GTTCTCTCAGTACCCAAGCCCACGAGTGAGAACAATAGGGCTGGAAAGACCAGTGCGGAA
TGCATTGACCTTTTGAGCTCTTCGGATGCAGAGGCGGGTCACATACTGACAGAAAAGGTG
ACAGATGAGGCCGAGGATGACTTTGTGGACATTGACGATATTTTGAAAAACCCATCGCCT
CCCAAGAAGATGCCCATGCTACCGCCGGCTCCCCGTTCAAGGCGCGAGCCATCTGCCGAA
ATCATGCTGCTATCGAGCTCACCGCCCGGTCCAATGACGAGAGTAGCACTTTACTCCGCA
GCTCAGGATATGAGTGCACCGGGGCGAACGTCTACACATGCCGTCCCTAGACCACAAGCT
TCCAAGTCATTGAAACGCAGCTTCTCTGAAGGGAATGCGTTGGCAGTTGATGATGACGAC
GGCGACGACGACGAAGATGATCTTGATATTTGGGGTAGCGGATCTAAAGACGTTGATGAC
CTATTGGCTGCATGGAGAAAACGCCCCCCAACAGAAATACGGGCGCGGGATCCCCCAGGC
GGTGGAAACAGAGGCCTGGTATCTCGGAGACGGTCTTCTTTTGATTCAACGGCGAGCAGA
TCAGTTGCTACAAGAGAGAGGGCGCGCCCTGGCTCGTCGTCTAACCAAGCAGCGTCTGCG
GCACATTCTGCTATTTCCGATGCTGACAAGGAAGCCCGCCGTCGCGAGCGGGAGACTGCA
CGGGAAGAGAAGAGGAAGGAGAAGGGAGCCGAAAAGGAAAGACGACAGCGAGAGAAAGAG
GTGGAGAAAGAGCGGCGCAAAATCAATGCCGACATGGCCAGAGAGAAAAAGGCCCATGAG
CGCGCAGAAGCGACTGCGTTCAATAATGCCAACCGGTCGCGTGTCGACAAGTCCGTGGCC
GCGCCCGAGATGATCGTGCGCCTTCCCATGACCTTGCCCCAGGCCACAAAGGAGATCACC
GAAGGCTTGTTGGGCGAGATCAGGGCCAACTCCGAGATGTGGAGGAGTCCATTGTTGGAC
AATGTGATCGCTTGGCGGCGAAAAGTGACAGCCGAGTACAAGGCTGACCTGGGCCACTGG
GTGCCTGTGCAAGAGCGTATCGAAGACGAAAAGCTTGTCATGGCAGTCTTTCGAGCTGAC
GATCTCGTGAAGCTGATTTTGGCTGCGCAAGACCCCGAAATAAAGCATGAGATGGGCGGA
TACGACCTCGAAAGCCACCTACGAGCTATGAAACGGAATTTCGCTCGGCACACGATAATA
TATCTCGTCGAAGGGCTACATGCTTGGAAGAGCAAGAACCGAACAATTAGAAACCGACAG
TTTGCGGATGCCGTACGCAACGCTGGCGGAAATACCAGCACCAGTGTAAGGGCCGCGTCC
ACTACGCCTGCTGAGGCTGCAGCCGCGGCAGCCTTGAATCGGTTGAGGCAATCTGGCCAG
GTTGACAAATCAGCAGCGGCTGCAACAGCATCTCGGCCGTCGAATCGGCTTGGTCGCCGT
GGGCAGAAGCGACCCCCCCAGCATCTTGACGAAGCAGTTGTCGACGATGCTATGCTCGAG
CTACAGATGGGATTTGACGATGATGACGATGACGACTATAATGATGGAAATGAAGATGGC
CAGGATGGCCAACAGACAAAGATTATGGTGCACGAGACTCAGAGCAGCCTCGACACGGCG
CGGTGGATCAAGATATTCACTGAGCAGATTGCGACCGGACGGTACCGCCGGCTTAAGGAG
GAGCTCTATGCGGCGTCGGCGTCGTTCTGCATGGACAGCGGCCAGATCGCGACAGGCGAT
AGCGCATCCGAGACATATGTGCTCATGCTGCAGCAGATTGCGCGCGTCACAGAGCCGGTT
GCGCTGGGCGTGGCGGCACGGTACGAGACGCTGCCCAAACTGGTGCGTGGGTTCCGCGAC
GAAGGACCTCTAGCACTCGAAGGGTGTCTCAAGAGCCGCAACCGCAACGGTGCGCTGTCC
GACCGCACAGTAGGCCAGGCACTCAGTCGGCGTATCTACAAGGTACTCATGGGAACTGAT
GAGGCGAGTACAGATATTTGA
>OphioH327g0050
ATGGCCGCTACAATGACGACCCAGGAGCAGCAGCTGTGCCAGTTCCTGCGGGGTCTCTCC
GACCACCACTCGCACCGGTACACCGAAAAGGCTTCCAAGGAGCTGCTGGGCAACCTTTTC
AGGTGCATGGCCGGCGGAAAGCAAATGTACATGGACCTCCTCTTCCCGACCACAGGCGGC
CCATCACGCGGCGGCACCCTCAAGCTGCGCGAAGCACAAGGAGCCGTAGACGGCGCCGAG
TACACTGAAGGTGCGCGCGGCTACCCTTGCGGTCACATCTTCCGTGCCGGCGAGGCCACC
TACTCTTGCAAGACATGCGGTACCGATGACACTTGCTGCCTCTGCAGTCGCTGCTTTGAC
GCTACCGACCATCGCGGACACATGGTTCGCGTCAGTGTGTCACCAGGGAACAGCGGCTGC
TGTGACTGCGGTGACCACGAGGCCTGGAAGACGCCCATGTACTGCACAATCCACTCCCGG
CTAGAGGACAACCCAAACGCCTGTGCCGACGACACTGCTGACGCGGACACATCTTCTGGA
AAGGGCAAGGGCAAAACTGCTGCCTCCGGAACACCACCCGACCTCGAGGCCAGCATCCGC
ATGACCATTGGCCGGGTGTTTGACTTTATGTGCGACGTCATATCCTGCTCGCCAGAGCAG
CTGCGCAACCCCAAGACTAAAGAGAGCATCCTCCAAGATGAGAAGCTGTCGCGGCTGTCT
GCGGTCTACGGAGGCGGTGACGATGGCCCGCCCAGCGAATACACGGTACTTCTCTGGAAC
GACGAAAAACACACAGTCAATGATGTCCAGGACCAGGTGGCTCGTGCATGCGAAGTTACT
CTTCGCGAAGGTCGCATGCGTGCGTATCAGACTGACGAGATTGGCCGCACTGTGCTCAAG
TACTCTGGCAGCGTAACCGAGCTCCTCAAGGTGGCCAAGGTCCTCGAAGAGATCAAAATA
ACAGTCACGATCCGGTCGGCTCGCGAAACGTTCCGCGAACAAATGTGCAGCACCATAATC
GAGTGGCTGTGCGATATTTCGGGATGCAGCGTCGGCCAGGATGCAGACATTCTGCGCCGC
GTCATCTGCGAAGAGCTTTTGCGCCCGTGGAACCAGGGGAGCCATGCTCCCAATGCAATT
GTGGGCAAGAACGGCATCACAGACGAGGCAAAGATTGCCGAGGAAGCCGATATTCGTAAC
TACAGATCGGGACACGATTTCCAGCTATTCCGCGAGGAGATGCAGGCTAGAATTCTCGCT
GGCCAAGACGACGACCTCGACGACGATGATGACGACGATGAAGACGACGACGGCGAAGAC
GAAATGGAGATTTTTATCAGCACAATCACCGGCGATGAAGATGACGATGACATGATGGAC
GGCGAAATGGACGCTGCAAACGACAGTGAAATTGACCGCGAAGAGGACAACGATGCTGCC
GACAGAAATGCGGTCCGCATAGCCGCTATCAACGCGCTGCAAGCCGGCCTCGTGATGGAC
GTTGACGACATTGATATGACCGATATGCAGCAGCGGGTCGACCAGCAGATTGACGGGGTA
GGCCCGGTAGCTGGTGGTGGAGAGCAACCAGCGGCAAATGCCGATGCCGGAGCACCGGCG
CAAGGAGCCGCAGACACTGCCATGGCCATGGACGAGGAAGTGGACTGGCAGCGCGGTCTG
GGCCAGCTTGAGGAGAACGAAGCCACCATGGCCGGATACCCTGCTCCTCCACTCCCGCCA
ACAGGGCAGCAGGCATCTGACTCATCTGAGACCGTTGTCATCGTACCAGACACTGACTCT
GCCTCCACGCCATTTGCTACCACCGCGCCTGCATCGGTCGCAGAGCCAGGAGCACGCCAA
GGCACTCGCGGCCGGGACGGCACCCCCTCAGACTCTGACACGGCCGAGCCTTTGATGGCT
GCCAGATTCAACAAGACGGGTCTTGAAATTCCCAAGACCCCGAGCGACAACAAGAACGCA
AAGAAAGATGGTACGCCGCAACCAGGCCACTACTGGCTCGACGTGCCGCAAGCTTACGAA
GAGACCAAGCCGGCCTCGCCAGCTGAAGATCTCTTTCAGCGCGTCCGCCTCGACTGGCTC
ATCCTCTTTGATCTTCGACTCTGGAAGAAGGTCCGCAACGACCTGCGCTCGCTCTACATC
TCGACCGTTATCAACATTCCAGAGTTCAAGCGTGTGCTCGGCCTGCGCTTCGCCGGTCTC
TACACCAGTCTTGCACAGCTTTACCTGATCGGTGACAGAGAGCCAGACCACTCCATTATC
AACATATCGCTCCAGATGCTCACCGCAGCGTCAATCACAACCGAGATTGTGGAACGCGGC
AACTTTTTGACCAGTCTGATGGCCATCCTCTACACTTTCCTCACTACACGCCAGGTCGGC
CACCCTTGGCAAGTGCTGGACACAGCTACTCTGACATTCGACTCTGGGTCGGTAACAAAT
CGGCGCATGTATCACTTCTTTGTCGACCTCAAGTACCTCTTCCAGTCCCCGCATGTCCAG
GAGTGCCTCCGCACAGAGGACCGGTACATGATGCAGTTCCTCGATCTCGTGAAGCTGCAC
CAGGGCATCTGCCCCAACACACGTGCCGTCGGCGAGCACATTGAGTACGAGACAGACACC
TGGATTAGTGCATCCCTCATTACGCGTGAGATCAACCGCCTCTGTCGTCAGTTCTCAGAC
GCTTTCCGTAACCTCCATGAGGTCGACTTTGAACACCTCGCTCGCGCTATCAGATACACT
GCCAAGACGACCATCCTGAGCTCCATCGGCGCTGAGCGTCTTCGTTTCACACAGGCTGAG
GTCCAGAATGAGATTGCCTTCCACGTTGCGTCCGACTTTGAGTTTGAAGAAGTCCCCAAG
GACTACGACATTGTCTCCTTTGTCGTCGATAAGCAGCAGATCAGTTTCCACCACGCCCTC
CACTACACTCTTTCGTGGCTCATCGAGTGTGGCAAGTCCCTCCCTGTTGACCAGCTGCGC
AACCTTCTGAGATTTGAGACTGCTGATCTTCGCGCACCCCCACGCTCCATGGGCCGCAAG
CTCTTCCCCAAGCGCTTCAACTTTTCACACGAGGACTACCTCATGGCTGCGTTTGACTAT
CCCCTCCGCGTGTGTGCTTGGCTGGCCCAGATGAAGGCCAACATGTGGGTGCGCAATGGT
ATCAGCCTGCGTCACCAGGCTGGCACGTATCGAGGCGTCAGCCAGCGCGATGTTGCTCAC
CATCGTGATATCTTCTTGATGCAGACCGCCCTTGTCATTTGCGACCCCAGCCGTGTTTTG
GTCTCAATCATCGACCGCTTTGGCATGGAAACATGGGTCAAGGGCATATTTGAGCAAAAG
GCCGAGGCTCAAGACGATCTCCAGCATCTGGACGTTGTTGAGGACATGATTCATTTGCTC
ATTGTTCTCATCAGCGACCGTATGTCGCTCATCGACTTTGGGGGCGACGAGACGGCTGCG
CAGACCATGTGCCTCCGTCGCGACATTGCCCATGTCCTCTGCTTCAAGCCCCTATCGTAC
ACGGATATTTGCAACAAACTGCCCGATCGGTACCAGGAGAACGAAAACTTCCAGACTGTC
CTGGAGGAGATGACAACGTACAAGGCGCCTGAAGGCAACTCGGATATTGGCACGTTTGAG
CTGGACCCGCGTTTCATCGAGAGTGTCGACCCATACAGCGGCCACTACAACAAGAACCAG
CGCGAGGAGTCCGAGACTGCGTACCGCAAGTGGATGGCCAAGAAGACGGGCCAGCCCGAC
GACTCTGTCGTGTACGAACCCAAGCTGCAACCCATCACCTCGGGCGTATTTACAAAGCTC
GCCGATTTTACCAGCACAGGCATATTTGCCCAGCTTATCTACTATTCGCTCCTTTACACC
CTGGAGTCGCCAAAGTTGACGCCTACTGTCAAGTCCAGTCGCATTGAGACCTTTACGCAG
GTCCTGCTGCACCTCGTGCTGATTGCAATCAGCGAGGATGACTCGACGCCTGAATCTCCC
GAGACCCAGCGTAACGATGCAGTTTCCTTTATTCGCCTTGCTCTTCTTCGCAATGCTAGA
CTCTGCTACACCGAGTCGACACACTGCAAGACCATTGCTTCCCTGCTCATTACCATCTCC
AACAAGGATGAGTTTAGAGCGTGCCACCCCAAGGTCAGCCTCATCCTTAGACGGATGCGC
CAAAAGCGCCCGGCCGATTTTGAGGCCGCATACGCCCAGCTCGGTATCCCCATCGACCAG
ATCAGCACCGGTTCGCCCGCCTACAATGATAACAGCGCAAACGAGGAGCGCGAAAAGAAG
AAGCGTGCGGCCCTCGACCGCCAAGCACGTGTCATGGCTCAGTTCCAGGAGCAGCAGAAG
AGCTTTTTGGCCAATCAGGGCGGTATCGACTGGGGTATTTCCGACGATGACGACGAAGAC
GAGTTTGGCGACGACAACCTCGACACTGACATGGATCATGACTCCAAGGCCGCAGAAGAA
CCGAAGAAGGTCTGGAAGTACCCCGGCGGGACATGTATCTTGTGCCAGGAGGAGACGGAT
GATCGTCGCTTGTACGGTACCTTTGCCCTCTTCACCGAGAGTCTGATTTTGCGCCAGACC
GACCTTCAGGACTCTGATTTCGTGCGCGAGGCCGCTTCGACACCCAAGAACCTGGACAGA
TCAGCAGAGAGCATCCGGCCGTTTGGTGTTGCGCACGAAAATCGCCAAAAGGTCGAGAAG
ATTGGTGCTGATGGTGAGCGGTACGAGACTGAGCGCCAGGTTATCGGCAAGGGCTTCCCT
GCAAAGAACTGCAAGCCCGGTACACTCTCTGTCGGCTGCGGCCATATTATGCACCATCAC
TGTTTTGAGGCATACTTTGAGGCCACACTGCGCCGCCACCAGCAGCAGATTGCACGCCAC
CACCCCGAAGACACGTTCCGCCTCGAGTTTGTCTGCCCACTGTGCAAGGCTCTGGGCAAT
GCATTCCTGCCAATTGTCTGGAAAGGAAAAGAGGAGTCGTATCCAGGCGCTTTGGCCCCG
GCAGAGCCCTTCCAGCAGTTCCTCGACATACAGATGATGAACCAAGCCCACTATGTGCTC
GGTGCACCCCGGCCTGTGGACTCTGTGCAAAAGACCTACCACCACTACGTGGAGTCGACA
ATGGTTAACAGCATTGGCGACAAGGCATCACAGCTGGTGATTGATGCATGGGAGTCTCCT
TCTCAACACTCCTCGCTGCTGTCCCAGCCGTCAACCTCATCTGGGGCACTGGGTGCTATC
CCCCCCACAGGCTGGATGTCGCCTGCCATGGTCGCGGCCGGCGGTGTCGCTGCGGCTGTG
GGTGCCGGTGGTGCCGGTGCTGGAGCATCTGGCTCAGGCAGTGGTATGGCCACTGTTACT
GGAGGCAATGGCCATCCTGAACAGAACATGGTCCATGACCTGGTTGTGGCCTACAACAGA
CTTAGGAAGACTCTGCGCAGGAACAAGCTGCCCTCGCATCATTCATACGACTCGCGCGAG
GGTAAGATGGTCAATGAGCTCTTCTCCAGCGACACGCTGGTGCAGACTGTCGGCTATTCG
ATCTCGGCGGTGGAGATCCAGCAGCGCGGTACTGATGCCGAATACGGCATGACGCTACTG
ACCAAGATCACTGAGCAAAACCTTACACACCTGCGCATCCTTTGCGAGACAGTCACGTCA
TACATTGCCACTGGCGTTCAACGTGCCGGCGGCGACAACCGCATCGAGCGGGAGTACCGT
TTGGACACGGAGCGTCAGCACTGCCAGCTGTTTATTGCACAGTATATGGGTGAAGAAACC
GAGCTCACGCGTCAGCCACTTGCCGAATATGCACCGCTGTTGAGTCTCGACCCGTTCATT
TTCTTGTGCGAGTGTGTCTTTGGTCTTGTTCCCTCGCACAAAATTGAGCTGGCCCACGTT
TTGCGCATGTGCTACCTCGCCGAGATCGTCAAGGTCGTCTACTACATGGCTCGCAACACC
AACCCCCAAGCCTGGATCGGCCAGCTCATGAACCGCGACCAAGGATTTAGCAGCACTAGT
AACCCTGGTCTTGACAGCTTCGCCAAGTTCTGCCTCGCCGTGTCGCAGATGGACCTCAAT
GTGCGCGCTGCTTCAGGGTCCAACAACGTTTCGGGCCTATCTGGCATCATTGACGCGTCG
CTCCTGGCCCAGAATGCCAACGGCGAGAACCGTGCCTTTGACCTCGGTGGTGTCGATACG
CTTGAGGGCTACTACAACTTTGTGCAAAAGTACGCCCTGGTGTTCCTGCGCAAGTCTGTC
GTTCTCATGTATGCGGCCGCAGGTGTCGACTTCAATAGCCACGTGTCGCCGGCGCCTGAG
CTACCCGAGCTTGACCGCCTGACCGAGGTGCTCAAGGTGCCTTCGTTTGACGAAATGTGC
AACTCACTGGCCGTTGTCAACGACGAGCAGCAGCAGCTACAGCAGCAGCTCTCTGCCTCG
GCCTCGGTTGTCGGCGTGACGTGGTCGTCGCCTAGCGTGCGGCAGCTTGTCACCGGTTGG
GTGCAGCACGTCTACCTCGCAGCAGCCAACGGCAGCACGGCATCCGGTGCTACTCCTACC
GCTACCGGCTCGTCAGCAGCACCACTGACTGCAGCAAGTCACACTTTGCAGCCGCGGCCT
GAACCGCCCAACCCGTCAGCACTTCTCAGCCACCCAGGCATCTACGAGCTCGTCGGCCTC
CCGGAGAACTTTGAGCAGCTGCTGGCCGAGTGCACCCGCGTCCACTGCCTCACCACCGGC
AAGGACGTATCCGAGCCCAACATGTGTCTGATGTGTGGCGAGGTGTTCTGCAGTCAGGCG
ACATGCTGTGCACTGGAAGAACGCATTCCGAGCCGACGCGGCGATATCGTGCGCAAGATT
GGTGGTGCGCAGCAGCACATGCGCCGGTGCCAGGGCAACATTGGCCTGTTCCTTAACATC
CGCAAGTGCTGTATCTTCTACCTGCACCGGCTGTCTGGGTCGTTTGGGTTTGCGCCATAC
ATTGACAAGTACGGCGAGGTGGACATGGGTTTCCGGCACGGGCGGCCGCTGCTGCTAAAC
CAGCGGCGGTACGACTCGATGCTGCGGGCGGTATGGCTAGGTCATGGTATTCCGAGCTTC
ATTAGCCGGCGCCTGGAGATGGACATTAACAATGGTGGATGGGAGACTATCTAG
>OphioH327g0051
ATGCTCACCGTTGTCTTCGGTGCTGCTTTCGGCTTCCAGATGGCCTACGATACCGGCATG
AACAAGCTTTGGGACAACATCAACCGCGGCCGTCAATGGAAGGACATCCGCGCCAAGTAC
ATTGAGGGCGGCGACGAGGACGACGACGAGTAA
>OphioH327g0052
ATGTCGATGCCGTCTAATGCCGGTATTGTTACCGACGCCGACGGCCGGCGTGTGATCCCC
GAGTCTCGGCGCCCCGACGGCAGTATCCGGCCTGCCATCAAGGTCCGCCCGGGCTACACA
CCACCTGAGGATGTGGCCAAGTACCGGATCCCTCTGTACCGTCGCAAGGCTGTCGCCGCC
GAAGCTGAAGCCAGCGCCAGTACTACTCCCGCCTCGGCTGTCCGCACTGTTCCCGGCGCC
GTTCCAGTTTCAGCACCAATTTCAGTGTCTACCCCAGCCAAGGTTCCCGGAGCTGTTCCT
GTCGCCTCTTCAGAAGTAGAGACTGTGCCTGCCTCGTCTACCGCTGCAAAGAATGCAAAG
CGTCGCGAGGCCCGCAAGAAGGCAGCAGCCAACTCTGCCGAGCAGCCCGAAGCAACGGCC
GACAAGGCCGAGTCAAAGACGGAGGTCAAGTCTGAGACCAAGACCGAAGGAGCCCCTCTC
GAGGCCCCTACCCCCGCTGAGGACCGTGATAAGAAGATTCGCGGCCTGAAGAAGAAGCTC
AAGCAGGCCAAGGAGCTGCAGACCAAGCGCGACGGCGGCGAGAGCCTGCTGCCCGAGCAG
ATGGCCAAGGTTATTCGGATCAGCGAGCTGACACGCGAGCTAGAGTCGCTTGGACTTGGT
GACGATGAGAAGTGA
>OphioH327g0053
ATGACCACCTCGATCCCCCTCTGGCTGGACTGTGATCCAGGCCACGATGATGCATTTGCT
ATTCTCATGTCTGCGTACCATCCGTCCATTGAGCTGATCGGCATCTCTACCGTCTACGGC
AATGCCCCCCTCAAGCACACTACATGGAATGCCACCTCAATCCTGACCGCCATTTCCAAA
GAGGACCAGGTCAAGGTCTATGCCGGTGCCGTCAAGCCCATCTCGCGCCCGCCCATGACC
GCCGGCGCCGAGATCCACGGCGAGTCCGGCCTCGACGGCACTGACCTGCTGCCCCAGCCT
GGAAAGGGCCCTGTCACAACCGTCGGCGATGACGTCGCTCTGGCACAGACCATCGAGGCC
ATGGCTGCCGCTCTGCTTGCCCAGCCCGCCGGCACTGCCTGGCTCGTCGCCACCGGCTGC
CTGACCAACGTGGCCCTACTGCTGGAAAAGTACCCCCAGATTGCCAAACACCTTGCTGGC
CTGTCCATTATGGGCGGTGCTGTCGGTGACGGCTTTACTGCCGCCGTCTCGGGCGAGGTC
GACGGCGTGCCCCGCATCGGCAACACCACCATATTTGCCGAGTTCAACATCCTGCTGGAC
CCCGAAGCCGCTGCGGCCATCTTTGACAACCCCGTGCTGGCCAAGAAGACGACACTTGTG
CCCCTGGACCTGACCCATCTGGTACTGGCCACTGCCGAGGTACAGAACCTGCTGCTGCAT
GGCCCCTCCTCTACATCTGCGCCGTCTGCAGTCCCTACAGAATCCAAAGCCGGCAAGACA
ACTCTGCGCACAATGCTCGTCGAGCTGCTCAACTTCTTTGCCGAGACCTACAGAAACGTC
TTTGGCATCAAGGAAGGCCCGCCACTGCACGATCCCATTGCCGTTGCTGCCGTGCTCACC
GGCCTGAGCACCGAGATCCCATTCTACGACTACAAGGAGACCGATGCCAGCAAGACCCCC
GAGCGGTTTGAAGTCAAGGTTGTCACCGAGGGCACGACACCCGAGGCGCTGGCCGGCAAG
GGCGAGACGGGCCGCACTGTTGCGCGCCTTCTCGAGCCAGGCCAGGAGGGTGTCCGCATT
CCGCGCGGCCTCGACATTCCCTTGTTCTGGAAGGTCATTGAGGAGTGCACGACAAGAGCA
GACGAGGCCAATGCCAAGAACGGAAGATAA
>OphioH327g0054
ATGAACAACGAACAGTTCCGACGGCTGGCCTTTGGGTCCGGCTCATCGTCCAACACCAAA
AAGGATGATTCCAACAAAACCAACAGCGTCACGCCCTCCGCCGCCGCACCGGCCATCCTT
GGTTCCCGACAACGATCCAGCATTCCCATGACACCGCGCGCCGGAGGCAGTGTCAGCCAG
CTGGCGTTTGCCAAGCAGATGGCCGAGCGTTTCGGGGGAGGAGGAGACAAGAACAAGCAG
CAGCAAAAGAAGAGCAAGCTGTCTGCGCCCAAGGGCAGCCGGTTTGCGGCGGGCTACGTC
GACCGAGCCAAGCTGCGCGCCGAGCAAGACGACGATGACAGCAAATCTGTGCCCAAGGGA
CTCGACTTTAGTCTACTAGAAAAGGCCCGGAATGGCGAAGATATTTTGGCGGAGGAGAAG
AAGGAGACCAGGGCAGACGAGGAGGATGAAGATACAGAAGAAAAGGCCGACAAAGAGCCC
GGCCCAGATGTGGACGACGAGTTTGAGCAGCTGGAAAAGACCGAGGTACAGGCTGTCGCC
AAGGAAAAGACCAAGAAAAAGGGTCAATACTCGACAGCACCGGCCGTCGCCGGCCAGAAA
CGGTCGCGCGACCAGATTCTCGCCGAGATGAAGGCGGCGCGCGAGGCAGCCAAAGCTGCC
AAGGCAGCGCAAGAGCCCGTGCTGGGATCGCGGTTCAAAAAGATTGGTGCCATCAACTCG
AGCCATCTACCCGGGTCGTCGCGTATCGAGCGCGACAGTCGCGGTCGCGAAGTGCTGGTC
ATTGTCGACGAGGACGGACACGAGAAACGCAAAGTGCGCAAGCTGGCCCAGGACTTTGAG
CCACAAGTTGAAGCCGATAGTAATACAAGGGACGCACCCAAGCCAGACGGCGAGGTACTG
GGTATGGAGGTGCCCGAGTTCTACCGGAAGAAGCTGGAGGCGGAGGCTGCTGCAGAGGCC
GAGAAGGAAGTCAACATCTTTGACGATGCAGGGTCCGACTATGACCCGCTAGCCGGCATG
GGCTCAGGGTCGGAGTCAGAATCGGAATCGGAATCTGAAAAGGAGGACGCCAAAGCAAAA
GAAACAAAGGCCACGGCAGACAAGCGGAGAGACCGTAGCCGGTCGAACTCGCCAAGGCGG
CGCCGGGACCGGGAAGACGGTGAGGCCAGCGACAGCGATGACTCGAGGTATTCGAGATAT
TCGAGGGACTCACGAGACTCAAGATACTCGAGAGATTCACGATATTCGAGAGACTCCAGA
GACTACAGAAACTCCAGGCGCAGGGACTTCAGATCAAGGTCTAGAGATTCGAGGGAGTCG
AGAGACTCAAGAAAGTACAGTCGCAGCGACTCACGTCGCTCGCCACGGAGATACTCACAC
AGCCCACGGGACTCAAGACGCCGTTCCCCTTCTACACAGCCAAAGCCTGCCACATCTACG
TCTACATCTACGTGTGCGTCACGACCTGCACCTCCGGCAGAGACTGCTCCCCGGAGAAAC
TACTTTGGCGGATCCAAGCTGCTATCGGAAGAGACCCGCGATGGTACCTCACTCAACGAC
CCATCGGTGCTGGCTGCACTGCGCAAGGCCAAGCAGCTGCGCGAGGCTACCGAGGCCGAA
GAGAAGAACGAGGCATTGAGCAAAGAAGCAGAGCGCGAGGTCCGGCTAAAGAAGCTGCTA
CAGAACAGCGAGCGCGATGCGGAGGACATGGATCTAGAGTTTAGCGTGAGCCGTGGTGGC
GTCGAGGTGGAGGAAGATGAGGAGCGCGTGCGCTTCTCCAAGTGGAAGGGCAAGGCGAAG
GGGGATGACGAGGAAGATGACGACGATGAAGATGGAGGAGGCGGCAAAGGCAGCGGGCAA
GGCAAGCGGAAGCGCGGTGGCAAGAAACGCAAGGGCGACGGCAATAATGCGGCCGACGTC
CTGCGGGTGCTAGAGAGTCGCAAGGGGAAGTAA
>OphioH327g0055
ATGGCAAACCGCCAGCTGGAAAAGAACTCGGCCGCCGTGCGCAAACAGATCGATGCGCAC
AAGTTTGCCGGCGTCGATGGCGAGGAGTACGGCGCCAGTAGCTTTGGCGAGTTTGGCGAC
TACTTTCGCCGCAAGAAGATCAAGTTGCAAAATGAAGACACCATTATGCGCCAGTCGGTG
CGCCGGCCGCAGATCTTCAAGGATGTCACTGCCCACGTCGCGAGCTACACCCAGCCTGCG
CCCGAAGAGCTGCACCGCATGCTGGTCATGCACGGCGCCACCTATATCAAGTACCTCGAC
TACAAGACCATGGTCACGCATATTATCGCATCGACGCTTCCACCAAAAAAGGCAGACGAG
TGGAGGCGGCTGCGCGTCGTGAAGCCGGCATGGGTTGTCGACTCTATTGCGGCCGGCAAG
ATGTTGCCATGGTCTGACTACCGACTGATAAACGAAGGCCCAGGGCAGAACCGGCTGCAA
TTTGGCGCTGGAGGACAGCTCGTAGTCAAAGAGGGCCGGCCGGACCAGATGGACAGCTAC
AAGGAGCAGAGCAAGCACAGCTACTACAACGCGGCGATGGAAGAGGTCGGCGCCGTCTAC
GACCAGATGCAAGCTACAAACTCGAGTCTTTTTGATAAGCTCGAAACCATCGAGCTCGGC
ATGAATGGGAATAATGGCCACCGGGATGAAGACTCGTTTGAGTTTTCGGACCTTGACATG
AATGATCTTAGTAGTAGTTTTTTGTCGCCACCGTCATTCGAGAAACGGGATGGAAAAGGC
AAAGATCCAGAAGTGTCGGAAGCGACGAAAGGCCTGGAAAGCGTTGAAGAGATCGAAGAG
GTTCAAGATACAGACTACAACAACTTATCCAAACGAGAAATAGATACAGGCAATATCAAA
AGCTCATACGAAGAGCTTCCAGCCGGTCAGGGGATGCTTCTGCGGCGATATGGCGGATCA
AGCAGCCAAGAGAATAGTAGCCAAGAAAAAAAGAGTGGCGAGATTCAACACAAGCTAGAC
GACAGCAATGATGGCGATCATACCGTCGTCCACGACATTTCATCGCCAGAACTGCCCAAG
CCAGCTCAAATGACCTCGGAAGAGCACAATCGCCTGCTCCTCGCCGACCCGAAACTGCGC
AAGTCGTCAACGGCCAACCCCGACTTCCTCAAACAATTCTACTCAGAGAGCCGACTGCAC
CACCTGTCCACCTGGAAGGCCGAGCTCAAGTCCAGGATGCAGCGTCTGGCCATGGAGAGA
GCTGCAGAGAGGACGCTCTCTGGCAACAGACCAAAAGTCACAAGAAAAGACCCGAATAGG
CGCCGCTACATTATGCACGTCGACTTTGACAGCTTCTTTTGTGCCGTATCCCTCAAAAAT
GTAGCACCCGAGTATGCCAAATTGCCTGCTGCCGTGGCCCATTCGTCGGGCAGTGCGTCC
GAAATTGCGTCGTGCAACTACCCGGCACGCGCCTTTGGAGTCAAGAACGGCATGTGGATG
CGGCGCGCCATGGATCTGTGCCCCGAACTCAGAGTGCTACCGTATGATTTCCCGGCGTAC
GAGGAGGCTAGCCAGTTGTTCTATGAAGCGATTCTGGATATCGGCGGTGTCGTGCAGAGT
GTCAGTGTCGACGAGGCCCTAGTGGATGTTACCAGCATTGTCGGTGATTTGGGCGCTGCC
GCACCCGGCGAAGTCGATAAGATCGCTTCGAATTTGCGCGACAGAATCCGAGACAAGACA
GGCTGCAACGTGTCAGTGGGCATTGGCGGGAACATTCTGCTGGCCAAGCTAGCACTGCGC
CGCGCCAAACCGGCTGGACAGTACCAAATCCTGCCCGATGCTATCTACAGTGTACTGGAC
GACTTGCAGGTGGAACAGTTGCCTGGTGTCGCACACAGCATTGGAGGAAAATTGGAAGAG
AAGCTGGGTGTGAAACTTGTGAGCGATCTTCGGCGTATTTCCAAAGACCGGTTGATGACA
GTGCTGGGGCCCAAGACGGGCACGCGGCTCTACGAGTATGCCCGAGGTATCGATTCAGTA
GAGGTCGGCACCGACGTTGATGGCGAACAGCAGACGGCTCGCAAGTCGGTATCGGCTGAG
GTCAACTGGGGTATCCGATTCATCAACCAGGACGAGGCCGAGGAGTTTGTGCTGAATCTG
TGCCGCGAACTGGAGCGGAGGCTGGTGAACGAGCAGGTCAAGGGCCGCAGTCTGACGATG
AAGATTCTTAGGCGCGCAGCTGGGGCACCACTCGACCCAGAAAAGCATCTCGGCCACGGC
AAGTGTGATGTGTTTAACAAGACGGCACTCTTTGGAGTCCCGACGCACGATGCAAGCATT
CTCGGCAAAGAGGCTGTCTCCATTTTGCGCTCGTTTCATTTCAGCCCGGGTGATCTGCGC
GGACTCGGCGTGCAGCTGCAAAAGCTGGAGCCGATCAAGGCATATACTGGCAATGTTGGT
CTCCCTGATAGCAGCCAAAAGAAGCTGTCGTTTGCAAAAGCGCAGTCGGCATCTACTCCT
TCTGTCAAGGCCAAAGTCGTGCCTACGGCTGCAATAAAGCCACCACCAGCACGTACAAAT
ATGTTCAAGACGCCAGCATTGCCGCCTCCGCGGCCCCAGCCTAGGAGTAGCCTCAACTTT
GGGACTATGCCACGACAATCAGTGCAGGAGAACAGACAACCAGAGACAGAGCGACGGGAG
ATATCCCCGGAGGTCTCATTACCAAGCACCCAATTTGTCATGCCATCCAACTTTGACCCC
AACGTGCTGGCCGAGCTTCCACCAGACATTATCCGGCGGCTAGTTGGTGAAAACCGAGGC
GAGATTCCCAATCCAAGCACGAGCAGTAGCAGCGCAAGGGGCAGATGTGTTGCTAGTGCC
AGCAGCCGAGACGCATCTCCCGTAAAGCGAACACGACAGCCTAGTCCTGAAGCTGCCGTA
CCTGCGCCAGCATTGCCTACGAACAACACCAACAGCATCAACAACTACCAGCTGCCACCG
GACCTCCCGCCTGGAATCGACCCTGAAGTGTTTGCGGCCCTGCCTGCCGACATGCGCGCC
GAAGTGTTGGCAGAATACCGGCGCAGCGATACTAGTAGCCGGCAGCGATCCAACCCGTCA
CCAAATACATCACCGAGACGTGCACAAAAGACAAAGAATGTCTCTGCAGGCACTGGTCGC
AAGGGAGGGTCGCCTGTGAAGAAGGGCATATGGGGTACACGCGGGCTAGCCGCACAAAAA
GCAGCACGCGAGCGCCGCCACGATGCGCAGAACAACCGTGTGCAGACCAACATTGCAGTG
TCCATTATTCCACAAAATGTTGCAGGTGGAAGCAGCAGTACTGCCAACAATGCACATGAC
GACGACTTTGGCGAAATCGATCCGGAAGTGTTGGCAGCTCTACCTGAGGATATGCGGCGC
GAAGTGCTCGAAGACTTTGACCGTCGTCAGGCACAAGCGCGAGCGCAAGCCCAGGCTCTT
GTCCACCCCGTCGTGCAGCATCTGCGTCTCAAAGTTCCTCCCAAGAAACCCGTGTCTACA
CTACCGCCGCTGCCGCCGATGCGACCGCCGCCGATGCTTCACTTTCCGCCACTACCGCCC
AAGATGAGTTTCCGCACAGCCGAACCGGCAGCACCGGCCGAGAGTGAACCCGAAAATGAC
GGCATCAAGCCACGCATTCTATCGCTAGACGACATCAAGGCAATGCTGCGCACGTGGCAC
ACGGCGACACGCGAAGACGGGCCGCACGAGACGGATGTGGCCGTGCTGGAGCGGTACCTG
GCGGGCGTGATCCTGCAGGAGCGGGACATGGCCAAGGCGCGCAAGGTGGTGGTGTGGCTG
GAGTGGATGATTGACAATGCGCCGCCGTTGGAGAAGGCAGCGGACGCGGACATTTACGAT
GACGTCGATCGGGTAGAAGACTCACAATACATCGACAGCTGGCAGTATGCGCTGTCACGG
GTCAAGGCAGCCGTGCAGGCGGCCATGGAAGAGCGCGGACTAGACGGGATGGTCTTTTGA

>OphioH327g0056
ATGGCCAAGATGTGGTACCGCAAGGTAGCCCTAGCCCTCGCGGCGATTACACTTACAGCG
CCGTCAGCGCTGGCCAGCACTACTTCTACAGCAAGTACAGCGACTGCAACCTCTGCAGCA
ACTCCCACTGTCTACAATGCGTCTGCCGCCTCGGCTACTGGCGCCGTCGGCAAGTACGCC
TATGTCGGCTGCTACCTCGAGGTCAGCGGCCTCAACGGCACGGCCCCCGGCGGCCGCTCG
CTCGAGGGCACCACCACCGACGAAGTGCTACCCGGCGACATGACCGTGCCCAAGTGTCTT
GCCTTTTGCGGCGGCGGCGGCAGCGGCTCGGCCTACACGTACGCCGGGCTCGAGTATGCG
CGCGAGTGCTGGTGCGGCCAAGACCTGTCCTCGCTTGCCACGCAGCAGCCCGCGAGCGAG
TGCAACCTGCCGTGCGACGGCGACAACACGACTGTGTGCGGTGGCAATCTGCGGTTATCT
CTCTACATGCTATCGTCGGCTCCGGCGCGGCCGAGCGCAGCCATGGTGGTTGTTGTCGCG
GCTCTGCTGTTGTCCTTGTGA
>OphioH327g0057
ATGATCAAGATTGCACGGCGACCACAGACGTCGTGGGTGTGCACACAGTGCCTGGGGCAC
CTGCAACGGCGCCGGACATTTGTCTCGGGGCCGGCCCGTAGAGAGGCGACGGCGACGGCG
ACAGCGACGTCAACAGCACCGGGATTGCCTAGGACAGCATCTACAGCACAGACCAAGGCA
TCGGTGCCCCCATCAATACCAACGACACACTCGGCATCTGAACAGCATGACGACACAACC
CTCAAAGCCATCTTTGACGACTCTGCCGCATGGAAGGCCTTCTCGGCATCCGGCCAGAAC
AATGCTGGCAGCGGCCGGGAAAAGGTCGGTCTGTTTGGCAATGCCTACCTGACAGAGCCC
GCCGGTTTTATGCGGTTCACACACGCCAGCCTCAACAGTGCACAGCGCATCGTGGCCAAG
GTCGCCCGGGCCGCCTCGCTCGACGAGTACCGCGCCGTCGTGCGTGACCTCGACCGGCTC
AGCGACCTCTTGTGCCGTGTCATTGACCTCTGCGACTTTGTGCGCACAACCACACCCGAT
GCCGCCATCGGACAGGCCGCCTCGGATGCCTGGGCCACCACCTACCAGTACATGAATCAG
CTCAACACCACCAGCGTGCTCAACGACCAGCTCGGCCGCGCCATGGACACGCCCGAGGTC
TGGGCCGCCTGGTCCGAGGAAGAGCGCACTGTCGCCGAGATGCTCAAGCTGGATTTCACC
AAGTCGGCCGTCAACCTGCCTCAGGCGTCGCGCGACCGCTTTGTCGAGCTGTCGCAGCGC
ATCGGCGAGGTCGGCACGCAGTTTGTCGACACCATGACGCCCGCCCAGCCATGGGTCGAC
CTGCCCAGCACAGCCTGCCGCGGCCTCGACCCGACAATGGCCAAGCACTTTAGCACCCAA
AAGGCCGGCAAGCGCATCGTGCGGCTGCCAGCCGTCAGCGGCCAGGCGTCGCTGGGCCTG
CGCACGATCCACGACGAGGATGCGCGCAAAGCGATCTACTATGCCACACGCACAGCATCC
AAACAGACGGTGCGCCTTCTGGAGAACATGATCGGCCTGCGTGCCGAGCTGGCCCAGCTG
TCGGGCTTTGAGAGCTATGGACACATGGCCCTGCGCGACCGCATGATGGCCAAATCGCCC
GAGTCGGTGCGGCAGTTCCTGCAGGCGCTGGCGGCCAACAACGGCACGACTGTGCGCGGC
GAGATCCAGGAGCTGCTCGCAAAAAAGCAGCAGACGACGGGCGATGCACACGCGACCCTG
GCGGCATGGGACAAGGACTACTATATGAGCCTGGTGCGGCGCGACGCACAGGCCGCAGCT
GCATCACCGCCGCGCAAGTCGCACAACCTGCCGCTGTCAGAGTACTTTTCGATCGGCACC
GTGATGCAGGGCCTGTCGCGGCTGTTCCAGCGGCTCTACGGACTGCGGTTCGTGCCGCAT
GCGACGCCGCCCGGCGAGACGTGGCACCCCGACGTGCGCCGCCTCGATGTCGTGTCCGAC
ACGCAGGGCCACGTCGCCGTTCTCTACTGCGACCTGTTCTACCGCGAGGATAAGTCGCCC
AACCCGGCTCACTTTACGGTGCGCTGCTCGCGCGAGATTGCACAGGAAGAGGTGGACGAG
GCTGCCCAGAGCTTGGCTTCGGATGCCAACCCACTGTTCACCGACCCCCTCGCTGCCGCC
AACGACGGCATGGCCATGTCGACCCACGGCGGCGTCATCAAGCAGCTGCCCACAATTGCT
CTCGTGTGCGACTTCACCAAGGAGTCGGGCAGCTCGTTCTTCTCTTCGGGCAAGGAGAAG
CCGGCCCTGCTGACCCACCACGAGGTCGAGACGCTGTTCCACGAAATGGGTCATGCCGTG
CACTCGGTACTCGCCCGCACGTCGCTCCAGACCGTGTCTGGCACTCGCTGCGCTACGGAC
CTGGCCGAGCTGCCGTCGACGCTCATGGAGCACTTTGCCAGCGACCCGTCGGTGCTGGCC
CTGTTTGCGCGGCACTATGAGACAGGCAAGCCTGTAGACTACGAGCAGGTCGCTGCAGGT
CTGCGCAATGCACGCCGCTTTGAGGGAATCGACGACGAGAGCCAGATTGTCCTGGCCATG
CTGGACCAGGTCTACCATGGGCCGGGCGTCAACGACAAGACCAAGTTCAACTCTACACTG
GCGTTCCACGACCTGCAGCGCCGCGCCATGACCGAAGGCAGCCCCGTCGACCCGTCGGGC
ACGTGCTGGCAGGGCTTCTTTGGTCACCTGTTTGGCTACGGCAGCACGTACTACAGCTAC
CTGTTTGACCGCGTGCTGGCCGAGCGTGTCTGGGGCGAGGTGTTTAACCGGGGTGCCGTG
TCCGACAAGAACAAGAACGGCGGCGCCCTCGACCGTGCCAACGGCGAGCACCTGCGGGAC
AGCCTGCTCCGCTGGGGCGGTGGCCGTGATGCCTGGCGCTGTGTCTCGGACACCCTCCGT
GACCCGCGGATTGCAGCCGGCGACGAGGCCGCCATGGCTCTTGTCGGCAGCTGGGGCATT
CACCGGAAGAGACAGTAG
>OphioH327g0058
ATGGCCGCCAGACTTTTCCAGCAGAGAGCGGCACCTGTCGCGGCGACGCTGCTGCTCGGC
AGCACTGTCCTCTACCCCCGTGTCGCCTATGCCGAGACTCCCAACTTTGCCCGCAAACCC
ATCTACGACGAATACGAAGAGACTCCCACATCGGCCACCATCCCCAAGGCCGAGACCCCC
TCTTCCTCTTCCGCAGACTCTACCTCGACCGACTTAATACCATCGTCTTCCTCTTCCTCC
TCCGCCAGTACATCCACCACCACACGCTCGACGCGCCCGACACCGACCGACCGTCTTGCC
GGCCAGATCCGCCTCGCCCGCCTGTTCCTGTACCGCCAGGCCTGCACTGCCGAGGACGGC
GTCAACAACGCCGCCGCCAAGGTCTTTGACCTCGAGCGCTCCTTCACGCAGACCATCGCC
TCGCTGGCCCCCGCCAAGGAGTCGGGCGAGCGCCTGCTGCCCGGCGCCGTCTACGTGCTC
GTGGCCGCCATGGCCGGCAGCATCGTGACGCGCCGCAGCAACATTGTGTTCCGCAGTATT
GTGCCGCTGGCGTTTGGTGTGACGGCGGGCTGGTCGCTGCTGCCGGTGACGATGCGCAAT
GTGTCGGACCTGGCGTGGAAGTACGAGGAGCGGCTGCCGGTGGTGGCACAGGCGCATCTG
CAGACGCGTGCGGCGCTGGAGCGGACAGCCAACTTTGCGCGTGTGCACAGCGACCTGGCC
AAGACGCTTGCCGAGGAGAAGGCGTCGGCTGTGCGCGGCACTGTCGAGGACTGGGTGAAG
CAGGGCAAATAG
>OphioH327g0059
ATGTCTGGCAAGACTGAGCGCCTCCAAGATGAGGGCTCAAAAATACAAGTCATTATAGCC
GGCGGCACGGCCGGCCTGATTGCGCGCTTCTTCGTCGCGCCCCTCGATGTCGTCAAGATC
CGCCTCCAGCTGCAGACACACTCGCTCTCCGATCCCCTGTCACAACGAAACATCAATGGC
GGCCCCGTCTACAAGGGCACCCTCCGGACAATGCGGCACATTGTGCACCACGAGGGCATC
ACCGGCCTCTGGAAGGGAAACGTGCCCGCCGAGCTGCTCTACGTCTGCTACAGCGCCACC
CAGTTCACAGCATACCGCGCCGCCACCCTCGCGCTCGCCCAGATCCACGATGCTCTGGGC
GTGCCAGCAACACCACCGCTCGACGCGTTTGTTGCAGGCGCGTCGGCGGGCGCGGCCGCT
ACAGCCGCGACGTACCCGCTGGACCTGCTACGGACGCGGTTTGCCGCGCAGGGCAACGAC
GTGGACCGCGTCTACGCGAGCCTGCGCAGCGCTGTGCGGGACATTGCACGCGACGAAGGT
GTTGCCGGGTTCTTTCGGGGCCTGGGCCCGGCGCTGGTGCAGATTGCTCCGTACATGGGC
GCCTTTTTCGCATTCTATGAGGGACTGAAGCCGGTGACGAACCGGATCCAAAACGAGGTG
TTCCGCTCAGGCAGAAGTGAGCTCTTGGGCGGCAATGGACTGGGCACGGCAGACGCAGCA
GCGGGCGTCACAGCCGCCGTGCTGGCCAAGACGTTTGTGTTCCCTCTGGATCTCGTGCGG
AAACGCATCCAGGTACAAGGCCCGACACGCACGCGGTATGTGCACAAGAACATTCCTGTC
TACGACCGCGGCGTCGCACGGGCGCTGGCGACGATTCTGCGGAACGAGGGCCTGCGCGGT
ATGTACCGTGGCCTCGTAGTGAGCCTGCTCAAGGCGGCACCGGCCAATGCCATTACCATG
TGGACATATGAGCGGGTGTTGCACGTGCTCACACAAATGGATGCCGAGTGA
>OphioH327g0060
ATGAACGACCCCCCTGCAGTCTGCCAGCTTCTGACGCAGGTATATGCCAGTTGCTGTGGT
AAGCGGCACGAATCCCCTCTACAGTGCGCCCGGCATCTAGGCACAGATTTCAAGTGCAAG
AAGTACGACAGAATGACCATAAACATTCTATGGAAATGTTGGGGCTGCCTGACAAGCGAA
AAGGTCGGCCGCACGCGTGCCAGACTGCAGGCCCCGGCGGACTCTTCGGCTCAAGTCAGC
TCCGACCTGGCTGCCGGCTCTTCCGCCGCGTCTGTACTGTCTGCCGCATCACCCGAACTC
TCTAGACAAGCATTGCCAGGGTATCACACGCATATGCCGCCACCCTTCCAAGCCGATACC
TCGGGACTCGCACATGCACCCCTATCCCAGCCAGCCTCACGTTCAATGCTTGGTGAATCC
GACCAGGCAATGAATGACATTGCGGCACCACTGGAGCAATCTGGCCTGGCAACACAGTCG
ATGTCCCGGGCGGCATTTCAGACGTCCTACAACAACGCTGCATCTGTTTACCAGAGACCG
CAACCATATGATACGACAAACTGGGCTAGTAGCCCAACACCCAACCCAACGAGTGCCGCC
GTCCCTCCGGCAGCCGAGCCCACTAACCAAGTGTATTCTGCGCTTCAGTCCTCTTCGTAC
TACCGCAATGCCCATTATTAA
>OphioH327g0061
ATGTCAAATCCTAGTGTTCTAGGTGTAGCTAGTGAGCCCAGCCAGCTACCAGCCTCCATG
CTCCAGCTGTCTCAACCCATGCAAGCTTGGTTGCACGATACCAGTCAGCCTGGGTCCCCC
TCCACGCAGACACATCGTTCCAACCACGAGTTGCATGGCCTATCTTCAAACCAGGGCACT
TTCAACCAGAGCCCTCAGACCAATCAGGTCTCCCAGATGGAAGCTCAAGACCAAATGCCG
CCAGTGCAATTCCCCCTTCCAGACGCTACTCAACTGACTGGCAATAATGGCACTAGCCAC
TGGCATCAAGCTCAGTACAACGGCGAGCATCTCGGTGCGGCATGGTGCCATGACCAGATG
CAGCATCCGACCCAAGCAATCCAACCATTCATTTCGGGAGATACTAGCCAGCAGTTCCGT
GGGACAAACCTGGGCCATGTGGAACTGGTACATGACACTGGCGTGCCCTCAACGTGGAAC
CAAGAATACTCGGAACATGACTGGGCTATTCAGCAACTCACCTCTTCAAGCGCCACGGCC
CCTGCGTCCTACGAACCTGGAAATACAAACGATTCTTTCTATCATGACTCTAGAGTCTAC
GGTGTGGCGGCCACATCTGAAGAGGACGAGCTTTTTGATGGATGGCCTGAAAATGACTTT
GAAGCTTGA
>OphioH327g0062
ATGATGCAATCACAGATGATTGCCACACGGGGGACGTCCATGGAGATGCAGCAAAAGAAC
TCGCTCATGATCCATGACTCCTTCTTCAGCTTAAAAGGCGCCCAGGACCGGCCTGTGTCC
GTCGCCACCGAGTTCATGGAGTCTGACTTTGAGGACGACATTGTCAGCGAGTACGGGTAT
GACGACGGCGAGAGCTCGCCACGCGCCAGTCTCAACTCGGGCCAGCCCAGCTTCACCACC
ATCTCGTCCTACGACGAGGTCCCTACACCACGGTCTAGCCAGGTGCCCATGGCCATGTCC
ATGTCCATGACCACAGCATCACCGATTCAGATTGAAATGGAAATGGGCAAGCCTGTTGAG
GGACCCCGGGGACCACACCTGTTCCGCATCTCCAACCTGTCGGCCGAGTTTGAAAACGCC
CTGTCTCTGTCGCCCGTTACACCAAAAGTGCACTCTTACTACGCCCAGCACACACAGGCG
CAGTATGAACAGTACGAACAGTACGAACAGCAAGCGGCACAACAGGCACAATACGTAGAT
CGTGCACCACCCCTTCCCTATGGCATCACACCGCTGCCTCCCACTCCCCGGAGAAATTCG
GGCCCCTTTGCCTTTACCCATGAAGAGCTCGACACCGGCAAGCTGTCTGTGTGGTCGCCC
GAGCACGTCGCCCAGTGGATGCTCAATGCTGGCATTGAGCTCCAGGTGTGCGAGCGCTTT
ATCGAGAACGATATCACCGGCAGCATCCTCATCACACTCAAGTTTGAAGACCTCAAGGAG
CTCGGTATCCCGTCGTTTGGCATCCGCACCAACGTGTGGACCCAGATCAACACCATGAAG
AACGTCAGACCCCGGAATGAGGAGCCCCGGTCAGAGACGCCCATCGAGGACGAGCCTGAC
CGCAAGGTCCGCCGTGAGGTCCGCCGCATGAATAGCTGCACGACACCCACCGTGGGCCCG
GCCAAGACTACCCTCCGCAGAGGGCCCAGCGTGCGCCGCCTCAAGAACATGCAGAACAGC
TCGCTCGAGGATACCATCTCGCCGCTCGAGAGCGTGTCCATTGTTGGCATCGAGCAGGTC
CTGCCCAAGCTGCACCAGTGCTCCAAGGGCGAGAACTGCAGCAAGTGGCGCCGCCAGCAG
CGCATGATCGAATCCTTCAAGCGCGAGCACCCCTTTGCCGACGTGGACAGCCTCGACAAG
GCCGGCGGTATTATCATGATTGCCGGCGACCCGGGCAACCCGCAGACGGCTCGGTCCATC
AACCCGTCCGACGACGAGATGTTCCGGCCCGTGTCGGACGCCATGCCGTCGGTCGTGGCA
TCGTCGGACGTCATGGGCCCGGCCTTCCCGCCCGTGCCCGTTGCCCTTGAGGCCGGAAGC
CTGAGCGCCGTGCAGTCGCGCGATCCCCAGGACAATGTGCGCCAGTTCCTCAGCTTCCAG
CACCAGCACATTGGCGTTTCCACCTCCAGCGAGGTGCCGCCCACACCGCCGTTTGAGCTC
TTCCCGGGACGCGCCCAGGCCACCGAGCGTCTGCGAGCACTGCCCAAGCTGGCCATCCCG
GCACAGAAGCAGTCACTGCAGCAAAAGCGCCACTCCCATGAGGTGACACCCAACAAGCAC
GAGAACACGCTGTCGGCGCACCCCATGTCGGCACATCCAAACTTGAACTCGGCCAACTAC
GCATACCCGCTGTCGTCGCAGACGGCCTCGGCGGCGCCGAGTTCGAGCACGTCGTACACC
AACACGGCCATTGAGGAGTCCCCCGGCCGCACTCCGACTGCACCTTACCGGTTTGGTACT
CCGTTCACCGAGGTCGATGTCCCCGTTACTGCTGTGCCCACGGGCCCTATTGCGCGTGAC
ACATCGCAGTCTGTGCCCCCAGACATGAGCTACCGCGCTGCACCCCAGCGCACCATGTCG
CGCGCCTCGGCTCGCCGGCCCTCGTTCCCCGTGCTGCCATCGCTGCACGAGAACCGGGTC
GCCGCTGGCAGTGCCCAGGCCATGTCTGCCGGCCAGCAGCGCGCCGCCTCGGCCATGGGC
CACAGAAGCACTTTCCAGAACGTGAGCCCGACGATGTCTCAGGGATTCCAGCAGCAGGGC
GCCCAGGCAGCCCCGGCTGCAGCCCGCCAGCTGCAGGCCCCGCCGCGCCACGTCTACCCG
TGGTCGCCGCCACAGAAGAGCTTTGAGAAGGCCATTGCACCGATGTCGCTGGTCACATCG
ACCCTGACTCCCCCGTCGACGACGTCGTCGTCTCTGGCTTCGGCCAGCTCCAGCGGCTCT
AGCAGCCTTGCCAATAGCACCAACGCTACGCCCGCATCGTCGGTCGACTCCGCCAAATTC
GCTACGGGCGGCCCGATCTACCCCGACGGCATCAGCTACCAGGGCGATGTCAAGAAGCGC
AAGACCAAGATGCTGCGCCACGAGTGGCATGACCGCTTCATCACCCTCAAGGGCACGCGC
CTCGCCGTGCACAAGGACCGCGCCACGACCAAGCGCACGCTCGAGTACGTCGACATTGAC
GACTACGCCATTGCCTGCTCTACCATGGCCGCGTCCACCAGCAAGCTCAATGCCGCCTTC
AAGGCCATGAACATTCGCCGCGGCAGTGACGGCCCGTCCGGTGCCGGCAGCAACAGCAAG
GAAGACGTCGCTGCGTTTGCCTTTCAACTTATCCCTCAGGACAGCAAGGCCGGCGTGCGC
CTCAGGAAGCGCGACAGCGCCATGCCTGGCGCTTCTTCTTCCGTCGAGGCATGCTTTGCA
TCGCCCACTGATACGTCGGCTGCGGGCTCTGCTGATGCGCCTGCCCCCGGCCCACCCGAG
GCGTCTAACGGCACGGGCAAGACCCACCACTTTGCCGTCAAGAACCGCGACGACCGCATT
GAGTGGATGCGCGAGCTGATGCTGGCCAAGGCCATGCGCCAAAAGGGTGCCGGCTTCGAG
GTCAGCGTCAACGGCAACATGATCTAG
>OphioH327g0063
ATGTCAGCCCTCTCCCCCAACCACACCCACGACACCAACAACAGCATCATGAAAGCGTCC
AAGTCTTCTTCCACAACAAAGACAACTACCAAGACGACAACAACCACAGTCAACATGGCC
GTTGCACAATCAACAAAGCCCAAGTCGGCTTCCACAAAGTCTGCCAAAGCTTCAGCAGCT
GCTGCCACACCCAGTGCCACCGCCGCCGATGCCGCATCCACCGACAAGAAGAACGCACAA
ATGCACCGCCGCTCAAGAACAGGTTGCTACACATGCCGGCTCCGTCGCAAGAAGTGCGAC
GAGGGCACTCCTCTCTGCACCGCATGCAAGCACCTCGGCCTCACCTGCGAGTACAAGCGG
CCGCACTGGTGGAGCAACAACGATGCTCGCCGCCAGCAAAAGGAAACCATCAAGGTCATT
ATCAAGAGCAAGAAGCTGTCTGAAAAGTCTACTTCGGCCGCCTCGACTGCGGCTTCCATG
CACCACCACCACCATGGTCATGGCCATGGCCACCACTCGACTTCTTCGGTTGCCGGCACC
CCTCCCGGCCTGTCGCACTCGCTGCCCACCTCGGCCACCTTCTCAGACCCTCTGGACCGC
ACCCGCTCCGCCTCCATTGACTCGCACTACAGCACCTTCAACTTCAACAGCCCGCCCACC
TCGTCAGAATACGGATTCGGCGGTGCCACTACCAGCACCAGCACCTTCTCTACACCTCAG
CTGCACCCCAACTTCATGTTTGCTGGCAGCAGCGACTACGCGCCCTACGAGGTCGACATC
AAGACTGAGCGCCAGATGTTTGTCAACGATGTGCCCACCCTGCACGAGTCGTCCACATCC
ACCTACAACACATTCCACACGCCACCACCGCCCGGCTCCATCCTGCCCTCGTACCCCATG
GACCCCAGCATGGTTGACCCTGCTCTCGCCGCTTCGTCGGCCGGCATTATTGGTCTCGGC
ATGACTGGCCCTGACGGTGTTGTCGTTGGCGGCATCCCCGGTGGCGAGTGGATGGAGCAG
GTGTACCAGGAACGTCGCGAGTCGTCCATGACCGAGGAGACCCTCAACATGCAGTACTTT
GACTATGACCACTCATCGGCCGTCACTACTCAGACCTCCTCCGCTGCCGCTATTGAGCTC
AGCGACAATGACAACTACCTGCTCGAGCACTTTGTGACATTTGTCCTGCCCACCATCTTT
CCCATCCTCGAGACCAACCAGCACGGCTCAGTCGGCTCCGATCTCATCTTGCCTGCGCTC
CAGACCAACCAGTGCTACCTGCACTGCTGCCTGAGCATTGCCGCTCAGCACCTCAAGGCT
GTGCTCACTCCCGAACAGCTGCTTGCCCACCAGCAGAGCGGCCTCGACCTGGACAATGAC
ATTATGCGCCACCGCTTTGCCACAATCACTGCGCTGTGCGATGCGCTGCCGCGCGACGAG
AACCACAACCAGGTGCTCGAGGCTACGCTCGGCCTCATCTTCTTCCAGTGCTGCGTCGGC
CGCTACGATGACACCCTGCCCGACATCTCGTGGCACCAGCACTTCCAGGCTGTCGCATCG
CTCGTGCAGAAGCTTGACCTGCCCGCCATTGTCACTGGCATGATGCAGCCCGAGGTTGGC
GCGGTCGCTGCCCTCACCGAAGGCTCGCCCATCCCTACCCCTGAGCAGACTCTGCCGATG
AAGGCTACTCCCTTCAACATGACTCTTACCTCGTGGATCGATATCCTTGGTGCTACCATG
CAGGGCCGCGCTCCCACTTTCGCCCACACTTACCGCGAGAAGCACCTGTCGGCTCCTCAC
AACTCGTCGCTCGGCCTGCGCGAGCTCATGGGCTGCGAGGACCGCGTCATGTACCTGATC
TCGGAGATTGCCTGCCTCGAAGCCCTCAAGGCCGGCGGCATGGATGACATCATGCTGTGC
CAGCACGTCAGCGTGCTTGGCGACCAGATCGGCCTGACCGAGGTCGGCGAGACCCCTGCC
AAGCTGCCCTTCAATGCCAACGGCTCTCTGTGCCCCGAGCAGCTCGGCAAGAACATGACC
GCCGCATTCCGCCTGGCTGCGCGCGTCTACCTGTGCTCGCTCGTGCCCGGCTTCAACCCG
GCGCAGTCGAGCTGTATTGGCCTCATCGAGAAGCTCACAGCCGTGCTGCAGACCATCCCT
TGCGGCCCTGCCGGCTTTGACCGGTCTGTGGTCTGGGTGTACCTGATGGCGGGTGCATCT
TCGATGCCTGGCTCGAGCTTCCGCGAGCTGTTTGAGGACCGCGTCAGCCAGATGGGCGAT
GGTGCCTTTGTCGGCTCCTTTGGTCGCGTCGTGAGCCTGCTGCGCGAGGTGTGGCAGCAG
CAGAGCATTATGCAGTCGCAGATGGAGGCGCAGTCGCAGTCCGAGACTGAGCAGCCCTCG
TCGCCGCAGTCGGTCGGCTCGGCCCTGGGCGGCGAGACTCACGCTTACGTCCACTGGCGT
GAGGTGATGCAGATGAAGGAGTGGGACTTCCTCCTCATCTAA
>OphioH327g0064
ATGATATTCTACTTTGGTGAGGCCCTAGCCGAAGCTACCAAGCCCAATAGAGGTAGCACT
TATACCACTTATACATGGTTCCAGCGGACGGCGTCTCTTGTCGACCGCATCACTTCCGGT
AGCGTATCGGCTGCCATGGCTTCTGATAATTCAGCCGTGAACACCGGATTTGGCGCCGTC
ATCAATACCCTCAAAGTCAAGGCAGGCAGTTCTGCCGCTATCTTTAGTGCCGGGTCCGTG
GGTCTGGCCGCCGTCATGGCCGTCAAAGCCTCCGGTGCAGCCACTATTATTGCCGTCGAC
CTGTATGCCAACCGGCTCAAGCTTGCAAAAGAAGTGGGCGCGACACATGGTGTGGTCGGC
AGATCGGACTCGGACAGAATTGTTGCCGATATCTGTACCATCTGTCATCCGCTCGGCGTC
AACATTTCCGCAGTCTGCACGGGCGTGCCTATTGTTGTTAAAACTATAGTTGCGTTTTTA
GGCATCAATGGACGGGCGGCATCAGTAGGTATACCCGGCCCGGGCCAGGTGGTCAAGGTT
GACATTGTGGACCACCTGACGGCTGACAAGGAGTATGCGGGCTGCATCGAGGGCGACAGC
AACACGCTCGAGCTCGTTCCGTATCTGACTGAGCTGCATGCGCAAGGCAAGCTACCGCTG
AAGAAAATTATCAAGCACTACAATGTCAAGGACTAA
>OphioH327g0065
ATGGCTACGACACTCACAACTTGTGTCCAGACCACCAAGGAATACCTCAGATGCGGACAC
AAGAGGAACTCGGAGCTGGATCAGTGCAACGAGCACATCGGCTCAGACAATAAGTGCTAC
AAGGTTGATAAACGCACACAGAGGATCAATCGACTGTGCGAGAAGTGCCTGATCCGCGAT
CCACCACGGGACCGTCTAGCGATCAGGACGACCTCGCGTGCAAATGCCTTGACTCACATG
CAAGGAGCACAGGCACACGATGGGGTCGCAGAACAACAGGAACCTGCCGCAATAAATGGT
GGAATGTCTTTTGGCTTCTCTCCCCTGCCCTCTCCCACAACCGCTTACCACAACAATCTC
GAGGTAGCACGTCCAGCCCTGCAGGCGCACACCTTACCATATACTGCACACAATGGGTAT
GATGGGCTTAATGGGTTTACTGGGCTCAATGGGTTTAATAGATTCAATGGGTACCCTTTC
TCAGCCTTTCCAGGCTCACCAGGCTACTCCATTCACCCACAATTGGGCATGCTGAACTTG
AGTTTCCCTCAGCAAGATACGTTTTTCGCCAGGCTGGCCGGTCCCGACATGTACGGCGGC
TACGACGCAGCTGCTGGCACAATGTCCCTGGCATCTGGCGCTGGAATCATGCAAAATCAG
TCGGTATACGCTACTCCCGAAAATGTCGGCCTTGCCTACTACGCACCACCGCCTCCCCAA
TCCCTCAATGCGTCTGCTTCGAGTGCAGCTGTGCCTCCCTCACCAAGATTGACGTATGGC
AACACACCAACACCTTCGACAGAACCAGAAGTGTAG
>OphioH327g0066
ATGTTCCGCCCAAGGTTACGGGCTCTGGCCCAGGCTGCGCGCCCCTGCACATACACCACC
CCCACATCGGCACCGTCAACACAGGCTGTCCGCCGGCTACACACCCCGCCGACGAGCCGG
CACGACCCGCGGGTCGGTGTGCCGGGCCTGCTGTCACCGCAGGGATACGAGCTTGCATGG
ACGAAGCAGATGAAGGCGACTCTGGGAAAGCTGAACGATCTTGTTGTTGGCACCGACTAT
GAGAACCGCGAACTGAAAAAGATTATCATCGACACGGCGCGCGTGCCGTCACAGGCATCC
GTGTTCAACCACGCCTCCATGGCCCACAACACCGACTTCTTCTTCAAGCAGCTCATCTCG
CTGCCGTCGCACGGCTCCGCCGCGTCCACCGGCCCCCGCGAGATCCCGCTGCAGCTGCGC
CAGGCCATTGAGGACAACTTTGGCAGCGTCGAGACCCTGCGCCGCGAGTTTGCCGCTGTC
GCCGAGGGCATGTTCGGCCCCGGCTTTGTCTGGCTCGTCAAGGCCACCGGCCTGCACCAG
TCGGGCCGCGGCGGCGACAACCTGCGCCTGCTCACGACCTACCTGGCCGGCTCGCCGTAC
CCGGGCGCACACTACCGCCGGCAGGCCGTGGACATGAACACGGTGGGCGAGGAGGCCGCC
GACAACTCGGGCGCCAGCGGCATGGCCAAGCAGTGGCTGGACCAGCAGGGCCACGCGATT
ACGTCGTCGACGCCCAACCCCGTCAACGGCGTGACGCCCGTCAGCACGGACCGTCGCCCA
CCGGGCGGCATCGACGTGATCCCGCTGCTGTGCGTGAGCACGTGGGAGCACGTGTGGCTG
CGCGACTACGGTCTGGGTCCGGCCGAGTCTGAGCACGAGAGCGCCGAGCCGAGTGCTGGT
GGCAAGGCTGCGTTTATCGAGGCGTGGTGGGATGTGATTGACTGGGACGCCGTGTCCGAC
CTGGCCAAGCTGAACCGGCCGTCGCTGGTCACATGA
>OphioH327g0067
ATGGCAGACGTCATCCGCCCCCTCTGTCCCCGCGACGTCGTCGGGCCCCTGCTGCCATCG
CTCCCCGTCGCCGCCATGGCCTCGCAGCCCGCCTCTACCGTCCTCCCTCTGCTGTCGCCC
ATCATGCGCCAGCGCGTCCAGTTTCTCAGCGCCTCCAGCTCCGAGCCATGGATCCGCTTG
CTCTGCTACGACCCAGCCAAGGCCGCCAAGCTGATCGAAATCGCCCGCAGCGCCCGCTTT
GAGCCTCATCCCGTCTCGGGCGAGATCGAAGTCGACTGGGACGACCCGCACAGCGCCGAT
GTCGAGGCGCGCTACAAGCGTGTCGATATCGAGACTCTACAGGCCCTTGTGCTGATGCGC
GATCTCAACCTTGAGATTCGTCTGGTCTACTGCGAGGGCGATGCTGAGGGTGGCGGTCCT
GGCTGGCGTATCGGTGAGGTCAGCGTTCCTGACAGCTCAGCGCTCGACTTGTTTGGAGGT
CACAAGACGGCCGACGAGGCAGAGCAGGCATTCAAGGCCAAGGAGGCTGCAGCACCCACA
CCTAAGATCATCGAGAGCACATTATTTACCGGCAACGAAAACGAGAACAACTCGGAAGAC
GATGACGACTACTGGGCACAATACGACGCGACACCGGCCGGGCGCACGCCTGCAGCACAG
ACGCCCGCTGTCAAGGGATCGCCAGCTCCGTTTGCCATGCAGCGCGGCGGCGGTGGGGCT
TCCGGTACAAAAACCAAGCGCGAGACCGAAGAGGAGGACGCCTACTTCTCGCAGTACGAC
TCGGTGCAGCCGGCCATGGACAACCATGACCCCGACGAGGCCGAAATCGTCGCACAGGAC
CCCGAGCTGGCGAAAGCCGCACAAGAGCAGGCTGCGCGCCCGCCTTTAGGTTTTGGCCTG
AGCTCAGGCTCTGCTGCCGTGATCCAGGATGACGACGATATCGACCACGAGCGCCTGGCT
AAGCTGGTGCACCCACGGCCGGCCTCGTTCTCGTCATCGTCAGTATCAAGTATTGGCGAG
ACTGGCGGCTCCGCTGGCGGCTCGGCCGTGATTGTGACCAAGCTCGAGGAGTCTGCCGGT
CGCCGCGAGCAGAGCGAGTTTGGAGTTAAGCAGCACGTGTCGCGCAGCATCAAGAGTCTC
TACATGCTGGCGCGTTCGTCTGGTATTGACCGCGATGAGTTTGAGCAGCTCGTCAAGACG
GAGCTGGACATGCTGGCCATGATGGAGGACTGA
>OphioH327g0068
ATGGCCACCGCCTTTTCACCATGGTCGGCGGACACAGCCTCAACCACGACCTCGACTTCG
GCTTCGACTTACAGTTCAAGCTCTAGTTCAAGTTCAAGTTCAAGCTCATCCTCAGACTCG
AGTTCCGCGCATACTCCTCATCTTCAGATCGACATCCCGCGCATCTGCGAATCCTTTGGC
CGCTCACAGCATCCCCAGATATCCCGCGTCGGCAACCATGTCGAGATCACAACAACCCCC
AAGTTCGGCGACCTCACCCAGTACGGCGTCTCTGAAGAAAACGAGAGACGCGTCTGGTCC
GCCGAGGTCCGTCGGCTCGCCGCGGCTGTCTCGGACCCGGACGTGACCCAGCTCGAAGGC
CCTGCCGACTGGTACGGCGGCGATGCCGATGCCAACGGCTACAGCTGCCTGCACGACCTG
GCCCACTCCTTCCAGATGGCCCTCGAGATCTGCACACACGACGACCTTATTGTGGCGTCC
AAGAGCCACCCGCAAAAGGACTACAGCCACCCCATTGCGCTCTCCTACAACCGCCTCGAG
CGCAACTTTGACGACAAGATCCAGCGCCGCAAATTCGAACACCTCGGCCGCGGCGGCAAC
CATGCCTTTCATGCATTTGTCAACTATGTCACGGCCACTGTCGCCATTGTGCTGCTGCGG
GCGGCTGCTGTCAATGTCAATGCCAGTGCCAGCGGAAATGAAGATAGTACCACCTGGGCC
GAAAACTGCATCGCATCGCTGGCCCAGTTTGCGTCCAAGATGAAGGTCGTCAGCTCCGAC
CTGCCCATCACAACCGCAATCAGCATGGCCGTCTTTCTCCGGAGCCAGCCCCTGCTCAGC
CCCGTCAAGTTCACAAAGAACCCCATGGACAACATGGGCATGGGTATGGGCATGGACTCG
GAGACGGACGCCGACTGTGACCCATTCCACGCGGCGTACGTTGCACCACTGATCGACTTC
AACCAAACCGTCCAGCAGCTCCTGCGCGACGCCACCGCCACCCTGGTCTGGGACGCCACC
ACGGGGCAGCCCTGCGACATGTTTGAGACAAGCGCAGTCATCTACGACACGGGCTTTGGT
GGTGCACGCCGGCAGCTATGCCAGGAACGAAACCGCCGCATCGGCACCTCGGCAGGAAAG
AGCACAGTGCAGTCGGCAAGTGTCGTGTTCGACGTTTGCCGGTCTATATGGAGCGACATC
CCCGACGACGACCGGCCAGTGCCGTACCGGACATATGTCGACTGGAGCTGGACCGACTGC
GAGCAACGTGGACAATCTCCAAAAGATAACTTCTCGGTGACACGGCGAAGTAGTCTGACA
AATATGAAAGACGTCATATCTGCTCTTGTGCCATATACCATGTTCTGTGGCCCGTTCCCA
AGCACGCTCGCCAGGCTTGTCCACTCCTCTTCCTTCCCCTCTTCCCCATCAACATATTCA
TATTCTCCACCGACACAACCATCGACACACCTTGCATCTGTCCGGATCCGGACGTCACAG
TACTCCTGGCTCGAAGCACAGCTGCACGACCAATACCAAGACCAAGGAGGCCCGCCGCAC
ACGAATGTGTACTATACCGCCTTGGCCCAGGAACGCGCGCTCGCGCGCTCCGAAGATGAC
GACGCCTTTGACGGCGATTACAAGCTGCACCGGTACCGCGAAATGAACGACCGCCTCGCT
GAAGCCGCCGTCAAGATGCAGAACTGGACCATTGGCCCGCACAGCATCACCATCAACGAC
AACTGGTACTGCCGCACCGCCGTGTCCGCTATCTGTCTGCTCGTGCTGGCTGTGCTGTCC
TTTATTAGCGGCGGCCAGCCTCTCGCGCTCGCAGGCATCATCGACCGGCCGAATCTCGTC
GTGCTTGTGTGGACAGCCGCTGGGTTTCTCATGGCCTATGTCAAGGCCATGCGCGTCGAG
GCCTGGCCGTGGCACGATTTCCTGCGCGGCCAGGTGGTGTGCCGCTCCATCTCGGAAATT
CACACCGTCACCAAGATCAACCCGCAGACTCTCTTGGCCGCCCTCCTCTACCGGGATGCC
TATGCAGCGGCAGACAGTTCTTCTTTGGGCTATTTCGATCTGAAAACGTCTGGTCCGTTT
TGCTCGCTGTTTGGCGACCACGAGCCGGGCGGGTTCGATATTGATATCGCGCCCATGAAC
GACACCGCCATGGCCGGCGGCCACCTGTTCATCGTCGTGAGCACCGACGACGGGCCGGCA
CTCATTGATCTTGTCGCCGACGCCGACGCCGAGGACTACACGACGGTACCCAACAGTGGG
TCCAACACGACGAGCCCGCATCTCCGCAGCGCGCTCTACTGCATCAACGCCGGCAGCCCC
GACCACTTCCTAACGTTTATTCGCGAAAAGGACGAGGCCGGCAATGTCAAGACGAGAAAA
ATGTTTTTGCCCATGTACCGGCTGAGCGACAATGGCGTGCTCGAATGGAACCAGGTGCTG
GGTGTGCTCGACGAGAGGGCCATTTTCCGGTAG
>OphioH327g0069
ATGCTGTCAACTTGTCGCCGCGATGCCGCCGTCCACGTGGGTCTTGGGTTTCTCAACCGA
TCACTGCTGAGCGTGAGCTCCGATGCAGTACAGCAGGCAACAAAGGCCAACACCAATGCC
AACTATTCTTTAGCCACTCTCGCTCATCTCTTGTTCCTGAGTGCGATGGATGCCAATGTG
AGTGGGCAGCAGTAG
>OphioH327g0070
ATGGATTCCTCCGTCATGCCCATGGCTCCAGTGAGCTCATACTTCTTCTACAACCCCGAG
CAGACCGACGCTCGCCGCCACGGCAACTTTGTCCCCCAGAACATGCACATCCAACAGCAG
CAACAACAAGGCCAGGCACAATACTACTACACCGCCATGCCTCTGACGCCAGCCTACTCG
CGTCCCAGCTCATCGTCGTCACAGCACCAGCAGCCCATCCTCATGTCCCAGCAGAAGCAA
TCGCCCTTCCCCGGCGCCGCCATGCACTACATGCTGCCTGCTACGCCTCGCTCGGTCTCT
GTTACCAGCAACAGCAAGCCCACCATCATGCTCGAGACAGACTTTGCCGTCGACGTCCAG
CCCGCGACACCGACTCTGTCATCGTCTACCTCCACCGCCTCTAGCACGATCGGCAGCCCC
AGTGCCAACGATACCGTCCTGTCCACGTCCATGAACCCCATGTTCTCGTGCTTTGACAAC
TCCAAGGATGTCGCTGGCGATGCCATGATTGAGCACTACAACGCTGCCCTGGCTTGCAAC
TCGCCCCCCTACACACCTGTCTTCATCCAGAACCCCTCGCAGTCTGCCCAGCCTGCCCAG
ACGCGTGCCGCACCATCAACTCTGAGCACCGACCTGCTCACTGTCTCTGCTTGCCCTTCG
CTGTCTTCGTCACCTGCTCCCTTTGCTGAGCAGGACAACGACTTCTGTGATCCTCGTAAC
CTGACCTTCTGCGGCAGCGAAGGCAGCGTGTCGCCCACTTTCTCCACTGTCCTGGTCTCC
GCTGCCAGCCCCATTGCTGACGCCGAGGAGGACTTTGTTCTGTCTAGCGAGTCTGCTACC
ATTGCCCCTTCAGCTGAGTCGGTCATTGCCGCTCCTGCTGCTGGCAACGAGTTTGTTCCC
CACGGTCTGCCCATTCTCGAGGAGTTCCCCGAGCTTGAGGGCGAGGACGAGTTTGCCAAC
CTGGTCAACCTCGGTGCCGAGTTCTCTTCCCACTCTAGCATTGCTGCCACTCCCGAGCTG
AGCAACCGCTCGCGTGCTAGCTCATCAGTCACTACCCACTCAGAGCCTCTCGAGTTCTTT
GCAGAGTCTTGGGAATCTTCGTTTGAGAGCAACGTCTCTGAGCAGCAGTCCAGCAAGCGC
CAACGCACTTCAGACAACTTTGCCACCATGAACGCTACCACTGTCGAGGTCGCTGATGCT
TCTGCTTCTACTTCTGCTGCTGGCAGCCCTGAGCATGTGTCCGAGGCCCACAACACCTCT
AGCAACAACGACAACTCTGTCATGTCCAGCAGCAGCGAGGGCTCTGCCAGCCCCGAAGCC
GACTCTGGCAGCATGGACGGCGGTGCATCGGCTCCTATGCCCACCAACCGCCGTGGCCGC
AAGCAGTCTCTGACCGAGGATCCCTCCAAGATCTTCGCCTGTGACCTGTGCAACCGTCGT
TTCCGCCGCCAGGAGCACCTCAAGCGCCACTACCGCTCGCTGCACACCCAGGACAAGCCT
TTCAACTGCCACGAGTGCGGTAAGAAGTTCTCGCGCTCTGACAACCTGGCTCAGCACGCC
CGCACCCACGGTGCCGGTGCTCTGGTCATGAACGTCTTTGACGACCCGGATCTGGTTGCC
GCTGCCAACGGTGGCTTTATGCCTCATATGATGTACCAGAACCAGGGCATGGCCATGAAC
GACGACTACACCAACATGGGTCGTGTTCTGTTCCAGGTTGCCGCCGAGATCCCTGGCAGC
TCAAGCGACCACTCTGATGAGAGCGACGCCCAAGGCAAGAAGAAGCGGAAGCGGATGGAG
TAA
>OphioH327g0071
ATGACAGCTGCAATTAACGCTGTCCACGATGACGGCCAGATGCGCCCAATACCCTCGACA
CCAACAAAGCAACAAGCACAAGGCTATGGTCTGGCTCACTACTGGCGCTCACGCTCACCC
CACGCACGTCGTATCATTGTACTAGCTGCAGTCGTCGTCGCTGCTCTTGTCGCCGCCGCC
ATTACCGTCGGTGTCGTCGTCGGCAGACGTCACTCGCACTCTTCTAGCTCTGGCACCAGC
TCTTCTCTCTCACTCACCATTGATCTCGGCTATGCCTCCTATACCGGAACGCGCCTCAAT
GTCCAGCCACCTGGAGTCGGTAACAACCGCAGCACCACTAACAACGAGACTGTCGCAATC
AACAGCTATCTGGGCATGCGATATGCTGCACCACCGCTCGGCACTCTCCGGTGGCGTGCA
CCCGCGGCACCTCCAAACAGCACGGGCTCGTCCCAGCCTCAGTCGGCAACGTCATTCGGA
CCCATCTGTCTGGGTATAGATGCCACTCCTTCGTCTTCGCAGTCTGAAGACTGCTTGTTC
GTCAACGTCTGGGCTCCGGCCAATAGCTCCTCACCTAAACCAGTCTGGGTCTTTGTCCAG
GGCGGCGGCTATACGTCCAATGCAGATGCCAACTTCAACAGTACTGATCTCGTTGCGCGG
TCTGGCGGCGAGCTCGTCTTTGTCAGCTTCAACTACCGTGTCGGCCTCTATGGATTCTTG
CCGGGCTCTCAGGTCAAGGCCGATGGCGATTTGAATGTCGGTCTGCTTGACCAGCGGTTT
CTATTGCAATGGGTGTGCACGTATATTGCCCAGTTCGGCGGCGATCCAGACCACGTTGTT
ATTCACGGCGGGTCGGCCGGCGCCGGGTCGGTCGTGCTACAGTCGCTCGCCTACGGCGGG
CGCAACGACAGTCTGTTTTCGGGCCTCGTGGCCGAGTCTGTGTTTTTGCCGACGCAGCCA
ACGTGCAGCTCTCTCGAGTACAAGTTTGCGACGGCAGTTGACGGCACGAGCTGTGCTGAT
AGCTCTAGCAGCACTTCACAGTTGGACTGCATGCGCGCCTTGTCAACAACTGAGCTGCAA
AAGGCCAACACGGCATCGCCTCTGCCCAATGCCACAAGCACTCCCAACTTCTATTGGGGG
CCGTGTGTAGACGGCGACTTTCTGCAAGACCGGCCGTACACCATGTTCCAGGACGGTCGC
TTCGTGCGCGTGCCCATGATGTTTGGCACAACGACCAACGAAGGAGCCATCTTTGTTCCA
GATGCCGAGACTCTCGGTGACTCGGCCGCATTCATGATCGACAACTATCCAGGCCTTGCC
ACCTTGGACTCGGCGTCGGCAAACAACACTACAATAGCTACGTCAATTCTGGCTGAATAC
TATCCAGCAGCATCGACAGGCTCTGTCCGCAACCCCTGGTTTGATTCGTTGTCTGCAGCC
TACGGCGAGCTTACATTCATCTGCGGGCAGGTTCTTCTCCTGTCAATGGTAACCATGAAC
TCTACCCTGTCTGCATATGCCTACCGTTTCAATATGCAGGATCCCGCGCATATCACCACG
GGCCTCGGCACCGTCCATATGATGGATAAGGGGGCCATTTTTGGCCCGGACAATCTTCCC
GGCGCCCCAGCATCCTACTATGGCACAGATGCGGCGGGCAACCCGGGCCTTGTGCCCCTC
ATGATGGACTATTACATTTCCTTTATCCTCACACTCAGCCCAAATAATATCAGAAGCGCC
AACTCAGCAGCCATGGACGCGTGGTCGTCGACCGCCAACAACCGGCTCGTTATCACTACC
GGCAGCAATCAAACTATGGAACTTGTCCCAGCCGACCAGGCGGCGCGGTGCCGTGCCTGG
CTCGCTCTGGCCGATCTTACTCAGCAGTAG
>OphioH327g0072
ATGCCTTCCATACCGCGCCGGGCGGCGTGGCTGCTCTTGACGACTGCCACCGCCGTCCAC
CTTCACTCCATTGCCGCATCAGCCCTCACTATCCCCCCACTAGACAACAGCTTGTTTTCA
CTATTTGACCGCGCCATCACATGCTCGGCTTCCGGGCTTGCTCCCTGCACAAACGCCGAC
TTCCCCGACAACTTTTGCTGCGCATCCGGCTCAACATGCAACGCCCTGGCCGCCAACACC
ACCATTGTATGCTGTCCGGCCGGAACCAGCTGTGCCGTGCTGAAGCCCATCAGCTGTGAT
GTCACCCTGCAGGACGCCAGCCTGCACCCTTCTGCATCAGTCAAGACGACAGCCCTCAAT
GGTGCCCTGCCCAAGTGTGCTAGTGGGTGCTGTCCGTTTGGCTACTCGTGTAGTTCTGAT
ATCTGCATTGTCAACCCCAACCAAAACGCCTCGCCAATCCAGACTGCCGTTACAAAGACG
TCTACTACTGCAGCAACTTCTGCGGCAACGTCTGCACAAAGCTCCAAGACCTCAGCCTTG
TCAAAGACCTCATCCTCGGCCGGCATTACAGTCATTGCAACAACCGCCCCGGCAGCGGCA
TCGACCTTTTTCTCGTCGCTGACGTCGACCACATCACTTCCCGGAGCTGCTGCTTCTACG
ACTTCGGGAGGCACAGCCGGCAATGCCAGTTCTAAGGAGAGCGCTGTCACTAGTGCCGAC
GACCGCCCGAACAAAAAATCGGACACGGCCAGCATTGTCGGCGGCGTTGTCGGCGGCATC
GCCGGTCTTGTGGTTATCGGTGCGTTTGCCTGGTTCATCCTCGGCAAACGCATGCGCAAG
AATTCCTCGTCTTCTTCCTCCGGACCCGAACCAGACAACGTGAGTGTCAAGGAAAAAAAG
AGACACTTCTTTGCTGGAGGCAATCAGTCGATCACCTCGTTTAGCCACATCATCAACAAC
CCCATTGCCATTAGCATCAGCTCGCCCAAGCCGCAGGGGAACACGACTGCGTTCCGCACG
GATTTTATTCGCAAGCCCATGGGATCGTCTCTGGCATCAGACTCACGACCGGGATCACGG
CCAGACGACAGACCAGACACAGCGGCCAGCGGCAGTGTCCTGCTCGCCCAGGCGAAAGGC
AACGCCGCTGCTGCATCAATGTATACGAGTCCGTACGACAACTACGGCAGCACCTATACC
CCTTCTCCCAGCGGCGGCATTACTGGCGGCAGTAATAAAAACGGCGCACCCTCAGTCAAC
ACCCCGATCAGCACATCGCCGTTCAGCTTTACCATTGCCATGCCGCCATCGCCCACGCCA
CCACCGCTCTCTGTCGGCGGTTACTCTCAAAATCCCCAAAACAAGAGAGACTCAATCCCA
CCCATCCGCGGCATGCGTCCTCAAGTGCGGCAGATGAGCACGGAGGAGATCAACATTGGC
GCCGACCCGAGCCTCATCCGCGCTGGCGGCGGCAACTATGCAGTGAGCCCCGAGGGGACA
GAAGTCAGCATCGGCATTGACAACCACCTCGGCAATTCCAACTCTGCCTCTGCTACGAGC
CCTGACACAATCCGGGCGATTGCAAACGCGGCTCTGGCGGCGTCCAACGGCAACCTGGGT
GCACCGCCGAGCGATCCACGGCGGCTGACGACGTTTAGCAGCCTGATGGCGGCGGCCAAC
CTCGACCAGAACCGGCCGTTTGTTCCGAGGTAG
>OphioH327g0073
ATGGCTACTCAGTGGATTGACTGGTCCAAGACCACCCGCTCCAAGGACTACCGCGGATCC
GGCTCCTTTGCGACTTTTATGATCATCGGACCCGTCTGCTTCTTCCTCGGCATCCTCTTC
GCGTCGTTCCCCTACGACTTCCCCCTCCTCTGGACCTCCGACCCCGTGCCCCCCAGCTAC
TATGACCAGCTCGAGATCCACCTCAAGTTTATCCACCAGAGCCCGCCTCTCATCGCCCGC
ATCCTGTCTATTGTCATCTCTGTCGGCTTCATCGGCTTCTTTACCAAGCTGTTCCGCCCC
TCCGAGGCCAATGTCCTGTTTGATGGCGCCTCGCTTGTCCTTTACCTCATCGGTGTCGGT
GTCTACATTGCCAACATTGTGCAGGGTCTGCGCACTGTGAGCGCCGACATCTGGGACGAC
CTGGAGAAGATGCAGGAAGTCGCGGCGCACTCGGGCCCCATCACTGGCGACACTATTCTG
GGCCGCGAGGACTCGCTCAAGGTTCTGTCGGCATCCAACACGATCTTGGCGCTGGTGCTG
GTCGGTGTCCTGATTCTGCAGGCTGGCCAGTGGTACGCCGAGTCGCGCGAGGAGGCCGAC
TACGCGGAGGAGGACAAGCAGGCCAAGGAGGCTGCCGAAAAGGCTGCTGCTGGGAAGCAC
GCCACTGGCAGCAGGGAGAGCAAGAAGAAGCAGTAG
>OphioH327g0074
ATGAAAAGAGCCACGTTCTTCAAAGGCGGGTCGATCTCGCTTTCGTCCTCGCCCACTGCC
GAACAGACAAAAGACAAGGTCAAGGAAAAGGCCAAGGATAAAGAGCACAGAGCAAATGGT
CGCCAGTCGATCCGTGGCCGTATTTCGGCTCCTATTCCTTTCCCCGACCCGGTCGCCGCG
GCATCTATAACCAAAGAAACAGCAACAACCCCGGAACCGAGTGTGCCCGCACCTGCACCT
GCATCAATTCCAGCATCTTTGCCTATTTCTTTGCCCATTGCCGCCGTATCGCCATTGGCT
TCGCCTGTAGTCGACACTGCGCCAGTCAGGGTAGACGACGGCGAGCATGTAATTGGAGTT
GCAGTTGGAGACGCAGTTGCACAGGCTGAGCCTGTCCAGAGTGCCGACCTGCCCGATACA
TACGATCCGCCAGATCAAAGCGAAGCCAAAGCCGGCGAAGCCGACCCCTGCAGTTTAGAG
ACGCACGACAATGCATACGATGCCGACTTAGAAGACGCTGACAAGGGCAAGGCTCTGAGG
CAAGAATACGACGAGGAGAAGGAGGAGCTGAGACATCAGGAAGTCGACGAAGATGAAGAA
GAGAGGGGAGACGAGATTGAAATGGCCAACTCGCCCGAGCCGATGCCGCCGCTGCACTCC
CAAAAGCAGCGACTGGCCGCCGTGTCACCTGCCGGCCACCGCCGCGTACAGACCCTGGAC
GAGCCACAGCAGCAGCCAGCCTCGACTGTCCGCTATCCACACATGTCGCAGCCTCCCCCA
CCACGGCAGCAACAGCAACAACAGCAGTCACAGCAGCAGCAGCCCCAATCTCGGCAACTG
ACGCCTCTGGGATCATCGTTCCGGTACCGCACAAACCCGTCGAACACGCTGCGCTATTCA
ACGGCCAGCGGCGCTTCCGGAACTGCCACGAGCGGTGAGATCACCAACACGACGGCCGAC
AGCAGCCCGAAACCGCACCGCAAAAAGTCTACTTTGCGCGGCGCCCTCAGCAAGCTCTTT
GGCCGCAAGAAGATAGGCGCTATGCATGCGCACTCCTACTCGCAAAGCCCTACTGATTAT
CACAAGACCGACAGCTATATGCCGACCATTGATGACCACTATGGCGACTACGAGAAGGAG
CTCGAGCGCGGGACCAACCACCGCAGTGTGCGGTCCGATCCAACGATCCTGACCATGGCC
CGCGGCGGCGAGTCAAAGCGGTCGGCGTCGCTGCCCATTTCCGAGTATGACCGCGCACTG
CGCTCGCACTCGGTCGGGCCCGACGACGTGACGGCCCTTGACAGCGAGCGCACTTCTCTG
GCCGGAGTTGAAAGCGATGTGCGCGATAACCGCTTGACGACCATCGCCAACATGAGCACG
CTAAGTCACATCAGCAATTTGAGCAACCAAAGCCATGTGGCCAGCCTCGACGGCGGCCGG
CGGCGTGCGGCGACAACGACTCGCGTGTCTCTGTACCCATCGCAGTCGCTGAGCCAACCC
CTGCAAGCCCGCCGGCGATTCGGCAACAACAGTGCCGAGGTGGTGGGCGGGTCCGAATGG
ACAGGCCTGTCGCCGCGGCCGGCAAGCGCGCACGGCAGAGGTATCAGCCGGCTGTCATCT
CATTCTCATTCCCCTAAAAATGGACATGGGCTCAGCGCCAGCACGAGCCACGCCCAGTTG
GCGCCGACACCCGATCTTGCCATCAACACATCCCATCACAGCCATCTGGGCCATCTGTCG
AGCAACAGTATGTCGGCCAAACATGACCCGAGCGAGATTGGCCGGGCTATCACGTCCGAC
GGTCCCGGCCTGGAGGCAGACGCAATCGCCCACAGACGGCGGTCGCGCAGCCTATCGGGT
CTTGGTGAGGTTGCGCTCGACAGCGTGCAGGCACGGCGGCGCAGCGACGAGATCCGGTAC
TGGCGCGAGAGCTACGGTCCGGCTTATCAGTCGCCGCTGTCGTCTCGCCACGGCGACGAA
GACGACGATATGGACGATGATGACTACGACGGTGAGGATATCCATGACGAGTACACGCGG
CCCGACTACGAGGGCGACGACGAGAGCGAGGAGGACAGCGAAGTCGAGGATGACAGTCAC
CTCAGTGGCGAGAACAAAGAGAACGAGTTCCAGCAGCGCAACAGCCTGTCGAATGTGATT
CACGCCAGCAAGCTGCAGCGCATTCTCCAAAAGGAGCAGGAGCAACAGGAGCAGGAGCAA
CAGGAGCAGCAGCTGCTGCAATTGCAATTGCAACAGCAGGCAGCCGACGCACAGCCTGCG
CCCCGCGAGTCGGGCCAGGAGTTCCCCTTTGCCAGCAGGCCGGCGACAGCCGTGAGTACA
CGCATCCCACGGCCTGTCAGCAGCCACAGCGTCAAGGCCATTGCCATTCTCAGCGCCCAG
GCTGCCAACAGCATGAACGGGTCGTCCTCTGCCTCTGCGGACAAGGGCGACAAGTCGGAC
AAGGACAAGAACGATGCGCGCATTGGTGGTCTGGAGACGCGCATGAATCGCATGGAGTCG
GTCGTCGACCAGCTGTGCCATTCTGTTCCTGGCTTTAAGAGTGCGGGTGTGCAGCAGCAA
CAGCCGCAGACACCAGAGTCGCGGCCGGCCCATCCGCACACCTCGTCGCCGTATACATCG
TATGTCACGAACCAGCCGGCTATCCCACCCATCCCTGCCATCTACCAGTCCCAGGTCGCG
CCCGTGCAGTCATCACAGTCGCAGTACAGCGTCAGCCGCCGGTCCTTTGACCTGGAGAAC
GACGACGAGCTCGACGATGGCCACTCGCACATATCCTTTGGCGATGGCCAGACTTATATC
GGGTCCATCCCGCCGTCGTCGTCGGCGACCCAGGCGCCGTCCATGCTGGTGACGTCCAAC
AACTTCTTCTCCCAGGCCACACCGAGCCAGCAGCAGCACCACCTGGTGCACCACGCGAGC
ACGACCTCATTGCAGACGGCCAATCTGCTGGCCCAGCTAGAGTCTGAGCGCGCTGTTCGC
CAGACGCTCGAGACCCAGGTCAAGAAACTCAACGAGCGCGTCAATATGCTGTCGACGACC
ATGTACGCGATGCTGCGCGACCCGGCCGCAGCCGCTGCTGCGTCCAAGTCCGTCGCGGTC
AAATCGTCGCCGCCGCTGCAGTCACCGCGCCGCAGTCCGAGCTCTATCAGCATGGCTGCC
TCAATTGTGGCTGCGCAGCTCAAGGCCGACACGGTCATCCAGACGGCCAAGGCGCTGGGA
CACGGCACCCCGCGGGAGTGCACCAATACCAGCAACAACTCAACCCCCAACACGTTCTCG
GTCGAGTCTGGCGGCATCACGCCCAAGGGTTTCATTCACGACACGTCGCCGTCCGAGTAC
TACTACGGCAGCCCCAACGACACTGAAAACAACGAAAACGAGGACCCGATCCACGACACG
GACAGCAAGCGGCGCAAGGCGGCTCGCACGCTGAGTCTAGGCCAGCTGACCCTGGGCAAG
AGCGCCGTCCAGCCGTGA
>OphioH327g0075
ATGCCCGTCGACGTTCCCGCGTTTGCGGCGACGCAGCTGGAGCTCCTCGCGGCCGAGCTG
CAGGCCGAGGTCACACACACGGCCGAGACAGTCGGCGGCCATACTCCAGCAGCACTCCAG
CGTGCCGGCCTGGCTCTCACAAACCTGACCGTCGCCGGCCAGCGCACAGGCATGGGCGGC
CGGACCGTCCTTACTTTAGAGGTAGATGCGGCCACAGGCGGTGCTAAAGGGCCGACAAAA
GCTGCAGCGAAATCGGCCAAAGGAAGCTCAAAAGCCAGCTCAAAGAGCGGATCAAAAGGA
AGCAAAACAAAACCGGTCTCGACCGGAGGTGGAGGTGGAGGTGGGGGAGGAGGAGAAGAC
GATGACAGCGGCGGTTTGCCCGAGCACGGCCTACGCACAGGCGATGTTGTGCTTGTAGCC
GAGCAGCCGGGCGGTAGTGCAAAGAAGCGCGAGATGCGCGAGCTGGAGCAGCGCGGCGTG
CACGGAGTCGTCACGCGCATCCGGCGGTCTGTGCTGGAAGTGGCCATTGACGATAGAAAC
TCTGGGAGTGGTGGCGACAGCGAAGACAACCTGGACGGCATCGTCGCGAGCAACCGTGTA
TGGCTGTTGAAGCTGGCCGATGAGGTAACATACCGGCGCATGTCGTCGACAATGCGGCAG
CTTCAGGAGATGCCCGACGCCGCATACACGCCGCTCATGCGCGTATTGTTTGGCCTCGCC
CCAGTCGTGTCAAAGACGCCCGACGAAAATATTGAATGGATCGACGGGTCGCTCAATGAC
TCGCAAAAGGACGCCGTGCGCTTCGCCCTCGCCGCCCAAGACGTCGCCCTCATTCACGGC
CCGCCCGGTACGGGCAAGACACACACTCTCGTCGAGCTGATTCTGCAAATGGTCCGCCAG
GGCCTGCGCGTGCTCGTCTGCGGCCCGTCGAACATTGCCGTTGACAATCTGGTGGAGCGA
CTCGCTCCCCACAGCGGCGTCTCCATGGTCCGCCTGGGCCACCCGGCGCGCCTGCTGCCG
TCGGTCCTCGGCCACTCGCTGGATGTGCTGACACAGACGTCGGCCGCCGGCGCCATTGTC
AAGGATGTGCGCTCCGACATGGACGCGAAACAGGCTGAGCTCAAGAAGCTCAAGCCCAAA
GAGCGCAACAGCCGGCGCGCCATCTACGGAGACCTGAGGGATCTGAGAAAAGAGTACCGC
GAGCGCGAGCGGCGGTGCGTACAGGAGCTGGTGGGCGGCAGCTCGGTCGTGCTGGCGACG
CTGCACGGCGCGGGCGGGTCGCAGCTGCGGGCGCCACCGGGGTCGACAGCCTCGGCAGGC
CCGGGCGGCAGCGGAGCGGCATCGTTTGACGTCGTGGTGATTGACGAGGCGAGCCAGGCG
CTGGAGGCGCAGTGCTGGGTGCCGCTGTTGACGGCGCGCAAAGCGGTGCTTGCAGGCGAC
CATCTGCAGCTGCCGCCGACCGTCAAGAATAAAGTGAAGCCGAAAAAGGGCGACAAAAAA
GAAGACCCCAAACAAGTCGCTACATCTACGAGCACGCTCGAGTACACACTGTTTGACCGC
CTGCTGGACTTGCACGGGTCGTCAGTCAAGCGCATGCTGACAACGCAGTACCGCATGCAC
GAGCGCATTATGCGGTTTCCGTCCGATACGCTCTACGAAGGCAAGCTACAGGCGGCCGAC
GCGGTGGCGGACCGGCTACTCTGCGGCATCAAGTACGAAGACGGCTCGGCCGTCGAGGAC
ACGGACGAGACGCGCGAGCCGCTGGTGTTTATCGACACCCAGGGCGGCGAGTTCCGCGAA
GGAGTGGACGATGTGCCCGACCAGCCTACGAAAAAGAGCCTGCTCGGCGACAGCAAGTGC
AATCCCATGGAGGTGCTGCTCGTCAAGCAGCATGTGCTGGCCCTGCTACAAAGCGGTCTG
CGGCCGCGAGACATTGCCGTCATTACGCCGTACAATGCCCAGCTGGCCCTGGTGGCGGCC
GCAATGCCGCAGACCGACCCCGTGTTTGCGGGCATCGAGCTGGGCAGTGTGGACGGCTTC
CAGGGCCGCGAAAAGGAGGCCGTGATTGTCAGTCTTGTGCGCAGCAACGACGACGGCGAC
GTCGGGTTCCTGGCCGAGAAGCGGCGGCTGAATGTGGCCATGACCCGGCCGAAGCGGTCA
CTGACGGTGATTGGCGACTCGGAGACGGTCAAGAAGGGCAGTGCGTTTCTGCGCGAGTGG
ATGGCGTTTCTGGAGGAGCACGCGGACCTGCGGTATCCCGATGCATCGGTGGTTGTGCAG
TAG
>OphioH327g0076
ATGGCTGCTGTCACCCCCAGTGGCTTCGATCTCGACCTCAACTCACCTCTTTCCCATACT
CAGACTCCCTCAGAGGCTCCTTCCCAAAGTCAATCCCAAGACATCCCTCCTGCTGACCAC
GCTCCTGCCTCGGCAAACCCCATTGATACTGATACTGTGCCAAGCCAGCAAAGACCACAG
GATCAGGAACGGCAAGAGCGGCCCGACCAGCCCCCAGCATCACTTGCCAATTCCATCTCC
GACTTGACATCAGCCTACCCGCGCCTCGAACAGTCTCAGTCTCTGCCATACACGTCCTTT
TCAGCAGCTGTCTCAACCTCGTCTTCGCCGGGCCCCGCCTCTCCTCGTCTAGGCCAACCG
GCGACGTTAGCCGCAGGCACATCCTCTGGTTTCCACTTTGGCGGACTCATCAGCCGCAGC
TCGTCTGCATCACGTGTACGCCGTCCATCCACCCAGGACAGAATTAACGACATCCTCGAG
ACTGCCCGCCAGCGAGCCGAGAACGTCTCTGCCCAGGCGTCTGGTACAGCAACTCCAAAC
GCCTCACCCTACGCTACTCTTGCTCGCCACGCCGCATTCCGCATGGAGCCGCTGCTGAGG
GACCAGTCTGCACAGGGTGCATTCCTGCCCGAGTCCGCCGGCGACGACGCCAGAGCATTG
AGTGATGATAGAGGAAGCCAGCGGAGTGCACGGCACCTGCACTATGCGGCCAACACAGGC
ACATACGGCACCCTGGGCACATCGGCATCGCGCTCGAGCTCAGGTCGGCCACGCTCACGA
AGGAATGCCGACCACGGATATCAGCAAGAAGCAGCTGCTATAGCCTCTGGCGTTTCAGGA
GTGGCGTCTGGGGCCGCCTCGGCAAGGCCATCGCGAGCTGCCTCGAGGGCTGCTTCTGTA
TCAGGCGGCGGCGGCGGCGGCCCGGTCGAACAGCCGTGGTGGAAGGACTGGCTCAGCGGC
TTCCAGTCGATTGAGCTCGAAAACAAGGGCAGCGTGGCGCGCGACCACCTGGCTCTGGAG
CGCACGTTTCTCGCATGGCTGCGCACGTCGCTGGCGTTTGCATCGATTGGCATTGCCGTG
ACGCAGCTGTTCCGGCTCAACACGTCGGCGAGCAGCGGCAGCGAGGAGCCGGAACAAAAG
CTGACACGACTGCGGCACATTGGTCGGCCGCTGGGCTCGACATTTTTGGGCATTAGCGTG
CTCATTCTGTTTCTGGGCTACCACCGGTTCTACCAGAGCCAGCAGTGGATCTTGAAGGGC
AAGTTCCCTGCGAGCCGGGGCACGATCCTGCTGGTATCACTGGTGGCGTTTGCCCTGATG
GTGACGTCGCTGGTGATTGTAGTAGTGATCCAGCCTAACGATGGTTAG
>OphioH327g0077
ATGAGGGTCTGCACCGCGCTGCGGACAGCAGCTGTCCTGGCTGCTCCCCTATGGGCTGCA
ACAGCCTTTGCTGCCTCTTCTTCGTCGTCGCCATCTAAAAACAGCCTCGTCGCTGCCCGA
GATGCCGGCCCCATCATCAAGGTCAACTCCTTCTCCTTCCAGCCCGACAACCTCAACTAC
TTTGAGGACTCGGATGTCATCCTCTTCCACGACTTTATCGACGGCGTCATCTACCGCTCG
CCCGATGCCGGCGCAACCTGGGATAAGGTGACTGCAGTGCCCGATCAGGCGGCGGCGCGC
CTTATCATGCACGAATACCACTTTGAGCGCGCCTTTGTCCTGACCGAGGGCACCCTGCAC
TACCGCACCGAAGATCGCGGCAAGACCTGGACGCGCTTCTCGTCCGAGGTCGAGATGAGC
ATGTTCCAGTACGACGCTATGACCTTCCACGCCCGTGACCCCGACCGGATTATATTCAAC
GGCATGGACTATAACATTGCCTCGTTCAGCGAGGTCGCTATGTACACCACCGACGGCTTC
CGCTCCGATGCAAAGTACCTGCGCGGCAACACCGCCGGCTGCTGGTGGGCTGTTTCCTCC
GACTTGTTTACGACGGGCGCCGACGATCTTGACAAGGACCGCATTCTCTGCATTAACCGC
GACGCTGCATCGCCTCGCAAGCAGGACCAGCGCCTTGTGATCTCCGACAACTTCTTCAAG
GCCGCATCATCTGACGGCCCCATCCAGGAGTTTGAACCCAACCTCGACACCAACCGTGCC
GTGCAGGGCATCGTTAACATCGCTGCCGTCAAGAAGTACCTGCTGATCGCCACGACCTCG
CTCAACACCGACGAGATGGCCCTGTTTGTCACCGACGACACCAAGGTCTGGCACCGTGCC
GTCTTCCCGTCCGACCACCGTATCAATCAGGAGGCCTACACCGTGCTCGAGAGCACAAAC
TACAGCATCCAGATTGACGTCATGAACACGCGCCCCTCTAACCCCACAGGTGTGCTGTTG
ACTAGTAACTCCAACGGCACCTTTTTCACCGAGAACCTGCAGTACACCAACCGCAACTCG
CGCGGCCATGTCGACTTTGAGAAGATCTCGGGCATCCAGGGCATCTTCCTGGTCAACCGC
GTCGAGAACGGCGAGGCCGTTAACAAGGACCGTGCCGCCAAGAAGATTATCAGCGAGATC
ACCTTTGACGATGGCCGCACCTTTGCGCCCGTGACCGTTGGCGGCAAGGACCGTCTGCAC
CTGCACTCGGTCACTGACCTCAGCAACGTCGGCCGTGTCTATTCCAGCCCTGCCCCCGGC
CTCGTCATGGCCATTGGCAACACGGGCGACTACCTGGGCGAGTACAAGGACGGCAACCTC
TATGTTTCTGACAATGCCGGTGCCACCTGGGTCGAAGGTCTCAAAGGCCCTCACAAGTAC
GAGTTTGGCGACCAGGGCTCTATCCTGGTAGCCGTCTACGACCACGCCGATGTCGACCAG
ATCATGTACTCGCTGGACCACGGTCAGACATGGACCCCTGCCAAGCTGCCCGACGGCCTC
AAAGTGCGCCCGTATATCCTGACCACCACCCAGGACTCAACCAGTCTCAAGTTCATCCTC
ATTGGCGAGACCGACGACCGCTGGCACATTATTGCCATTGATTTTGCTGGCCTGAATGAG
GCGACGTGCAAGGACGACGACTTTGAGGACTGGTGGGCGCGCGTCGACGACAAGGGCGAG
CCGACCTGTCTTATGGGCCACAAGCAAAAGTACCACCGCCGCAAGAAGGATGCCGCTTGC
TTCCTTAACGACGAGTTCCGGGACCCTGTTGCCCAGACTACTGACTGCGATTGTACCGAC
CTCGACTTTGAGTGCGACTACAACTTCCGCCGCAACGACAAGGGCGACGAGTGTGTGTCT
GCCGGACCCCTGGCTATTCCCGAGGGTGCCTGTGGCAAGGACTCGAAGCCCGACGACACT
TTCAAGGGCTCGTCTGGCTGGCGTCTGATCCCAGGCAACACTTGCAAGCGTACCGGCGAC
AAGCAAAAGGATGACCCGGTCGACCGTAAGTGTTCTGATGGCGGTGCTGGCTCGGGCGCA
CCCAGTGCGCCGGCCACAGGGAAGATCGACAACACGCTCTTTGACTTTAAGCTCGACGGC
TACAACGACTTTGAGAAGCACTACCTGGAGCGCGGCGACTCGAGCTCCGCCACCGTCAAC
AATGAGGCTATCATTATGCGCCCGATTGATAGATCCGCAGGCGAGGGCGGCCCCATTTAT
GTGACGGAGAACCACGGCAAGACATGGACCAAGCCGGCCGTGTTTGACAAGCAGTCCGTC
TGGGCCATTATCCCACATGAATACTTCAAGGAGGTAGTCTTTTTCGTCACCGCATCGAAG
CGCGTCATCTACACGGTCGACCACGGCCAGCAGTACCACGAGTTTGAGGCACCCTACCCT
CCAGACGTCGAGCACGAGCGCACGCCTCTCATCTTCCACCCGGACAAGAAGGACTGGCTG
ATCTGGATCGGCAAGAAGTGCGAGGGCACTGGCGAGTGCTATGCCGAGGCATCGTTCTCG
CGCGACCGTGGCGACAACTGGCAAACACTGCTGCGGTACGTGGAGCGCTGTGAGTTTATC
GGATCCAGCGAGTACAGTTTCCGCAAGCTGGAAGAGGTGCTGTGTGTTGCGCGCGCGCGC
GAGGAGAGCGGCGATACAACCGCCAACCCGCTGCAGCTCGTGTCGAGTGACGACTGGTTC
GAAAAGAAGAATGTGCACGAAGAAAACATCAAGGGCTTTGCCACCATGGCCGAGTTTATT
GTTGTGGCAGCCGAGGACGCCGACAAGAAGAGCCTGCGCGCGCTGGCGTCGCTGGACGGC
GAGACGTACGCGGAGGCACAGTTCCCCGTCAACTTCCAGGTGCCCAACCAGCACGAGTAC
ACGGTGCTAGACAGCTCGACGCACGCAGTCAACCTGTTTGTGGCGACGGAAACGGCAAAG
GACAAGCGGTACGGTACCATTATCAAGAGCAACTCCAACGGTACCTCGTACGTCATGAGC
ATCGAGGGTGTGAACTGCGACAACCGGTACTATGTGGACTTTGAAAAGGTGCTGGGCCTC
GAGGGCGTTGTTATGGTCAACGTCGTGGCCAACCGCAACGACGACAAGGCCACCTCGAAG
AAGCTGCAGACGCAAATCAGCCACAACGACGGTGCCGAGTGGGCGTTCCTGCCGCCGCCG
GCCAAGGATGTTGATGGCAAGGCCTACAGCTGCAAGCCAAAGAAGGGCGCGAGCCAGGGC
GGCGACCCCAAGTGTGCTCTGCACATTCACGGCTACACGGAGCGCGAAGACCACCGCAAG
ACATTCTCATCGTCGGGCGCCGTGGGTCTCATGTTTGGTGTGGGCAACGTTGGCGAGAGC
CTGACGGATATCAAGGAGGCCGACACGTTTATGACGACGGATGCCGGCATCACGTGGCGC
AACGTCAAAAAGGGGGCATGGACGTGGCAGTTTGGCGACCAGGGCTCAACTGTGGTGCTG
GCGCCGCGGCACACCAAGACCAAGACGGTGTCGTACACGACCGACGAGGGCCAGACTTGG
AGCGAGCACCAGTTTAGCGACGACGAGGTGGACATTCTGGACATTACTACTCTGCGGTCG
GGCGCGTCGCGCAACTTTTTGCTGTGGTGCCGCTCGACCGGGTCGTCGAACCATGTGTTT
ACCATCAACATTGACTTTTCCGGCCTGACTGACCGCCCCTGCGAGCACGACGACAAGGAC
CTGTCCAAGTCGGACTACTACATCTGGTCGCCGACGCACCCGCTGATGCCCGATTCGCAG
TGCCTGTTTGGCCACGTGTCGCAGTACCTGCGCAAGAAGACGGACCGCACATGCTACAAC
GGCTACAAGATCCAGCACCTCTACAACACGCAAAACTGCACGTGCTCGCGCCGCGACTAC
GAGTGCGACTACAACTTCCAGCTCGACAACCACGGCCAGTGCTCGCTCGTGCCCGGCCTC
GCGCCCATATCCAAGGACCAGTGGTGCGCCGACCACCCCGACGAGGTCGACTACTACCCG
GCCACTGGCTTCCGCCGCATCCCGCTCACGACGTGCCAGGGCGGCGACGAGTTTGACAAG
CTCACAACGCCCGAGGCGTGCCGCAACCACGAGGACGAGTTTGAGAAGAAGCACAGCGGC
CTCGGCGGCTTTGCCATCTTCATGATTGTGCTCGTCTCGGTTGGTGGTGCTGCGGCCGTG
GCCTGGTACGTGTTTACCAATTTTACTGGCAAGTTTGGCGCCATCCGTCTCGGCGAGGGC
CCCGACGGCTCGTCGTCACGGTTCCAGCTTGGCGGTTCCGGCAGTGGTGGCGGCGGGTTC
AACAGCGACGCGCCGTACATCCGCTACCCTGTTCTGGCGGCTGCTGGTGTTGTGGCTGTT
GCGAGCACGCTGCCGCTGGTTGCGACGGCACTGTGGCGCACGGTTGCAGATGCAGTAGGC
CGGTGGGCTGGCAGATTTGGCGGCGGCGGGTCAGCGCGGCGGTTTACGACGCGCGACAGT
TTTGCGCGCGGTCGCGGCGACTATTCGATTGTGGACGACGACGAGGGCGAGCTCCTGGGC
GACGACTCGGACGAGGAGGTGTAG
>OphioH327g0078
ATGAAGAGCTTTGTTCAGATCGCCGCCACGGCCGCCATGGTCGCTGGCGTTGCCGCCCAG
CACAACCACGGCCACATGCACCGCCACCGCGCCCTCAACGTTGGCCGCCAGCAGCTCAAG
CGCCAGGCCGCCGCGTCCGTCGCCACCGCCGACGTCTCCGTCGAGACCAAGTACGTCTAC
TCTGACGGTGAGGCCGTCGACCTGGAGGAGGCCAAGCAGTGCATCGCCGACGGCGAGTGC
ATTGTTGTCGGCACCTCGACCCCTACCTCGACTCCTGTCCCCACCATCACCAAGCTCGCC
GCCGAGTTCTTCGAGTCCACGTCGTCGTCGTCGTCGTCATCGTCGTCGCCGTCGTCCACC
TCGACCTCAACCTCGTCGTCGTCCATCTGGTCTTCCACCTCGACCTCGACCTGGTCGTCT
TCCACCTCGACTTGGTCCTCCTCGACCTCGACCGAGTCGTCGTCGTCGTCGTCGTCCATC
TGGACTTCCAGCTCGATCAGCTCGACCTCCACCTGGGCCTCGTCCACCTCGTCGTCGGCT
TCCGCCACGCCCACAACCGTCTCCTCCGGCAGCGGCGGCGGCTTCCCCAACGGCACCATC
CCCTGCTCCACCTTCCCCTCCGAGTACGGCGCCGTTGCCCTGGACTGGCTCGACCTGGAC
GGCTGGGCTTCCATCCAGACCACCGGCACGTGGTCCATTGGCACTCTGATCTCCTACATT
GAGCAGGCCATTACCGGCGGCTGTGTTAAGAACTCTTTCTGCTCGTATGCCTGTGCACCC
GGCCAGTCCAAGACCCAGTGGCCTACCACCTCGCAGGGCGCCACCGGCCAGTCCATTGGC
GGTCTCTGGTGCAACGCCGACGGCTACCTGGAGCTGACCAACCCCGAGTTCGACACCCTG
TGCCAGGAAGGTCTTGGCGGCATCACCATCAAGAACGAGCTCGACGATCAGTCCTGCGTC
TGCGGCACCAACTACCCCGGTGACGAGAAGATGAGCATCCCCCTGGTCACCAAGCCCGGC
GGCGAGTACACCCTGACCAACATCGACGCCGCCACCGCCTACCAGTGGCAGGGCAAGTAC
ACCTCGGGCCAGTACTACGTCAACAACGAGGGCGTCCCGCTGGAGCAGGCCTGTGTCTGG
GACTCCACCGACTACCCCAAATCGGCCGGTAACTGGGCCCCCGTCAACATTGGCGCCGGT
ACCGACATCAACGGCATCACCTACATCTCCATCTTCCCCAACACCCCCACCACCACCGCC
GAGCTCGACTTTGACATTGTCATCTCTGGTGACATCACTGCCGACTGCTACCTCAAGAGC
GGCTCCTACTACGGCGGCAGCTCTGGCTGCACCACCGCCCTCCTGTCGGGCGGCTCTGCC
GTCATTACCTTCAAGCCCTACGGCAGTGGTTAA
>OphioH327g0079
ATGGCCTCACCACTCGAAAGAGACATCGACTCATCTGCCGCCCCGCTAGTCGATCCCATC
GCAACGTCAACAGAAGTAGCAGCAACAACGACTGATTCAGCATCCACCTCCACATCGACC
GGCATGCCCGACTCCTCCCATACCGACGCCAGCGCCGCTGTTGCCGTGGCTGCTGCTGCC
GCTGCCGCCGCTGCTGTGGCAGAAGCGCGAGCATCTGCCGAAGCAGAGCAGGCAGTACAG
CAAGCACAGCCAGAATTAGAAGAGGCCTCAGCAACATCAACAACGTCACAAACAGGTTCG
GTACGCGCAAAACGTCTACGAGACAATGGCGCACTGGCATCGGGTACAGCAGACGACCCA
GCATCTCTTGAGGATGGTGATGCCGACGACGGCGACATGTCGCCCAGGAAACTGGCGCGT
CTAGAAAGCGGTTCACGGTTCGACGACCATACTGCGACTGCCACAACAACGGCACCACCA
CCAACAACAATATCAACTACAACAGCGACAACATCCGATTCTACCTACGAACAGCACAAT
CACTTGGCAGCTGAAACGGCACTGTCCGTGCTCCGTGGAGCCGAGGCGCTCATGTCGCAG
CACTCTGCCGCAGCTGCCGAAGCTGCCGCTGCGGAGACTGAGGTTGTAGCTGAAAGTGCC
GAGAGAACCGAGAGCAACGAGAACGTCGACACGACGGCAGCGTCTGCAGAAAACGATGCT
GCCGCCATGGCTGCCGCCGCTGCTAATGCTGCACATACCGCTGCTGCAGTTGCTGCAGTT
GTTGCTGCCGCGGAGGCCGTCTCTTCGTCCGCCGCAGCAGCCAGTATTCCGGCAACCGCG
CCTCCAGCCGACATAACTGCACACACCGACCACATGGATCTCGATCCGGAAATCCTCAGA
GACACACAGCAGCAGCAGCAATTACAAGCGCAAGCACAACATCAACAACAACAACAACAA
CAACAACAACAACGCCATCAATCATCACAGCTGCCATCCCTCATCCCCGCTACGCTGACA
CCACCAACCCACATGCCAATACCCGACCTGGCTCCCAAATCGCCCTCCTCATCCAAACGC
CACAAGTGCCCGTACTGCGATACAGAGTTTACGCGGCATCACAACCTCAAGAGCCACTTG
TTGACGCACAGCCAGGAGAAGCCGTATATCTGCCAGCATTGCGATATGCGCTTCCGCCGC
CTGCATGACCTGAAACGGCATAGCAAGCTGCACACGGGCGAGAAGCCGCACATCTGTCCA
CACTGCGATCGCAAGTTTGCGCGCGGCGATGCCCTGGCGCGGCACAGCAAGGGTGCCGGT
GGGTGTGCGGGCCGACGATCGAGCTCAGGCGTATATGGCAATCTTGGTGGTGTGGGCAGC
ATGAGCAGCATGGGCAGTATGAGCGGCATGAGCATGGACGACAGCAGTTTTGAAGGCAAC
TCCAGTATGATGGGGGGCGATTCGGTCATGTCGGGGGTCGAATACGAAGGGTCACCGTCT
GGGGCCAATGTGAACGCCGACGGCACGGGCCTGACAGACGAGGAGCAGCGGCGCATGAGC
CTACCGGGGATCAAGACGCATCAGGCACGCGGCCGCGCACCCACATCGATCGGTGTAATG
CATTCGCGGACATATCCTTTGTCGCAGCAGCAGCATCACGCAGGAGCCAGCAACAGCGCC
TCCACCGGGACAACTACAACTACGACTACAAACACAAACTCGACATCGGCTACGTCGGCC
ACATCAGCGGCGACTCCCGGTGGCGGTGCACCCATCTTTTCACAACACGGCGTCCTTGCC
GAGAGCCCGAAAACAATCAGCCCAGCCGCGCACTATCCTCATCCCCATCACGACCCAGGC
TCAAAAACAGCCACAACCAATGGAGAGCCCGCTTCCACAGCAACGACGGCTGCTGCAGCA
GTAGCTGCTGCCGCTGCCGCCGCCGCTGCCACGTCATCGCCCGAGCAAAACGTGTGGACA
TATATCGAGTCTCTGTTGGAGCGCATTAAGACGCAGGACGAGCGCATCAAGGAGCAGGAC
GAGCGTATCGGGCAGCTGGAAGCGGCGAACCACGAATACGAGTCGCAGATTGCCGGGCTC
TCGACCGAGCTGGTGCAGCAGCACCTAGCGCGGCAGCAGCAGCTTCAAGAGCAGCAGCAC
GAGCATGACCGGCAGCAACATGGCCAACACCAACAACTTCAAGAGCCCGTTCCTGAAGAC
CCGGAAGGGTATGCGCAGGACCAGCACGAGCAGCACGAGCAGCACGAGCATGAGCACCCA
CATCCGCAAGAACACTTGGACCTGAGCACCAAGGCAGAAGCGAGTGTAGAAGGACAGCCC
GTCGAAGCCCAAGCAGAAGCAGAGGCTGGGCATGCCCAGCAGCAGGCAGGCCATGCTGAG
GGCATTGAGCAGCAGCTAGCCCAGCAAGTTGCCCAGGCACTCAACGCCACGACCGGGCAG
TAG
>OphioH327g0080
ATGCCGGGCCTGGGCCTCTACCCTTCATCCTCCGACCTGACACCTGCATCGACTGATTCA
ACGACCTCGACACTCTCGATCACCCCGACAGTTCCGACCATGTCTACTACCGAGAAACAC
AAACCCGGGCGCACGCGCACGCGCACACCGTCGCCGCAAAAGGACCTCCCCTTTGACAAC
AAACCCCCCAAGGCTATCCGCTTTGCACCCCTCCGCGTGCCCCTGCGCCGCCGCAAGCAG
ACCCTGGCCGTGCTCGTGCACTGCTTGTGGCTCATCGTTTCCATCCCGCTCTTCTTCTTC
TGCTGCGCCATGCCCCTGCTGTGGCCGCTCATTATCCCCTACGTCCTCGTCATGCTCGTG
TCCAGTGCGTCCACCAACGGCAAGCTGCGCTGGCGTTCGGAGCGCTTCCGCTCGCTCAGT
CTGTGGACCTGGTTTGCCGACTATTTCCCGGCCCGCTTGCACAAGACCGCCGACCTGCCC
GCTGACCGCAAGTACATCTTTGGCTACCACCCGCACGGCATTATCTCGCACGGCGCCTGG
GCCGCCTTTGGCACCGACGCGCTCGGCTTCTCCTCCAAGTTCCCGGGCATCACCAACAGC
CTGCTGACGCTCGACTCCAACTTTTACATTCCCTTTTACCGCGAGTACTTGCTGCTCGCG
GGCATGGCCTCGGTGGCGCGCGAATCCATTGTCAATATCCTGAGCCGCGGCGGCAAAGAC
AATAGCGGTGCCGGCCGCGCCGTGACGATTGTGATTGGCGGTGCGCGCGAGTCGCTGCAG
GCACAGCCGGGCACGATGCGGCTGGTGCTGCACGGGCGCGCGGGCTTCATCAAGGTGGCC
ATGGCGACGGGTGCGGACCTGGTGCCGGTGCTGGGTTTCGGCGAGGTGGACCTGTACGAG
CAGCTCAAGGGCGATGACTTCCCGCTGCTGCACCGCTTCCAGATGCACGTGCTCAAGGTG
TACAAGTTCACGCTGCCCTTTATGCGCGGGCGCGGCGTGTTCAACTACGACTATGGCCTG
ATGCCGTACCGGCACCCGCTGAACATTGTGGTGGGCCGGCCGATCAAGGTGAGCAAGGCG
ACGAGTGACACGCTGGACCCGGCCGAGGTGGACCGGCTGCACGGCCTGTACACGGCAGAG
CTGCAGCGGATCTGGGACACGTACAAGGATGTGTACATGCCAGACCGGACCGAGGAGATG
CAGATCCTGCCGTAG
>OphioH327g0081
ATGTCTCTTAATGTGATTGGTCTCGTGTCGGGCGGCAAGGACAGCTTCTTTAGCCTGCTG
CATTGCATCGCCCACGGCCACCGCATCGTCGCGCTCGCCAATCTGCACCCCGAGGCGCAG
CCAGAAAAGGAACATGACGACGTCGACGAAGACCTCAACAGCTTCATGTACCAGACCGTC
GGCCACCAGGTCATTCCCCTCTATGCCCAAGCGACGGGCCTGCCCGTCTACAGGCAGCCC
ATCCTCGGACATGCCGTCCAGAGCGGCCGCGACTACAATGAGAGCGCAAGTCTGCAAGCT
TCTGTCTCTACAGGCGACGAGACCGAGTCCATGACCGCTCTCCTGCGCAGAGTCATGGCC
GCCCACCCAGAAGCAAACGCCGTCTGCGCCGGCGCCCTGCTGAGCACCTACCAGCGCACC
CGCGTGGAATCCGTCGCCGTCCGCCTGGGCCTGGCGTCGCTCGCCTACATGTGGAAGTAC
CCCGTGCTACCGGGGCCGGGGACGGCGTCCTCCCAGACAGAGACAGACTACCTGCAAGAT
CTGCTGGAGAGCCACTTTGACGCCCGCATCATCAAGGTCGCCAGCGGCGGCCTCGACGAG
TCGATGCTGTGGGCCAACGTGGCGTCAGCTGCCGGCCGCCATCGGCTGAGCCGCGCCCTC
GAGAGAATGGGACTGCTCGAGGGGGGCGCTGACTCGTACGGCAGTCTGCTGGGCGAGGGC
GGCGAGTACGAGACGCTCGTCGTGGACGGGCCGCGCGCGCTGTTCCCGCACGGCTCGATC
CATATTGACGATGGCGACCGGCACGTCGTGCACGAGGGCGGCGGCACGTCATGGCTGCGG
ATCGCCAATGCGAGGGTAGTATCAAAGGAGCCTCTACCAGAAGAAGAGTCAGACGAGGTG
ACAGTACCACAGCCTGGTCTGTTTGATGCGCAGTTTGCAGACGTTCTCAAAAGCGTAGAG
TCTATAAGCGGCGATGCAAGTACATTGTCGCTCCAAGACCTCTCATTAGACACGCCTCCT
CCGTCAGACCCACCCTCATCTACCCAGCCCATCACTACATGGTGCATCCTGCCGCAAACC
TCTACTTCCATCGCGGCTGCAACGCAATCCATCGTCGACCAAGCCAGACACAAGCTCGCC
GAGATCAACTCAACATCACCCACCGACAGCATTGTCCGCACTCTTGTCGTGCTCCGGCGC
ATGGCCGACTTTGCCGCGTTCAATGCCGTCTACGGTTCCCTTTTTGCGGGTGGCCCTCCC
AATCCGCCTGCACGCGTCACCATTGCATCCAATCTACCGGCCGGCGTTGATGTCGCCGTC
TACTTTGGTGTCTTGAATCACACCAAGGCCAAAACTGATACCAAGAGGGACGGCCTTCAT
GTTCAGTCGCGGTCGTACTGGGCACCCGCCAATATCGGCCCCTACAGCCAGGCTGTATCG
ATTCTTGCTGCCGGCCACGGAGGACCGCGCATCGTGTCGGTCGCCGGCCAGATCCCGCTC
GTGCCTGCCACTATGGAACTGCCCACTAAAGGCTTTGCTTACAGCACAACACTCGCCCTA
CAGCACTTGTGGCGCATTGGCATCGATGTCGGCGTGCAATGGTGGTCCAGCGCTGTGGCA
TATATCCCACGAGCCGAGTCTAGCTCGCAAGAGTCTCTTCAACAAAAGACAGCCATCATT
GCCCAGGCGTGGCGTCGTGCTCACGAGTGGCGGCCCAAGAGTGATGAAGACAGTGAAGGT
GCAGACGACGACGACGACGGTAATGACGGCCCCGATCTGTGGGACCGCAAGTTTGACTCG
CGGTACGCCATGTACGGCAGCGGCGGCGGCAACAAAGATGCTGGGCCACAGCTGCCGGAC
TGGAGTGTGTTTACCACTTCCAAAGAAAAAGAGAAGTCGCTGCATGGAGGGCCCGTCTTT
CTGGCCGAGGTGGCCGAGCTGCCGCGCGGTGCACCGGTCGAGTGGCATGCGCATGCGGGC
CTTAGCCAGCTCAAGAAGCAGGGTACCCGGGGCAGTTCTGTGCAAACGCGGTCGTTCGTG
GATGCAGACAGCAAGGTCAAGACCTACCAGACCATCCTGACGTTTGTGTCGGGCAGCGAC
GACGACGACAGCGATGATGAGGATACGCCGGCCAAGGAGGAGACCAAGGTGATGCAGACC
GTCGAGGTGTGGCCGCATGGCGCCTCCTCAAAACTGCCAAGAGTATCGGAAGCCGACGTG
GTATATGTCGACACCCAGGCAATATCAGTCGCTACCGACACAAATGCGCCTATGGTGCCG
TGCTTCTCGCTGTGGGCTGGTAATGGAGACCGTTTGTCCGCCGTCGTCATACGGACCTCT
TACGCTTGA
>OphioH327g0082
ATGTGCATTGTTCTCTTAACTACGGCGCACCCCGACTACGCCCTTATCGTCATTGACAAC
CGCGACGAGTTTATCCTGCGCCCAACATCCCGGCCCCATTGGTGGAACGACGACCAAGAC
AAAGATGACAAAAACGACAAAAACGACAAAAACGACAGAAACGACAAATACATTCTCTCG
TCGCGCGACCTCCAGCGGCCAGAGCACGGCACCTGGCTCGGCATCACCAAGGCTGGCCAC
TTTTCTGTCCTGACAAACTTTCGCGAAGACTCGCCCAACGATGCCGCCCACCCCATTGCC
GGCCAGCGCAGCCGCGGCGGCATGGTCACGGCATGGCTCACAGCCGACCCCGCCGAGTCG
ACCGAGGCCTTTGTCGCGCGCATGCTCGAGGGCCAGGGCGTCAAGGGCGTCGGCGGCTTC
TCCCTCATCTGTGGAAAACTGAGAAAGAGCTCCTTCTCGCCCACAACAAAACAGAGCGGC
CTGGCGGTCATGTCCAACCGCGCCGACGACCTGGCCCAGGTGCCATGGATAGCCGGCCAG
CGCGGCGAGGTGTACGGGCTGTCCAACTCAAGCTACGACGAGCCCGACGTGTGGCCCAAA
GTACAAAACGGGCGCGAGCTGCTGCAGAAGCTGGTGGACACGCCGCCGGCCAGCGAAGCC
GAGCTGCGCGCGGGGCTGTTTTCGATTCTGGACCACGACACTCTGCCGCGGAGTCCCGGG
CTGTCGTTTGAAGAGCAGATCCCGCTGCTCAAGAACTCGATATTCATCCCGGCCATTGGT
GATGAGGAGCACCAGCTGTCGATGAACAAGGCCGTCGCCGACGGGCCACGAGCAGCACGA
GCCGACACGGAGCCTGAAAGTCCAGAAGCAGAAGCAGAAGCAGCGCCCAAGGTGATTGCG
ACGGCAGAGGGCAGCGCGACGACGGAAGCGGACGTCGAGCTGGCCAAGGAAGAGCGGCCG
GACCAGGCGACAGGGTTCATGACGGGCCTGTACGGCACGCAGCGGCAGACGGTGGTGCTG
GTGGACTGGGAGGGCCGGGTATCTTTTACGGAGCGTGCGCTGTGGGATGCGAATGGAAAC
CCGATACCCAAGGGCGAAGGCGATGCTCACTTTGATTTTCAGATTCAAGGGTGGAACGAC
GAGACGGTGACGAATGGAGTTCATTAG
>OphioH327g0083
ATGGAAGAAAACAAGTCAAACTCCGGCTCTAACAAGAGCAAGAGCCCCAGCCCAAGCCCA
AGCCCTGATGCTGCTGCTAATAGCGCTGGTCCTCGTAAGTATGTGCCCCCATCTCAGCGT
CCGGGGTACGAGGGTTCCTCTATGGCGCCTTCCTATGTCCCTGCTACCAAGCCCTGTCAG
AACAAGACAAAGGGCGTATGGCAAGCGTCGAGGAACCCCCAGAAGCCTGCCCCGCCCCTA
CCTGAGGAGCCTGCTGGAGACCGCTGGCGCTGCAGTTTGCGGAAATGGCAGGAGCCTACA
CCTCAGAGGCAAGCAGCCCTAGAAGGGTCTGCAGGCGACCACTGGCGCCCGAGCCAGCGG
CAGTGGCAGGAGCCTACACCCCAGAGACAAGCAGCTCTAGAGGGGTCTGCTGGTGATCGC
TGGCGCCCTAGCCAGCGGCAATGGCAGCCTCCAACCCCCCAGATGCCTAGGCCTGCTTTC
TTCAGGACTGCCACTCAGGAGCCTGTCCCCCAAGAGCTCCCCCAAGAGTCTCCCCAAGAG
CCCCCTCAAGAGCCTGCACCTCAGGAGCCTGAGCGCACTCCTGAGCACCAGAGTCAACAT
TCTCTTGACACTTGGAGCTATAAGTCAGCGACACCTACAGCTATCGCTTCGCCTGTTACT
AGCGATGCTACTACACTAGTTGGCAGTGACGATGAAGTATCACTTATTTTTACAGAAGAC
GAAGATGAAGATGAAGAATCGCCTGCTTCACGAGCTGCGCCTGAAGAGCCTGAAGATCCT
CTACAGTCTCTACAGCAGGAGCCTCGTCTATCAGATGCTACCAGATTTGCTAACTACATC
ACTAACCACATCGCCGGCGACGGCGCTGATGCTGATAATACTTCAACCTGCAGCTCCATC
TATGAAGATTGCACTGACTCTACAGTGCTGGTCGATGCCAGCGACTGCATCATCAAGACA
AACACTCGGATCCCCCGTGTCTGTCTGTATGCCCCCGAGTCAACTGTGTGGTATGGCTTT
AGTGAAGAGCTGCAGGGCCACTACACGGGCACCTTGCTGAGCAGCGTCAAGCTCGCCGAC
CTGACGTCGTTCACGGCTGTCCTGGAGCACTCTGTCAGCGGCTCCGTCGAGCTCGACCAG
GACTACCTGAAGCTCGAGTACACGGACTGCGAGATCAGAGACCTGCTGCGCCGCAAGCAC
ACTGCGAACTTTGCCCAGACCTGGGTGCAGCAGCGCTGGCAGTGCATCACGAGCCCCGAT
GCGCCCATCTACGACGAGTGGATAATTGAGAGCATGACGGACGACGAGCGGTTCCAGGCC
GAGGCGTCGCTGGCCATTGTGCGGCACTTTTACACCAGCAGTATGTACGTCTACTACCGG
TACCAGGCGAGCAGCACGGCCCGCAAGTGGACAGTCAAGGAGCACAGCTCCATCGATGGT
GCTTTTTGCGGCGACATCCCCGGCCAGTTCTACTATGCTGGGCCTTTCAAGCCTCGTGGT
ATGTATAAATATCCCACCGTGGACTAG
>OphioH327g0084
ATGGCTGTCGGCAGCGGCTCGCCGTCGCTGACGCTGTCAGACTACCTCGAGAAACAGCCC
GGCACCAGCTTCCGCCGCCTCTACCAGCAGCCCTCGACAACGCTCGCCATCTTCCGGCGC
ATGCTGCCCGCGCTCGCCAAGGCGTTTGTGCGCATGATGCTCTATCTCGACGGGCCCTTG
GAGCTCAAGACGCTCGACACCATGGTGACACCCGACGCCAAGCGCCAGAAAGACCAGGCC
CTCTCGATCCTGCGCGCGCTCCACATTGTCCAGATCACGGCACCGCTGCGCGACAAGCCG
CAGGAGATTATGCTGACGCCAAACTTTAAAAACTCGTTCCGGATCGCGCTGGAGGGTGGC
GGTGGAAATATCGAGGCTAATGGTGGTGTTGGGAATGGGAGTGGGAACGGGAACAACCGG
CAAAACTCGTTTGGCGTGCCGAGCGAGAAGCCCGTGTCGGCTGACATTGACACTGCGTTT
TTGGACCGGTTTGCGCGGCGCAAATGGGAGGATATTCTGCACTATGTTGTCAACAGTGTA
GGCATCCCCGGCGGCAGCAGCAGCAGTGGCGGGTTTGACGGCCCGCCAGGGAGCGGTGGC
GGTGTCGGCCCTGCTGCGGGTGCAGGCGGCAGCTCGGGTGTTAAGAGCACGGTGAAGGAG
CTGCTTCTGGCGGGGCGGCTCGTCGAGCCACGACGCGGCATGCCGGGCGGCGTCGGCATC
ACGCAGACGGGCTTCACATTCTTGCTGCAGGCGGCCAATGCCCAGGTCTGGACGTTACTG
CTGCAGTGGCTGGACGCTGTCGATAGCAACGGCGGCGACGTCGACAGCGTGGACATGCTC
AGTTTCCTGTTTATGCTGTCGACGCTCGAGCTGGGACGCGCCTACGACACAAATGCGCTG
ACGGAGCCGCGACGCAACATGCTGCCGTCGCTCATGGACTTTGGGCTCGTGTACATCCCG
TCGCACGAGCGCGCGTCGCAGTACTTTCCCACGCGCCTGGCCACCACGCTAACGAGCAAT
GGCGGCGCAACCGACGGTGGCGATGGCGACGGCAACAGCAGCAGCAACAGCTCGGGCAAC
GCACCCAACGGCGGGTTCCGCAGCATCAAGGCCGGGTTCGCGGCGGCAACGGCCAACAGC
GTTGCTGCCGCGGGCCTGCCGCCCATTGACAGCAGCACGGGCGGCGGCAAGCAGGCGCAG
GGCTCGATTATCATCGAGACGAATTTCCGCATGTACGCGTTCACGTCGTCGCCGCTGCAG
ATTGCGGTGCTGGCGCTGTTTGTCAAGCTCAACCAGCGCTTCCCCGGCATGGTGGCGGGC
AAGATGTCGCGCGAGTCGATCCGGCGGGCGATTTCGTACGGCATCACGTCGGACCAGATC
ATCTCGTACCTGGCGGCCAACGCGCACGACCAGATGCACCGGTTTGCGGCGGCCAACCAC
CGGCCAGTGCTGCCGCCAACGGTGGTGGACCAGATCCGGCTGTGGGAGCTGGAGAACGAG
CGCATGAAGTCGCACAAGGGCTTCTTGTTCAAGGACTTTGACACGATGCGCGAGTACGAG
ATGCTGGCGCAGTATGCCGACGAGATTGGCGTGCTGGTGTACCGCAACGACAAGAAGCGG
CACTTTTTTGTTACCAAGCACGAGCAGCTGGTGTCGTATCTCAAGGCACGCAAAAAGGCA
GACCAGGCATAG
>OphioH327g0085
ATGGCCGCACGCAAGCTTGCACCAACCAAGTTCGTCAGAGCAGTCTTTGGCGACTTTCTG
CGCGAGTCTGGCCTCGAGCCAACACTATTCGGACCTCACATGAGAATCACCAATGCTGTT
CCCGGCAAGGTTGACTTTGAGCTCGACATCAAGAAGCAGCACACGAACCGCCTACAGATC
CTGCACGGAGGCACGATCGCCAGCATGGTCGACCTCGGCGGCTCGCTCGCAGTGGCCTCG
CAGGGCCTCTTTGCCACGGGCGTGTCGACGGACCTGAATGTGACCTATCTGAGCAACGGC
GGTGCTGTCGGCCAGACCATCAAGGCGTCCGCCATCTGCGACAAAATCGGCAAAACACTT
GCCTACACGACAGTGACGTTTACAAACGAAAAGGGCGAGCTGGCCGCGCGCGGCAGCCAT
ACCAAATTCATTGCAAAGGCATGGGGCGGCGAGCCGTACACGACGGACAAGCCTCTATTC
GAGGGCGACACTGAAGACAACTAG
>OphioH327g0086
ATGGAGCAGATCGAAACACAAGTTACCGACTTGCGGTATCTAGCCCAGCCGACCGGTGCA
CCTCCACCTGTGCCTGCACCCAGCGGCACCGCTACCGGCAATGGGCATGGAGGCGCAAGC
CACGGCCATAGCAGCCACGGAAACAGCCACGTAAACAGCCACGGCGTCAACCGCGGCAGC
ACAAGCCTCGGAAGCTCTTCCGCTCACCCATCCCATCAGCCCCCGGGCCAGCACCATCAC
TCGCATCATCACCTCCCGCAGCCATACGCCCAACACTCCCATCATTCTCCATCGCCGTAT
GCGCACCATCAACCTCACCAAACACACCACCATCAGCAGCCGCAGCATCAGCACCATACT
CCCTACCCGCGTCTACCCGCAGCCGACGACCGCCACCACCACTCGTCCATGTCACCGCGC
GCCTACGGCTCGCCCTCCAACGGCCACTTTGGCTCTCCCTCGGCCGCCGGACGGCCTCCT
CCGCCATTGCTGCACTCTGTCTCCGACGGCCCGCCTGCGCATACAGGGTCACCACAGCTG
CCCAACCCCTTCTCGCCCGAGGCACCACACGGCCACACCAGCGGCAGCAGCAGCAGTCAC
TACGGCCATATACCAAACGGCGCAAGCAACAACAGCAACGCGCCACCTCCTCTGCCAGCC
CCAGCCTCGGCTACAGCTTCAGCTTCTCATAGCAACACCACTACCAATAATCCTCCGAAT
ACCACTACAGTAGCTACTGCAAACACACCCGGACAGAGTGCGCAGAGTCCGGCCAGCTAC
ACGGGCGGCACGCCGTCTGGCAAGCGGAAACAAGACGACGACGATTCCAATCCCAAACAG
CAGCGCAGCAAGCGCAATCGGTACATCTCAATCGCATGCAATGAGTGCAAGCGCCGAAAG
ATCAAATGCAATGGAGAGACTCCCTGCCAGCGATGCGGCAACCTGAATCTGGCATGCCTC
TACTCACCCAACTGCTGCGCCAACAGCTTCAAGGACTCGGAAGAGTACAAGCAGATGAAC
GACAAGATGCACAGTCTCGAGGAGCAGCTCGAGTCCATCCTGCAGACAGTCAATGGGCTG
CGGCAAGAGACGCAACGTCTCGCGCCGCTGCAGGAACGCAACCTGCCCATGCCTCCGTCG
ACGGTATCGCCATCTCCCTCGGTATCCATCCCATCTATGAGCAAGCCCGACCTGCCGCCA
ATTCGCCAACAACACACGTTCCGCGGCGGCCCGACGAGTATAGCATTCACTGTCGATGTC
GCCAAGAACACTCTGCACAACATGGGCTACAGCGGCGAGGCCAGCGAGGACCCCGGCGGT
CCAGTTACGGAAGAGAGCCCGCGCCAGTCGCCTGCGATACCACACTCGGCACGTCCACCA
TCCATGGCGCAGTCTCTGTCGCGGCAGATGCCCAACGACCCGTTGTGGGAGCTATTTGAC
AAGAACGAGATGATACGGCTGTGTCGGCTGCACGAGGATGAGGTCGGCATCATGTACCCT
GTTGTCAAGATTGAGACTGTCATTGAGCATGCCCAGAGCCTGTCGTCGTGGATGGAGTCG
GCGCGCAAGACCAACAACAGCACTAATAGTGCCAATAGCAACCACGGCGGCAGCAGCAGC
GAAAGCGGCTTCTTGTGGCCGCCCAACTACGACGAGGCTATGGCCGATATCCGCACGCTG
ACGCTCAAGATTATCATGTGCTGCGGCCTTGCCGTCGAAGAGCACGGCCACAGTGAAAAG
GCCATCCGGCTGTACGACAGCATATCGTCCATTGTCGACGCCAAGCTCATGAGCGAGCCC
AGCCATTTGGCGAACCTGCCGTTCCTGGCCCTGGTGGCCGGCTTCCGGTTCTTGTCCAAT
GACGAAGTGCTTGCGTGGCGTGTCATGGGGCAGGTGGCCCGGCACTGTCTGGAGCAGGGC
CTGCACCGCGTCGAGGGTATCTCCAAGATCTCCGACGAACAGGAGCGGCGCAATGCGGTC
AACACGTTTTGGAGCGCCTATGTCCTCGACCGGCGGTGGAGCTTTGGCACCGGTCTGCCG
TATGTGCTGCACGACGACAAGATCGATCCCAACCTGCCGTACCCCGACGAGTTCCCCTAC
CTGGTGGCCATGATCACGTACTCGCGCCTGGGCGCCAAGATCTGGACGCTCGTCGACTTT
TTCGAGCCGACGATTATTCGCGACCTGAAGCGCGAAGAGTTTGAGCGGCTCGACCAGGAG
ATCCTGCAGTGGTACGACTCGTGCCCCGACGCCGTCAAGATTAGCCACTTTGGCGGCGAG
CTGCCGCTGCCGTCGACGCCGTCGTACAATCTGCAGCGGCTGCAGATCTGGACGCGCCTG
CGGCTCAACCAGATCCGCATCTGGCTGCACACGCCGGTGCTGCACAGCGCCAGCAGCATC
AACGGGAACATGGAGCAGGCGCAGCGCATTGTCGACCTGGCCAAGGACACCATCCGGTAT
CTGTACCGGCTCAACAACAGCAGCAATCTGTACCGGCGCATCCAGGTGTTTTACCACCAG
TTTCTGACGTCGGCGATTGCCGTGCTGTTCCTGGCGTCGACGCACCAGCCCGTGCAATTC
AGCGCCAACTGCCGCGAGGAGTTTTACATGGCGATGAACCTCGTCAAGGACATGTCGGCC
AAGAGCTGGGTGTCGCAGCGGCTGTGGCGCACAATCCGGTCGCTCAAGGCGTATGCGCCG
CGGCTGGGTCTGCAGGACGAGGATGCGCTTGCGCAGAACTCGACGGCGGCCTGGTTCAGC
GCGCATCCCAAGCCCAACAGCGCGGCGCCCGCTGCCAGTCTGAGCCGGCCTTCCCCGGCC
CTGGCCCAGGCTCAGGCCCAGGCCCAGGCCAACAGCGGCAGCAGCACATCGTCGCCTGCA
AGGACGCCTGCCGGCACCGCGGGACAGCCGCCGCAACAGGAAAACGGCGTGCTCATCCAG
ACAGAGATGACGCGCATGTTTGAGGGCTACATGGGGATGAGCATCATCCCGCACCCACCG
GCAGCCACGGACATTGACCCCAGAATCGATGCCGGCGCAGGCAGTGCCGGTGCTGGTGCG
GGCAGCAGTCCTCTATCCGCCGATGCGGCCGGCGAGGGTGTCTACGAGACTCTGAAGAGC
ATGTTCTAG
>OphioH327g0087
ATGTCAATCATCATTGCGATCATAGTCCTTACGGTCATCCCCATCATCCCATTAATTCCC
ACGTGGATTTTGTCGCTCGTCAAGAACCAGGAATACGAAGACCCAGCGCGGCGCGGTGTT
GGCTGGCTCAAGGCGGCCATTCCAGTTTTCATCCTTGGCCTACTCGGCAAGCTGGTTTTT
TATGGCATCATCTATACAAGCTATACACAAGATTTCTCCATTTCATCATGGATTAACTAC
CCGTCTTATATCGGCACTTACTTGCGGAATGTGGCCACGATATTGACCTTTATCGCCCTC
ATCCAGACCGGCCTCGGTTTTCTGTATGTCCGCAGCAAGGGCTTTGTGGCCGTCCAGCCC
CCACCCCCCGGCACCCAGAGAGAGAAGACGCTGTGGCCCAAGTCGCACACAACCGCCCGG
GCTGTGACGTATACGCTGGCTGCTCTCCTGCTAGCCACGGCTACAACCGCCTTTGGCCTG
GGCGTCGCCGCTACTGTCTACGATGAAATGGATAGTCACGGCAGAGGTGACATCAACCCC
TACAATAATTACATTACCTATCGTGAAATAGCGAGCAAGGTAGGCACTGCCTTTGACATT
AGCTTCTTTGTTCTGGCGATTCCTCTGAACGGATTTGCCATCTCTGTTGTATCCAAGTGC
AAGGGATCGGTCATTGCAAAGTCGTCGCGCATTTACGTTGCCGCCGTCTTTATCTTCTTT
GTGCGCTTCCTGTGGCGCATGATCTACCAGATCGGCTATGTGCTGGTCGAGGACTCCAAG
TTTGTGCCGCAGGCCACGACCTATGTCCAACCCATCTTGGATCAGTGGTCCGTTGTGGTT
ATCCTTATTTTGCTGTATGTCATCTTTGCAGCAAACCACACTGGTATCTGGTCCATTGCC
AGGCCATGGATGTCCTACCAGCAACCCGTCTACCAGCAGCCCGACTACGCACCCCCAACC
CCTGCCGCCAACTTTGCCTACGAGTCTCTAGTATCACAGGCCGACAGCCGACAGCTCCAT
GAGATGCACCAGACACCCTCTCCGATTTACACAAACACGTCGACGTGGGGCGAAATCATA
GTTATTGGAGCCGGCCTGGCTGGCCTGACCGTGGCCATCGCCCTTCAGCAAGCCGGCCAC
CACATTACCGTTCTTGAGAGTGCACCACAAATCACCTATATCGGCGCCGGCATCCAAGTC
TCCCCAAATTCGTCTCGCGTGCTGCGAAAACTAGGAGTCGAACCGCACATTGTGAAATAC
TGCACAGAGCCAGTCGACTTGCGCATGATGCGGTGGAATACCGGCGAGGTACTGGTCGAG
TGCCCTCTCAGGCAGCCTGCACAAGACGAGTACAAGAGCCCATATTGGCACATCCACCGC
GCTGATTTCCACCGGGGACTCATGGCACGCGCACAAGAAGTCGGCGTCGCTGTGCACCTC
GACAGCCGCATCGTCAAAGTCGAGCCTGACCTTCCCCGCCTGACGACCAAAGGCGGCAAA
GTCTACACGCCAGACCTCGTGGTCGCCTCTGACGGCCTGCACTCCATGTGCCGCGAAATC
GTGCTGGGCGAAAAGAGCCCGCCGAACCCGACCGGCCAGATGGCATACCGAGTAACCCTG
CCGGCCAAGGAGCTGGCCGGTATCCCCGGCCTCGAAGAGTTTGCCACAATCCCACGCAAC
AACCACTGGATCGGACCACACGCTACAATCTTATCGTACCTCCTCAAAGGCATCGACCAG
CCCCTGATCAACTTTGTCTTCACATGCGACTCGACCATGGACGACGGTGTCGACACCAAG
CTCGAAGGCAACAAGGAGCTGCGCGAGCGCTTCAAGGAGTGGGACCCGCGACTGGGCGTC
ATGCTCAAGCACGTCAAAGAGGTGCTCAAGTGGCGCCTGTTCACACACTCGGAAATGCCC
CATTGGGCACACCCGGCCAGCAAGGTCGTGCTGGTTGGCGATGCTGCGCATGCCATGACG
CCATACCTCGCACAGGGCGCGGCCATGGGCATCGAGGATGTAGCCGTGCTGGCTGGGATC
CTGGCCGAGCCCGATTTTGCGTCGACCGACAGGCTGCCCGAGAGCCTGAGGCTGTACGAG
AAAATCCGCATCAAGCGCGCAGCCCGCGTTGCCGAAGCATCAATTGCGAGCCGCTACTTT
ACGCAAATGAAGGACGGCCCCGAGCAGGAGGCGCGCGACAAATGGATGCTGGAGCACCCG
GGCATTTGGGAGCGGCACATCAACATTCGCAACCGCAAAGAGTTCTTGGACGAGCTGTTT
GGCTACGATGTGTATGCTGTGCTGGCGGAGGCTCTGGACAAGGCGCGCACAGAGGGTATA
GATGCCGTCACGGCCAAGGTTGGTACATCGTCTGTATCAGCCATTCCGGCGACATGGTAA

>OphioH327g0088
ATGCAGGCACTATCTGACAATAGCAGCGGCTCGCACGCCGACGAAAAATCACCAGTCAGC
AGAGACATTGCACTCGATGGCGACGTCAGCGAGGCTAATGCCAACCTCAAACTCGATCCC
CACGGTCTGCCGCTCGTGCCTCAGCCGTCCGACTTTACTGATGACCCGCTCAACTGGCCG
CGCTGGCTCAAGTGGTCAGTGCTGCTCCAGGTCAGCTTCATGGCCTTTATGGGCCCTTTC
AACGCCGCCGTGCCCAACCCCAGTTTCAACCTGCTGAGCAAGGCATTTGACCGGCCGGTC
GAGGTAATCACCTACAGCACCACCACCGCCATCATCACTGGCGGCATCGCGCCCTTTGTC
TGGGTGCCGCTGTCCAACGTGCTCGGCCGCCGCCCGCTGTGCCTCATCGTGCAGGCCATC
ACCATCGTATCTCATATTGCGACGGCGCGCACCACCACGTTTGCATCGATCGTCGGCGTG
CGTGCACTCAATGGTATCGGCTTTGGCGGCATGATGGCCCTGGGCACGCCCGTGCTCAAC
GACATGTTCTTTATGCACGAGCGCGGCGAAATGACGGGCGTGTATACCATTTTCGTCACC
AACGGCGCACACGTTGCCGTTCTCTTTGGCGGCTACCTAGGCCAGTATGCCGGCTGGCAA
TGGGACTTTTATATGCCCGCCATTGTCACGGGCGGCTGTTTCTTGGTCACGCTCTTTTGC
CTGCCGGAAACCCTGTTTTCGCGCGACCCGCGCTTCCTCCACAACCGCACTCATGAGCGC
TCCTTCAAGGAGATGTTGTTCGCCCCCAAGGGCAACCTCATCCCACAGCGCCGCCTCCAG
GGCCGCGACTTTTTCACGGCCTTTTACATGCTAAAGTACCCGTCCGTCGCGTTTCCCTTT
TGGTTCTACACCTGGAGCTGGACCTTTATCAACATCCTGCCCGCCATCAGCATGGCCAAG
ATCTACGGCGGCCGCTACGGCTTCCAGAGCGGCCAGATCGGCCTGTGCACCGGCATTCCT
CTCATCATCGGCTGTCTCATCGGCGAGGTCTGCGGCGGCAAGATGTCCGACTCTATTCTG
TACAAAATGGCCAAGAAGAACGGCGGCCACGCCAAGCCCGAGCACCGCCTCGTGCTCACA
TGCATCTCGGCCGTGTTTGGCCCGACAGGCATGATCATCTTTGGCGTCTGCGTCCAGAAA
GAGTACAACTATCTCGTGCCGCTCGTCGGTCTGGCCGTCGGCGTGCTCGGCCTACAGATC
ACATCGACGTGCCTCTACGCGTACCTGTCCGACTGCTACCGGCCGCAGACACCCGAGTCT
GCCGTGCTGATGAACTTTAGCCGCGGCATCTCATTTGTCATTGGCTTCTTCTGGCCGGCC
ATGGTGGCCAGGATTGGCTATGCGTGGACGTGGTCGTCGCTGGCGCTGGTGCTGCTTGTA
TTCTGGCTGCCCATTCTGTCGCTGATGATCTGGGGCGAGCAGTGGCGTCTACGCCTGGGT
CCTCCCAAGTTCCATCAGTACTCTTGA
>OphioH327g0089
ATGGACGGCCAGGTGCCTTTGGGCGGCTACGGCCAGCTCCCGACATCTGCACCATCGTCA
CAACCACAACAGCCGCAATCGACAGTTGCAGCCGGCAAGAGCAGCACCCGCGCAAAACGA
GTCCCCGAACACCAGCGACGCCGAGCTGCCGTCTCCTGCGACCACTGCAAACAGCGACGT
GCCAAGTGCATGCGCGCATCGCCCCGCGACCCCTGCTCCAACTGCATCGCCAGTCGCATC
AAGTGCCAGTCTACCCTGCCGCGGAAACAGCGCGTCTACGGCAGTGTCGAGTCCCTCAGT
CTGCGATACCGCGCCCTCGAGGCTCTGGTCCAAGGTCTCCTGGATCCGGAAGCCAAGGCC
AAGGCAGCAGCACACGATGGCCACCTCTCCGACGACGAGTCCATGCTGGATGACGGCACA
CCCGACGGACCGTCTAGCCGCACTACCGCCCTCGACATCGACACCCTCTACCGCGTAGCA
GCCGAGCGCAACATCCCCATGCCATCGCGCGACGACATGACACCCGCAAACGAAATCTTT
GCCGCCTCCTCACAACCAAGCAGCTCCTCTGCCGGCCCCGCGTCAGGCGCATCCAACCAC
CACCCACTACCCACAATACTTCAACCGCCAATACCGCCGCCCGGCACATCAATATCGACA
TCAACCACCACTGCATTGCCTCCCCTGTCATCCGTGGCATCTTTAATACCAGCCGACGGT
AGTGTGCTGCCTTTTCAACACCCTCATCCGCCCCAACACCAGCCGCTCACAACACCTGCA
GCCGACGAGAAGCTGATCCCCACTCCGAACGGCGTGGCACACTATGTCGGTCCATCCAGT
TCGTTCCGTTTCGTGACATCTATTCGTGCCCTGGTCGCAAAGTGTGGAGATAGTATCATC
ACTGGCCTTAATGGAGGTGGTGATGTTGTGTCCGGTGCAGGAATTGGTGGCGCCAGCGAA
TCAGGTAGTGTCGCAGGTGCGAGCCCGGCCACGGGCAGTCGGGGCGGCCCCACACCTAGC
GGCACAGGCGACGGATCGTCCAGCTCTCACACGCAAGGCGAAACCCAAGGACAGACTTCG
ATCCGCGACCAGTTTGTCGGCCTCAAAGTCAGCAAAGCCCTCGAGATCCAGGATTCCGGC
AGCAATGAAGACGACGACGACGAGGGAAGCGACGACAGCTGCGACGAGGCCGAGTATAGC
GGCGGAGAGGACCGTGATGCCATGGACGGCGTTGTCAAGGCCCCGCGTTCATCACAGTCA
TTTTCTCAGTCCCAGTCTGCCCACCCACCACCGCACGCCAACCAGCAACAAACACTGCCA
TCGCGCCACCACACACCAGGTGGAAATGGAGGAATTGTAGGAAACAGTGCAACATCAGCG
TCATCTCCTGCCAACAGTCGCCGACCACGCACTGAGGCAGACGATGCCTCGTTTTCCGGG
ACATTTCTGCCACCACGGGAAACTGCCGATATCTTTGTGCGCGTCTTCTTTGACAGAGTG
CACCCCAACTACCCGCTCTTCCACCGCGGCTCTTTTCTTCTCCGGTACGAGGCACTGTGG
CAACGGGGCCAGGCCCATGCCGCGGGCGCAGGTTCTGGAAACGAGCCAAAACAGCAGTCT
GGAGACAGTGGTGCCGATGACGACTACGGCTGGAACTGCTGTCTGGCCATGGTCTTTGCA
TTCGGTGCCCAGGCCCTCGAGGGCCACGACCGCGCGCGCAAGGCCGCAGCAAGCATGCAA
CGGCGCTACCTGCACCTGGTGTGCTCTTCTCTCAGCCGGCTGGCTGGCACCACCAACTTG
GCCAACATCCAAGCACTGATGCTGCTCCAGCTGTACGAGCACAATGCCGGACGCCGCAAT
GCAGCATGGTCGTTCCTGGGCTGTGCGTCGCGCATGGCTGTCGCGCTTGGCATGCACCGC
GATGGTGTGGTCCCCTTGCCAGTCGACAGCGGCAAGGGAGCTGCAGTCAATGATCGTGAT
GCGCGCCGCCGCGTCTGGTGGACGCTCTACTCGTTTGAGCGCAATCTCTGTATCATGCTC
GGTCGCCCTTCGGCACTCGACGAGACGGAGATTGCTGTCGCGCCTCCGACGGATGATGTA
CAGTCGGCCGATCTCCCACAAGGTCTCCCTGTCAGTCAGCTCAGTCTCATTCGCATGTCG
TGGAAGATTAAGCAGCTGCGGTTCCCTGCCCCCGGCAGCCAGCCCAACTTTTACGGCTAC
GGCTTTGGCTACGGCAATCCCCAGCAGACTGCGCACGAGCTGCTGAACGAGCTCGAGGCG
TGGCGCGTTGCACTTCCAGCGCACCTTCAGCCCGGATGGCGGTCCATGATCCCCTCGCAT
CGCCGTGCTGTCCTTGTCCTGCATGCCCAGCACCAATACGGCCGCTCACTTGTTACGCGC
CAGTTTGTCCTTGATCGGGCTGAGCGCTGCTGCAATTTGGTCGCCGACAAGTCTGACAGC
AAGCACATTAGCAAGCTGCCCTCTGACAAGGACACGGCCGCCTCGGATGAGCTTGCAGAT
TCTTGCCTTGATGCTTCTCAGCGTGTCTTTGACTATCTGCACCAGCTGTTTGAGGCGGGC
CTGCTGGACGGTGTCGCATGGATCGATACATACTTTCTATACCACAGTGTCTTGATTCTC
TGCCTGGACTTGGTGGCCAAGATCGTTGTCGTAGGCCACGCGTCGACGTCACCGGCTGAC
AAGACGACCCTGAATGAAGTGATTGCCCGCCAGCGCGCGTCCGTGCGGTCGATCTTGCTG
GTGGCCCAGCAGACACGTCTGTGCCCGACTTTCCGCGTACTGGTCGGTGTTGTATGCCAG
CTAGCAGCCATTGTCGGTGCCCTTGACGGGCTGCTGGCATTGCCGCCTCCAGCGACAACT
ATCGACGGCTCGTCTCTGTCGTCGGCATCTTCAGCCAAGCACAACCATCACCATCACGGT
CATGGTCACGGCCACAGCCATAACAGACATGCCGGAGGACACCGCAGCAGCTCGTCGACA
CGCGGGCGCGGACGGCAGCGGCGCAACAGCTCCAGCGTGTCTAGCGATCGCAAGACGTCG
CAGGGGCCAGCATTCACCAGCCAGCCGGCAACCTCTTCAATGACTGTAGGAGGTGTATCG
ATGGCGCCTCCATCGGCGTCTCCGCAACTGCGCACAGCTTCGGACCAGAATGTGTCTATC
AAGTCGTCACCAAAACTATACTACTCGCCGCCGGCGCCAAACCAGATGCCCAACCAAGGG
CAGTACCACCAGCAGCAGCAGCAACCGCAGCAACACCACCACATCCTCCAGCAGCAACAT
GCACAGCAGCAGCACCAAGCCAACCCGCAGCACCAGCTACAGATACAGCAGATGCAGGCA
TTTGCTGGAGACTGGTTCACCAATGACACAGGCCACTTCCCATGGAACACGTTTGATCCG
TCCATGAATGTGATGGCTGGTAATGGTGGCCATCCACAGAGCGTACAACCGGGCCAGGAA
GGTGCTGGAGGGCAGCAGCATGGAAGCGTTGGTGGCCATCCTGCTTCAGCAGCGGCGGTA
CAGGCACAAGCGCAGGCACAGGCGGCAGCAGTAGCTCAGGCAGCCAGCTCCGGTGGCATG
ATATCACCCACGAGCACAGTACCGGCCGTCAACAGTTTCTATCCACAGAGTATCGATTTC
GGCATGGCAACTGAGCCAGCAACCTTTGGTGAAGACCCGTATCTGTCGCAGCCCAACTAT
TTTGGTCGGCAGCCTGGCGGAAACGGCAATGGTGGCCCTGGTGGCCCTGGAAATGGAATT
GAAAATGGGAATATACCTCCGCAAGCATACAGCGGAAGCATGGACATGGACCAGTACGGA
CAGCAGCAGGGCCTGAATCTGCAGCAGCAGCCGCAGATGGACAACAGCGAATGGGTCGAA
GCGTGGCGGAATCTCAGCACGCAATTCCACCAGTAA
>OphioH327g0090
ATGTCCTGCTGCGGGATTTGCGGCTCGCCGAGCGACTATGGCAACAATGACGACATCGAG
GCCCAGGCCGAGCGCAGGCCGCTGCTCGCGTCCGACGAAGAGACGGAGCGCCAGCAAACA
CTGCACCAAAAGCTGCACACCTACCAGATTGTCAAGGCTCTGAAGGAAGGGTATATGCCG
TCGACCGAGCAGGCTGCTACGCAAATCTCAAAGGGCGCAGCGTCGATCGCCGACGTGCTC
AATTCGCGGACAGTCCGCCGCGGCCGCCTCAGCCCACAAGGACGACGTCTGCTGCAGCTG
TCCGAGGCATGGCTTAAGCGGCTTGTACTGCTGGCCGAGCACAAGAATGGCCGCGACCAG
ATCCAGGAGTTTATCTGGTGGGCGAGGGGTGTCGGCATTGCCGGCGTCACTGAGACCATT
GAAGACGGGGCGCATGCGGTGGTCAGCCAGGCCAGCCAGCCCATTTCATCGGCCACCACG
GGATGGAACAGCCTGCAGGCCATCAGTTCTCTGCTCCTAGAGAGTACGCCATTCAGAATG
TTCTTGGCCGACCTTGCCGATGTCGGGCGGGATGTGTTCAAGGATACTGCCGCGGCCACT
GCGCAAGCTGCTGATGCTGCCGCCAAGCATGTCGACAACGGACCCCAGACTGCAGGCAGC
AATGAACCCCCATCGGCAGACGAGACCATCATCGAGATTGCCGACGAGGTGGCCGCTGGC
GCATCCAAAGTGGCTGCCGAGGCGCAGGAGAGCGTCAACTCCAAGCTGGTCGAGAACGAC
GACGGCACACGCGAGCGGCTGACACAGAGACTGCGGACTGTGGTGTCTTCGCTGTCGCAG
AAGCCCGACTATGAAAAGTCTGTCTCCGTTCTCACCAGAGTGCTGCAGAGAGGCGCGGCA
GCTTATCTCAAGAGCATTGCGGCGGCGGCAGATAATGTCGCCGACGTCGCCGAGGCCGTC
CACGACGAGATTCAACAGGAAGCGGCAGTCGACTCCCAAGACCAGGCTCTAAAGGAGCTG
TGGTCATTCATGGCCTCCTTTGGCGACGAAAAAGAGTGGAAGGCACTTGAGCACCAAGTC
AAGCAGGTCCTAGACAAGGTTGGCGCGGACGAGGTCGAGGTCGATGAGAAGAGAAACGAA
AACGGAAAGGGTCGGGAAAAGGAAAAGGAAAAAGAGAGAAATGCCAAGATCGACAAGTTT
GTAGAGAACGCCGGCAGCACTCTCGAGGAGGCCCTGACTGACCCCAACTTTCTCGACGAC
GACTCCATCCCCAAACTAAAGCAGCGCTTCGGCCAGTTTTCCGTGTCAGAGACGCCCGTC
CATGGTCTCCAGGAAAGCATCGAGGCACTCATCGACCAGGCGAAAAAGACCTTCACCTCG
GCACTCGGAGACGAGGACGTGCATGCTCTCATAGACACCTCTCTCGCCATTGTTGACCTG
CTGTGGCCAACGCCTGCCGCTGCGTCTGGAAACGGAAAAAGCTACATCACAACCGACCTT
GCCAGCGATGCCACGACTGTTTTTGTGCCCGCCCTGATCCAGGCTGTCCGCTACATTCCC
ATCCCGCGCCTCGAGATCGTGTCGCCCGAGATCGACCTGCTCTTAGAGTCGCTCATCCTC
GAGCCGGCGTCCACAAAGGACTCGCTCCTGCCCAACCACCTCCGCATCCAGCTGCGCAAC
GACGTCGACATCTTCCCGCCCCAGGCCGTCAACACGACAGCCACCCCTTCTGACAGCTCC
CTGAAAACATCCGTCACCATCTCCATCAACGGCCTGTCGCTGCAGGCACAGGACCTGGGA
TACGTGATGCGCCTGCACTCGGGCCTGCTCTACTTGCTGGATAGCGGCGTCGCTTCGTTC
TTGGTCTCCGACGTCAACATCACTTTGGACATCGACCTCGTGCGCGACAAGGCGGAGCGG
GTTCTGTCGCTAAACGACGTTGGCGTCAGCATCGGCAAGCTCGACTACAGCCTGCGCAAG
AGCAACCTGTCGTGCCTGGCATGGGCGCTGCAGCCCATTCTCCGGCCCATCCTGCGCAAG
ACGATCGAGACACATTTGTCCGCGTCGCTGAGAGAGCTGTTTGCCAGCGTCAATACGGAG
ATTGTGTTTGCGCGCGAGCGGCTGCGCGGGGCGAGAGCGTCTGCTGGCAGGGGCGGCAGC
GGGCTGTCAATGCTTCAGAGCCTGCCCGGTCTTGTGCGCGCACTGCTCGCCCGTTTCCAG
GAGCCAGTCGAGACGGACGTGCAAGTGTCGGTGGGTGTAGTGCCGTCTGCCGACAGTCCG
TTTGAAGGTGTATATGCGCCGGGCAGTCTCGTCCGGGTCTGGCGGGACGAGGCCGAGGCG
GCGGCCGACCGAGTTGACGACGCTGCTGCTAGAGGGTGGCGGAATGATATATTCAGTAGT
AGCAGTGTTTAG
>OphioH327g0091
ATGTCATCACTCAAGGGCAGCGTTATTGCCATCACCGGGGCAGCGTCGGGCATGGGCCTG
TGCACAGCCAAGATCCTCGCAGAACGCGGCGCCCATCTTTCGCTCGCCGATGTCCAGGCT
GACCTGCTCAGCGAGGCCAGTGTTGCCGTGCAGGCCATTGCAAAGGAGCACGGACACACA
ATCAAAGTGCTTACGGCAGTCGTCGATGTCCGCGACCGTGCCGCCGTCGACAAGTGGACC
AAGGAAACCGTTGCCGAGCTCGGCCCTCTGCATGGCGCCGCCAACATTGCCGGCGTCTTC
AAGGCCAACCTCAAAAACTGTGTCGCCGACGAGGAGGACGACGTGTGGGACTTTATGATC
GGCGTCAACCTGACAGGCACCATGAACTGCATGCGCGCGCAGGTGTCCAGCATCCGCGAG
CACGGCGTCGCCGACAAAAAGGCAGGCGCGTCGATTGTCAATGCGGCCAGCATCATGTCC
ATCCAAGGCGCGCCCGGCTCGGCGGCCTACTGCAGCTCCAAGCACGGCGTCGTTGGGCTG
ACGCGGGCGACGGCCAAGGAGGTGGGCAAGCTGGGCATCCGCGTGAATGCGTTTGCGCCC
GGGTTCATCGACACGCCCATGCTGCGCAAGTCCGTCGAGGCGCGCGGCGGCCAAGTCAAC
ACGTCGTCGACGCCCAAGTCGATTGCACTCGGCCGCGAGGGCCAGCCCGAGGAAGCGGCC
GAGCTCGTCGTCTTTCTGCTGAGCAGCCAGTCGAGCTACATTTCGGGGCAGTGCATATCT
GTCGACGGCGGCTGGAATTGCTGA
>OphioH327g0092
ATGACTCCAGCGCAGTCGGCGCAAGCGTCGCCGCAGCAGTCGCGGCCGCAATCGCCGCAA
TTATCACAATCACAATCACAAGCCTCACAGCAAGCTTCACAATCACTGCAGTCACAATCA
CTACAATCACAACGACCACAGTCGCCATTACTACCACCACCGGCCGACAATGGCGAAAGT
TCGGCTATCCTCCCCATCGTCAAAGACCTAGCCGTCGCCTTCAAGCTGGCCGTCTTCACT
GAATGGCGCCGCTTCGTTCGGTGCTTCATCCAGGTGCCCTTTGGCATCGTCGCCATTATG
GCGTCCTGCTTCGGCATTGACCGGCTGCTCAGCATGGGCGGTGTCTCGTTTCCGGCCTCC
GTCGCCTGCCTAGTCATCCTCTTTGTGGCCCTCATCCTATGCGACTTGGTCCTCGGCAGA
CGGCCGACCGAGAAGATTGTGCGAGCTATTAACATCCCGGGCGGCTGGTCTCTGCGGTGG
ATGAACCTCTTCTTCGTGCAGTCCTTTGTCATGCTGCCACTCAGCCCGCGCATTTCCATT
GTCGAGGTCATCAAGCTGATCCTCGTCTTTGTTATCGGCTTCCTTGTGATGATGGTGGTC
TCGGTGTACATGACCCGCTGGATCCAGATGTGGACGAGCCCGCCGCGCAAGGCCATGCTG
CAGAGATCCGAGCAGGTCGCTAGCGAAGGCGAGTCCGAAGAGCTGACACCGCTCCGCGCA
TCCACCTTTTTCAGCGACGACCAGAACGACAGAGATTTGCCGCCCATTCCGCCGCGCTCG
CACGTTGCCGCCTACATTACCGTGCGCGGCCAGAACCTCGACGACCCGCTCAGCTCCTTC
AGCGACGTGCCCGCATCGAACATGCACTTTTACTCGTCGTCCTCTTCCTACTCGACACCG
CGCCACTACTACCGGCCCGGCGGCGGCACGCGCACACCGACACCGCCGCCGCGTGAGAGC
CCACCGCCCATTATCCGCGCTCCCCGTGCCGATCGCTGGGCCGAGTGGGCGAGCGGCCAC
ATCGATACCTGCTTCTACTTTTTTGTGATGCTGGCCGTCGGCGTGCCCATCTACTACAGC
ACAGGCTATGCCATGCCGCTGCAGCTGTCCATCAATACTCTGGCCTTTTTCGCCGCCATG
TCGCTGCCGGCCTCGTGGCGCCAGATCCTGCACCCCGTCATCGTGTCGGCGTTCTCGTCT
CTGCTGGTCATCTGGCTGCTGGGACGCGTACGCGGCGACAGCCTGACGACGACGCTCGGC
CTCTACAAGCCGGGCCACACCTACATCAAGATTTGGGCCAATGCCGCCGCCCACCCACAC
GTTCGCATGCTGCCCGGCGCCGGCGACATCTTGTCGAGCTTTCTCGACGCCAGTATCGTA
GCGCTGGCGCTCCCCATGTTCCAGTACCGCTTCGAGCTCAAGACGTACTTCTCGGCCATT
GTCGTGCCCAACATTGTGCTGTCAATTGCGTCAATGTTCGCCTACCCGATAGTATGCCAC
TCGATCGGCATCAGCGCGACGCGCAGTCTGGCATTCACGTCGCGCAGCCTGACGCTGGCG
CTGGCCACGCCGGCCGTCACCAACCTGGGCGGCGATCTCAACACCATTGCCGCCATTACC
ATCCTGTCGGGCGTCTTTGGCATACTTATCGGGCAGCGCGTGCTCCGGATGCTGCGCATT
CCCGAGGACGACTACGTGACGCGCGGTGTCACGATGGGCGCCAATGCGTCTGCCCTGGGT
ACGGCCTTGCTCTTGCGGGTCGACCCGCGCGCTGCCGCAATTTCCAGTCTGGCTATGAGC
CTGTTTGGCACTATTACTGTGGCCTTTTCTTCGATACCCCCTATTGTTAATGTCGTCAGG
GCCACAGTGGGCTTGTGA
>OphioH327g0093
ATGGCGGCAGCTGCTCATCTTCGTGTCGCGCGGCCGACAAACAACATTGCCGCGCTCATC
CCCTTTTATTGCGACGGCCTCGGCTTCTCTGAGCTGTTCCGCTTCCAAGACCACGATGGG
TTTGACGGCATCATGCTGGGCTCGGCCAAGTCGGCATACCACTTTGAGTTTACTACAAAA
AAAGGACACGATGCCGGCCGTGCACCATCAAAGGACAACTTGTTGGTATTCTACCTGCCA
GACAAGATTGCCTACGATGCTGCCGTGAGCCGGATGGACATGGCCGGGATCGCGGCTGTG
CCTGCGTTCAATCCGTACTGGGACATTCATGGCAAGTCGTTTGAAGATGCCGACGGCTAC
CGTGTTGTCTTGGCCCATCAGGAATGTCCAGTGTAG
>OphioH327g0094
ATGGGTTTCTTCGGTTTTGACGAGTCCCGGGACGCACGCGACCAGGTCTACAACAACGAC
GACCACCATGAGGGCTCGCTGTCCCACGAGCTGCTCGGTGCCGGCGCCTCGTTCGCTGCC
ATGCACGAGTGGGAGAAGAAGCAGCGCGAGTCGGGCCAGACCGTCAACCACGCCTTTGCC
AAGGAGGCCCTGGCTGCCTTTGCCGGTGCCGAGGTCGACAAGCTCGTCGAGACCAAGGGT
CTGGACTTTATCGACCGCGAGAAGGCCAAGCACCACGCCAGGCAGAACGCTGAGCAGCTG
TACGACCAGCAGTACGGCAACCAGCCCGACTTCAACCCCAACCGCGACTCTGGCCCCAAC
TACTAA
>OphioH327g0095
ATGTCCAACTCGCCCTTTCTCAACCCTGGTCTGCGGACCTCCCCCAACGGCCTCGCCATC
ATCCAGCTCTCGCGCGACCAGTTCCAGCCCGTCTACCTCCACGATGCCGCCGGCGGCGAG
GTCGACGGCTACGCAGAGGGCGCCGTCCTCAACACCCGCTTCGGCTCCTTTCCACACTCG
ACCATGATTGGCGTGCCATGGGGATCGCAGGTCAGAGCGTCCGTCGTCGACACCGGCTCG
CGCGGCAGAAAGCGCAAGCGGGGACAGAACAAGGAGCAGACCGACAAGACACCAGCAGAG
TCCATTGCAGAGTCCGTTGCAGAAACCGCTGCAGAAACCGCCACACCCACATCCGATGCA
CCGACACCAACTACCTCGACTGCCGTTGCGGCCGCCCCACCACCGCAAGCAGCCAGCGGC
TTCGTCCACATCCTGCGCCCAACCCCCGAAGTCTGGACCCTGTCCCTCCCCCACCGCACA
CAGGTCGTCTACACGGGCGACTACAGCTACATCCTACACCGCCTGCGCGCGCGGCCCGGC
ACCCACATCATCGAGGCCGGTGCCGGCAGCGGCAGCTTCTCCCATGCCTCGGCTCGTGCC
GTCTACGGCCGCCAGTTCGCCGCCGCACCACCACAGCCGTCCGACTCGTCAAAATTTCTG
AAAAGTCAAAATAAAAACGGCCACGTCTACAGCTTCGAGTTCCACAATGCGCGCTACCGC
ACCATGCAGGGCGAGCTCGAGGGCCACGGCCTGTCGGGCGCCGGCGAAAACGATCTCGTC
ACTCTGACCAACCGCGACGTCTACGCCAACGGCTTCCTGCTCGACGACGGCACCAGCCCC
GAGGCCGAGGCCGTCTTTCTGGATCTGCCCGCGCCGTGGCGCGCCCTGCAGCACCTGACG
CGCAACCCCACGCCCGACGGCAAGCCCTCGGCACTCAACCCCAACAAGGCCGTGTACTTG
TGTTCGTTTAGCCCCTGCATCGAGCAGGTCACGCGCACCGTGTCCATGATGCGCCGTCTC
GGCTGGGTCGACATTGACATGGTCGAGGTCGCCAACAAGAAGATTCTCGTCTACCGCGAG
AAGCCCGAGCTGGTCAGCGGCAAAGCGTGCACAGGCGAGGCTGGTAAGACGGTGCCTGCA
CCCCGCGATGTCGGCGAGGCCGTGGCGCGTCTCAAGACCATTGAGACCCGCACGCGCGAG
TACAACCAAAAGTACTGGCAGCAAAAGGACGCCGAGGCCAAGGGCGGCGATGCCGCTTCT
GCAGCCAAAAAGGAGGAGGATGTCGACATGGACGAGGAGGACGCCACACCACCGCCGCCA
CCCGTCCCGTCATTCATGGAGGGCCGCGTGACGTCGCGTGTCGAGCCCGAGGTCAAGACG
CACACGTCATACCTGGTGTTCGCCGTGCTGCCGCGCGCCTGGAGCGAGGCTGACGAGGCG
GCTGCGGCTGCGCGCTGGCCCGTCGGCAACGAGCAGTCGACTATTGGTGCTGTCCGTCGC
GACATCCGCAAGGAGCAGAAGCGTCAAGAGATGCGCCAAAAAGCCAGCAAGAGCAAGAAG
AACAGGTCAAAGGAGTAG
>OphioH327g0096
ATGGGCCAAGCCTGCTGCGTGCCGCACAAGCACCTGTCAAGGCGGGCGGCCAAAGTCAAA
GCCGAAGCTCGCAGTGCAGCAGCAGTCTCGGGAGAAGGTGCACCGGTTCAAGCACAGGCT
CCAGCTCCAGCCCCAGCTACATATACAACTGAGCTTCTGCCCATGACAGAGACACATTCT
AATCTACTGCACTCGGGCCGGATCAACGAGCTGCGTGAGATACATGCAGTCAATAGCAGT
CCCGTCCGGGGACTGAGAGAGCCTCGCGAATGGCTCCAGCAGAAGAAGCACCGCCTGACT
GGACACAAGCGCAACAAGAAGGCCCAGCTGCCAGAGAAGTTTACCAGCTCCCGAGACAAG
CATAAGCACAAGCACGGTCACAAAAACAAGGTCAAGATGGCCCGTAACGCGGCCTTATTT
GCGGACAATAATGAGCCGATCACCTTACTCGAAGCCACCTTGCTCGAGGAGATACCGCTG
CGTGAGGCTGCGGGACAGGGTGTGCAGTCGGCAATACCGCCAGGCACCGTAGACACGATG
CATCTGCAGGAGCTGCTCCATGAATCACCCACGATGACCGAGAGGCAGAGAAACCGACAG
TCCCAGACTGAAACCCATTCGAACCAATCGCCGAGCGAGCTGTTGTCGCCGATACCGCGC
CGGCCAGCCAATTCAATGCGGTTCCCATTTATCAACCACACCTCTGATACCTCGACATGC
AGCAGTAAGCGGAGCAGCAAGGCCAGCAATAATGACAAGGACTGTGCAGCCTCGTCCGAG
AAGAACTCGACGTCATCGACCGAAACCATCATTGCACGGAAGATCACTCTTGACTGTGCC
AACGACAGAGTGGATGCTGGAAGTATCCGATTCAGTACTTCGTCCATGTCACCCGACATA
TTTTACATGGCCCCGACATCGCCAGAGCCCGAGCCGGCTGCACACATTTCGGCCCCAACT
TTGATGCTAACACCAGCGAGTCCTCCGACGGTTCCCATCCCATTCCCTAACACTTTCTCA
ACTACTAGCGACCCGAATCTCCTCAATGTGAAAGTGCCAACATGGTCTACCCAGCCTCAG
TCTCGGTGGGCACGGGCAGCATCATCGCCGTCAATTCTTCGAAGCAAAGCTCAACAGCCG
AGCAGCAGCCAAGAAGACTCTCAGAATATTACGTGGATCGAACCTTCACCCTTTGCCTTT
GACAGTCAGCCTGGGCCGCAGTCATAA
>OphioH327g0097
ATGAACGCTGAGCAACACACACCCAAGATGCACTCGCAGGAGCTGCCATCAGCACCTGCA
CCTGCACCTGCACTTGCACCCGCAGACGAACCAGCACCGGCACCTATCTTTGAAGAAGAA
GCACCAGTACCAACCCCTGCGCCGGCGCCAGCGCCTGTCTATGAGATTTCGCAGATCTCA
CAGGATGATTCAACTCTTGGTCTCGAAAGTAGCCCGCACGTCGGCAATTCGGCCTATGCG
AACAACGGCAACATCAGCAACGGACGGCCCCGCCACGCCCAGTCCCAGTCTCTCGACCAC
GGCCTGAGAAAGTCACCACGGCACAGCTACGGAGTGGCATCAGCCGGTGGTATCGATGAA
ATGGATCGCAATGCGCGGTATGCGTCGCCGCCCTTTGCACAGCAGGCGCAATATGCGGTG
GAGCCACAGCAAGACCAGTATTCACAATCACAACAATACCAACAATTTTCACCGCCGGCA
CCAAAACAGCCACAGCAGCAACAACAGAACTACCAGTACCAGCAGCAGGCACAGCAGCAG
CCTATTTCACGGCCACCGTCTGGTCTGTCAGGACACGGATCTGGTGGAAGTGTGCCTGGT
GGCGGACAGTCTGGATTTGGTGATCACTCATCACGCGGTAGCGGTGCGCACGCCGAGGCC
AGCAATAACGCTGCCAATGCTGGCCGCAACCACGTTGTGATCAAGGTGGGCATGGTGGGC
GACGCCCAGATTGGCAAGACGTCGCTCATGGTCAAGTACGTTGAGGGCAGCTGGGACGAA
GACTACATCCAGACGCTTGGCGTGAACTTCATGGAGAAGACCATCAGCATCCGCAACACA
GAGATCACCTTCAGCATCTGGGATCTGGGTGGCCAGCGCGAGTTTGTCAACATGCTGCCG
CTGGTGTGCAACGACGCTGTGGCCATTTTGTTCATGTTCGACCTGACTCGCAAGAGCACG
CTCAACAGCATCAAGGAGTGGTACCGCCAGGGCCGCGGCTTCAACAAGACGGCCATTCCC
ATCCTAGTCGGCACCAAGTACGACCACTTTGTCAATTTTCCTCGCGAAGACCAAGAGGAG
ATCTCCAACCAGGCTCGCCGCTTCGCCAAGGCTATGCGTGCAGCTCTTATCTTTAGCAGC
ACGAGCCACAGCATCAACGTTCAAAAGATCTTCAAAATCGTCCTGTCAAAGGCCTTTGAC
CTCAAGTGCACGATACCCGAGATTGAGAACGTGGGCGAGCCGCTGCTCTTATACCAGTCC
TGCTAG
>OphioH327g0098
ATGGCTTCCTACGGCCAGGCCATCCAGCGCCCGGGCCAGCAGCAGCAGCCTCAGCAGGCA
CCACCTCCCGCCGCCGCTATTCCATACAGCACTGCTCCGAAGGGAACCTTTGCACCGGGC
ACCAAGATCCAGGTCGGCAGCCATCGTGTTGTTATCCAAAAGTATCTTTCCGAAGGTGGC
TTTGCCCATGTCTACCTCGTCAAGCTCCCGACGCCCATCGATGGCACCGACTTGGCCGTC
CTGAAGCGTGTCGCTGTGCCCGACAAGGACTCGCTCAGGAGCATGCGCACTGAGGTTGAG
ACCATGAAGCGTCTCAAGGGCCACCGCGCAATTGTCACTTACTTTGACTCGCACGCTTCC
GAGCTACGGGGCGGCGGCTACGAGGTGTTTCTCCTGATGGAGTTCTGCGACGGCGGTGGC
CTCATGGACTTTATGAACACGCGTCTGCAACACCGGCTGACGGAGCCCGAGATTCTGTCC
ATCTTTAGCGATGTGGCCGAGGGTGTGGCCTGCATGCACTACCTCAAGCCGCCACTCCTG
CACCGCGATCTCAAGGTCGAGAACGTCCTGATCAGCAAGGGCACCAAGGGCGGCGCACGG
CGACGCTTCAAGCTGTGCGATTTCGGCTCAGCGGCTGCGCCAAAGGCTGCTCCCGTGTCT
GTTGTCGAGTGTCGGCTGATGGACGAGGATGTCCAGAAGCACACTACAATGCAGTACCGC
AGCCCTGAGATGATTGACGTCTACCGGCGACAGCCCATTGACGAGAAGTCTGACATCTGG
GCACTGGGCGTGCTGCTGTACAAGCTCTGCTACTATACGACGCCCTTTGAGGACCAGTCT
TCGCAGCTTGCGATTCTGAACGCCAGCTACCGATTCCCGAGCCATCCCATCTTCTCCGAC
CGACTTAAGAAACTGATTGCTTCTATGCTGAAGGAAAATCAAGACTCTCGGCCAAACATC
TTCCAAGTCCTCAAAGAGGCTTGCGTGATGCAAGGCAAGGAGGCGCCCATCAAAGACATC
TATGCCGGACGCTCCAGTGTGGATGCTAGAGGCTCCAGTAGGAGCTCGGCTCCTGAGCCG
GCAGCGGCCGTTGTTGGAGCAGTGTTTGCGCCGGTACCCAAAGAGCAAGAAGCCCTCCCC
GACATCGTACCAATGCGGCGAGGCCGGCCCGCTGCTGCACCTACGGCAGCAGGAATTCCA
GCACCAGCTGTGGCTGCCTCTGCATCACGGCCTCAGCCGAGCCCGTCACCGATGCGCGTC
ACCACTGGTGACCCTTTTGCTGCGCTGGACGGCAAATCTACAAGCCCACACACCGCAGAC
GAGCTGTCCTCTAGGTTCCCCACGCTCGACCAGTTCTCGATCTTGCACGACCAAGGAGCA
CACTTTAGCTTTGACGACTCTGCACTGCCCGGCTCGGGTGTTCCTCTAGATGCCCCGCAG
CCCCAGGAGCCGAACCAGCGGGTCGCTGAGCGTCTGGCCGATAGCGCCTTTGCCACAAGC
GTAAATAAGGCGACACCCCAAGCAGCTGCAGCTGCTGCAACAGCCAATATTGCTGCTGCT
GGAAAGCTCCCATCTTCTGTCAGTGGTGTTGGCAAAGGACCTGTCGACCTGCCCTACTCC
GCGAACCGCGCACCTAGAGCCAATGCCTCGCCCGAGAGACGCGCTGCGGCCTCAGTTACC
TCTCGCAAAGTTTCTGAGATGAGCCGGGCGTCTGCTATCATATCGAGCACTCCTGAACTC
CAGGCTATCTCGGCACAGCGCGAAAGCAATAGTACTCCTCCTATCGTCGCACCCAAGCCC
AAAATGGTCTCCACTGGCACGATGACGTCTCCCTCACCAACACCACCGCCGCAGCTTGCC
TCTGAGACCTCTGGTCGTCCTCAGACGTACCAGGTGTACCGCTTCCCGCCATCGTCTGAT
GAACAGCCGAGCCGCTCTTCGAGCTTACCGAGAAAGCAATTCACCGAGCCGAGCGCTAGC
AGCGCCAACGAGTATGCTGCGACGCCACCACCGCAGCTCCGGTCTCAGCCTCCCATGCCG
AGCCAAATCCGCCACCCTTCGTCATCTCGGCCATCATTAGAGACTAGCCGACCTGGTCTA
GACAGCCTGGACAATACAGCGGCGCCATCTCTCCCCAGCCGTCCTCGCCCTACTAGCGTT
TACTTGGACTCTAACTTGGACTACTTGCGCGAGCGCGAGCGCGAGGCGAGCGGGAGCAAT
ACTAGCGGCACGCCCTCTAATGCAGGCGGGCGGCCTCTGCTGTCGCCGATCAACGGCTCA
CCCAAGTACGGCAGCGACTACAGAGTGCCATCGGTTTCCCCTCGTCTGGACGCCATTTCT
GGCAACAGCAGCGGCCGGGACGAGTCGCCCACAACGACAGACGTGGACTACCTGCGTTCA
CTGGAAGAGTCCGACTCCAGCAAGCGTGACCGTAGCCATCTCAAGTCATTTATTGGTGGC
AGCGGATCTGGCTCTGGCAGTGGAAACAGCGCGAAACGGTCCAGTTTACATGCTCTCTCT
GGAACCAAGAACATTTTGGCGGGCAGATTCGGCGATGCATTCAAGCGGTTCGAGACTACA
GGCGGCAGCAGCGGCTCATCTTCGAAAGAGGCGCCTGCTCTGCCGCCAAAGAAGCTCGAG
CGCCAGCAGAGCGACTATGAGCTCGGCTTTCAAATTGACCCTGACTCTGATAAAGTCTTG
CCAGAGTCTACCGACGACATGTCGCCCGAGCAGCGCCGTGAAATTGAGCGCCGTCGCCTC
TCTCTCGAGGAGCAACGCGTCGCCCAGGCAGCTGCAGAGTACCGCCAGCGTATTGCCCGT
CGCGATACCGGCTCCGGCCCTAGCGCTAGCCCCGTCAACAGCGGTCTTGGCAGCGCGCCT
CTGCCCAAGAGCATTGGTGGCGTCTCGCGGGCCGTCTCTATCCAGAACCGCGTGCAGAAC
CTGCTGTCCGAGGCCAAGTCTACGAGCCCTGTGACCCGTACTGCTCAAGGCTACGGCCAC
TTTACCGATGACGGCTCCAGCGTACCTGCGTCTGTTCCTGGTCAGTCGTCGGCATCGTCA
GAGCCGCCTCTCGTTGCTGGCCGTAGCAGCTTTGACGAGCGGCCCGATATCCGACGCAAG
CCTGCTGTTGGCGGCCCCGGCTTGATTCGGTCCATGACTCCCCTGTCTTTGGCTGAAACG
GGGTCGTCATCGCAGCGTGTTCCTCCGGCGGCCAAGCCCAAGCCCGGGCACCTCAACAAG
CCGCTGCCTATTCCGAGAAACGAGAACACAGGTGCCCAGCCGGGCTCGCCAACGATGCAG
CCCCCGTCGCGGCCCATCAACTCCAACTCCAATTCCAGCTCTGGACGGGGCAAGCCGACG
TCGGCACTGATGGCGCCAGACCTTCCCGGCCAGCCCGTGCTCGAGGACATGTCGGTGCAG
GACCGCGACGACTACATTCGCGACTTTACTCGGCGGTTCCCCAGTCTGACGGCCATTGAG
ATGGTGGAGCGCGACGTGCCCGACGAGCGCTAG
>OphioH327g0099
ATGGCTGACAACTCGCTGGTCTGGGAGGCGACAGAAGACGAGGAGAAGGGAATCAGTACC
CGAGTCTCGCGTCGCGATGTCTTTGAGGACAGCAAGAGCGGTGGCGGTCCTGGGCCGTTG
TCGGCTGCTGCTCGCACCCATGCGTCAAACCGTCCCCGTTCGCGTTCGTCGCGTCGGTCC
ATCGATCCGTCGTCTGTCCTTCCCATCCAGTATCGCACTCTGTCGCAGGACATCGACGAG
GCCGAAAGAGAGCGCCTAAACGAACACGCAAAAGCCAAGGATGCCATGGTCATGAAATTC
GAAATGATCGACTGGCACAAGATCTCAACCAAGGAGGTGGCTGCGCGCCTCAATACCGAC
ATGACCGGTGGTCTGGCAACCGCGACGGCTACCGAGCTCCTACGCAAGCACGGCGCCAAT
GCCGTCTCACCGCTGCCCAACCCATGGTTCTGGAAGGTGCTGGGGTACTTCTTCAAGGGC
TTCGGTTCCATCCTGGCCATTGGCGGTATTCTCGTGTTCGTGTCGTGGAAGCCGTTGGGC
GAGCCCAACCCGGCCGTGGCCAACCTGGCTCTCGGTATCGTGCTTATTGGCGTGTTTGTT
CTGCAGGCTGCTTTCAACGCGTGGCAGGACTGGTCCAGTTCGCGTGTCATGCAGTCCATC
ACTGCCATGCTTCCCGAATCGTGCCATGTCATTCGCGCTGGTGGTGTGCAGACCCAGATC
AGCGCCTCCGAGCTGGTTCCTGGCGATGTTCTTCTCCTGAAAGCGGGTGACCGCATCCCT
GCCGACGTTCGCTACGTGCGCGTGTCGCACGACATGACAGTCGACCGTGCCGTGCTGACA
GGCGAGTCCAAGCCGATTAAGGCCGTCGAGGAAGACACGAGCAGCAACAGCAACAACTAC
CTCGAGACTGGCTGCATCGGTCTGCAGGGCACACACTGCGTGTCGGGCACAGCGCGCGCC
ATTGTGGTGGCCACGGGCGATTCAACCGTGTTTGGCCAAATCGCCAAGCTCACGGGCGCG
CCCAAGACCGGCCTGACAACAATCGAGCGCGAGATTTTGCGGTTTGTGCTGCTCATCTTT
AGCATCATGGTGACCTGGATCATCATTCTCGCTGCTACATGGGGTGGATGGCTTCACCAC
GATTATCCCGACTGGATCAATGTGCCCATGCTCATTGTGAGCTGTGTCAGTGTCGCTATT
GCCTACATTCCCGAAGGTCTTCCCATCGCCACAACGGCCAGCTTGACGATTACGGCCAAT
CTCATGAGCAAGCACAAGATTTTGTGCAAGTCCCTTAAGACGGTCGAGACTCTTGGTGCC
GTTTCCGTCATCTGCTCTGACAAGACCGGTACCCTGACCAAGAACAAAATGTTTGTCACG
GACTTGTCTTTGGGCACCAGCACTTATACTTCGGATGAGGCGCGCGCTGCTCTTTTGTCA
CCGAGCACTACGCTGTCGCCGCTGCACCAGCTCCGCGCAGGTGCCGGTCTGTGCAATGCT
GCCGAATTCGATGCCGAGACCCTACGGTACCCCCTGGACCAGCGCCGCATCTTTGGTGAC
GCTACCGATCAGGCTGCTCTTCGTCTGTCCGAGAGCCTTGGTCCTGTCAGCCAGCTGCGC
AGTGCTTGGCTGTCCATCTATGAGCTCGCATTTGATAGCCGCACCAAGTACATGGCCCGC
GCATTTGCTCTCAACGACACGGGCAGCCGGATCCGGAACGAGGAAGCTGCTGCCATGTGC
CTGTCGCCCAACGAGGTTGCCTCGGGTGGATTCTCCAAGACTGGCCTGCCTTCTGCTCAG
CAGAGCACGCTGCTGTTTGTCAAGGGTGCCCCTGATATTCTTCTGGAAAAGTGCACCCGT
GTCGTACAGTCGTCGTTTGGCAGCGCTGTGGAAATGACGCCGGCCACGCTCCAGGCTATC
CGTGATCTCAAGGACCAGTGGTCGGCCAATGGCCGCCGTGTTATTCTTGTTGCTCGCAAG
GTTCTCCCTCCTGGAGTCGTTGTGGCCGGCTCGCCTGCTTCTTCGATTGATGAGCGCGTC
AAGTCTGAAATCAACAGCGGCCTGACACTGGCTGGTCTTCTGGCTCTGATTGACCCCCCG
CGTGACGAGATCCACGATGTCATGCACACTCTGCGCGGCGCTGGTATCCGGACATTTATG
GTGACTGGCGACTTTGGTCTTACAGCACTTGCTATCGCGCGCCAGTGCGGCATGGTCCTG
GAGCCTGTTGTCCATGATGTTTCGCATCTTGCCCGGTTCCCGTCCAAGACTGAGATTGGC
AGCGGCAGTGTCGGCTATAGCAACGCCAGTGATGAGCCCGGCGCTGCCAAGAAGTGGCTG
TCCAAGATCCCATTCTTGTCTTCGCTGTCCTCTTCGTCGTCTTCGAATGCTGTTCGCCCC
GTCCTGCCTGGTCCCAATGCTGCTCTGCTTCTGACGGGTGCTGACCTGATGAAGCTCAAC
GACCACCAGTGGGACCAGATCTGTGCCTACCCCGAAATTGTCTTTGCCCGCACCACGCCT
GACCAGAAGCTGCGTATTGTGCGTGCTTTCCAGGCTCACGACTCTACTGTGGCCATGACT
GGTGACGGCGTCAATGACGCTCCTGCTCTCAAGGCTGCTGATATTGGTATCGCGCTGGCT
GGCGGTTCGGACATTGCTGTTGAGGCTGCCGACATGGTTCTGCTTGACGAGTCCACCTTT
GCCGCTGTCGTCGAGGCTGTTCGCTATGGCCGTCTGGTGTTTGACAACCTGAAGAAGATT
ATTGCCTACCTGCTGCCTGCTGGTTCGTGGTCCGAGTTCTGGCCTGTCTTTACCAACGTC
TTCCTCGGCCTGCCTCAGATTCTCTCGTCGTTTCTGATGATCATTATTTGCTGCTTCACT
GATTGCATTGCTGCCATTGTGCTGGCCTACGAGACGCCCGAGGCTGACTTGCTGACACGC
CCGCCTCGCAACCCGCGCACTACCAAGCTGGTCGACTGGCAGCTCATGTTCCACGCGTAC
GGCTTCGTCGGCATGATCGAGGTCGTCCTGAGCTTTACCATGTCCTACTGGTACCTGCAG
CGCAATGGCGTCCCCTTTTCGCAGCTGTGGTTTAAATTTGGTGTCTACAACGACGACTTT
CTCGAGTCGGTCGGCGGCACTACAGAGCTGACCAACCGTGTCAACGAGGCCAGCTCCATC
TACTTTATCACGCTTGTGGTTCTGCAGTGGTTCAACCTGATGGCTGTGCGCACGCGTCGT
CTCTCGCTGTTCCAGCACCCGCCTGCGTTCAACAAGAAGACGCAGAACTTGCTGCTGTTC
CCCGCCATCCTGGGCTCGCTCGGTCTCGCTGTCATCTGGCTCTACATCCCCAAGCTGCAG
TCGACTCTGGGCACGACGAGTGTTCCAGTCGAGCACTACTTTTTGCCCATGGCCCTGGGT
CTTGGCCTGCTGACACTCGACGAGCTGCGCAAGGCGGGTGTGCGTCGCTGGCCCACCGGT
GTGCTTGCCAAGATGGCGTGGTAA
>OphioH327g0100
ATGTGCATCGGTGCCACCTGCCCTACTTGCTCCAAGAAGTCCTGGCGCGGCTGCGGTCGT
CACATCCCCCAGGCACTCGCTGGCGTGTCGGATGCCGACCTGTGCTCGTGCGAGCCGCGC
GTGACCGTCGACGGCAAGGACTATCCTCCTATGGCAGCTATTTCCATTCCGGGTGCGTCT
TTTATTAGCAGTCTGTTTGGATGGGGAGGTGCCAGCAAGCAGCAGGCCGAGCAGTGCAAG
AAAGGAGACTTGTAG
>OphioH327g0101
ATGGCCGTCGTGAGTGTCAAAGGTACGCAGTCGCAGTTTGATATGTCCGACATGTCCGAC
GCCGCAAGCGAGGCCATGTTGACTGACTCCAGCTCGCAATGCAGCGGCATGGAGCTCAGC
ACCACGGTCGCCCCGCCAATGATGAAGTTCAACCATCGACCAAATGCACTCTTGCCAAAG
TCAGAGATTGCACTTTTGCTGGAGTTCATTCGCAAGAGCGTGGAAGCCGCATACGATGCC
GGGAGAGCTGTGGTGACTCATGACACTGCTGGCCGTCCGGTGGAAAAGTACAACAAGAAC
AGAGCAGCGACATCCGGGTACAAGACTGCCCCCTCGCCTACAGCAGCAATGATGGATTAT
CTGTATAACGCCATCGACACCAAGCTCCTACCCATGGCCGACACTCTACTGGCCATTGAG
GAAGAAGAAACAGATCTCAACAATGGCATCGGCCGCCCTGGCAAATACGAAGCTGTCAAA
ACACTGTTTATACATAATTGCCAGACAGACTCATTCAAGGCTGCAAAAGACAAGGCTACC
ACACGCTACATGAAGGAGGCCATGTACCGGCGATGCATTATCAGCGCTCTCAGCTTTGCT
GGTACACTCTCATGA
>OphioH327g0102
ATGGCCGACGTTGAAAAGACAGCGTCCGTTAAGTCGGCTCGCAATGTGCCTACACCTGAG
CAGTTCCCTTACGATGAGGAGGTCGGTACTGTCAGCGGCAGCAACAACCTCAAGCGTGAC
CTCAAGGGCCGCCACATGCAGATGATTGCAATTGGTGGTTCTATTGGTGCTGGTCTGTTT
GTCGGTTCTGGTGGTGCCCTCCACAATGGTGGTCCGGCTTCCCTGGTTATCTGCTACATG
ATCGTTGGTGTTATGCTTCTGTTCACTTGCCAGGCTCTCGCCGAGCTCGCTGTCCTCTAC
CCCGTCAACGGTGCTTTCTACACCTACATCGTCCGTTTCATCGATCCTTCTCTTGGTTTT
GCCATCGGCTGGGACTATGCTATCTCCTGGTTGACTATTCTTCCCTTTGAACTTATTGCT
GCCTCGGTTACTATTCGCTTCTGGCGTGAAGATCTCAACGAGGGTATCTGGATTGCCACC
TTCCTCGTCATCCTCATCATCATTCAGGTCTTTGGTGTTCGTGGATACGGTGAAGTTGAG
TTTGTCTTGTCCTGCGTCAAGATTGCCGCCTGTACCGGTTTCATCATCCTCGGTATCATT
ATCAACTGTGGTGGTGTTGGCGACCAGGGCTACCTCGGTGCCAAGTACTGGCACAACCCC
GGTGCATTTAACAACGGCTTCAACGGTTTCGCTGGTGTCTTTGTCGTTGCCGCTTTTGCT
TTCGGTGGTACTGAGATGGTTGGCCTGGCGGCTGCTGAGTCTGCCAACCCGGCCAAGTCT
ATCCCCCAGGCCACCAAGCAGGTCTTCTGGCGTATCTGCTTCTTCTACGTCGTCAACCTG
TTCATTCTTGGTCTTATCCTGCCCTCCAATGACGACCGCCTGCTCGGTGCCTCGGGTGCC
AACACCAAGGCCTCGCCTTTCGTGCTCGCCATCCAGGATGCCGGTATCAAGGTTCTGCCC
TCCATCTTCAACGCCGTCATCACCATCTCCGTCATCAGTGTCGCCAACTCTTGCACTTTC
GGCTCTACCCGTACCATGCAGGCCCTGGCTGAGCGCGGCATGGCTCCCAAGATCCTCGCC
TATGTCGACAAGGCTGGCCGCCCCATCTGGTGCATTGCCGTTCAGCTTGCTTTCGGCCTT
CTGGCTTTCATTGGCGAGTCTGGCCATTCTAGCACCGTCTTCAACTGGCTGCTTGCCCTT
TCGGGCCTGAGCTACTTCTTCGTCTGGGGCTCCATCTGCCTCACTCACATCCGCTTCCGC
TACGTCTGGACGGCCAAGGGCCGCTCGCTCAGCGAGATCCCTTACAAGCCCAATTTTGGC
GTCTACGGAAGTTACATCGGTCTGTTCCTCAACATTATCTGCCTCATGGCTACATTCTAC
AGCGCCCTCTACCCCTCGTCTGATGCCACCCCCGATGCATCCGTTTTCTTCCAGTCGTAC
CTGGCACTGCCTATTGTGATTGCCCTGTACGTCTTCTGGAAGGTCTACACGCGCGACTGG
CGCCTGTACGTTCCCCTTGACGACATTGACCTGGCTGCTGGCCTGCGTGAGTATATTCCT
GACGAGCAGGACGAGCTCAAGGTTGATCGTTCGTGGTCTACGCTACCCAAGCGTATTGTC
CGCGGTCTCTTCTAA
>OphioH327g0103
ATGGAGCCTCTCGCAGCACTTGGCCTTGCCGGCAATGTCGTGCAGTTTATTGATTTTGCT
TTGAAATTTATCGGCACAGTGAGCGAAATCACCGCATCCGCTGGCGGCGCATCCAAAAAA
ACACTGGAGCTCGAAACAGTCTACGAGAGGCTACAACATTTCACCGCGGTACTATCCCAA
ACGAATGGGCACGCCGGGAGTCAGGGCAATGCAGGGACCAACACGGGCCATCAAGTCTTT
TCAGGAGGTTTGCATCATCACAACAACACAGCGATGCGTGCGATGGACAGCCATGCAAAA
GCTATCGAGGCCATGGCTGGCGAATGTCAAGATGTGTGCGACCGCCTGTTGGCATTGTTC
AACAGCCTCCGTCCAAAGCCCAACAAGTCTGGAAAAGCTGGCAGCTGGATCAAAGCTTCT
GTCGCTGCACTGAAGACTGTGTTTGCGGAGAAGAAGATTGCCGAAATGGAGGAGAGTCTC
AAGCGGTTTCAGAGAATGATTGGTCTTCACTTCCTGCCGCTTATTGATGCTAAGCAGTCA
TACCTGCTCAGTATCCTCATGGACATAAAATCCGACACCCATGGCTCCAGCAGAAACTAC
ACAGCAAAGCTTGGCAATATACAAGATGGCCTGAAGAAGATACAGCAGAGTTTGAGCTCA
CGATCAGACCTCAGGCCAAGGAACGACACATTCTGGACGCCGGAGTCTCACAAAGGGACA
ACAGCAGCAGCTGCTGTGACTTCTGCCCATCATTCCGGCCTCAAAGACTTGGAAGAAGTG
CTGTCGCGGTTGACCTTGACAGAAAAGGACATCAACGCGATCGCAAAGGAGCAATATTTT
GTCAGAAGCCTGTACTTCAGTGATTACTTGAACCGGTACGAGGACATTCCCGCAGCACAC
GCCGCCACTTTCCGGTGGATGTTTGATGATGCAGCGCCGCATCACCACGGCGTGGCCGCC
AATGAGAGTGTCGCGCCAGTCACGTCTGGACTTCTATTGAGGTGGCTCCGCTCTGGGAGT
GGCACATTCTGGGTGACCGGAAAGCCGGGGTCAGGAAAGTCTACGTTCATGAAGTTTGTT
GCTGGCCACGAGAAGACGAGAAAATCACTCGAAAAATGGGCCAAGCCCAACAACGTCGTC
ATCGCAAAGCACTATTTCTGGAATGCAGGCACGGCTATGCAGAAGTCCATCAAGGGCCTA
CTACAGTCACTGCTCTATACTGTGCTGCGATGCCAGCCTGATCTTGCTTCTGTTATATTT
CCCAACCAGTGGCACCAACTGGAGCAAAAGAGTCCATTCAGTGAAATTTACTGGACGATT
GAGGAGATGAGAGCTGGCCTGGAGGCGCTGGCTCGACACCCAGCCATGCCCACCAAGTTC
TGTTTCTTTATCGACGGCCTGGATGAGTTTGATGGCAACTACGAAGACGAGTATATGGGG
CTTTGCAAACTGCTTCAGAACATCTCTTTGTCGCCACATCTAAAATGCTGCGTATCCAGT
AGACCTTGGAATGTCTTTGTGGATACCTTTTCCCAAAAACCTGCCTCAACACTTTACATG
CACGAGGTGACGTTCCAAGATATATTGGGCTACACTACGAGCCGTCTCACTTCCCACCCC
CGTTGGAAAATGCTCGATGTACCATCAGATGAAGCGGAAAGCATTATATCGTCCATCACA
GAGCGCGCCAAGGGCGTCTTCTTATGGGTATTCCTCGTCACACGATCGCTACGAAGCGGT
CTCACAAATAGCGACACAATAAAGGACCTGCAACGGCGGCTTGACAGCCTCCCTACGGAG
ATTGAGTCATTCTACAAGCACATGCTTGACCTCACCGAGCCTACCGACCATCGATACATG
ACGCGAACTCTTCAAATAGCAATTGAGGCTGAGGATGAATATCTTTTAACATACTACACT
CGAGAACTCGAAGATATGAACAGCAATTACGCTCTCGAGCAACCAGTAAATCTGGATATT
ATGCTACCAGCCATACCTGAGGAGCATCTAGAGCCCTGTCGTCGCCGTATAAATGCACGA
TGCGGAGGCCTTCTTGAATGCAATGATAATCGAGTTGGGTTCATCCACCGCACAGCCCGT
GACTTTATCATCACGGACCCCATGCAAGGCTACTTGCATCAGAAAGCCGGTGGCGAGCGC
TACGATACCAACATGGCACTGCTGAAAGTGAGAGCTTATCTATACCGATGCTTCCTTGCT
TCGTCCGTGTATATCCAGAAGGGGAGATCAGCAAAGCTTTTTTTTCAAGTATGTCTATTG
TTTGCGAAGAAGGCTTTTGAAAAAAACGAAGAGTCCGTGCTTGAGCTTCTCTCCACAGTT
TCAGACACACCTGAAGATCGAGCACTCAGAGATCCATCATCTGTTCGCGAGGCTCTGCTG
AGTTCAGAAGCATCAAAAACACCGATACGTGCCGGATCTACCGCGTTAAAAAATGGAACG
ATGTCAGAGCATTTCCTTCTGGGCCCTTATATGCAGCGTTACTTTTTCTCTCGGGGTTTC
CATGAGTACATCATAGTCCGACTGAAGAGGGACCCTTCCTTCTTCAGAAACATGCAGGTC
TCACCTTTGGGTATCAGGAACGAAATAGACAGGCATGGCAGCTCTGAGTTCATAATTAAG
AGAGCCCTACTCAACACTGGCTATGACGCCAACGAGCCCATTGGGGAGTCGACAGCTTGG
CACTGCTTAATTTCTGAATATCTAGATGAGGGTCTTCAAGGCACTCTACAGCCTTTGGGC
GGGGAGTCGCTCATATCTCTCTACTTGAGAAAGGGAGCCCATCGCACTCAGCGAATGAAA
CACGGGGATGATGACACGATGCTGTTCCCACTTACGCATATCCTTATGCATTTGTTTAAA
TTTGATTACTCTAAGAAATATATACCCACGGAACACTTCACCGCAGCTGTCGATGTATTT
TTATCTGGGACGGAGTCTGAAACCACCATGCAGCTAAATGAGGTGATAGCCCATTTCTCG
CTCATGCTTAGGTCACCTTGTGATACAAGGAGTATGCCATTGCGAAGGGCGGCAATCGAA
ACGATCATTAGGAAGGCAAACTCAGTCAGGGTGGGTATGCAGAGTCTTACTGCCGACATC
TTGAATTATTTCGGGGCCCGTGAAGGCGCATCTATTGTATCCCTGATCTCAAAGGGCCCA
TGGGAGGAAACTGGCATCAGTGACGAACAGTCAATCCTACTACAGCAACAGGAGAATATG
CGGCCTACAGCAAGCTCCTCCAAGACACCTAAGCGGCTTCAACAAGATCAACCCGACGAT
ACAGAACATTCGCCAAAGAGGTCCAAACGCATCAGAGGGCAAGGCCCGAAGCAGAACAAG
GGCATCACTGCGGCCAGCGGCGGTCGCATAGAAGTGATAGAGATTCTTGATTAA
>OphioH327g0104
ATGAAGTTCTCTGCCGCTGCCATCCTTTCCGCTGTTGTCGCCGTCTCGGCCAACCCCACT
GTTGCTCGCGCCGAGCCCGTCTTCGCTGTCTCCAACTTCCAGGCTGGCTGCATCCCCCAC
AGCTCCCAGTGCCGCTACTCGTTTGACGTGATCAAGACCGGCACCGGCGAGACCATCCCC
GTCTCCTGTGTCCTCCTGAAGACCTCCAACAACGTGCTCCCCGACGTCACTGACGGCACC
TGCATCGACTCGTCGCGCACTTTCTCCTTCAAGCGCCGCGCCGAGGGTCTGACCTTCACG
GTCTCCCAGCAGATCACCCCCTCGAGCAACCAGACTGGCACGTACCTGATCCCCAAGAAC
GACTTCATCTTCACCAAGACCACCACCGCCTCGGTCGAGGAGTACACTGGCCCCAAGGCT
TTCACCCTTACCGACCAGACTATTTAA
>OphioH327g0105
ATGGAGTCGCTGGCCTTTCGCAACTCGTCGACGCAAAAGTCGAGCCTCTTTGGAAAGCTC
AAGCCATGCTGTCTCGCAGTCGTGCAGGCTCTGCGGCGAGGCGCGACGCCGACAACTACA
AGTCCATCTACACCTGACGACATTGATCTCGCCGGCAAGATTGACGACATCTACTCCATC
CTCCTCGACCAGGCCAACTACGACGCCTCTATTATCGACGCCTCCATTGCCGACTACGTC
TTCTTTCCTCTTCTCGCCATCCTCCAGTCCGCCAGTGAGCCCTCAGCTTCCTCCCCCACG
AGACCACCGACATCAAAACGCTTCACAGCCCGCGTCGTCGAGAGCGCCACAAAATGCACC
CGCGTGCTCATTCAGAGCGGCTGGAAGGCCGGCATTACCAAGGAAAACGCCCAGCGCCTG
CTCGTCATGCTCGCCACTCTGGCCGCCAATACGATGACCACTGATGCGCCAGAGGAGCTT
GTCGTCGAGGCATACCGCGCCCTCGCTGCACTAATCAAAGCAGCCGGCGCGGCATCCTCG
GCACCCCTCGTCGATGCCAGTGCTGTGCCCTTGCTAGCCCACGCCGTCACCATCATGCTC
CAGGGCGCCACCGACTCCATTATCCCGGCCATTCAGCTCGAAGCGCTCGCAGGCATCGAT
GCACTCTATACCACCGTCAAAGACCTACAAGTCCTCGCGAGTTTCTTGCCGGGCACAGTA
TCAGCGCTCGTGCGCGTCATTGGCCAGCCGGGAGCGCAAAAGTCGCCGCGGCGGGTAGTC
GTGCGCGCGCTCGAGGTGCTCTTTGCCGTTATTGTCAACACCCTCGGCGACTTGCAGACG
CGGCGGATAGCCAAGGTGGAGGAGGCGAAGGAAAACGACAAGGGAGACAGCGACCAAGAG
GAAGAGGAAGAGGCAGACGAGGAGATTATCAGTGATGCAGCGGCTGCTAACAAACTCCCT
CCATCAAAACCGACCCCTACCAAACCGAAAGAAACACAGACGAAAACACCAAAACTACCG
ACAAGGCAGCCCCTCAATGCAGCCTGGCTCAAAGCAACAGCAGGCCAGGTCAAGATTGCC
CTTACAACCGTCCTCAAACTGCGCAATCACGAGTCCGAGGACGTGCGAGATGCCGTGCAA
ACCTTTTGCGTTGGCCTGCTCGACGAGTGCCATGCGTCTCTGCACGAAGCAACGTCCATC
CTTGTCGAGACCGCCATAGTCACGTCACGGCCCAAGAATGATGCGGCCAGCTTTGGAGCA
GCAAAATCTCTCAAAGGACTGACACTCACAACACTCGAGAGCCTCGCCATGCTGTACCCT
GAGCTCTGCGACGTGATCAAGACGACGGCCTACAACTGGGCCACCAGCCTGCCGCGCGCC
ATGCAGGCCAGCGAGGAAGACGCCAAGCAGCGCTCAATACGAAACCTGCAGCAGGCCATC
AGCGTGCTAGACACACTCCAGATCGACTCGACTACCCTGCAGGCATCACTCACAGCCGCC
CTGCGAGACAGTGTCGTGACGCTGGTGCTCACAGCCGAGCCGCCCAAGACGGGGGCAGTC
GCTGCGGTCGAGGCCGTCTCGGACGATGTATTGGCACTAGCCACTACCGAAAACAGGAAT
ACTGGCACGGTGGCCGTGTCTGCCCCCTACAGGCCTATTCTGTTATCGCTCGGCAGCCAA
AAGGGCACCCGCGCGGCCATGCTGGATCTCTTGTCGCATGTCGGCTCTGCTGCCCAGCAG
ACACGACTGGCAGCTGAGATGCTCGAGTTTGTGCGCGATGCCGACGGCCTCGACCAGGTG
GCGGCCTACTGGCTCTCCTTTGAGCTCGTCAAGGCGGCATCGCACAGCGGCGAGAGCCAA
GACTCGTTCCTCGACCTGTCGTCCTATGCCGACTCTGGCGGCGATTCGGAAGCCGACCTG
GTCTTTGAGGATCTCTACACCTTTTCAGTCTCGGCGCTGGCAGCACACTCGGACATTTAC
GACGGCTTTCAGCAGACAGACTGGCGCATGGGCGCCATTGCCCTCGAGGTTACTGCCTAT
GCAGCCGCCAGGTCAAAGGAAGCATTCCGGCCTGAGCTGATCGATGTGCTGTACCCCATT
GCAACATACCTGGGCTCGAATGAGCCACAGCTCCGGTCGCATGCCGTGCTCACTCTCAAC
AGCATTGCAGCCTCGTGCGGTTATGGCAGCGGAAGCGTGTCGGAACTCATCATCGACAAT
GTCGACTATATGCTCAACTCGGTGTCGCTGCGGCTCAATACGTTTGACATTTCGCCGGCA
TCGACACAGGTTCTCACCATGATGATCCGGCTGGCGGGTCCGCGGCTGGTGCCCTACCTC
GACGATGTCGTGGCCTCTATATTTGCGGCTCTCGACAACTACCACGGCTACCCCCTGTTT
GTTGAGAGCTTGTTTGGCGTGCTGGGCGAGGTTGTGCAGCAGAGCGTCGCACCGCAAGCA
CGGGCTATGCTGGAGGCGCCCAAGGGGACAGCAGGCGCAGGAAAAACGCACCTCAAAAGA
CGGCCTGAAGAGTCGACAACTGCTGACCTGGTGGCCATTCTCGACCGGCGGCAAAAGAGA
AGGAGAGAAGACGACGGCGACGGCAATGAGAGCGAAGAGGAGATTGTCCGGGGACACCCC
AAGGAGCCATGGGCCGATGCCGATACGTTGTTGAAGCAGAGAGAGAACCCGGAGCAGAAT
GACGACAACGAGGACGAGGATGGCCAGCAACACAAAGAAAGAAGGGAGGACGACACCAAA
CCAGAAGACCCAAAGACGCCGACATATGCACTGCTCGCGCGTATCACCACCCTCACCCAA
CACTACCTCACGTCGCCCACGGCATCTCTGCGCAAGTCTCTACTCGACCTGCTCGCGACA
GTCGCTCCTGCGCTCGGCGGCACCGACGAGAACGCCTTTTTGCCGCTCGTCAACACCATC
TGGCCCGTTGTCGTGCCCCGCTTGTACGATGGCGAGCCCTATGTCGTCGTCGCGGCGTGC
CATGCGCTCGGCGCCCTGTGCTCCAGCGCGGGCGATTTCCTGTCTACGCGCATCAAGGAC
GAGTGGCGCACGGGGCAACTCGCCAAGTGGTGTGTGCGCGCCCGCGACCAGGCCGAGCGT
GCCGTCAAAGCCCGCTCGACCAAGACGGTCTCCAAGACGCCGCCGTCGAGGAGCTTGCTG
ATTGGTGGCCGGCCGTCTGTCATCCACATGCACGGGCGCACGTCTACACAAAAAGAGGTC
TCTACATCAAACGAGATTGTTACTTCTGCTGCGTCTTCTACAACGTCGACCGAAATCTCC
GGAATGGGCCGCTTTGCACAGGCCGTCCAGATCTGGGAGGCCGTCGTCGGTCTGCTCACG
GATATCGTGTCACATGTCAAGGTGGACGACCTGGTCTATGACGAAATTGTCCACCTGCTG
GAGCCGAGCCTAACATCCAATGTGATTGCACGGCCAATCGTCGACCGGGCGTTTGAAGCG
CTAGCCGTCGTCAACCCCGACGCCGTGTGGCTGGCGCGCTACCGGGCCGGCGTACTAGAT
CTTGGGGAAGCGTTTCCCTACGCGCCACTTCTGGAGGGTGTCCAGTTTGTTAGTCTAGCC
GGACACTAG
>OphioH327g0106
ATGGAGCTCTTCTCGGACGCCGTGCCTAAAAAGGACACTTTTGACAAGACGCCGTTCTCG
GTGACAGTGCATCCTTATGACTCGCCCACACGCCAGTCGTGCGCCTACGAGCTGGCAACG
CCCGGGTCGGCAGGTGCACGCAATGCGCTGGTGTTTATCGGTGGCCTGACAGACGGACCG
CACACTACGCCGTATATCCGCAAGATCGCGCAAGAGCTGGCAAAGACAGAAGAGGGAAAG
AAACTGGACTACTCGGTGTTTGAGCTGCGCATGAACAGCTCATTCCACGGCTATGGTTTC
AAGAAGCTGAGTGACGACGTCGCCGACCTGTCTGCTCTTGTGAAGCACCTGCGTAAGAAC
CTCAAGAAGGAAAAGATTGTGTTCCTGGGCCACTCAACCGGCTGCCAGGATCAGATGGCG
TATGCGCGGGCACTGAAGGAGGGCACTGCGCCGGCCGTTGACGGCTTCATCCTGCAGGGC
CCCGTGTCGGATCGCGAGTGTCTGGTACCGTACTTCAAGCCCGGCGAGTATGACAAGACC
ATTGCCGCCGCCGAGAAGATGATCAAGGACGGTAAGGGTGATGTGCTGATGCGGCCCGAG
GATCTACCCGAGATGATCACGTCTCCCCACACTGCCTACCGCTGGCACTCTCTCGTTGGA
TTCAACGGCGACGACGACTTCTTCTCGTCGGACCTGCCCGACTCCCGTCTCGAGTCGTCG
TGGAGCCAGTTCACAAAGCCCGTGCTCGTTCTGCCGTCAGAGCTCGATGAGTGTGTCCCC
AAGACGGTCGATGTGCCCAAGAACGTGGCCCGCTGGAAGACGTTCTGTGCTCCTGGCATC
TTTAGCGAGTTCTCCGACTCGATCCCGGGCGCCGGTCACACTGTCGACCCGCTCGAGTCC
CGGCTCTGGATGGCCGACCGTGTCACAAAGTTCCTGGCAAGCTTGGAATAG
>OphioH327g0107
ATGACTGTCGCCGACATTGCTGCCCGGGGCTATGACCTTGCCGGCCAGGTACTGGCATCG
CCGCCCCCCGACAACCCATACTACCCCCCTGGCATCGCCGTGCCTGGGTACGTGCCCAAC
AAATGGAGCGTAGCTGAGATCTTGCCCATCTTCTTTGGTATCCTGGGCGCCTACATGACC
GGCACATTTCTGCTGGCGCGCCGGATCAAGCCGTCATTCAGCGGTGCGCCCCTTGGCGAG
CAGGCCCTGTATTTGTGGTTCATCACTTGCGGTGGCATTCACGTGTTCTTTGAGGGCTAC
TTTGTTATCCGCCACAACACGATTGCTGGTTCGCAGTCCATCTTCGCGCAGCTCTGGAAA
GAGTACGCCCTGTCTGATTCGCGCTACGTCGTTGCTGACCCATTTATGCTGTGTATCGAA
GGCATCACGGTAGCCGTCTATGGACCGATCTGCTACCTGACGGCCGCTGCCATTGTCATG
AGCTACGGCAAGCCGGCAGGCAGCTCTGGGCTGCGGTACATTTTGCAGACTATTATCTGC
ACGGCGCACCTCTACGGCACGGCCCTGTACTACGGCACAGTTGCAGCCGAGGTCGTTAAT
CACGGCGTGAGCCACTGTCGGCCCGAGTTTCTTTATGTCTATGTCTACTTTATTGCCTTT
AATGCGCCATGGGTGCTTGTGCCAGCATATGCCCTGTACCAGAGCCTTAGCCAGGTGTGC
CGGATCTTCCGTGAGCACGACGACATGGTGCATGGCAATGAAAAGGCAATTAAAGAGGCA
AAGCGCCAGTAG
>OphioH327g0108
ATGCGATGCACCAAGCTGCAGCTTCCCTGCGTCGTCGACAAGTCGCATAAACGCATCAGT
CGGAGAAGCAAACTCGAGGAGCTTCAACAAGAAGTCCGCAGTATCAAGGAGGCTGTCGGC
AAGTCCTCTGCCCCTTCGCCACTGTTCAACCGCACACTGCCACCGATTAATTCCCGAGAT
GGCTTGCTGTCGCAGTCGCACACGTTGCCGCCCATGCGGCCGTTTGATGCGCCGGTGCAT
CTTCCCCCCGTGATGACACCCTCGGTGACAACAACACCGACACCCAAGACGATGATGTCA
TCCACGAGTGGCCGCACCGCCGAGCCTCGCGCGCTCAAGTCGCGGGCGTTCTCTGGCGAG
GACATCAACTACTACTTTGACAAATACTTTGAGCACTTTCATACGTACTTTCCCATCATC
CGGTCACGCGACCCAGACAAGTGCTATGAGTCAGCACCGATTCTGTTCTGGACAATTGTC
ACGATTGCCGCGCGCCGCTTCGGCCGTGACGAGTCTGTGCTGCCGTTTCTCACCGAGTCT
CTGCCGTCCGAAGTCTGGGGCGCCATGGGTAACCCGCCACTGCCACTCGGTGTTATCAAC
GCCTTGCTGCTGCTGTGTGCGTGGCCCTTTACGACCATTCGGTTTCTGAGAGACCCGTCC
ATGATCTTTTCGTCCATTGCCATGAGTTCATGCTATCTCATTGGACTGCACACGGGCAAA
GGTGAACACTCTGAGCTGGCGAATCCCAACTTTCAGATCCGCAACACGGACGAAGAGGCC
ACGTTTACATGGGCGGGCTACAACATCATCTCGCAAAAGGTGGCATCGTATACCGGCTGT
CCAGCAACAGGGCAGTTCTTCAACAAGACAATCGAGACGATCCTGGATCAGTCCTCGTCC
GTACCGGTGCCACTGAACTTTATTATTTTGCTAGAATGTGCACGATTCTCCAACCGTGTC
AGTAAAACCACGGTTGCCAGTCTTGAAGAGAACCGGGGCATCTCTCATCATATTGTCGAC
ATGTTTGAGGAGGAGTTTGACAAAGTTCAAAGACTGCTGTTTCCCGGTATATCAGAACTC
GACTACTTTACGCTCCTGTCTACCCTCCAGGATGTGCAGGCTTTCTACTTCATGCCGGTG
ACCGAATTCAGCTCTGAAATCTTCAAGCGCAATGTGCTGAAAGCCTACAGCACTGCACAA
CTCGTCGTGCGCCAAGCTTTAAAACTGCAAGAAGAGGTCGGCTATCTGTTCTATGCGCCT
CATTTCGTCTGCCGAACCTTGTTGACCTCGGCCTGCATAACCCTCAACGTGCTGCTGTCG
CCCTACATGAAGGACATGCCGGTGCTCGCCAAGGGCGCACTCATGCAGGACGCCATCTAT
GCCATCAAGACATGCTCTGTGCACGAGGGCGACCTGCCGCAGCGTGCATCCAAGATGATC
GAGTCGTACTGGTCTGTCCACCACTTGAAGCCGCCCATAGAGATTCCGATGAAGGACGTA
TCGCAGTACTCGAACCGGCTGGGTACGAGTTTTGCCTTTGATTACATTCGGCGGTGGAAG
AGGGACATTGAAGCATCGCGGACATCAGCCACCGGCACGTGCATGAAGCGGCAGGGCGGC
GCGGCGGGCAATCCACCAGTAGCCTCGTCGATGGCTATGGACCCGTCGACGATTCAGGCC
GAGAACGCCCAGCTTATTGACTGGGATGCATTCATGGACGATTTCGACTGGAGCTTCACA
CCCGACTACTTCAATCCGACCTAG
>OphioH327g0108.1
ATGACGACAGCACACAGACCTACCTTTGACCCGGCTCGCGGTAAAGAAGGCCCCAAGGGC
CCGGCCTACCACCAACGCCTCCTGCCAGCACACACCCAGCTCAAGTTCCGCCAGTCTGGC
CAGGGCGGTGATGCCGACAACGAGGCCCGCGACCTGCGCGCCGAGCTTCTTGCTGCCGAG
GCCGCACACTACGCCAAGATCAAGGGCGGCCCGGCCCCTTCATCGTCCACCGACGACGCC
GAGTCCGCCGCCCCTGCCACAAAACGCCTGCTCGACGCCTCTACCGAAGACCCAGAAACG
AAGCGCAGACGCATCCTAGCCGAAACACGAGACATTGACGCCGACGACTCGGACAGCGAT
GGATCTGACAAGGAGGAGGAGGAGGAGGACGACGACGACGAGGATGACGACGACGACGAC
GACAGCAGCGACGACGACAGCGACGACGAGACGGCCGAGCTGCAGCGCGAGCTGGAAAAG
ATCAAGCGCGAGCGGGCCGAGAAGCGCGAGCGCGAAGAGCGTGAAAAGGCAGAGGCGGAA
GAAGAGGAGCGCGCTCGCGATATTGCGCTGGGCAATCCGCTGCTGAACAAGCCCGACTAT
GCCATCAAGCGGCGGTGGGACGACGACGTGGTGTTCAAGAACCAGGCGCGCGGCACCGAC
GACAAGGGCAAGCAAAAGGAGTTTATCAACGTGAGTACATGTAGTTTTTCCGAGGTATGG
GCATTTGCTAACAGTCTAGGATCTGCTGCGCTCCGACTTTCACAAGCGGTTCATGGGCAA
GTATGTGCGGTAGAGACTGTCTGCGTCTGCGTCTGCGTCTGCGTCTGCGTCTGCGTCTGC
TGTCTACTGTCTACTGTCTACTGTCTATTGTCTACTGTCTGCTATTATCTGAGAGGGTTG
TTGGGACCGGCGTTGGAATGA
>OphioH327g0109
ATGCCGCGCGAACTCGAACCGTCTCTGAACGAAAAGGCCTTTCTCGGCCAGGCCCTGCGC
GAGGGCCTGCGCCTCGACGGCCGCGGATTCGACGACTACCGCCCCATCACCTTGACGCTG
GGCGACGAGTATGGCGTTGCCGATGTCCGGTTGGGCAGCACGCGCGTGCTCGCCAAAGCC
ACGGCCGAGGTCACAGTTCCCTTTGCCGACCGCCCCTTTGACGGCATCTTCAACATTATC
ACCGAGCTCAGCCCCATGGCCAGCCCGTCGTTTGAGGCCGGCCGCCCCACCGAGACAGAA
GTGCTGCTGTCGCGCCTGCTGGAGAAGACGCTGCGGCGGTCGGGCGCTCTCGATACCGAG
TCGCTGTGCCTGTCGGCCGGCCAAAAGTGCTGGTCTGTGCGCGTCGACGTGCACGTCATG
GCCCACGACGGCAACCTGGTGGACGCGTCGTGCCTTGCCGTCGTGGCGGCGCTGCGCCAC
TTCCGCAAGCCCGAGACCAGCATCGAGGCGGGCGTCCTGACGGTCTACACACCTGCCGAG
CGCGAGCCCGTGCCGCTGAGCTGGCTGCACTCGCCGTTTTGCGTAACGTTTAGCTACTTT
TCAAGTAGCGGCGATGGCAGCAGCAGCGGCGACAGCAAGAAGAACAAGTCGGGGAACGAG
GACGAGCACACGGCCGACATCTCGCTGCTGGACGCAACACTGCTCGAGGAGCAGTCGCGC
GTGGGCAGCTGCACAATCAGCCTGAACCGGCACGGCGAGATATCACAGATTGCCAAGCTG
GGCGGCACGCCCGTCGAGGCCGTGACCATTCTCAAAAACACACAGATTGCGCTGGTCAAG
GCGCGCGAGTTCTCAACCGTTGTAGACAAGGCGCTGGCCGACGATGCAGCCAGCCGCGAC
AAGGGCGGCCTGATTGCTGAGCTGTCTGCCGAGAATGCTCGGTAA
>OphioH327g0110
ATGTACCACCTGGCCAAGGGCCTCTACATGCTGGCCACAAGCAAAGATGAATACTCGGTG
ATTCTCCTCGGCCTCGACAATGCCGGCAAGACGACCTTTCATGAGCAGGTCAAGTCGCTG
TTCGCCAACGACCCCTCGACCGCGCCGCCGCCCAACCTCCAGACCGTGCCCACCGTCGGC
CAAAACGTCTCGACCATCACCCTGCCCGACATGTACATGAAACTCTGGGACGTCGGCGGC
CAGATGAGCCTGCGCCGGCTGTGGCAGAGCTACTACCAGAGCTGCCACGCCATTGTCTTT
ATCATCGACAGCACCGACATTGGCGACCTCAGCGAGACAATATCCGGCATGAAGGGCGAC
ACAACACGGTCGGGGTCAGCCTCCGTGCCGGAAGGCGAAGAGAGCACAGAGGCAAAGCCG
GCAACAACGGCCGCCAGCGAAGAGGTGTCGCGTCTCGACGAGTGCCGCATGGTGCTGGAA
GACGTGCTGCAGCACAGCGACACCGAGGGCGTGCCGCTGCTCATCCTCGCCAACAAGCAG
GACCGCGAAGACTGCGTCGAGGTCGTGCGCATCAAGGAGGGCTTGGTCAAGAAGGTCTTT
GAGGGCGAAAAGGCGTCGAGCATCCGCGACTCGCGCGTGCTTCCCGTGTCGGCACTGACG
GGCACGGGCGTGCGCGAGGCTGTCGAGTGGCTGCGGTCGCGCGTCAAGTGGAACAAGGAA
TCGCGGCCGCCCGTACGGAGGTAG
>OphioH327g0111
ATGTCGATTAGAGAACGCATAAGTCGCATACTGCGCAAGTCCACCAACGCCTCGACGTCG
TCCACCAGCGACAGCGACCGCAAGTCCACGGCGTCCAAGACCAAGACTGTCGGCCGCATG
CTCTCGCGTCGCAGCAAGCCTTCCAACTCCAATTCCAACTCGAACTCGTCAACACCAATC
ACACCCCGCTCCGGCTCCGAGAACACGGCGTGCACCAGCATTGCCAGCAACAACAGCTAT
CCGGTCCCGGAGAATGTAGAGGGCCTCCGCTGGGAGGACATGACACCCTCGCAGCGCATC
ACGGCCAGCTTCAATGCGTACGAGATGCGGTTTGGCTCGTCTCGGCGTGTCAGTCTCGAG
GGCATCAGCCCGTGCAACACCCGCGTGATGCACCCGCCGTCCTCCAGCAACGACTGA
>OphioH327g0112
ATGGCCTACTCCTCCGTGCCCACCCCGGCTGCCTGCTATGCCGACTTTTGCCTGATCCCC
GTCGGCACGGGCAACGTCTCTGTCGCCGAGGATGTCGCCGAGGTGCAGCGCCTGCTCGAG
GCGTCGGGCCTGACGGTCACCATGCACTCGGCCGGCACCACAGTCGAGGGCTCGTGGGAC
GACGTCATGCGCGTCATTGGCCAGGCACACACAGTCGTGCACCAGCGCGGGGTCCTGCGC
GTGCAGAGCTCCATGCGCGTGGGCACGCGCACCGACAAGAAGCAGACGGCCGCCGACAAG
GTCAAGCGGGTCAAGGACATTCTAGAGAAGGAGTAG
>OphioH327g0113
ATGGCGCAGGTTCTCAACAGCCTCTTTGGAGGCGGCAAGGCTGCCGAAAAGCCAATTGGC
GATGCTGACTTTGCCGACTTTGCCTCGACTGGTGCTTCTGCTGCTGCGGCCGCTGCCAGC
GCAGCCGCTGCCTCGACCGTGCCCGCCTACACCAAGTGGTACAACATCCACGAGCGCTAC
TCGCTCAACGACTTCAAGATTGAGTTTATCATCTTTGGCCTGATGTCCGTGGTTCTGGTT
GTGCACGTCATTGGCACGCGCATCAACCGCAGCAAGGCCCACGGCTGGGTCAAGGCGCAC
GTCGACCTGCTGGCCAGCGAGTTTGCCCTGGTCGGCTTTGGTCGCGTGCCCAAGCGCATC
GAGGGTGCCGAGATCAACGACGCCGTCCTGCTCGAGGGCCTGGCCAAGAACGCCAAGTCG
GCCGACCCCAAGACGCTGCTCAAGGAGAACTCGCTGTTTGAGTTTGCCTCGTATGCCACC
GGCCGCCAGAACGTTGCCTTTATCGACATCAAGCTCAAGCTCATCAAGCGCTTCAACCCC
ATTGTCATCCTGGCCGAGACCGTGCTGGGCTTCTTTGTCGAGAGCATGCCCGGCCCCTCG
GATACCCTGGAGGCTACGCTGTACCCCTTTGACGGCAAGGAGACGCTGACGGTCACTGGC
GCCCCTCCCATTGGCGCCGGCAAGAGCACCTACGACGGCTTCGTGTGGGCTATTGTGAAC
AAGGACCGCATGAAGGCTGTGCGCGACGACCGCTTCGACGTCTCGCTTACCTTCACCAAG
GACAATGCCAAGCTGCCCCCGTGGCTGACGGTCATGAGCGAGAGTGCCGAGATCACCGAG
ACCCTGCTGACCCCTGAGCTGATTGCGGCTGCCAAGGCTGCCGGCGAGAGCCTGGACTAC
CTTATCATTTCGGACCAGCCGGTCGAGAAGCCGGTGACTCTGGACGAGACTGCCCCCCGC
AAGCGCGTCTTCCTCAAGTACCGCCTGCCCTCGGACAACAGCGCCGCTGCCTACGAGTCT
CTGCTGCCCATCTTTTCGTACTTTGTGCGCTCGGCCGATGTGCTGGTGCAGAGCGCGCAC
CTGCGCCCCGAGGTTCTGCGCAAGGTCAAGGCTACGCGCGACGAGGTTGTCAAGGGCATT
AAGAAGGTCGACGAGGACCTCAAGGCCGAGGAGCGTGCGATTGAGCGCGAGAAGCAGCGC
AAGGCGAAGCGTGACGCCGAGCTGAACGCGCTGGACCCCAAGGCGCAGAAGAAGTACCTC
GACCGTGAGCGCGAAAAGGAGATCCGCAAGGCCTCCAAGAAACAGACTATGCGTGCGTAG

>OphioH327g0114
ATGATCCACTCGACCCAGATCTCGCGCCTGGACGGCCTCATGCTGTGCGCATCCGTCGAC
GACGAGGGCGGCAGCGCCGTCTCCACCCAGGCCCTCACCGAAGTCAAGTCCCAGATCAAG
CAGATCCTGCGCCGCCTCAACCGCAACGCAGAGCCCCAGGCCTCCATCGAGACCTCGTCC
GCCCTGTCCGTGCACTACCTCATCCAGGACGAAATCGTCTACCTGTGCGTCTGCGACCGC
ACCTACCCGCGCAAGCTCGCCTTTACCTACCTGTCCGACATTGCCGCCGAGTTTGCCAAC
ACGTACCCGCGGCAGCAGCTGCTGAGCGGCGGCATGCGGCCGTATGCGTTTATGGAGTTT
GACACCTTTATCCAGCGCACCAAGTCGACGTACAGCGACGCGCGCGCCTCGCAGAACCTG
GACAAGCTGAACAATGAGCTGCGCGACGTCACGCAGGTCATGACCAAGAACATTGAGGAT
CTGCTGTACCGCGGCGACAGCCTGGAGCGCATGGGCGAGCTGAGCTCGCGGCTGCGCGAC
GACAGCAAAAAGTACCGGCGCGCGGCGGCCAAGATCAACTGGGAGCTGCTGCTGAAGCAG
TACGGGCCGTTTGGCGGACTGGGTTTTATCATCATTGTCTTTCTCTGGTGGCGGTTCTTT
TAA
>OphioH327g0115
ATGGCCGACGCCGAAGCGGCAACAGCAGCCTCCAGGGCCTCGGCCGCGGTCGCTGCTGCT
GCTGCTGCTGCTACCGGTGCCACCGCCGAGAAGTCTTCTAACACAGTCGGGTCTCTTTTG
GCGGCCATTGCGACGGCGCTGCAGGATGCTCAGCGCATTCTTATGTTTGCCGACAAGCGT
GGATGGGGCCCGGACGAGTTTGAGCAGGTCCGCGCTGTCGACGATGCGCTGGACGAAGCA
AAACGAGACTTCCAGGCACTCGGGCCGCTCGTGAACGGTCAATTTTACTACGAAAACGAC
CGAAGAGTCGAATCCTTGCGGGAACTGCAGGCACTTCGTGAAATGTTTGACGACCACACA
CAACTCTTCCGCGACTGGATTCGCACCGGCGGGCCGATCAACTCACTCTGGGTGCGCGAG
ACTATAGCCCTGCGACGCCAGCTACACCGCGCACAATGTCGAGCAGCACGGCGGATTTTC
AACTCGGAGCACGAGACAGGCGACGGCAGCGGCAGCGGTACGCGGTGTCTGGGTGCTTTT
CTCGTATATAGACGCTTCCGCGAGCACGAGGAGCAGCGGAAACGATATGCGCAGGGTAAA
TACGGCCCATACAGTCAGAGCAATGGACATGTCCAAAGTCAACGGGATTCGGCAAAAACA
GAGCGAGTAAGACGGACGCCTCAGCAGACACCGGCATGGAAACAGCAACAACCGCAGCTA
CATGCCCGAGATCAGCGCCGGTTTGCCGGACAAGAGCAGTTCCGCAGTCGCAGTGGCTAC
CCAGAAGACGAGCCCGACAACACCACATCAATGGAGATGACGCCCCAGAACGGCATAAAG
AATCTTACGCCAAACGGCCATATATCAAATAAGAAAACAGCTCAAAAAACACACCCAACA
CATGCAACATCCCAGACAGTCCCTTTGAAGTACCCACCTCGGCAAAACTTACATCCTTCA
TACGCACCACATTCGCCTTATACCCCATCTCATTTACAACCTCAAAAGTCGACAGCCACT
GCTTCCATTACCAGCACCGAAGTGCACACGACCATCCCGCTACGCCCCGACGAGCCTCCA
ACGCCACCACCGCGACCGCCAACCCTAGAAGACCTCGTGCCCGAGTGCAGGAAGGTGGGC
ACGTTTGAGCGCTTTGGCGACCGCGACATTGCCTTTATCTGCGACTTTTGCGACGGTCAC
ATCGTCTGGGAGGACGTCCAGCGGCTGCCCACCATGCGTGTGCCGCCAGCAGCCATATCG
TCTGCCGATGCACATCTTGCCGCTCGCCTGCCGCCGTCAATAGCAGTTTCGCCAGCCTAT
GCAGACACATCACCATTGCCGGCATCATACCTATCGCCAGCCATGGCATCAGCACGGGGC
GGGTCTGCATCAACGACACCGCTACCTCTTCTACTACCAAACAGACTGTCACCATCGCCA
ACACCGTTTCGCGGACAGTCACCAGCCAGTTCGCGACAGCGCTCGGCTTCGGCTGCAGCT
TCGCCGTCAGCGCCCTCGTCATCAACATACCTGCCACCCGAGGCTGGCGAAGACGAGTAC
CCTCGCTGGCAAGCAACGACCGTGGCCGTCTCGGATCCCGCCACGCAGCGGACAGTCGTG
TTTGCGCCACTGGCGATTGCGAACCACTTGCCGCCCATGGCCGGCGACTGGGAGGCACGG
CTGTGGTGTCCCTACTGCGACGAGTACATGTACTACGACAGCGCCGAGGGCGACCAGACC
AAGTACGCCCAGGAAGAGGAAGGCTTCCATTCTCTAGACGATTTCCAGGCACATCTCGAG
TGGCACCATACGGCACTTCCAGTACCGGCCTTGCCCGCAATGCCTACATCCAGCAGCTGT
GTTGTCATGTAG
>OphioH327g0116
ATGCCCCGTCTGCCCTTGTCGCTCTTCTGGCGCGCCCGCCGTGTGTCTCCCGGCGCCGCG
CTCTTGCTGCCCGTTTGCCGCGACCTGGCATCGGCCCTGCTGGAGTTTAGCTGGATCAAG
CAGCACGCCCAGAGCGAGGCAAGACATGGACTAGGGCAAACAAGTAGATTTGACAGCCGG
GTACTGCATCTCTGCCGCCGCCGGGGCCGCGGTGAGCCGTTGCAGTATGTCTTGGGGACA
CAGCCATTTGGGCCTCTCGACCTGCTGTGTCGACGGGGTGTATTGATACCAAGACCTGAA
CCTGAGGCTTACTCTTTGTACCTGGCTGAAAAGCTTATAAAGGAAGCAAGAGCCTCCAGG
ACAGCCGCAGTAAAGCCCGGCATTACAATATTGGATGCATGTACGGGCACAGGCTGTATT
GCACTGCTTCTGTATGCACAGCTTAGAAAACATGTTGGTGTGCACGTTGTCGGTGTTGAT
ATTGCCAGCGAAGCCGTAAAGCTTGCACGGGATAATGCGACCAGAAATGGTCTCGACGGC
ATTGAAGAGGGAGCAAGCCTGTCGTTTGTGCAGTGCGACCTGTTTTCGGATGACTGGTTG
TCAGATCCCGCAGTGCAGCGTCTGATGACTTCAGGAAAAGGCCTCGACGTGCTCGTGTCC
AACCCGCCGTACATTTCCGTAGACGGATTTGCACGGGACACGGCACGCTCAGTGCGCATA
TTTGAGCCCAAGCTGGCCCAAGTCCCACTGGAAGGTGGCGAGGATGTGTTCTACCACAGA
CTACTAGAGCTGGCAGCTCAATTGAATGCACGCATTGTGCTGTGCGAGGTGGGCGACTTG
GCCCAGGCAGAGCGAGTCGTGGCAGCAGCCTTGGGCAGAGATCAAGACAGAGAGACTGGG
CTGCTCGAAGTCGAGATCTGGGCAGACAGTCCCGACATACCTGCACATGAAGAGCGGTCC
GTTATAGTGCATGGCCAAAGTATACCCATACGTGGCAGTGGCCGCGGCCGTTCAGTATTT
CTACGACGGAGGTAG
>OphioH327g0117
ATGGCTCTCTTAAATTCGAGGCTGGCGGGCCGCTGCATGTCATTACGGCAAGCAGCAGCA
TCACACACCCTACGAACGCCGCTGGCCCGAGCAGCCTGTTTCTCCTCGTCATCCTCGTCG
TCCTCTACCTCGTCATCCACAAACTCATCCTCGCCGCGGATATCTCATATATCTCACATC
ACACCTCTGCGGTTCAATTACTCTCAAAAGCGGCTTTATGCCGAGATCGCTCGTGCAAAG
CTTGACTTGCTAGCTATCGACACAAAATGGCAGGCCAAGTGGGCCGAGTCTACGCCTCCA
ACATCCTCCTCCTCCTCCTCTTCACCATCTACATCCTCCCGTCTACAATATGTCTTGCCC
ATGTTCCCATACCCCTCAGGAAACCTCCACCTCGGCCACCTCCGCGTCTACACAATCGCC
GATGTGACGGCCCGCTTCTTCCGTCTCCAGGGCCATGACGTCCTGCTGCCCATGGGCTGG
GACTCGTTTGGCCTGCCCGCCGAGAACGCCGCCATCCAGCGCGGCATCCACCCCGCCACA
TGGACGCGCGAAAATATCAAAAAGATGCGCGCCCAGCTCGACCGCATGAACGGCTCGTGG
GACTGGTCGCGGCAGATATCCACCTGCGAGCCTGAGTTCTACAAGCACACCCAGCGCCTC
TTCTTGCTTCTCCACAAGCAAGGGCTCGCCTACCAGGCCGAGGCCGAGGTCAACTACGAC
CCTGTCGACCAGACGGTTCTGGCCAACGAGCAGGTCGACGCCCAGGGCCGGTCGTGGCGG
TCGGGCGCCGTTGTCGAGAAGCGGCTGCTAAAGCAATGGTTCCTGCGCATCTCCGCCTAC
CGCGACGCCCTGCTGGACGACCTTGCCGAGCTCGAAAAGAACGACGCCTGGCCCGAGCGC
GTCATTGCAATGCAGCGCAACTGGCTCGGCAAGTCGACGGGCGCGCTCGTCAAGTTCCCG
CTGCTCGCATTCGGTCAGGATGTGCCCGTCAGTATTGAGGTCTACACTACGCGCATCGAC
ACGCTGCTGGGCGTGCAGTACATCGCCCTCGCCGCGTCGCACAAGATTGTGCAGAAGCTC
GCCGAGACCGATCCCGAACTGCGCGCGTTTCTCGATACGCTGCCGGGCCTGCCTCCGGAC
TCCAAGGTCGGCTACATGCTGCCCAACCTGCGCGCCATCAACCCGCTCGCGTACCACGAC
GCCACTCCCGAAGAGGCCAAGCAGTCGCTCCCCGTCTATGTCGCCCCCTATGTGCTGGGC
GACTACGGCGAGGGTGCCGTCATGGGCGTTCCCGGCCACGACGTGCGCGACCATGCGTTC
TGGAAGCAGCACCGCGCCAACGACCCTGTCCGTGTCGTCCTTGCCGCGACCGAGGACGAA
GCCACGACCGTCCTCGACATGAAGGAAGCCGGCGGAATCAAGATCCAGGTCAAGGCCGAA
GGCAGCGCCGTTGAGATTCCCAAGCCGGGCTCTGCATCGGCTTTCACGCCGCCCACTACG
CCTACTGCGGTGCCGTTTATCGGCCACGGCTACATGACGGCGCACAGCGGACCCTTCAAG
GGCCGCACTTCGCAAGACGCTGCGGCCATGCTGCTGTCCATGCTCGAGGCCGCCGACCTG
GCCAAGAGCACCGAGCGCTGGCGTCTGCGCGACTGGCTCGTCAGCCGCCAGCGGTACTGG
GGCGCGCCCATCCCCATTGTGCACTGCGACGACTGCGGCGCCGTGCCCGTGCCCGAGGCA
GACCTGCCCGTTGAGCTGCCCCATGTCGAGCACTTTGGCATCGGCAACCCGCTGGCCTCG
GCCGAAGAATGGGTCAACACGCCGTGCCCGTCGTGCCACAAGCCGGCCAAGCGCGACACC
GACACCATGGACACGTTTGTCGACTCCAGCTGGTACTACATGCGTTTCGTGGACGTGAAC
AATCCGGACGCGCCGTTCTCGGCTGCCGCCAGCGAAAACCTCCCAGTGGACATCTACATG
GGTGGTATCGAGCATGCCATTCTGCACTTGCTGTATGCGCGCTTCATCTACAAGTTCCTG
ATGCAGTCAGAGCTGGTGAAGCCTATTGAGGGCAAGGGGGAGGGCAAAATCTGGCCCGAA
ACCGAGACCGAAACCGAGCCCCGTTCTGAGACTGGGTCCGAAAGAGATATTCACGAACCA
TTTACACGCCTCATTACCCAGGGCATGGTGCACGGCAAGACCCTGGTCGATCCCGACACG
GGCCGCTTCCTAATGCCCGACGAGGTCGACGTCGCAAATCCGAATGCACCCCTTGTCAAG
GCCACGGGCAAGCCCGCCGCTACAACGTACGAGAAGATGAGCAAGTCCAAGCACAACGGC
GTCGACCCCATCGATATGATCTCGCAGTACGGCGCCGACGCGACGCGTGCGCACATGCTC
TTCCAAGCGCCTGTTGCCGACGTCCTGAACTGGGACGAGGAAAAGATCTCGGGTGTCACG
CGCTGGCTTGGCCGCGTCCACGATCTTGTCGCCGCCGTCCAGCCGTCGTCGTCGTCTTCT
GCTGAAAGCGTTGCCGAGTTTCTAAAGAAAGACCCATCAAACACGGATGCAGACGTCTGG
CGCGAGGTGCAGACGACCATTGCCTCGGTGGAAGCCTCATATACCCGCATCTACGCCATC
AACACGGTCGTGTCCGATCTGATGCGCCTGACCAACACGCTGCAGTCGTCCGCCAAGACC
TTGTCGCCCATTGTCATGCGCGAGTCGCTGTCGGTCCTGGCTCGTCTGCTGGCTCCCATC
ACGCCTGCGTTTGCCGAGGAGTGCTGGGCCACACTGTCGCCCGGTGCCAATCCTCTCTTC
AGCGGCAGCTCCGACAACATCTTCCCGGGCGTCGACGGATCGCTGGCGTGGCTCAAGCCG
CGCCTGCAAAACTGCGCTGTCCAGATCAACGGCAAGCTGCGGTGTGCCGTCGATATCCCA
CTGCCGCCGGCCGACCTCAAGGGTGACGAGCTGAGCGCCTGGCTGACCGATGCCATTCTT
GCCACGGAAGAGGGCAGTGCCCGGCTAACAGCTGGCGACAAGAATATCAAGGAGGCCAAG
AAGGCAATTGTTGTCAAGGGTGGCAAGCTCGTCAACTTTGTAATCTAG
>OphioH327g0118
ATGGCACCTCCTACAGAGACAGAGAGGAATGCCTTGATAGAGTCTCTTCTTGGCCAGCTT
GCCTCGACGCCGTTTGCCTGCACGTCTCTGCTCGAGCTGACCAACGGCACGACCAACTTT
GTCTTTCGCGGGAAACTGGAGAGGCCTTTCGATGGAGACGACGAGACAGTCCACACAGTC
ATTGTCAAGCATACGACTGGATATGCAGCGGTTAACAAGGGCTTTGCCATTGATGTGTCT
CGTTCTACATTCGAAGAGGCCATGCTGGATGCATTGAACAAATTCCAGCACAGCCCAAGC
CAAGAAGAAGATCCACGCTTTGCAGTCCAGGCCCCGGAATTGCTCTGGTTCGACCGCGAA
ACAAATACCCAGGTGCTGCAGGACTTTGCCCATGCCATCGACCTCAAGACATCTCTGCTC
GAGTCGGCGGCAGACAAGCAAAAGCGTCACCCTCTACAAGAGCAAAAGAATGCACACTCT
ATCGGCTATGCTCTGGGAGAGTGGCTCCACTCATTCCATACCTGGACATCAGCACCGGAG
CAGTCCTTGCTGCGAGACACTATTGCTGCCAACGAGCCGATGCGCAAGCTCAAGCACCAG
ATCACGTACGATGCCCTTGTGCGCATTGTGTCGCAATTTGACGTGGTAGAGAGCGATCTG
GCCGTGTTGAAAGAAGTGCAGGCTGCAGCGGCCCAAGACTTTGCTAGTATACCAGATCCC
TCAACGTCTGACAGCAACTGGGGAATCGTCCACGGCGACTTTTGGTCGGGCAACGTCCTC
GTGCCGTCCGACCTGACTGAGAGACGTCTGTTTGTCGTCGACTGGGAGTTTGCACAGCTG
GGCCATCGCTCATACGATCTCGGCTAG
>OphioH327g0119
ATGGCTCCATACGCAAGCTTGCAGCAAAGCGCGCGCGACTCGCTAGAGCTCGCTTCCCTC
GCCAGCTCCAGCCAGCTCGACGTCGCATCCAATGCTGGCGCACACGGCAAACGCGGCGGC
CACGGCGGCAGTGGCGACGATCACGACTCCGACCTCTCTTCACGACCAAGCTTCTCGTCC
TCGCGCAAAGCATCTCTCGAACGCGACGATCCTCTCGACTTTGACAACCCAGCTGCAGCC
GGCGCAGGTCTGGGCAGCAGCCACCACGATGAAGAGTACGGCCGTCCAATACGATACGGC
CGCGGACGCACCTTTTCCGTCTCCTCGGGCTTTGATCTCGCCGCCAACCTGTTTCCCTTG
TCGTCCACAGCAGGCGCCGACGGGTATGCGCCACTAGGCGCGTCGGCGTCGGGCGGTGCA
TCGGGTGCGGGCCGCGGCGGCATTGGAGCATCGGCTGGCGGTGGCGGCGGTCTGCTCGGC
GCGGGCTCGCTGGAGCGGCACAAGACGCTGACGTATATGAACGGCCTGTCGCTGGTGGTT
GGCCTGATCATCGGCTCGGGCATCTTTTCGTCGCCGAGTCTGGTCAACACCAATGTGGGC
TCGCCCGGTGCGGCGCTGATCGTGTGGGTGATTGCGGGCATTCTGGCCTGGACGGGCGCG
TCGAGCTATGCCGAGCTGGGCGGTGCCATCCCGCTAAACGGCGGCTCGCAGGCGTACTTG
GCCAAGATCCTGGGCGAGGTGTTTGGCTTTTTGTTTACCTGGGTAGCCGTGCTCGTGCTG
AAGCCCGGCAGCGCGGCCATTATCTCGCTGATCATGGGCGAGTACCTTGTGCGCGCCGTC
GTCGGTGCCGACCCGGGCGCTGTCAACCCGTGGGTGAACAAGACGGCCGCGCTCGTCGGC
GTGATTGCCGTGACGGTGATGAACTGCATCTCTACAAAACTGGGTACGCGCGTCAACGAC
CTGCTCATGTTCCTCAAGTTTGTCGCGCTCGTCGGTGTCACCATTACGGGCATTGTCGTG
GCGGCCACGGGCTACTCGTACTCGGGCACGCCGAGCCTGGACTGGAAGTCGCACCCGTGG
TTTGACAACACCAACCTGGACGCCTCGGCCTGGGCGGTCGCACTGTATGCCGGTCTCTGG
GCCTTTGATGGCTGGGACAATACCAACTATGTTGTCGGCGAGTTCCGCAACCCGCGCCGC
GACCTGCCGCGCGTCATCCACACGGCCATGCCGCTCGTGATTGTGAGCTACGTGCTGGCC
AATGTGGCTTATTTCCTGGTGCTGTCGCTCGACGCCATCAACTCGACCAACACGGTCGCT
GTCGTCTTTGGCGCCAAGGTGTTTGGCCCCGTCGGCTCGCTCGTGTTTGCGCTCATTGTC
AGCGCCTCGTGCTTTGGCGCCCTCAACAGCTCGACCTTTACCAGCAGTCGGCTCGTGTAC
GTGGCCGGCCGCGAAGGCTACTTTCCCGAGATCTTTGGCCGTATCGGCCTGGGCGGCAGC
GGTGCTGGTGCTGGACACGGCGGTGCCGGCGGTGCCGGACCGGGCGGCGGTATGCGCATG
CGCATGTCCAACCAGAACTGGTTCGGCCGCCTGTTTTCGCGCCTCGTGGCTGACGAGGAT
ACCGGCCTGTTCTTCACGCCCATCTACGCGCTCGCGCTCAACTGCGTGCTGACGTGCGCC
TATGTCATGGTGGGCGAGTTCAGCACGCTGCTGACCTTTTACGGCGTCGCCGGCTACACG
TTCTACTTCTTGACCGTGCTGGGCCTAATCATTCTGCGCGTGCAGGAGCCCGACCTGGAG
CGGCCCTACAAGGCGTGGATATCGACACCCATCATTTTCTGTTGCGTGTCGCTCTTCCTG
TTGAGCCGGGCCGTGTTTGCGCAGCCGCTGGAGACGCTGGTGGTCGTGGGCTTTATTCTC
GCAGGCCTGCCTGTCTACTACTGGCGCGTGCGCAAGCAGCGGCGCAGCGGCGACAAGCAC
CGGGAGCTCGGCGACACGCCGTGGTGGAAGTTTTGGAAGCGGCGGTAG
>OphioH327g0120
ATGTCGGCTTCAGTCCGGCCGGCCTCGTTGGTTGCCCGCTCTCTTCGGCACTGTCTTCCA
TCCCACCTCGCGTCATCGTCAGCTTCATCGGCCTCAGCCCTGTCAGCCTTGGCATCACCG
TCACATGCTTTATTAGCAAGCAGAATAGCACAGACCGTCCGTCCGTCATCTACCAAGGCT
TCGCCCGCATCAAAACGCCCTCCACCGCCGCCGCCACCGTTCCCTACTGTCGCAGCCTGT
CCGTCGCCAACATGTGCCTGCGAGCCCATGCCCGAGCTGCCAGAGGGCCTGCCCATTGAC
TACAAGGCACCCCTGAACGGGCTCATTTCTGCCTACAACGAGCAGGTCCTCGTGTGCACT
GGCCATGCCGACTGGCCGTCCAAGATTGAAGAGGAAAACAGCGGCGACAACCTCGCGGCC
GACCTCAAGGAGCTGTTTGGCCGCGGCGGCAAATACTCGGATCCCTTTCACAATGTATCT
GTCTTGAACTCGTCGTTCCCCGCATCGCCGCCGTTGTACCCGGGCCTGCAGTCGTCATCG
GTCTACCTGCTGCCCAGCTTCACCTATGTGCCCCTGCTGCCGCGCGTGTCGTTTGACGCC
GTCGAGGCCCTGGCCAAGGGGTTCCTGCTGCCCGAGAAGCTGCACAAGGCCCACGATGGC
CTGCTGTCGCCCGTGCACAGAGACAGACTGACGCGCAAGGCGCCATTCCAGGGCCTGCTG
CCGCACGTGCGGCCGGTGACGGACATTCTCGTGCTCATCTGCGGCCACGGCGGACGGGAT
GCACGATGCGGCATTCTCGGGCCCGTTCTGGAGACTGCTTTTGAGGGCCAGCTCGAGCGC
GCCGGCGTTTCTGTGCAGCGCGGGCCGATAGAGGTCGGACCGGGTGCGGCACGGCTGGCA
GACGGGTCTGACAAAAACAAAAACAAAAACACAAACAAAAACACAGACGCAGAGTCGGGC
CAGTCGGTGGTCCTAGACAACGAGAGGACGGCCCGCATCGGCATGATCTCGCACATTGGA
GGGCACAAGTTTGCAGGCAATGTGATTATCTACCTGCCGCCCAACCTGACCAAGGCCGAC
GGAAGTGCACACCCTCTGGCTGGCTACGGCATATGGTACGGCCGCATCGCGCCGCAGCAC
GTCGAGGGCATTGTCAAGGAGACGGTGTTGGACGGCCGGGTCGTTACAGGCCACTTCCGC
GGCGGCATCAGTCCAGACCGGAGGATTGTGCGGTTATAG
>OphioH327g0121
ATGAGACCATCGCTTACACCAAACTGTCTGGGCTCTCCAGCAAAGTCTCTGGCGTCGTTG
ACAGCTGTCGTGCCGCGCCGTCTCCCGTCTCGTGCCCAGCCTCGTCTTCCTCTTCGTCCT
CCACCCGCAGCCTCGTCATGTCACGTAGCTCGCCGTCACTTCTCAACATCACATCAACGA
TGCTCAGACCGCAAGGAAAATAAAGAAGTTGGCAGTCCCGAAAATAATGACCCCGAACAG
GCGCCGCGCAAGAGAAAGAGCCGCCGCAGCGTCTGGATCGCATCCACTGCTCTGCTCGTT
GCCGGCTACTACTGGGCAGCGTCCGACGCGGCATCCGACGCCCAGCTGCCCGATGACGGC
TCTAGCAACCACCGCGCCGGCAGCAGTCTCAACCGGGAAACCTTTGTGCCGTTTCAGGTC
GTCGCGCGCGAGACCGTGTCGCCCACGGCGTTTGTGCTGACACTGCGTCTGCCGCGGGTT
GCAACGCCTGAGAGCCGTGCAGCTACGCGGCAGCTCATCGACAAGGCATGGCAGCACGGC
CTGTGGTCGATTGAAGTGAAGCAGCCGCAGCTGCAGATTGCGCGCGACTATACGCCTCTG
CCAGATGTCGAGATCTCTAAGCAGACGTCTGCCAACGATGACGTCGAGATTCGCATCTTT
GTGCGGACGGTCCCGGGCGGTGAGGTGTCACGGTACCTTTCGCAGCGCGTCGTCGGATCG
ACCATTGATGTGCGCGGGCCGAGGCTGAGCTTTGATGTAGCGTCAAGGCTGGCTTCTCGA
ACTACCAAAGCCGGTGTCGCCGAGACACCCGACAATGATCAAAAGAAGGTCGTCATCCTC
GCGGGCGGCACGGGCATTGCCACTGCACTCCAGGCGGCATCGTCCGTGCTCTCTACAACA
CCGCCAACGATCTCGCTGCCGGTGACGATCTTGTGGGCGAACCGCTTGGGCCAGGACAGT
GTCGGCCTCGAAGGCAGCGGTGACGCATTGCTGGCGAACCCTGTCGTCCGGGACTTGCGC
GCCCTGCAGACACGCTACGGTGCCGAGCGCGTGCGTATTCTGAGCTACGTCGACGCAAAC
CAGACATTTATTAACGAGGGCGACGTGCACAAGTTTGTGAGTGGTGCTCGGCAACAGCAT
GGCTGGATGTCGTACCTGTGGCCGTTTGGGTCATCATCGTCGTCGTTGTCGTCGGCATCA
GTATCAACACTGCCAGTATCACCACCATCGGCATCGGCCGCGGCATCAGCACAGCCCTGT
GTCTACCACTCGAAAAAGACGCTCGAGAGACTCGAGTCTGATCCAGAGTATGGCTCAGCA
AGGGCCTACTGTCTGTGCAAGAACGTCTCAGACTCAGACAAGATCACCGCACCCTCGCCG
CAAGGATCAAATCTGGTTCTCGTGTCTGGACCTGATGGCTTTGTGTCGGCCTGGGCAGGC
CCCAAGACGTGGGCGGCCGGACTGGAGCGGCAGGGACCAGTCGGTGGTATCCTTGGAAAG
ATGGCAGCAAAGGATGCCAAGCTTGCAAAGTGGCAAGTCCTCAAGCTATAG
>OphioH327g0122
ATGGCGTCTTCCAACGCCATTGACACGCTGGTGCGCCAGCTGTCTACTGCCGACCTCATT
GCCAGCCAGAAGCTCGAAGCTGCCCTCACCCTACGCGACATCCTCGACCACTACACCACT
GGCCCCATCTATCCCCAGTTCCTCAAGAAGGTTCTGCCCTCGATATTTGCCATCCTGCGA
GAACCGCCCAGCTTCCAGAGCCAGTCGCCAGAACAGAAACTACGGCACTGTCTCCTCGAA
ATCATCCATCGTTTTCCGTCGATACCGTCTCCCGCGGAACCCTTTGAACCATATGCCCAG
GAAACCATCGACTTGCTTTCGCACATCATTAAGACGGACAACGAAGACAATGCCTGCTTG
TGTATCAAGACCGCCTGCGACATCCTACGCCACCAGGTCAAGGTCTGCGGCGACAAGGCT
AAAGGCTTCCTCGAGCTCGTCCAGACCCTCTTTGACCAGACAGAGCACATCGTCAAGGAG
CAGCTCGACAAGCAGTCTGGCGATGCTTCGACTTCTCTCGCACCCACCTCTGCAGACCCG
GCCGCCATCGGCCCCTCGACTCCAGGGCCACCACACCCCCCAGGCTCGCCTGTGGCTGGC
GCTTCCGTCGAGGTCGACCGCCCGCTCCTCCGCGGCATGCAGTCCTTCAAAGTCATTGCA
GAGTGCCCTATTATTGTTGTTAGCATCTTTCAGATGTACCGCTCGCTGCACAACATCAAG
ACCTTTATCCCTGTCATCAAAAGTGTCCTGAGCTGTCACCCCGCCGCTCAGGATCGGGCA
CACCGTGAGGCTAGCGAGCGCGGCACCTCCTTCTTTGGCATGAGCCCTCGCATCCGCAAC
AAGACCAGCTACGGCGACTTTATCACTCTCCAAGTGAAGATGATGAGCTTTTTGGCCTAT
GCCCTGCGCCAACACGCCGAGCACATGAACGACTACCTGCCCCTACTTCCAGCAACCATT
GTCCGTCTGCTCCAAGACTGTCCACGTGACAAGGCCGCTGCTCGTAAGGAACTTATTGTT
GCTATCCGCCACATTATTAACTTTAATTACCGTCGGATTTTTGTCGATGTAATTGACCAG
TTCCTCGACGAGCGTACCCTGATGGGCGATGGCCTCACTGTCCACGAGACCATGCGGCCA
TTGGCATACAGCATGCTTGCTGACCTCATTCACCACGTGCGCGACCACCTCAAGCCGCCT
ATCATCCGCAAGACAGTCGCTATCTACACCCGTAATTTGCTCGACGACTTCCCCGGCACC
AGCTTCCAGACCATGAGTGCTAAGCTGCTCCTCAACATGGCCGAGTGCATTGCCAAGATG
GAGGACAAGGTCGAGGCCCGTTACCTCCTCGTCACCATCCTCAACGCTATTGCCGACAAG
TTTGCATCCATGAACCGCCAGTACAACAACGCCGTCAAGCTGTCCGAGGAGGTGCGTGTT
CAGCAGGCCGCCCAGCAGCGCAAGGCTGCCACATCCCCCACTGCCCTCGGCACTGCTGCC
TTCTCCGAGACGTACCTGGCCGACGCGAAGCCAGAGTGGGACGAGATCGACATCTTTACT
TCCGCCATGCCCATTAAGCTGATCAACGCCCGTGAGCGCGGCCATGACCCCGTCGTCGAC
AACAAGTTCCTTTTCAAGACCCTCATGCACGGTCTGCGGAATACCGTCTTCCAGCTACGT
GCATGCACACCCGTGCCGCATTTCGATCACGAGCCAGCTGGCTGGACCGAAGTCGCCAGC
GGTTTCAACGCCGAGGAAGTTCAGGTCATTGTCAAGCTCTTCCGCGAGGGTATCCGCGTC
TTCCGCTACTACGAGGTGGTCGAGAAGGACAAGCCTTCGACGGAGGCGCACTACGCGTCT
ACCGTTGAGTACATGGCCAACCTCTACATGACATCCAGCAGCAAGGAAGAGAAGGATCTC
CTCGAGATGTTTGCCACCGTCTTCCACGTCATCGACCCGGCCACTTTCAACGAGATCTTT
GAGCGCCAGGTCCCCTATCTGTTCGAGATGACCCTCGAGCACCCGGGCCTGCTGCATATT
CCCCAGTTCTTCCTCGCCAGCGAGGTCACATCGCCCACATTTTGTGGAATGCTCCTGCGC
TTCCTCATGAACCATATTGAAGAGGTTGGCCTGGCCGATGTGAAAAAAGCATCAGTCTTA
CTGCGAATGTTCAAGCTGGCTTTTATGGCTGTCACACTATTTGCGTCCCAGAATGAGCAG
ATTCTGCTACCGTACGTCGTCGATATTATCAGCAAGTCGGTAGAGTTGTCAACGCGTGCA
GAAGAGCCCATGAACTACTTTTTCCTTCTCCGGTCGCTGTTTCGCAGCATTGGCGGTGGC
AAGTTTGAGCAGCTCTACAAACAGATCCTGCCCCTCCTCGAGATGCTCCTCGATGTTCTC
AACAATCTCCTCATGGCTGCGCGTAAGCCATCTGAGCGCGACCTATACGTCGAGCTGTGC
CTCACTGTTCCTGCTAGACTGAGTAATCTGCTTCCTCACCTAAATTTTCTAATGCGCCCG
CTTGTGGCCGCGCTCCGTGCTGGCTCCGAGATGGTGGGCCAGGGTCTCAGAACCCTGGAG
CTGTGCGTGGACAACCTGACAGCAGAGTACTTGGACCCTCTCATGGCGCCCGTCCTCGAC
GAGCTCATGCCCGCCCTCTATGAGCAGCTGCGTCCCCACCCCTACAGCCACTTTCATGCC
CACACCGCCATGCGGATTTTGGGCAAGCTAGGCGGCCGCAACCGCAAGCATATGACGGAC
CACCTGCCGCTTACTTTCAAGCAGTACATTGACGACACTCCTAGCTTTGATGTGCGCCTC
GTTGGCTCTAAGAGAGACCGCGGCTTCAATGCCGATCTGGGTCTGGAACTCGCACTGCAA
AAGATCATGGACGTATCTAGCAAGCCTGTTAAGGGCCCCATCCCCAAGCAGTCCGACGCC
TACTACAAGAAGCAGGCCCTGCAGATGATCAAGGCGCAGGTCAAGATCCGCATCGGCTAC
GACAGCCACGTCCCCGATGATCTGGGCCGGCTTGTCCGTCTGCAGGCACAGGATCTAGTG
GCATCCAAGTTTGATGTTGATCTCGGCGTCTTTGAGGAAATCCACCGCGACCGCTCCGTG
ACTAAGAAGCGCGAGTGTGAAGAGATGCTGACACGCCTTCTCAAGGCCTTGTTCTATGCT
GTCTCCATTCCGGAGCTTAGCAAGGACGCAGACGAGTTCTTGATGAACATTTGTCGCCAT
TTCATCGTCCTCGATGTAGGCCGCACCCTCATTGAGAAGAAGAAGGAGAGCATGAGCTTT
AACGCCAAGACCGGCGAGGGCCCGCTTGTCCTTGACTCGCACATCCTTGCTGATGCTATT
CTCGAGTCGCTGGCCTCGATGCAGCTCGAGGTCCGCGAGGCTGCCCAGCGCGCTATGCGC
GTCATGTTCGACACGGCAGCCACTGTCTTTGGATCTGAAGAGCATGTCCACCAGCTCCAG
TTCTTTGGCCACCTTGCTTCTACCTTTACGCACGGCTGCTATGTTGAGGAGTGGTTCCTC
AAGACTGGTGCCTGCCTGGGTATCAACACACTCCTGACAAGCGTCAATCTTGGTGATGAA
TGGGTCGGAAAGCTGCAGATGGAGCTTATCCGCAGCTTGCTTTTTGTCATCAAGGATATG
CCGCCAGACCTGCCCGACACAACACGATGCTTGGCCCAGACGACACTCGAGGTGCTGCTT
GACCGCGTTACCAAGGGCCTGACCAAGGAAGATGCTATTCCCGACAAGGACCAGCAGCAG
GTACAGGCTGACAAAAGATTGTCGCAGACACCCCAGTCGACCCCTGTGCCTACTGGTACC
GGCGAGGCACCCACCTCTGCCGTTGCTACTGCCGCTGCGTCCGAAAAGGCTGCCCAGAAG
AGCCCCAATGCCCGCCGGTTCCCGGCGATGTGCCTGCTCCTGGCCATGGAGCTGTCCCAC
ATGAACAAGCATGTCCGCAGCACGGTGAAGCGCGCTCTGGACCAGATTGCCAAGTCTGCC
AATGCGCAGGTTTGGGAGATTATCGAGTGCCATAAAGAGCGTCTTCTGTCGCCTCTTTTC
CAGAAGCCGCTCAGAGCCCTACCTTTTGCTACCCAGATCGGCGATATTGACGCTCTCACC
TACTTCTTGACCATCAAGCCCGACTTTGTCACGATTGACGACAATGTCGACCGTCTGCTG
CTCGAGACGTTGGCCCTGTCCGAGGCTAGTGATGAGTCTCTCGCCGGCAAGTCGGCCGAG
TTCCGCACGCATAACTACATTGTAGAGCTCCGCGTTGCCTGCATCAAGATCCTTAGTACT
GCCATGGGCTTTGATGACTTTCAGAAGAACAAGGAGAACAAACCAAGCGTTGCTAGATCC
AAAATTGTGTCCATGTTCTTTAACAGTCTCTATACGGAGTCCCAGCCTACTGTCGAGGCT
GCCAATGAGGCACTCAAGCGCGTGCTGATGTATACCATCAAGTTGCCCAAGGATCTGCTT
CAGCAAGGCCTGCGACCTGTCCTAGCTAGTCTACAAGATGCTAAGCGCCTTACACCACCC
AATCTCGACAATCTGGCACTCTTGCTTCGTCTTCTGACGAACTACTTCAAGGTCGAGATT
GGGTCTCGACTGCTTGATCATGTCAACAAGCTGGCCATTCCTGGCGAGATTCAGCAAATC
TCGTTTATTCTCTTTGAGCAGAGCCTGTTGATGAAGACGATTGTGGGCGTCTTTGGCATC
TTTCCTCTTTTGCCGGAGGCCGCGCGCATGTACAAGGAGCGCATCATTGATGCCGTTCTT
GACCTGGAGGACAAGCTTCGCCGCACCCACCACAGCCCTCTGCGTGCTCCCGTCTACAAG
TACCTGAACCGGTACCCTGAGGATTGCTGCGGCCTTCTTATCGAACGTATCGAAGACCAA
CGCTACAGCCGCTTCCTTGCACAGGCTCTCCAGGATCCCGAGGGCACACCTATCCGGGAC
TACTGCAATGACCACGTCGGCCAGCTGATCGAGACGTACAACACTGTTTTCGCTGCGAAG
CGCGAGACCCAGTATGTTACGCTTGTTAACACTGTCCACGTTCTTTACTCCTTGTGCCTC
GGTGGCGGCAAGTCTGTCACCTGGATGGAGAAGAAGGAAAACCTGACCTGGCTCAAGAGC
GTGGCCAAGACGCTCGAAGAGACCCTGCGCCAGAACTTGTACCCTCCCAATCTGCGCCTT
GCTGCTAACCAGGCGGCCGAGCAGCTCATGTTTATCCTCACAAAGTATCTCGATCTGCAC
CCCGACGATACGGACATGCTCCTGAGCCTGGTCGAGTGTGTCACATCCGAGGAGCTGCGT
TCTACTCCCGAGTTCCATCTTCACATATACGACAAGATTGTGCGCAACGAGTCTGTGGAC
TACTGCAAGTCGATTGTCCTGCGCTGTCTCGAGGTCTATGCTGGCAAGAAGGCTTCTCAC
AAGGCCAAATCTTTCCTGCTGCACAACATTGTCAACCCCATTGTCGCCATGGATATTATG
CGCCACTGGGACCGCCTCGGAGACAAGGACAAGGACAAGGGCTCGCCGCTACTCGTTGAC
AAGCAGATCATCGAGTCCATCAGCGCCAAGATCTGGAAGCCCAACATGGTCGATAACCAA
GAAGATGTCACAGGCCCACAGGCCGGTGGTGTTGACTACACGCGCATGGAGGTCATGCAG
CTTACTGCGATGCTCGTCAAGTACCACCATGTCATCCTGCAAGACTTGCGAAAGGACATC
ATCAAGTTTGGCTGGACATACATTCGCAACGACGACACCATGAACAAGAACGCTGCGTAT
GTTGTGCTCGGCTACTTCATTGCCCACTACGATACACCCGTCAAGATTGTCTCTCAGGTG
TACTACTCGCTGCTCAAGACGAACCAGAGCGAGGGCCGTGCGCTGGTCAGCCAGGCACTT
GAGCTCATTGCGCCCGTTTTGCCAAAGCGTTTCAACTACAAGCCCGGTGACCGTAACGCC
GTCTGGGCTAGTGCTCCGCGCCGCATCCTTGCCGAGGAGAGCCACAACGCGCAGCAGACG
ACAAGCATCTTCCAGTTCCTTGTCCGCCACCCCGACCTGTTCTACGAGTCGCGCGACAAG
TTCACCATGCTCATTATCATGTCTCTTCAGCGTGTTGCTAGCCCGGCTAATGCCTCCAGC
GAGAGCAAGCGTCTCGCACTGAACCTGATGTGGCTGATCTGGCAGTGGGAGTACCGCCGC
GTTGAGGGCAAGCCGATCGAAGAAGGGTTTTCCATCACCAACGGCAATAATGCCGGAAGC
GGTACTGGTTCTCCCGCAGCTCTGCGTTCCATGTCAGAGTCGCCGCTGTCGCGCAGGCAC
AAGGTTGAAGGCGAGGATGACTCTTCTGCATCACCGGCTGTTGGTGCGCAGTCTGCTGCT
CCGGTCAAGGAGTTTCAGGTTCCCGCCCCTGGTCGTCAGAAGATGCTGCGTTTCCTTGTT
AAGTTCATCGCACAGCTCAACGAGAAGTACGACCTGCCCTCATCAAAGCCCAAGGATCCG
AGTGCCGTTGCCTTGCTTTCGCCCAACCCGTGGAGCGACATGTGCAAGCGGTCCATGGCC
CTACTCTTCAACTTGCTGCAGCCTCGTTACTGGGGTGTCCAGGACGTGGATGTGCAGTCC
AACGCCACCGACGTCGTGCTCGCGAGTGACAAGACGTCGCAGGCCCTGGCTGTTGACCAG
CCAGACAAGGAGCCCGGCGATGAGAAGTTTATCAACAACATCATCAACATGCTGCAAGTC
GTGCGCGTGATCCTCAACTTCCAGACCGACGAGTGGATCCTCGACAACATTGAAGCCATC
CAGAAGATCCTCGAGAAGAGCCTCAGATCTGACAATCCCGAGGTGCAAGACTGCCTCCAC
TCGGTGACTGCAGAGTATGATGACGGCCGCCAGCTCAAGTCCATCATTGGCCGCGTGCTC
GAGACCGTTCCCGAAGACGTGCAAATGGAGGACGCCGACGCCGAGGGCGAGACCGAGACC
CAGCAGCCTTCTGAGTTTGTGACATTCCTGTCCAACATTGCTACCGAGACCCTAAGCGCC
AACAACTACATGGCCGGTATCAACATTCTGTGGTCCCTTTCCGCCCGCCGGCCCACGGCC
ATAGACCCGCATATTCAGGCCATCCTCAAGGCTCTGCAGCACAAGCTTGGCCGCGAGCAC
CTTGCGCACTACTCCTACCTTGCGATTATCGCTAGCAACCCGCATGCCCGCACAGCGCAC
CTTCAGCAAGACCCGGCCGCCGCCGCCGCCGAGATGACTCCCTACAATCTTGAGATTCAG
ACAGGTCTCATTATCAAGGCCATCGACGTTGCCGCCAAGCGCATCGAGACACTGGGAGAC
AACAGACGTCCATTCCTCAGTGTGCTGGCTAATTTGGTCGAGAAATCGCTTCATATTGGG
CTTTGCACCAAGATCCTTGACATGGTTGAGGGCTGGGTCTTCAAGTCGGAAGGCACGTGG
CCTACTCTTAAGGAGAAGACTGCAGTCCTACACAAGATGCTTGGCTTTGAACACCGCACA
GATCTCACCATGCTGCAAAAGTTCCTCGACCTTGTCATACGCATTTATGAGGATCCTCGG
ATAGCACGCACTGAGATTACCGTTCGTCTCGAGCACGCTTTCCTCATCGGCACACGCGCA
CAGGACGTTGAGACCCGTAACCGCTTCCTTACGGTCTTTAGCCGTAGCTTGTCGAAGTCT
GCCAGTGACCGTCTCATGTTTGTCATCACCGACCAGAACTGGGAGACGCTCTCAGACACG
TTCTGGCTGTCACAGGCGTCACATCTTCTCATGGGCGCCATCGAGATGAACACGGTCGCA
CAACTGCACTCTGATGATACCCGAATCCAAACCCTGTCACAACTGTATGGTATCTACAGC
AATGATAACCGCGAGCCAGAGCTCATGGTGGACGACAAGTACGAGGCATTAATTATGGGC
CTCCGCAAGCACATTGCTAGCCTGGCCGACGTCAAGGTTCGTGACCTGTTGGAGCCGCTT
ATGCAGCTGCAGCACACAGACAGCAACACTGCCAATGAGCTTTGGGTGACTCTCTTCCCG
CTCTTCTGGGGCGCAACTACCAAGGAGGACCGGCCCGAGCTTGAGCGAGGTCTGGTGGGA
CTTCTTACCAAGGACTACCACCACCGCCAGATGGACAAGCGCCCCAATGTTGTCCAGGCT
CTACTTGCCGGCTCTTCCAAGGCCTGGCCCGACTGCAAGATCCCACCCCATGTCATGAAG
CACCTCGCGCGCGTGTTTGACGTGTGGTACGTGGCCCTCACCCAGCTAGAGCGGTCGGCT
ATTTTCCCCGAGGTGGCTTCCCAGCGCGTGCGGGAGAGTAATCTGGATGCCCTTGTAGAG
CTGTACGCGGATCTCAAGGAGGAGGATCTCTTTTATGGTACATGGCGTCGCCGTTGCCGT
TTCCTCGAGACCAACTCTGGTCTGTCGTACGAGCAGAATGGCATGTGGGACAAGGCCCAG
CGGATGTATGAGGCGGCTCAGGTGAAGGCGCGGACTAGTGTTATCCCCTTTTCGCAAGCC
GAGTACATGCTGTGGGAGGATCACTGGGTGATTTGCGCACAGAAGCTCCAACAGTGGGAC
ATTCTCCAAGAGTTTGCAAAGCATGAGAACTTCCAGGACCTGCTCCTTGAGTGCGCATGG
CGTAACATCGACATGTGGCAGGACGATACTAGCCGCGAGCAGCTGGATGGTCTGATCAAG
GGTGTCATGGACGCACCGACACCCCGGCGCACATTCTTCCAAGCATTCATGAGCTTGATC
CGTTTCCACAAGAAGGAGGACACTGTGCAGGATTTCAACAGGTCGACCGACGAGGCCATC
CAACTCTCTATCAGAAAGTGGCACCAGCTTCCTCGCCGCTTGACCAATGCCCACATCCCT
CTCATGCAGCAGTTCCAGCTCATGGTTGAGATCCACGACGCCTCGATCATCTGCAACAGC
CTGTCCACAACGACCCAGGCTAACCTCGACACCAAGTCAGCTGAGCTTAAGCTTCTTTTG
GGCTCATGGAGAGACCGGCTGCCAAACATGTGGGATGACATTCTCGCCTGGCAAGATCTT
GTCACTTGGCGTCAGCACATTTTCAACCTCATCAACAAGAAATACCTGGAAATCCTTCAG
CCTCAGCAGAATGGCCAACCTCCTGCTGGATCCTCGTTCGCATATCGTGGTTTCCACGAG
ACCGCCTGGATAATTAACCGTTTCGCGCATGTGGCTCGTAAGCATGGCCTATCCGAAGTG
TGTATCAACCAGCTGGGCCGTATCTACACCTTGCCAAACATTGAGATTCAGGAAGCCTTC
CTCAAGCTTAGAGAACAGGCAAAGTGCCACTTCCAGAACCCCGATGAGCTCACCAACGGT
CTGGATGTGATCAACAACACCAACCTCAACTACTTCAACCAGCAGCAAAAGGCCGAGTTC
TATACGCTAAAGGCTAAGGCCTGGGCTGAATGGGGATTCTTCAACGATCGCATGTTCCAG
GCCGAGCCTACCAACCACACCGTGGGCCGCCAAGCTCTTACATGCTACCTGCAAGCTGCA
GCCAGCTACAAGAATGCCAAGGCACGCAAGCTCATTGCGCGCATCCTGTGGCTGCTCAGC
CTTGACGACGCAAGCGGTACAATTGCCGGTGGATTTGATGACTTTAAGGGGGAGATCTCG
ACGTGGTACTGGATCAATTTCATTCCTCAGCTTCTATCCAGTCTGTCCTACCGGGAGGCT
GTCCGCACTCACGACATCCTGCTAAAGATCGCCAAGACATATCCCCAAGCTCTGTACTTT
GTTCTGCGGACTAGTCGCGACGACATGCAGGCTCACAAGAAGACACAGGATGCACGTGAA
CAAAAGGCGATGCAACTCGCGATGCAGCAGGCTGCAGCCGCCCAGAACCGCAAGGACAGC
AACGCGCCATCCAAGACCGCATCCCAGTCACCCCAGTTGCAGACCAAGCCCACGCCCCAG
GCAGGCGTCAAGATGGAGCCGGGCGTATCGCGGCCTGGCACTGCCAATGGTGCCAATGGT
GCCAATGGTGCTGAAGGCACCCCTACCCTAGTAGCTGCAGCGGTTCCCAGTGCCTCTGGC
ACTCCCGCCCCTGCGGGCGCGACACCAGCACTTGCATCTGCTACCGGAACTCCTGTGCCC
GTCAAAGCACCGGCCACTGCTGCGAGCAACAATACCACGCCAGCTCCTGGCGCTCAGAGT
ACGCCAACTCCAGGCGCAGCTGGATCAACTCCTGCTATCGGCACATCTCCAGCTCCTGGA
CGAGCCAATCCTGCCACGGCAGCAGCAGCAGCAGCTAGCGGGATCGGCAACAGGAGTAAC
AAGAAACACCCTGGAGACTACATGGAGGAGATTCTCGTAGTGCTCAAGTCATCCTTCCCT
CTCCTAGCCCTTTCCATGGAAACGATTATCGATCAGATCCAGAAGCACCTCAAGTGCCCG
CCAGACGAAGATGCCTACCGCCTTATTGTGGCGCTGCTCAACGACGCAATGTCGTATATT
AGCCGCTCACCTGCATCATACAGCCGCGATGTCAAGTTGCCCGCTACGACCGAGTCCAAC
ATTACACGATTTGCCGAGACTGTCCTCCCCACTCACATTCGACCCATGTTTGAGGCTGAA
TTTGTCGCTGTTCGTCCTACCATGTACGAATACATCCAGAACCTTCGTCAATGGCGGAAC
AAGTTCGAGGACAAGCTTGATCGTAGAACCACCCGGCTGCCTTTAGAACAGATGTCGCCC
CATTTGTGCGAGTTCCGCTACTCCAAGTTTGATGATATCGAGATCCCTGGCCAGTACTTG
CAACTGAAGGACAAGAACTCGGACTTTATCCGCATTGATCGCTTCATTCCTCAGGTGGAA
CTTGTCCGCACTGTTGGTGTGTCCCACAGACTCATCCGCATTCGTGGCCATGATGGCAGC
ATGCATCCTTTCTCCGTGCAGCAGCCGACTGCTAGAAACTGCAGACGCGAGGAGCGCGCT
CTGCAGCTGTTCCGCCAGCTCAACCAGCGCTTGAACCATAAGAAGGAGAGCCGGCGTCGC
GATCTGCAATTCACAATGCCACTTGTGGTGCCTGTTGCCCAGCACATCCGCCTGGTCCAG
GACGATCCGACCTATGTCTCGATGCAAACCATCTACGAAGAGCACTGCCGTGAGAACAAG
TTCTCCAAGGACGACGCAGCAATCCATACGATGGAAAAGCTTGCTGGACTCATTGATCCC
AAGGCAAAGCAAAACGACGCGCAAGTCATGTCTGCTCGGTCAGAGGTATTCGAAGCTATC
CAGGCTCGCCTGGTGCCCAACACAGTGCTCATGAACTACTTTCAGCGCACGTTCCCCGAC
TTTGGCGACTACTTCTTGTTCCGTCGCCGCTTTGCCTACCAATACGCTGCGACAACCTTT
ATGTCGTACATTCTGTGCGCCGACAAGCGGTACCCACACAAGATAAACATCAGCCGGGGC
ACGGGTAACGTTTGGTCTGTCGAGCTTATGCCGTTCATGCCGATGAACCAGCCCTACTTC
AAGAACCCAGAGCCGGTGCCTTTCCGTCTGACACCCAACTTACACTCGCTGATGGGCCCA
CTGGCTGTCGAGGGCATCTACAGCTCATCGATTATGGCCATAGCACGCTGCCTGGCCGAT
TCTGAGCAGGAACTGTCATATGCACTGACCCTATTCGTGCGTGATGAGATGATCTACTGG
TTCACGAGCAACAGACATGCTCAACAGATGACCGAAGAGAAGCTGCGGCGGTCCGTGCTG
GCCAACGTCGACCTGGTCGCCAAGCGGGCGGCCAGTCTGGCGCACACGCCCACTGGAAAC
CTGCCAGCGTACCAGACAGTCATTGACCTGATCGCAAAGGCTACGAACCCAGTCAACCTC
GCCATGTGTGATGTGCTCTGGATGGCCTTCCTCTAA
>OphioH327g0123
ATGATTGCCTACATCTTCACCATCCTCTTCGTGGCTGTCGCCAACGCCCACATGATCCTG
AGCAACCCCGTCCCCTACTCTTCGCCCCAGGTCATCAGCTCCCCCCTCAGCGCCGACGGC
TCCAACTTCCCTTGCCAGCTGTCTGCCGGCCAGTCTCTGGTCTCCGGCTCTGCCTCCAAC
ACTTTCGCCCTCGGCTCTGAGCAGAAGCTCGCTTTTACTGGCTCTGCCGTTCACGGCGGT
GGCTCGTGCCAGGTCTCCATCACCTACGACAAGAACCCCAGCGCCTCTAGCACTTGGAAG
GTCATCCAGTCCATTGTCGGTGGCTGTCCCGCCCAGGACCAGGCCGGCAACATGGGCGAC
AACGCCGCTGCCGTCGACCCTTACACCTACAACTTCACCGTCCCCGACAACATCCCCACT
GGCGACGTCACCCTCGCCTGGACCTGGTTTAACAAGATTGGCAACCGCGAAATGTACATG
AACTGCGCTCCCGTCACCCTCACTGGCACCTCTGGCAGCACCTCCAACTTTGACAGCCTG
CCCGACATGTTTGTCGCCAACATCGACAACGGCTGCACCACTGCCGACAGCACCGACCTC
GTCTTCCCCGACCCCGGTGAGGCTGTCGTCTCGCTCAACGGTGCCACCACTGCTTTCGCC
TCGCCCGTCGGCTCGTGCCAGGTCGCCACTGGCGCTGCCACCCAGGCCACGTCTGCTGCT
GCTACTTACGCCACCTCGACTGCCGCCGCTGCCGCCGGTACTACTTCTGCTGCCGCTACC
AACGGTGGTGCTGCCATCTCGGGCGGTATCTTTATCACTGTCTCCGCCGGCGGTGCCGCT
GCCACCTCGACGCCTGCTGCCGCTGTCACCACTTCGGCCCCTGCTGTGGCCGCTACCTCG
GCTCCCGCTGTTGTCCCTACCTCGGCTGCTGCTGCTGCTGGCACTACTACCTCTACCACT
GCCGCTGCCGCTGCCACCACTTCTGCCGCCAACACCGGCTCTGCCTCTTCCGGTACCACT
GGTACTCTCGAGACTGCCGGCGCTGCCTGCTCGCCCGAGGGCACCTGGAACTGCTTGGGC
TCGTCCTACCAGCAGTGCGCCAGCGGTGTCTGGTCCGTCGAGATGCAGATGGCTGCCGGC
ACCTCATGCACAGGCGGCCAGGGCTCTACCATCAACGTGGTTGCTTCCAGCAGAAAGCAC
CGCCGCCACGCCGCCCGCCACGCCGCCCGCATGGGCGCGCGCATGGCTCCCCGGGTTCCC
CGCCAGAAGCAGTAG
>OphioH327g0124
ATGGCTTCCAACGGAACTCCCCTGGCCCAGGGTGAGCAAGTCCCTGTCTCAGCTGCTGCA
GCTACTTCTGAGCCTGTTGCAAACACCGAGTCTTCTGTTATCTACAATCAGCCAACCGCC
GCCGACAACACAAAAGACAGCAGTGGCGACGACGATGACGACTCTGCCTCGTCCTTGCAG
CGCTCAAACCTCACCCGCACCCACACAAACACCATCATCCAAGAAAATGACCGCACTGCC
ATCCACCGCATTGCCACGGCTATGTCGGCTGCCGGAGACCGGGACGGGGTCGGTGCAGTC
CACAACGAGGACCCTACCCTCGATCCCCAGAGCCCTCAATTTGACATGTCCAAGTGGCTC
GCTCGCTTCGTCCGCAAGGTCCGCGGCGAGGGTCAGGGCTCACCTCACGTCGAGCCAGGC
ATCGTCTTCAAGAACCTGACCGTGTCCGGCAGCGCCCCCGACCTGCAGTTGCAGGACACT
GTGGCGACATTTGTGACCAACATTCTCGAGATGCCGATGCGTATCGGCGAGCTGTTTGGC
CTGCGCGAGAAGGCGCCCAACCGTCGCATCCTCAACGAGTTCAACGGTGTCATCCGTGCC
GGTGAGTTGCTGGTCGTGCTCGGACGGCCCGGCTCCGGCTGCAGCACCCTCTTGAAAACC
ATGTGCGGCGAGCTGCACGGCCTGCATGTCGAGCCCACCTCGACCATCCACTACAGTGGT
GTGCCCCAGAGCAAGATGATCAAGGAATTCCGTGGCGAGACCATCTACAACCAAGAGGTC
GACAAGCACTTTCCCGAGCTCACAGTCGGCCAGACGCTCGAGTTTGCCGCGCAGGTGCGC
ATGCCGTCGCACAAGTGGGCGCACCTCAACAAGAACGTGACGCGCCGCGACGTTGCCAAC
TACGTGGCCAAGGTGGTCATGGCCATCTGCGGTCTCAGCCACACGTACAATACCAAGGTC
GGCAACGAGTTTGTGCGCGGTGTGTCGGGCGGCGAGCGCAAGCGTGTCAGTATCGCCGAG
ATGATGGTGGCCGGCAGTCCGTTCATGGGCTGGGACAACAGCACGCGCGGTCTGGACTCC
GCGACCGCGCTCAAGTTTGTGCAGACACTGCGTATGGCCAGCGACCTGGCACAGATGAGC
AATGCTGTAGCCATCTACCAGGCGAGTGAATCTATTTATGAGCTGTTTGACAAGGCCACC
GTGCTCTACGAGGGCCGTCAGATCTACTTTGGCCCGGCCAATGCCGCCAAGGCCTACTTT
GAGGGTCTCGGCTGGGACTGCCCGACACGCCAGACGACGGGTGATTTCCTGACCTCGGTC
ACCAACCCCATTGAGCGCAAGCCCAAGCCCGGCATGGATGACCGCGTGCCGCGCACGGCC
GAGGAGTTTGAGGCCGCCTGGCTCAAGTCCGAGGCGTACCAGGCTATGCTGGCCGACGTT
GCCAAGTACGAGGAGGTGCACCCGCTGAACGCCCACGGCGAGACGGTGGCACGCCTGCGC
GAGACTAAGAATGCCAAGCAGGCCAAGAACGTGCGGCCCAAGTCGCCGTACATTATCAGC
ACGGGCATGCAGGTGGCCCTCAACACGCGCCGCGCCTACCAGCGCATCTGGAACGACAAG
ATCCCCACGCTCACGACGGCCGTCACCTGTATCATCCTGGCACTCATCATTGGTTCCACT
GTCTACGGAACGCCCGATGCGACGGCCGGTTTCTACGCCAAGGCGTCAGCCCTGTTCATG
TCGGTGCTGCTCAACGCCCTCATCACGCTGACGGAAATCAACACGCTCTATGCCCAGCGC
CCCATTGTCGAAAAGCATGCTTCGTATGCCTATTATCACCCGGCCACCGACGCCATTGCC
GGTGTCGTGGCCGATATTCCCGTCAAGTTTATCGTCGCCGTCTGCTTCAACCTGGTCCTG
TACTTTATGGCCGGCCTGCGCCGCGAGCCTGCCCAGTTCTTCATCTACTTCTTGATCACC
TACACTGCCACGTTCACCATGTCGGCCATCTTCCGCACCATGGCTGCTGTCACCAAGACC
GTCTCGCAGGCCATGTCGCTCGCCGGCATCTTTGTGCTCGGACTCGTCATGTACACGGGC
TTTGTCATTACGGTTCCGACCATGCACCCGTGGTTCAGCTGGATCCGCTGGATCAACCCG
ATCTACTATGCCTTTGAAGCCCTGATTGCCAACGAGTTCCACGGTCGCGAATTCACTTGC
TCTGTCATCATCCCCGGCTACTCGCCCCCGATCGGTGACTCGTGGATCTGCGGCGTCGTC
GGTGCCGAAGCCGGCCGGGACACAGTCAGCGGTGACGCGTTCATTGCCGAGAGCTACGGC
TACTACTACTCGCACGTGTGGCGCAACTTTGGCATCATGATCGCTTTCCTCATCTTCTTT
ATGGCTCTGTACTTTGTTGCCACCGAGATCAACAGTGTTCCCTCGAGCGCCGGCGAAATG
CTCGTCTATCAAAAGGGCCATGTCCCTCCTCACCTGCGCAAGGGTGCTGCCGCCGCTGCT
GGTGCTTCGTCTTCCAACGAAAAGGGCACCCTCGGCTCTTCTGCTTCGACTGCCAATGGC
GATATCGAGTCGGGAGGTGTGCGTCCCGGTGCGGCTGGCGAGAAGCCTGAGTCGCCTACG
AACCAAACCCACGATGAAGTGCAAGGCATCCCGCCGCAAAAGGACATTTTCACATGGAAG
GATGTGGTCTATGATGTCAAGATCAAGGGCAAGGACCGGCGACTGTTGGACCACGTGTCG
GGGTGGGTCAAGCCGGGCACGCTGACGGCGCTGATGGGTGTCAGTGGTGCGGGCAAAACA
ACTCTGCTGGATGTGCTGGCTGAGCGCACAACCATGGGCGTGATAACTGGCGACATGTTT
GTCAACGGTAAGCCGCGTGGGGCCAACTTCCAGCGCAACACGGGCTACGTGCAGCAGCAG
GATCTGCATCTGGAGACAGCGACTGTGCGCGAGTCTCTGCAGTTCAGCGCCATGCTGCGC
CAGCCCCCCACGGTGACCAAGCAAGAAAAGCATGCGTTTGTCGAAGAGGTCATCCAGATG
CTCAACATGGAAGAGTTTGCCGATGCCGTGGTGGGTGTGCTGGGCGAGGGTCTGAATGTT
GAGCAGCGCAAGCTGTTGACGATTGGTGTCGAGCTGGCCGCCAAGCCCAAGCTGCTTCTG
TTCCTGGATGAACCGACGTCGGGTCTCGACTCGCAGAGCTCGTGGGCCATCTGCAACTTT
TTACGCAAGCTAGCCGATGCGGGCCAGGCTGTGCTGTGCACTATCCATCAGCCGAGCGCT
GTTCTGTTTGAGCAGTTTGACCGGCTGCTGTTTTTGGCGGCCGGCGGCAAGACTGTTTAC
TTTGGCGAGGTGGGTCATGATTCGCGGTTGCTGCTTGACTATTTCGAGGCCAAGGGCGCG
CGCGCGTGCGGTGCGTCGGAGAACCCGGCCGAGTACATGCTCGAAATTGTCAACAAGACC
AGGGCGGGCGACGGCAAGGACTGGCACTCGACGTGGCTCGAGAGCAACGAGCGCGTCGAG
GTCGAGGCCGAGGTGGAGCGCATTCACAAGGCCAAGGCGGGCGAGATCTCGGCGGCCGAC
CAGGAAGACGCCGCTCGCGGCGGTAACAAGGGCAACCTGAACACGGAGTTTGCCATGCCC
TTCTCGGCCCAGCTGCGCGAGGTGACGTACCGGGTGTTCCAGCAGTATTGGCGCATGCCC
GAGTACGTGTTTGCGAAGCTGTCGCTGGGTATTGTTGCTGGCCTATTTGTGGGCTTCTCG
TTCTTCCAGGCCAAGAGCTCGCTGGCGGGCATGCAGGGCGTCATCTTTTCGGTGTTCCAG
ATCCTGACCATTTTCTCTTCGATTGTGCAGCAGATCCAGCCTCTGTTTGTGACGCAGCGC
GCGCTGTACGAGGTGCGTGAGCGGCCCGGCAAGATGTACTCGTGGAAGGCATTCATGATT
GCCAACATTGTGGTCGAGTTCCCCTGGCAGATCCTGACGGGCATTGTGACGTATGCGTGC
TTCTACTACCCGGTTGTGGGCGTCCAGGACTCGCAGCGCCAGGGTCTTGTGCTGCTGTTC
ATGATTGAGCTTATGATCTATGCCAGCTCGTTTGCGCACATGTGCATTGCGGCGCTGCCC
GACGCACAGACTGCCGGCGGCATCGTGACGCTGCTGGTCATGACGAGTCTGATTTTCAGT
GGTGTCCTGCAGACGCCGGTGGCGCTGCCCGGATTCTGGATCTTCATGTACCGCGTGTCG
CCTTTCACGTACTGGATCTCGGGTGTGATCTCGACGCTGGTTCACAAGCGCCGAATTGTG
TGCTCGGCGGCCGAGACGTCGGTGTTTGACCCGCCCATGGGCTACACGTGCGGGCAGTAC
CTGGCGCCATACCTGCAGCTGGCGCCCGGTCAGCTGCAGAACCCCGAGGCGACGGCGGCG
TGCCAGTACTGCCAGGTGTCGGTGGCAGACCAGTACATTTCGCAGAACAATATTTACTGG
GACACGCGCTGGCGCAACTTTGGGCTGATGTGGGCGTACATTGTGTTCAACATTGCCGTG
GCGATCGGCACATACTATGTGTTCCGGGTGCGCAAGTTTGATTTCTCGCGGCTCAAGTTT
TGGGGCAAGAAGCAGGAGTAG
>OphioH327g0125
ATGTCAGAGATTCGGGAACGTCAACGGCGACGCAAAGTTACGCTTGCATGCGAGCCATGC
CGCGAGCGCAAGTCCCGGTGCGACGGCCGCAAGCCCATCTGCTCGACTTGCGAACACCGG
GCACTGGGACTGGAGCAGTGCATCTATACAGTCGCCAACGCAAAGACAGCATGCACTGAT
GATTACACAAAGGCATTGCATGAACGCATCCGGCATCTGGAGAGGGCATGTGCCATGCAT
GGTGTCGAGGTTGATTCTTCGGGGCAAGCTGTGCGGAAGAACCAGTCACTCCAGCCTGGA
TACCCAAGGAAGCCAGGGTCGTCCAACTCGCGACCAAACTCGGGGCTTAATAGCCCGTCT
GTATTGTCTATCGACCGTCTCGTGGGCAGCAGTTCAGATCATCACTCCCCTTCGCAACGA
ACAGGAACGGGCAACCCGGGGACAGCAGCAGCAGCAGCAGCAGCCACCTCGACCAGTTCA
GGGGCTGCCGCATCTTCAGTCACATCACCAGAGACAATGTACCCTGAAAATGTCACAGGC
GTCACAGCAATGGGCACGATTCTGTCTGAAGAAGACTTGGATGCCGAGGGCACAGAGGAC
ACTTTCTATGGCCGGTCATCAGCAGCATCTTTTTTAAAAGAGGCAGCCGAGTCATTACGG
CAGAGCTTGAGTGGCGGCAGCACCACGAACCGGCCAGGATTGACTTCATTTTCGTCGGGC
GGGTATATTACTGCAGGGACACCAATACCAGCAGCTCAGCCTACACTCAAGTTTGCAGAC
GTCGATCGATTTGCACTACCACCACGAGCACTGGCCGACCACTTTATTCAGTGCTTTTTT
ACGCACATCTTCTATCAGTATCCCTTTTTCGACCGGGATGCATTTGAGCAGGCCTACCAA
AGACTCTGGGAGGCGTCGCCAGAAACAAGCACAACTACAAACACAAAGACAGACACAAAC
ACAAGCAGAAGTACTACAGCACCTAATGCCGCACTCGAGGGCGTCGGTCTCGGCGGGAAA
GAGTGTGGTGTCGGCAGCATTGTCTTCCACTGTGCACTCAACTCCATCTTTGCCTTGGGC
TGCTGCTTCTCGAATCTGTCGGCATCGGAACGTGCGGCAGCCCTGGACGTGTTTGCTAAC
CGGTCCAAGGGCTTTGTCGGACTGGACCTGATTGACGAGAACAACCTGGGAGTCGTGCAA
GCAATGCTGATAATATCTCTGGTGCTGCAGGGGACTCCCTTCCCGAACCGGTGCTGGAAC
GCCGTGGGCATGGCGGCGCGAGTAGCACAGGGGCTAGGTCTGCATTCTGACGAAGCAGTT
GCAAGTCGGCGAACACTGAGGGGCGATGAGCGCGTGCGTCAGATTCGCCGCCGGACCTGG
CAAGGTTGTGTTGTCATGGATGTACTCGTGAGCATGACGTTTGGACGGCCGCCAATGACA
TCCAGTTTGTCTATATCACCCGAGACGCTCGACACCAGCATAAGCCCTAGCGTTTGTGCA
GATTCTGAGACGTTCAAGCTCATGTTCTCCAAGGAGAATGTCAAGCTTAGTGTAATTCTT
GAGGGCATTTTGCAGCGCATCTACCGCCCTTGGCTTACGCGGGATGTCCCAGACAACTCG
ACAACTACAAGCAGCCCAAGCACTTTACAAGTCCATCACAATCTGGACACTGTGGTTGAG
ATCCAGGGCCAGCTTGACCACTTCCAGCAGTCGGTTACGCCTTTTCTATCCTGGATTTCA
AGAGAAGAGATACCCGAAAGCGTAAACATGTCGACGTCAGATACGCATATTATGGAGATC
AACCGCAATGTCCTACAGGCCCGCTTCATCTACATGCATCTCATTTTATACCGGCCAATT
CTGTCACAGCTGGCAGCTGACTCGGCATCCTCGCCCCCGGCGATGCAGTCGATCCTTTCT
CGCGACGGCCTGCGCTCATCGTTTGCCCTTGAATGTAGCAAGTCGTGTGTCGAGGCTGCC
AAGCAGCTTATCGTTCTTGTGCACAGCAATTATGCCACTGACAAGTCCGATGTCTGGTGG
TGGAACGGACTTTATGCATGTGCTGCTGGACTGGTGCTGATTGTGGCCCGGTCGTGCTCG
ACGGTGTGGAAGGCACTTGATTCATCCGAAATGGCTGTGCTCTGGGACAAGTGCCAGTCC
ATTCTGCAAGACCAAGCCGTCTTCAGCGCATCAGCCCGCAAGTCTCTGAATCTGCTGCTC
AAAGTCAGCGAGCATGTCCTGCTCAAGCAGGCAGCTAGCGACACTGACGGTGGTAGTGGG
AGTAGCAGTGTGGGCGAGACAGTCGCCGGTGGCAGCAATACCGCCGGCCATCCCAATGCT
GATCATGCCAATGCCAACTCAATTGGTCTCTCTATGGCTGGTGACCTGAGCACACATGGT
CGACAGGGTGGTAACTTGATCATCGACTCTGTGGGTAATATTGGCAATCTCCTCGGTCCA
GGCAGCAACGGCATTGGCGGCAGCAACAATAGCAATAACAGCAATGCCAGCAGCGGCTTG
GCACAGGTCATGGCCAACCACCACGACAGCACAACGGAGGCCACACTCAATGCGATAGCG
ACGCTACGACAGCAGCAGCAGCAGCTTCAAGGCGCGGCAGCGGCAGCGGGCCAACTCTAT
CTGATGGCGCAGTTTGACCCCAGCGCGCCCAGTCTGCTCGAGGACACATACACCATGGGG
CCATTCTTTACCTGGGACCAGAACTTTGATTTTACATTTGCGCCCCCTTAG
>OphioH327g0126
ATGCCTCGCGCCCGTAGCGAGTCCTTCTCGGACGATGATCTGATGATTGTCAGCTCCCAG
GCCATGATCTCACAGGGATCCCAAGGTTACGACTCCCATGATCTCAGCCTCGGCGGCGAC
CTCATATCCACTCCTTCACAGCCTGCCCCCAGACGACCCGGCGAAGTTATCGATATCACG
GACAGTCCTGTAGCCCCGGCCCTCTCGCCCAGCAAAAATGCGGCTAGCCACCTAGCTCAG
TCGACAACATCACGGCCCATGTTTGGCCGCGCAACGCAAATGACCGTTCCCGGATCGCCA
GCACCACCGCCAATGTCCTCGTCCGCGGCGGCTGCCATGGCACAGCAGCGCAAGCAGCAA
CAGAACCAAAACTCCATGTTCAACACCAACCGCAACCGCCCCGAGCACCACCGTCCCCAG
CGGCTTACTGGCCCGCTGGCACCCAAGCCTGCCGACCGGAAAGCGGCACCGAGACCCATG
TTTAGCTCTGTGGGCTCGTCTCAGGCAGACGGCGGCTCGGCGTACCCCATCAGCTCGTTT
TATAACAACTCCAAGCCGAATCAGACAATTATGAACAACAAGCCCATCTCGTCCGGAGCA
ACGCATGGCGATGTGGACTTTTACATCGACCCCGACAAGGCTGCGGCGGATCTAAAGGCA
CTTCTTGAGGGTGGCATGGAGGATGATGATGACGAGGAAGAGGAGGAAGCCGCACCCGCT
CCAGCAGCGGGAGCGCCTGACCAAGAAAAGCCAGCAGCCAAGACAGCCAAGGCCAAGAAG
GCAGTAGATGATTTTGTGAGCGAGGATGGCGCAGTCGATAGCATCAAAGTCAGGCTTCTG
CCACACCAGGTTGAGGGTGTGAGATGGATGCGTGGCCGCGAGTTGGGCCCTGTCAAGCGC
GGCCGTGTGCCCAAGGGAGGTATTCTAGCTGATGACATGGGCCTAGGTAAGACTCTGCAG
TCTCTCTCTCTTATCGTCACAAACCCCAAGCCATCTAAAGACTCGCCGGCATGGAAGAAG
CACTACGAGCGGATTGACGGCGCAACACTGGTGGTGGCACCTCTTGCTCTGATCCGGCAA
TGGGAAGCTGAGATCAAGGAAAAGGTGTCGTCCAAGAAGCCTCTGCGAGTCTGTGTGCAT
CACGGCCCTCAACGGGCAGTCCGGCCCAAAGACCTGGCCCAGTATGACGTAGTCATTACC
ACCTATCAGATTCTTGTGTCTGAGCATGGCCACAGCAACGACTCGCTGAAGAGCGGCTGT
TTTGGTCTCAACTGGTACCGCGTCATTCTGGATGAGGCGCACAGCATCAAGAACCGCAAC
GCCAAGATGACCAAGGCCTGCTATGCACTATCGTCCGAGTTCCGCTGGTGCTTGACTGGC
ACTCCGATGCAGAACAACCTTGACGAGCTGCAGAGCTTGGTCAAGTTTTTGCGCATTACA
CCCTACGACAACCTGACCGAATGGCGTGCGCACATTGATGCACCCCTCAAGAACGGGCGC
GGCTACCTTGCCATCCGGCGGCTGCACAGTCTGCTGCGGTGCTTTATGAAGCGGCGCACC
AAGGACATTCTTAAGGAAGAGGGTGCTCTTGTTCCTGGCGGCAAAAAAGCCATGGAGGCA
GCTGCAGCCGCAGCAAAGGAAGAGGCTGCCAGTGGCATTGCCAGCAGTGCCAGCAAGGGC
CCTACAGCACCAAGCTTCAAGATCACAGAGCGCAACGTTGTCAGCGTGTCGACTGAGTTT
ACCCCAGCCGAGCGCAAGTTCTACGACCGTCTCGAGGACCGTGCGGACAAGAGTCTGGAG
AAAATGATGAAGGGCAAGGCTGTGAGCTATGCGAATGCACTTGTTTTGCTGCTGCGCCTG
CGCCAAGCCTGTAATCATCCCAACCTTCTCAATCTGAAGCTGGACAAGGACAAGGACGCA
CTCACGACAGATGCGCCACCTCAAAAGTCTGCCACTGATGGCGATATAGATGACCTTGCC
GATGTCTTTGGCGGTCTCGGTATTCAGGCCAAAAAGTGCGAGGTGTGTATGTCTGATCTA
ACCAAGGATGAGCAACGTGCGTGTGAGGACTCTGGAGGTGACATGGTCTGTACAGGCTGT
GTCGAGGACCGTGATCTCTTGATGAGCCCGGCACAGAAGAAGGCCAAGAAGGGAAAGAAG
AATAAGAAGTCTAAAAAGGACAAGAAGTCAAAGTCGAAGAAAGACAAGACCTCTTCAGGC
AAGGCTGTCGCTGAAGATGACGAAGACGACAGTGATATTCCTGTCCGGAGACGCCCTGCC
CAGCGCAAGCCCCGCAACCGTCGTGCAATCATTGATAGTGATGATGAAGACGACGAGGCT
GAGGGTAGCTGGCTTGTGGGCGAGGAGGATCGTGGATCCCTACGTCTCGGCAAAGCTGGC
GGCTCGGAAGACGAGGATGCCGAGGGTGGTGGCGACTGGATCAATAGCGACGACTCGATC
CACCACTCTGAGAATGACAGTGACGACGCGAGCCGCCTCAGCAGCTTCATTGTGGACGAC
GAGAAGTCCAAAAAGTCGAAGAAGAAGAAGGCCCAGCAAGAGCAGAGGCGCACCAACGTC
TTTGACGATAGCGAGTCCGATAGTGCTGGATCTGCCACCGAATCTGATGACAACGATTCG
GGCTCTGAGGATGATTCTGAAGATGATTCTGAAGACAATTCTGAGGACGATTCTGATGGG
TCTGACTCTGACGGCGGCGCTGACGACTCACGCATCTCCGAGGCCGAGTTCTTTGCCAAT
ATCGATGGCGGCTCGTTCCTGGGCGGCGGGCAGCCACGTAAATCACGACGCGAGCGGCTT
TCAGCAGCACACTCCCGCAATGTGCTTGTATCGGCCAAGATCCGCAAGATGATGTCGATT
CTCAAGGAGGAGGCGGCTGAGCACAAGTTTATTGTATTTTCGCAGTTCACGTCGATGCTG
GACCTAGTGAGCCCCTTTTTGCTGCAGGCCGGACTGGGCCATGTGCGGTATGACGGCGGT
ATGCGCAACGATGCGCGTGAGGCTAGTCTGCACAGCCTGCGCAACGACCCCAGCACACGT
GTGCTGCTATGCAGTCTCAAGTGCGGTGCTCTGGGTCTGAACCTAACGGCAGCAACACGC
GTGGTCATCCTGGAACCATTCTGGAACCCGTTTGTCGAGGAGCAGGCCATTGACCGGGTG
CACCGTCTGACGCAGACTGTGGACGTCACTGTGTACAAGCTGACGGTGGCCAACACGGTC
GAACAGCGCATCCTAGAGCTTCAGGAGAAGAAGCGTCTCCTGGCTGCACAAGCGCTGGAG
GGCGGGTTGGCCAAGGGCGGCAAGGGCAAGAAGGACGGCCTCAAGCTGGGTCTCAAGGAG
CTCATGGACCTGTTCAAGCACGACTCGCGCGGTGGCGGCGACGACGACCACGAGCCCGAT
GCCGGCCATGGTGGAAGTGGCAGTGGAGGCGTTAGAAGCGGTAGAGGCGGCGCCGACCCC
AACAGTATCGATGAGCAGCTGGCACGCTTTGAAAAGGGAGTGCTGCGACGACCGGGATCG
CGGCCCGGGTCATCACAGGCCAGCAGCAGCAGACAGCAGACGCCTACCGACCCGGCCTAC
TCTCGCCGATGGTAG
>OphioH327g0127
ATGTCATCAACCAACTCACCGCCGTTTATTGTGGACTCGCACATCCACTTGTGGGATGCC
GATGCCCTCGACAAGCTGTCGTGGCTCAAGCCGGGCCATGAGCTGTACCGTCCGGCGAAC
GTGGCCGACTACATCAAGGCCGTGAACAACCAACCGGAGGCGACAGCAGATGCAGATGCA
GGTGCAGCAGACCCGGAAACCCCGGCGACGGGACCCCGTGTGGGCTACATCTTTATTGAG
TCGGATCGCAAGAACGGTGCCGACGGCGACGACTGGACCGGCCCGCTCGAGGAGGTAGCC
TATTTGCGCAAGGTTGTCGAGGCCGAGGCAGAGGCCACAACTTCCGAGACATCATCACAG
GCCCGGTGCCTCGCCATTGTGCCGTGGGCACCCGTGCACAAGGGTCCCGAAGTGCTGGCC
AAGTACCTCGACGAGGTGGAGGAGACGGCCGGGCCCATTGTGTGGCCGCGCGTGCGTGGC
TTCCGCTACCTCGTGCAGGACAAGCCGCACGGCACCATGCTGACGGACGAGTTTGTCGAC
AGCCTGCGGCTGCTGGGCAAGCGCGGGTTCTCATTTGACCTGGGCGTTGACCAGCACCGG
CGCGGCCGCACGCAGATGGCCGAGACTGTGTCGCTGGTGGAAAAGGTGCACTCGCCCGAG
ACGCCCGACGACGAAAAGGTGGTGCTTGTGATCAACCACATGGCCAAGCCGGACATTACA
GTGCTGACGCCGCACTCGGACCGCGGGTTTGCGTCGTGGCGCGACACCATGTTCACGCTG
GCCAAGGCGAGCCCCGAGCACATTTTCATCAAGGTGTCGGGCCTGTTCTCGGAGATGCCG
GCGGCGCTGCGGGACCAGGAGCATGCCGAGTTTTTCCAGGCGTCGTTTGCATGGCTGGCA
GTGCTGCTGGCGACATTTGGCGCGTCGCGGCTAATGTTTGGCAGCGACTGGCCGGTGTGC
ACGATTCCGTATGCCAACAAGATCGAGTCGACGGAGACGACGACGCCGCGGACAGCTGGC
GAGGTGGGTGCGTGGGACAAGTGGCGGCGGATTGTGGCGTACCTTGGCTACATGGCGACG
CTGAGCGACGAGGACGAGGCGATGCTCTGGGGCGGCACGGCGGTCAAAGCATATCACAAA
ATGCCCGGCCAGATCTTCACCCCAGTGCCTGTCGCACCGCGCGGCAAACACAGCCTCCAG
ATCCTCATTTCCACCTCGGACATGCCGCAAATCACTTCTCTGCCGGCACCTCAGTTTGCC
ATCCGCGACTACGACTACACTGTCCCGGCGCCGCCACCACCGAGTCCCGTCAGCTTCCGG
GATGATCTCTGGACGAGACACTGA
>OphioH327g0128
ATGCTTCTCTCAGGGCTGGCTTCCGCACAGGCGCGGGGCGTTGCCGACCGATCACGACTG
TACCTTTTGAGTGTTGTATCGCCATACCCCGACGCTGATCTAATTGAGCAAGGCCCTGCC
CATGTGCCCCGAGCTGACAAGCTGGCACGAGACCCAACAGAGGTAACGACAACAACCTAT
GCTCCGCCTTCTCTCTTTTGGACAAAAGACTCCTTGGGCCGGTGGAACACCGTCTCAGCA
CCACCGCCGGACCCGACCGTCATGACGACGACCATCACCGGACCCCCATTAGCACAACCC
GACCTAGACGCATTGCCTAGTCCATTAAGAAACTCGACATCCAAGCTGGCATCTATACCC
GGGACAAAACTCTGCAATGGCTACGCTGAGCTCTGCAACCGCCGGTACAGCAACGTTTCC
ATGGTAGGCGCGCACAACTCGCCGTTTGTGCTGACAAAGAACCTCGCTGCCAACCAGGCC
TTTCATGTGACGCAGCAGCTTGACGATGGCATCCGGTTTGTGCAGGGCCAGATGCACTTT
CCCAAGAACAGCACCGTCCCGCACTTTTGCCACACCTCGTGCAACCTGCTCAATGCCGGC
CCCATCACCAAGTGGCTCGGTGAGGTCCGACAGTGGGTAGACCATCACCCCAACGATGTC
GTCACGATCTTGTTAGGAAACGGTGGCTACTCGACACCAGACAAGTACGCAAAATATATT
GAGTCGACGGGCATCACCAAGTATGCGTATGTGCCGCCAAAGAATGGCCGAATGCATCCG
GAGGACTGGCCGACGCTCGACGAGATGATCCGGACGAAGAAGCGCGTTGTCATCTTGATG
GACTACAAGGCCGATCAGGGTGCCTACCCTTGGCTGCTTGACGAGTTTTCGTACTTGTGG
GAGACGCCGTTTGATCCGATCCTCGGCTTTGACCCCAAGGCCGCAGCCAAAGCCGGCACT
CTCGGCGCAGGCACCAGCGACCCGAGCTTCTCCTGTGCTGTGCATCGTCCGCCCGACCTC
GCCAGCGACGACGCCCGCAACAGCATGTACATGATGAACCACAATCTCAACGTCGAGGTG
ACTCTGATGGGCAATAAATTCTCTGTGCCGGCTGTGGCGCTGGCCAACCAGACAAATGCG
GCAACGGGCGACAACAGCCTCGGCACGGCGGCGCAGAACTGCCAGAATGTATGGGGCCGG
CCGCCTCTAGTGCTCAATGTCGATTACTACAACCATGGCACGCCGCCCGGGTCAGTCTTT
CAGGTGGCGGCAACGCTGAACGGCGTCACTTACAACGGAACATGTTGTGGTCTCACAGCA
CGACTCCAGTCTGGATGCAGTCGCTGCGGTGTTTCGATGGTGATGTTTGTGTGTATAGCA
CTGGCTCTTATCTCGATGTAG
>OphioH327g0129
ATGGAGCACTTTGGTCTTGGCGATGGCCGTCTCGGCTTGGACACGACGAGCGGTTCAAGC
AGTGACTCTTTTGTCTGGCCAAATTTCGGCAGTATCGCTGCCGACCCTACAACTTCTTTC
TCAAGCCAAGAACAGGAACTACAGGATACTGAACAGGATACTGAAAACCAACTCGGTCCG
CCGCCTCCTCTGCCGCCAAGACGCATCCCTCACAGTTCCGAAGAAGAAGACGGCTTTGGC
GAATACAGTCAGCCAGCAGGTAGAGGACAGCACGACGGGTATTTTCAAGAAACACTTGGG
ACACGTACACCAGTGGCTGAGATACCCTCAGAGGAGCAGCAGCAGCCATGGACTGCTGCC
AGCAAGATTGAAGCCGTGGCGGCTACACAGCAAGAGATCTGGGCCACGACTCTGCCCCGG
CGCATCCTCATTGGCATCTGCTGCATCATGTGCCTCGTCTCGACAGTCTTCCTCATCGTG
GCCCACTCTGGGAGCACGCGCGCCTCCAAGTCATCCATGAACATTTTCTTTTTCCGCATG
GACTTGTCCAACCTGTTTGCCAACCAGACAGTATCAGGCGACGGCACATCCAACCCGGCA
CTCGCCAGCGCCATCTCGCAGACCATCGGCCTACACGACTACTACCAGGCCGGCCTCTGG
GGATTTTGCCAGGGGTTCTATGCTTCGGGGTTGGCATCGTGTTCGCCTCCGCGTGCCTTT
TACTGGTTCAACCCGCTCGGTATTTTGCTGGACGAGCTGCTGCTGCAGAGCACCATTGAC
ATTCCACCACGGGCCCAGACTGTGCTCCAAGTTGTGCGCGTCTTGTCGCAGGCCATGTTT
GGGCTCTACTTTGTCGGCGCCATTCTGGCTTTTGTTCTGCTTCTGGTATCGCCTTTCGTG
CTGCTCTCGCGCTGGCTGAGTCTACCTGTAGCCGTGCTGGCGGGCACGACAGCGGCGCCG
CTGATACTGGCGTCATCGATTGCGACGTCCCTAGCAGTGGCATACCGAATCGTGGCGGCA
TCCATCACTCAGCTGCATGTTGTCGTGACAATGGGTCCGGCAATGTTTGTCATGGTCTGG
GCAGCGACAGGGTTGAGTGCGGCAACCTTCCTGGCACATGCGATTCTCGGATGCTGCGCG
ACGTCAGTGCGCGATATCAAGACGGGGTCCCGACCATATGTTCGACTGCCGCCACTGATG
CAAGCCGGATCGGACGAGGCGGGCATGGAGAAAAAGGCGGGCCTGTTTGTATCATGGCCT
AATTTTCGTCTTCTGGAGCGGGCAAAGAAGATCAAGCCAGCGAAGCCAAGGAAACCAATC
GCATCGGCACCCATCATACCATCACCTGCACCACCGCCACGGCCAGCACCTGCGCCGTAT
CTGTCGCCACTGGTTCTACATCCGGTTGTCCCAAGCAGAAGGCAAGATCTCGAGCTCGAC
ATGCCTCCGTCTCATTCAATACTTGCAGGAGAGTACCTAGAGTAG
>OphioH327g0130
ATGGCCACCTTTGAAGTTGCTGCTGAGGAGGAGAAGACCGTCGGCGTTTCTGCCACCGCC
GGCGCCGAGAAGGCTGCTGCTGCCGCCGACAACACCTCGACCGACTCCGAGGTCGTGCCG
CCCTACTTGCGCTCCTCCAACCCTATTGCGCGCTTCTTTGCCCGTCTCCGCTACTATGAG
GAGGCCCTCGACCGCAAGATCGGCGTCGAGTCCGCCGGTATTTCGCGCCGCCGCCCCGAG
GAGCGCGACCCGACTTATGCCCGCTGGTCTAACCAGGCCGTCATGTATCTGCTGTGGATG
AGCACCACCATGAACATTAGTTGTTTTACTACCGGCTTCCTGGGCTGGGAGTTTGGCCTC
GATCTGAGCCGCAACATCGCCATCATTGTCTTTGCGACCCTGCTCGGTAGTGCCGTCACT
GGTTGGTGCGCCACCATGGGTCCCGGCATGGGTCTGCGCCAGGTCTCTATTTCGCGCTAC
TCCATGGGCTGGTGGCCGTCCAAGGTCATTGCCGCGCTCAACGTCGTCGAGCAGGTCGGC
TGGTCGTCTGTTGGTTCCATCACTGGTGGTCTGGCTCTTTCGGCCGTATCTGACGGCAAG
GTTGGCTCCGCTCTCGGTGTCGTGATTGCCGCCGTCCTCGGTTTCGTCATCTCGTTTGTC
GGTCTGCGCGCCGTTTTCACCTACGAGAAGTTTGCTGGTATCGTCATGTTCATTGTGTTT
ATCATCATGTACGGCGAGACTGCCAGGTTCGGCGACACCAGCATCAAGACTGAGCTTACC
GGCACCACCCTGTCCGGCACTGCCCTGACCCTGTTTGCTGTTGTCTACGGTTCGTCGGCC
TCGTGGTGCTCAATTGTTGCTGACTTCTACGTTGAGTACCCCGTCAACACCTCCAAGCTC
AAGGTGTTCCTGCTCACCACTGCCGGTATCTGCCTGCCCACCTGCTTCGGCATGTGCCTG
GGTGCTGCTGTCGGTTCGGCGCTCAACACCAAGGAGGACTGGGCCGCTTCCTATGACGAG
GGCATTGGTTTCCTCATCCAGACCATGATGCACCCTCTGGGCTTTGCCAAGTTCCTGCTT
GTTCTGCTTGCCTTGTCGGGTATTGCCATGAACGCTGTTGCCCTGTATAGTGCCGGTCTG
TCGGTGCAGCAGTTTGCACGTCCCCTGGGTGCCGTGCCCCGTTTCATCTGGACCGCTATC
ATGTTCGTTGCCGTTATCCTGCTGGCGTTGGTCGGCCGCAACCAGCTGCTGACGTTCCTT
GAAAACTTCTTGTCGCTGCTGGGCTACTGGAACACATCCTTCTTCATTATCCTGTTTGTC
GAGCACTACCTGTTTCGCAAGGGTGCCACCGAGGGTTTTGACAACTACAATCTTGAGGCC
TGGAACACTCCTGCTCTGATGCCTGTCGGCTACGCTGGTGGTCTGGCTTTTGCCGCTGGT
ATTGCCGGCTGCGTTCTGGGCATGAGCGAGACCTGGTACGTTGGTGTGCTGGCCTCTAAG
ATTGCTGATGGTGATATCGGCAACGAGCTGGCATTCCTCTTCACGCTGGTTGTCTACATT
CCTGCGCGCTGGGCTGAGCGCAAGTACACTGGCAAGTAA
>OphioH327g0131
ATGTCTTCAGCAACACCTCTCATCACCTTCTACCACTACGCGTACTCGCCGTATGCGCGC
CGCATCCAGTGGTACCTCGCCCTCCGCGGACTCCCCTTTTCCGAATGTATTCAACCGCCG
ACACTGCCGCGTCCGGATCTGGCCCGTCTCGGCGTGCGTCACCGCCGCATCCCCGTCTTG
GCTATTGACCGCGACGTCTACGTCGACACGCGCCTCATCCTGCAAAAGCTCGAGGCTATC
CCCGGCTCAGATACAGTAAAGCCGCCCTTGGGCGTGGACTCCAAGGCCTCGCTGGAGCTG
CTGGCTCTTGAGCGCCTGCTCGATATCCTGACCGTCGACACCAATGTTTTCATGGACTCG
GCTCGGCTGATCCCGGCCAATGTGCCCGCCATGAAGGACCCGGCGTTTGGTCGCGACAGA
GCCGACTTCTTTGGCACTCCCATATCAGCCCAGCCTAGCAAGCCCGTGGGAAATGACACG
TCCAAGTCATCGACACCACCCGCCTCCAAGGCTCTGGTCCGCGCCGAATCGCTTGCCGAG
ATTCGGCATGCTGCATCCATCCTTGAAACATCTCTGCTGGCCGACGGCCGCGACTGGATC
CTGAACACGGAATCCCCGTCACTCGCCGATATCGAGTCCATCTGGCCCTTCCACTGGCTC
GCGACCATGCCCGGCGCCTTTGAGGATGGCGCGTCGCCGCAGCCGGCCCTCTCGCCCGAG
CAATTTCCGCACCTGTTTTCCTGGATCGGCCGATTCAATGCCGCACTCAAGGCTGCCCGC
AAGTCGGCAACCCAGAAGCCGAAGCGTGTCGACGGAGCACAGGCTGCCGAGGCCATCTGG
GCGGCAAAGGCCAACGACAGCCAGGAGGGTGTTGACGGCAACGACCCCGTCGCGCGCGCA
GCCGGCCTTCAGGTTGGCCAACAGGCCGTTGTATGGCCCATTGACACGGGCAGTCTGCAC
AAGGATGTGGGACGGTTGGTGCGTCTAACGGGCGACGAGGTTGTCGTTGAAGTGTCGGCG
CCGGAGTCGTCGCAGTCGGTATTCCTGCATGCGCCGCGGCACATGTTCCGGGTACGACCA
CAAGCCGAGGCCGTGTCCAAGGAGTCAAAGTTGTAG
>OphioH327g0132
ATGGCCAAGACATCTCCAAAGACCTCCAAAGGGGACTCCAAATCACCACAGCACAGCAAT
GCTTCAGATCCTCAACCATCATCGATGAAGCCCGAAGGCAACACCAACGGCGAAGCTTCC
AGAGCCCTTGCACCTCCTCCCCGTCCAAACCAGTCCGGCGAAGGATCCGAATTCTTCTCG
ACTAATGTGCGTGGCTCCCTGAGCATGGAGCCCAACCCCTTTGAGCAGTCTTTTGGTGGT
GCTCCGTCCGACGCACCAAACGGCACTAAACTGCCACCAGTGGCTTCACTCACATCACCT
TCGTCTCTCCTCCCCAACGATGGCAACACTCCTTTCAATTGGGGCGGCAGCTCCCTTAGA
TCGGGCCCCCTAAGCCCTGCCATGCTGTCTGGTCCTACTAACGACTACTTTGGCGACTCT
CATCTTAGAGGCGGGTTTCCGACTCCCAATGAGTCATCGCTCAGAACTGGCATGACACCT
GGCGGTAGCGGCACCATGTTCCCAGCTGCAAGTCCCAGTACCCAAGCCATGTTTGCCCAG
CTTCAAAGCGGCGGTGCGACTCCCAGCACCCTCGACTTCCACCGCACAGCCGTCTCCGCT
GCTGCCTCAAAACGCGATCTGCGCAACGGTCAGCCGCCGACTTCTGCTGCTCCTCCCCAG
GGCCCGACGAGCGTCCCGGCCATGTCCCGTGATGCCTCTGCTACGTCTACGTCGGAGCCT
GCTCCTGCGCAAAAGCAAGAGTCAAAGGCTTACGACCAGGACAGTAACGCTGCCAATAGT
TTGTTCTTGCTCGCTCAAGGCCGTGGCAGTGCTCAGCCGCAGGCTCCCTTTGTCGCGCCG
CCTCCTCCCCAACCCATGGCCGCCCCCATCTCTGTGCCCCAGACCATGCCCATCATGGCA
CCCGTGCCAAACATTCCCCAGCAAACACCCGTACCCATCCCGGTCGTCCCTGGCCGGACA
AATGGTCAGATCCAACAGATGCCCATGGGCTCTATGGGCAATGGCGCTTCTGCCAACGGC
TCTGTCAACATGACCGGCAACACTGCATCCATGACCAATGGCCGCCGCACTAGCGATGCC
AATAGTGCCGTGTCGCAAGATAGCGAGAAGGCGCAGCGCAACGGCAAGGGCCGCGGCAAG
CGCAACTCGAACGATGCTGGTCTGACTGCTGGCAACCGGCGCAAGGCACAGGAGAACGCA
GCCGCCAAGAACAACGGCTATGCCAACAAGAAGACCAAGACCAATGGCCACTCGTCCATG
CCGCCAGTGGACGACGATGAGATGGACTCCCAGTCGGAAGATGACGACGACGAGGAGGGC
AGAGACGGCCAGCCCAAGGTTAAGATGACTGAGGAAGAGAAGCGCAAGAACTTCCTGGAG
CGGAATCGTGTGGCTGCACTCAAGTGTCGGCAGAGGAAGAAGCAGTGGCTGCAGAATCTG
CAGACCAAGGTGGACATGTACACTTCCGAGAACGAGACGCTTGCCAGCCAGATCACACAG
CTGCGGGAAGAAATCGTCAACCTCAAGACGATGCTTCTCGCGCACAAGGACTGCCCCGTC
ACACAGCAGCAGGGCCTCAACGGTCTTGCCTACATGCAGCAGGCGCCCATGGACCAGTTC
AACCCTTACGCTATGCAGGCAAACAGTATTAACAGTGGCCCTAGACGGTTTTCCTAA
>OphioH327g0133
ATGACGACCCTTGTGCGGACACGGGTACCGCTTGAGGACTTGAGCATGAGCAACCAGGCG
GGGCGCCGGAGCAAACGCATTGCTTCTGTGTATGACGAACAGGATGGCGACTTTACCTTT
TCGCGCGGACCCAAGCGGTCCAGGACGACCACCGAGCCAGAAGCCGCGGCTGAGCCAGCA
CCAGCACCAGCAGCTTCAACAACAACAACTACCGCAGCAAAGAAGAGACAGAGCACCGGC
CGAAAACGCGCATTACCACCATCTCCACCGCCACCACAAGCACGGGCACCTGCGCCAACA
ACCAAGACACCAACTGCCACGCGAAGGCCTGGCAGGCCAAAGTCGGTCAAGGCAGCAGCA
CCACCGCCGCCGCCACCAGAAGAGGATGATGAAGATGATGATATTGAGACAGTAGCACAC
CCACCGTCAGCCAAGCCAAGGCGAAAGGGACGCCCGGCGGTCTCTGAGAAGGTCAATGGA
GAAGCAGCAGAACCGCCAGCACCACGCGTCAGTGGCCGAGGACGCAAACCAAAGAGCAGC
ACGGCAAAGCGGCGACCAGAGGATGAGGCGGTATCTAGCAATGCAGTCGAGCAAGTCGAT
GAAGCCGAAGAAGAACGCAGAGGACGGACCCCCGTACGGCCATTATCACCAAGCGACCCA
GCAGCACATCAGACAATCTCCCTGCCATTTAGCGACACGCCCATCATCAACCGAAATAAG
GAACTACGGCGCAAGAATGGGCAGCGACGAAGTAGTGTGGGCATGCGTGGCCGACGCGCA
AGTTCGCTCATCGACAACGGACACAGCGCACTGCCACACCGAGAGGTGGACGCGGCCGAG
TTCTACAAGCACATCGAGGGCGAGGGTCTGCCGGAGCCAAGGCGCATGCGACAGCTGCTT
ATGTGGTGCGGTGAGCGCGCGCTGTCCGAGAAGCCACCGCACGGCTCGCTCAACTCGAGC
GCCATATTGGGTGCTCGCGCGATCCAGGACCAGCTGCTCAAGGACTTTTCCAACCGTGCC
GAATTCTCCAACTGGTTTGGCCGCGATGACCTGCTTGACGATGCCGAGAAGAACAAGCCT
AAGAAGCCTGTCGTCCTTAAGCCGAACCCGCGTAACCAGGAGCACGAAGAGAAGATTACC
GAGCTCGAGGCTCGCATAAAACGGCAAGTTCTACTGATGTTAAAAGAGGAAAAGAAAAAA
TGGATGGCGCTGGCAAAGCCGTCGCTAGAGCTGCAGCCGCTGCGCACGCCCGGCGAAGAC
CCAACCAAGGCACCCGTGCCTGATGCAAGCCTCCTGGACGCCGACGAGGCCAAGATGCTG
GCGGCCATACTACCGGCAGACGAGTCTTCACTATCGGCATCAGCAGCATTCCGCGCGCAA
ATACGACAGCGTCTTGCGAACCTCCGGGCATCGGTGCCCTTCCAAGTCGACCACCTGGCG
TCGAATGTGCACGTCCTCGACCAGCGCGTTGCTGTGGCCGGCCGCGAAGCCGATCTGTTG
TTGAGACTGGGCGCGGCACGACTCAAGGCCCGTGAAGACCGTGAAAAGGCGGCCGTCGGT
ACCAAGGACATGCCGGTGATGGAGGTTCTCCGGAGTCTGAGTCGGATCCTGCCCGACGAG
GGCGGCAGCTGA
>OphioH327g0134
ATGCCGGTTCAACGCCTTCTCCGGCCCGCGCGGCTCGCATCTCTCCGCCCGTCGCTGTGC
GTCTGCCAGCGCCCTGCCCGCCTCGCTTTTTACTCGTCTTCGTCCGCCTCCTCCAACAAC
GAGGGCTCCTCGTCCGTCAGACACTCTGGTCCCATTGACCCTCAGCCGACCAGCGAGCTG
CAGCTTGGCGAACTCCCTGGCGGCACATTCCGCATTGAGCCCCTGCGCCGTGTCGGCGAA
GACACCGCCACTACCCGCGCCCGTCTTTTGTACCAGTCGCGCAAGCGCGGCACTCTCGAG
TCGGACCTGCTGCTGTCAACGTTTGCCGCCGCCAACCTGGCAAGCATGACCGCGACCCAG
CTTGAGCAGTACGACCGCTTTCTCGACGAGAACGACTGGGACATCTACTACTGGCTGACG
CAGGTCGAGGAGGACGAGCTCGCACAGGCGGCCAAGGCGGCCAAGGCGGCAGACGCTGAG
GCCGGCGAGGCCAAGGGCGAGGGCAGAGGCATCCGCGAGCGACCGGCACACGAGTGGGCA
CAGACTGTGGGCACGTTCAAGCCGGCGTACCGCCCGGTGCCGGAGCGGTGGCAGGGCAGC
GAGATTCTGGCACTGCTGCGAAAGCACGTCCAGGAGCGGTCGGCCGACGGTGTGATTGGC
CGCGACGACGGCAGTGCACAGGCGACGCTGGGCGGCTCCAAGAAAAAGGGCATGGCATTT
ATGCCTCCTCTGACGGACCTGTCAAGGGACTAG
>OphioH327g0135
ATGCTTGCTCAGACAGTGCGGCAAGGCCTGTACGGCCTGGTCCTTCTGGCCACCGCGTGC
CAGGCGCTCAAGTTCGACCTCACTCCCACAAACGGCCACCCGCGCTGTATACGCAACTTT
GTCACCAAGGACACGCTCGTTGTCGTCACTGCTACCGTCGGTGGCCACAAGGGCGATGGC
CAGGTTGTGAACATGCACATCAAGGATGCTGTTGGCAACGAGTACGGCCGCGCCAAGGAC
ATTGCAGGCGAGCAGCGCACAGTGTTCACATCACACGCAGACGCGGCGTTTGATGTCTGC
TTTGAGAACAACCTCGCCCACCGTGGCGGCCACGATAGTTTCCGTCACGTTGAGCTGGAT
ATCGATATTGGCGCCGATGCCAAGGACTGGGCAGCTATACAGGCCAACGAGAAGCTCAAG
CCCGTCGAGACTGAGCTGCGTCGCATGGAGGAGATGCTTGCCGAGATTGTCGACGAGATG
GAGTACCTGCGCCTGCGTGAGCAGAAGCTGCGCGACACCAACGAGAGCACCAACACGCGT
GTCAAGTGGTTTGGCTTTGGCACGACGTTTCTGCTGATCGCTCTCTGGGGCTGGCAAATA
ATGTACCTGCGGGCATACTTTCGCTCCAAGCACCTTATCTAG
>OphioH327g0136
ATGCCGAAATTCTTTTGCGACTACTGCGATGTCTACCTCACGCACGACTCCATGAGCGTC
CGCAAGGATCACAACACCGGCCGCAACCACATTCGTAATGTTATCGACTACTACCAACAA
ATCGGCCATGAAAAGGCACAGTCCGTCATCGACTCCATCACATCCTCCTACGCCGCCGAG
GGCCAGGCACACAACAACCCCATGCTCCCCCAGAATCAGCCAGGCTTCCAGGCCGCACAG
CAACGGTTCGGTGGCCCTGGTCGCTTCCAGGGAAACAACGGCCCACGCGGCATGAACGGC
ATGCCGCCCTTTGCTGGCGCTCCTGGCAACGCTGTCCCTCCCGGCGCCCCTGGCGCTCCT
GGTGCCCCTGGTGGCTTCCCCATCCCGCCGCCCAACTTCAACTTCCCCGGCGGCATCCCG
CCACCGATTCCTCCTGGATTTGGCGCCAACGGCAACCTGCCACCACCGCCTCTGGGTGCT
TTTGGTGCTGGTGCTCCTGGTGCGCGCGGTTTCCCTCCAATCCCACCTCCACACATGTTT
GGCGGCAACGGTGCACCTGGCAGCGCAGGCCCGACCCCGACATCCGCCAACGGCATGCCG
CCCTTCCCCTTTCCACCACCAATTCCTGGTGGGCCAAACGGTGCTGCCGGTCTCCCTAAC
TTCCCCGGCTTCCCAGCAGGCATGCCAATCCCGCCACCGGGCGCAAACGGCCTGCCACCG
ATGCCCATCCCGCCGCAGTATATGCAGCAGGGTGGCGGCCACTCGCAGGGCCCTCCCGGT
GCCGACAGGCGCTGA
>OphioH327g0137
ATGAGAGCGCCAGCGGCTACACCAGCGCCGGTCGCTGATGAATATCCGCCACCCACTTCA
CATTCGTCTGGATCGTCGACATCAAACCACCATATCAACTTCAAAAAGCACAAGTCTCTC
CCACATCCCAGAAAAGACGCGGAGGACAGAAAGGACACGCCATATGGCAGCTTGCGCAAT
ACTCGTACCCGGGTGGCGTTGAAGAACCAGAGTTTGCCTCTCTCCACAGCCGCACCATCT
TCGTCCAGCGGCACTTCCACAGACGAGACAGCAGCAACAAATTCACAATCATCCAGTCCT
CGCACTTCAAAAAGTCACTCCAAGTCGACAGGAAATGGCCCAGATCTTCCCCCAACACCA
CCTGCACACTCCCGCAACTCTTCATCTACCTACTCAGCCCTGCCATCAACTGCTACCTAT
GTCCAGAGCCCAGAACGGAGTGCAGAGGATGTGCATAAGCAGCTCAAGGCCGGCGCGCTA
CCAACAACACCTACAAAGCAAATGAGTCCTCCTACTCCAGACGTCACACCCCCACAGGCC
TTGCAGCCCGAGATCCGCCCAAGGGGCCCGCCTCATCGACCGGCTCTGCGCGATCGTAAC
TTTTGCAAGGGTACTACCGACTCTCGCGCTGAATCCTTCAGGACTGCTCAGGAACACCTA
TCGTCATCGTCATCAGACGACGAGGCTGCATTAGGCAAGCTGCGACCCGCACTCGTTTCC
ACAAGGACGTCAGAATCCACCTCCACTGTGCGCCAACTCACCAACGGTGATGCCCAACTA
GCGACAAAAAAGCGGCAACCAAAAGTTGTCGGCTTGGGATTGGGTCTGGAGTCAAGCCCA
GAGTCAAGCCTCACACCACAATCTAAACGCGATTTTGTGAGCTTTGACGGCGAGTGGGGA
ACTGGAAGCGAAGAGTTGATGAAGGAGCGTGGCAGCAATTTCGTCAAGAATGCTGGTCCC
CCAATTCACCAGGTCCCACACCGGAATGCTGCGAACCCTGACCAGGTAGTCGAAGATGCC
ATAGTAGCACCGACAAATGCTACAAAGGCCGTTCGATCCATGTCCTTGCCTCAAAGAATT
TTGACATTTCCAGCTCCAAACGAAGGTGCGACTCGTTCAGTCTCTCAAAGCCAAAGCCAA
CAGTCAGCGCGACGGCAACCACGACCAAAGCAAGCCACTCCATCAGCACAGGGCACTCAA
ACTACCTCTCGCAGAACGGGTTCGGACCAGCTCGACATGGCTGCTCCCATTGTTGCAAAT
ATGGGCATTTCAGCCGATCCTCTTGCCAGCGACAGAGCCAAGCGTTCTTCAACAGCGTCG
ACCAGGTCAACAGTTTCGACTGTCGTTGAAGCTTACTTGATGTCCACTCCGCCACAGCGC
CAACGGACACTTCGTCATGTCAGAAAGCAGGTGGACTTGCGTGACTCTGGCCTCGATCTG
TCACCGTCAAGCTCAGGAACAACATCTCTTGCCGATGAGACTGCCAGGCAGCGACGTCCC
CCGGTCCCCGGCCGCCTCAATAACAGCACCGCTCACGACAGCGTGCTATCCACTTCTACC
TTTAATAGCATTTCAAGTAGGAGTGCAAGACGCGAAATCTGGAAGTCTGGTGGCATTCCC
GTCGTTGTTGTTCCAAACCGCATGTCATCAGTCAAATCGACAAGCCGTGAGCCCTCCCTC
CGATCTACGAGTAGCCGGCGGTCAAAGCGCAGCCAGAGCTTGCACTCGGTCACAAACTCT
CAAATGTCAAAAAGCCGCGACATTTTGCCAGCCGTGGACCAGCAGCACAGCAACCGTGGC
CGCACAATGTCAGAGTCCGGAGGCTCTGCTAGAGATGGGTCGGCGCGGGGAGATCAACGC
ACAATGGACTATCCGCCCATTGTTCCCCGGCGTACATCATCACTATCTGCTCCGACAAGC
CGCAACGTTTCTCGGGCTGGGTCTCAGGCCGGGTCTCGAACTGGGTCTCGGGCTGGATCT
CTCACAGCCGAGAGCGCACATGCACAAACTGCCATCATCGATGCTCGTGCCAGAGAGCAG
CAGAAAGCACCATCAACTGCGGATGTTCTTGATCAGGTCCTAGCAAAGCTCAAAGCACCA
AGCAAAGCAACAAGCAAGGCAGCAAGTAAAGGACTAAGTAAAGTACATGACAAGAAACCC
AGTGAAATATCCAGCCTGGTAGCAAGCCAAGTCAGCGGCAAACCACAAGAAATAAAGTTA
GATTCGCATGTATCCGAGGCTCGCGTCGAGAAGCCTGTAAAGGCCATCCCAAAAGAAGAA
GACCGTCAGTCAGCTACAGCCACCCTGGAACTTTTCCCAGAAATCAAGCCTGCTCAGAAC
TCGCTTGCAGAGACAGCAATATCACCAAAGTTGCGTGAGTTTGGTGATCACGACGATGAT
GCCGTTTTTGAGAACCGCAACCTTCTTGACCCCCGAACAAGTGTCAGCCGGCATGGGGAC
CGCAACCCCTCGAAGCACTTGTCGCCGAATACGCCATTCTCCATAGTCTCGGTGGAAACG
ACAACGTCACACCACTCCCAGGCAGAAGTTTCTGAGGCGCTTGCAGTCAACATCTACTCC
CACCAGAACACGTCTGTGCTTGTCGTCAATCATTCGAACCGCCCTTCTGAGCATTCGGAT
GACTCCCAACAAGATCACTTTACAGATTGCACGGAGACAAGCTCACCAAAGCAGGAAGTT
CCCACAGTGACAGAATCCGGGCCCATCATTGTTCTGAGTCCATTCATCACTGAAGCCAAG
CCCAAGCCCAAGTCCAAGCCCACAACCACTGAGACCAGACCCAAGATTACAACATCTGGC
CGCGGACTGGTGGACAAGGGTGATGTTCCTGCTACACCTAGCCAGCAGCTCTTTTCTCTT
GATGATGTCGATTCGCCTTTGAGAAACCCTCGCGCTCCTCCCCAGCCACCGGCTATCAAC
TTCATCCCAGCCACTCCATCGGGTCTGACACCTACAAATGAGAAGGGTCAAGAACGGGAG
GCATACTTTGAAGAGGACGATATTAGAAGCAGACCACGCCGTCGGAACAGTGTATCTGTA
GTTTTGCGCAGAGCTCTTAGTCGCGGGCGCAGTGCTACTACAGAATATGGGCCTTCTGCA
AGCCGCAGTGGCAATACCGAGTATGGGCCATCTGCGAGTCGTAGCGGTGGTATTCTATCC
AGAACGCTATCTTTGACTCGCGATGTGCAGAAGAGAGCCCGGTCGAAACGGCGGTCTGAC
TCTGTTGATAAGGGCAAAGGTGCACTGTTTGATGACGAGCCGGTGGAGGAGGACAGGCTG
CATCCTTTCTGGCAGCCTTCGAGCTCCTGGAATCAGGATGATGATGATGATGATGATGAT
CAAGGGCAGACATACCGGTACCCGCCTATTGACAACCGGCCACACCCACCACGGAGAAGC
CAAAGTCTGAGTATGCGCATGAAACGGACGTTTGCCATTCTTCCCCTTGATCACGACGAC
TCTTATCCCGCAACCGACGACGGTACTGATCGGCGCACTGTTAAGCGGACGCCCAGTGGC
AATTTACGGGTGGTCAAGCATCTCAGTAGCTCAGATTCTCTCAAGGAACGATCAACACCA
GCAGCAGAAGACGGCCGGCCGTATACAGCACCTGATGGTCAGGGCGGCAAACCCCGCATC
TGGCGCAGCTTTTCCTTGGGTACACGCAGCGGTAGCGGCCGAGGAGTAGACGAGAAGCGG
GCCAAGATTCTTCCCAACATTGGCGGCAAGATTGGGGAGTATAGCCCACACACATTATCG
CGGCGGTTCAGTGAACGCCGGCGCGAGAAGCGGAGCAACGAGCTCCGACAGATGATCAGC
GGTCCGCGGGAGGTTCGAGACGGCGTCGGTGAAGTAATCCGCCGGACCAACTACCGCGAC
GCATTTACACAGGCTCAAGCTTAG
>OphioH327g0138
ATGCAGTTCTCTACCATCCTCGTTGCCCTTACCGCCTCTGCCGGCGCTGCCATGGCTGCC
ACCAACGCCACCTTCACTCCCACCGGCACTGGCAACTACACCGGTAACTCTACTGCTACT
GGCCCCAGCTCCGTCGCTACCGCCGGTGCTTCCGCCAACCAGGTCGGCTCCCTGATCGTT
GTTGCTGGCGCTGCTGCCGCCTACTTCCTGTAA
>OphioH327g0139
ATGTCTACACAAAGCGACCCCTTCTCGCTGGTGGGCGACCCTCTCATCGAGGCCGTGACC
GCCGCTGTTCGCGTGCACATGTCCCGCTACGATGGCTCGCATGATTTTCAACATATTCGC
CGCGTCGTCGGCAACGCGCGCCACCTCGCTGCTGAATTCGCAAAGGAGCAGCCCCAGTCC
GCGACGCCCGTCGACCTGAGAGTGGTCGCTCTAGCAGCGTTGCTCCACGACGTCGGCGAC
CGCAAGTACATCAGCGATGAAGACGACAGCAAGAACGAGGGCGCCGACATTCTCAAGGGC
ACGCCGTACGAAGACGACAAGGGCGCACGCGCAACAGCGGCCGTGCTGTACAGGGTGGGC
GGCACCGCCACCCCCGAGTTGCTCGATCTGTCGCGCCGCGTGATTACCGTGTGCCAGAAT
GTGAGCTGGTCCAACGAGACCAAGTCGCCCGCAAACGAGGCAGCCGTGGCCAAGCTGGCG
GCCGAGATGCCAGAGCTGGCGATTGTGCAAGACGCGGACCGGCTGGACTCGATTGGCGCC
GTTGGTGTTGGCCGGTGTTTTGCCTTTGGAGCGCGGCCGACCAAATCGGCACCGCTGGGC
CGGTCCCTGGATGTGACGCTGGATCATTTCGACGAGAAGCTGGTGCTCGTGGGCGACCGG
ATGAAGACGGCAGAGGGCCGGCGGTTGGCGGTGAGCCGGACAGAGCGGCTGCGGACAGTG
CAGGCATGGTTCAAGGAGGAGTCATCGTTTGCGATCGACGGGTTGTAG
>OphioH327g0140
ATGTCTACCGTTCAGCTTTCCTTCAACCTCCGTGTTTCGTCCACCGTCAAGACCGTGCAT
CTGCTCGGCTCTTGGGACAACTACGTCGGCCAGCTCCCCCTTTCCAAGGAGAAGACCTCC
AAGTCTGGCTCGTGGAAGGGCACCTTCCGCTTCCAGGGCAACACCCTCGAGGCTGGCCAG
CGCTACTGGTACTACTACATCATTGACGGCTACCACATCTCCCACAACCCCAGCGAGAAG
TCCACTCTTGAGCCCACCACCGGTCGCGAGCTCAACGTCCTTGATGTCCCCAAGCACAAG
TCCTCCTCTTCGTCCAAGTCTTCCTCCTCCAAGTCTTCCTCGTCCTCTTCCTCTTCGTCC
AAGTCCTCCTCCTCCAGCAAGTCCTCTTCCTCTTCTTCCTCCAAGAAGAGCTCCAAGGAG
ATCCCCAAGGGCCGCCCCGTCTCCGTCTCCCAGATCAAGCACCCCAAGCCCCAGTCGCCC
CATGCCACCCGCCACATCCTGGCTGCCGACGTCAACTACGATCTTGAGGAGCTTTCCGAG
CGCTTCGCTGCCACTGGCATCGATGAGGACGCTGCTGAGTACGCTGCTGTCGTCTACGAC
GACGAGAACATGTACAACGAGGACGGCGAGTACATGACCGCCGACTACGGCGTCATCAGC
ACCTCGCCCATGTCGAGCAACGGCTCCGACATGTCCTACTCCTCCGACGAGGCCCACTCC
AGCATGTCTGGCTACTCCACACCCGGCTCCGACTACAGCGCGTGCACTTGCGAGAGATAC
GGCATCACCCGCAAGGGCGACCGCCTGCGCATCGACTGTGGCGGCTCCCGCTGCGGCTAC
GAAGACTCGTGCTCCTCCGATGAGGAGAGCGAGTGCGGCACCTCCACCCGTCGCAACGGC
ATCATTGTTTCGTGA
>OphioH327g0141
ATGGGTTCTATGCACTGGACGGTCGACGAGTCTCGCTACCTCAAGGCCATCTTTACATGG
CAGGACCGCTTCGACGATGAGCAGGATGGCGTCTCGCGCGTACGGGACACCTCCATCAAA
GCCTGCGTTGGGGACCTGCGTGTCCTCATGATCGGTGCCCAGGGTGTCGGCAAGACGGCA
CTCATGACCCGGTTCTGTGCAGACTCATTTACTGATGAACCAGATGAACCAGACGAGCGG
TTTACGCGCGGTGGCCGGCGGCCCCTCCGCATTGACAAGCACATATACAACATGGACGTC
CTGGAAATGCCGTCACAGCACTTGGTCGATCTCGAGTCTGAGTCGGCCGATGTCAATACC
GAGTGGCCCATCTTTGCATCTACAGACGGGTCCACCAAGATAAAAAGGAGAGGCAACTAC
CACCGCGCCCATTCACCGGCGGCCATGATGCTCGAGCAGGCCCTGGTCATTACCGAGGCA
GCCATTGTCGTCTACGATGTGTGCAATGCAGCATCATTCCAGCAGGCAAGCCGTTTGTAT
GAGCGACTCCTACGCGAGCGGGACAAAGAAACGGAAGAGGCAGAGAGACCAAGTCCTATA
CACACGAGTGCGTCTACACAATCAAAGACAAAGCAGAGATCAACAATTCGATTCCGGAGC
TACAAGAGACAGAGACAGGAGGAAGCCGTCACGCAAGAGCCTCCCCAATTCAAGACCCGT
CCACCACGTCCTTTTGCTCTTTTGCTCGTGGGAAACAAGAGTGATGTCGCCGATAGCGAG
CGATGTGTTGCCTGGACTGAAGGCAGCAATGTAGCCAATACAGCCGGTGGCAACTCCTTC
ATCGAGGCCAGTGCAAAGACCGGAGACAAGGTTGGCGAGGTGTTTGTCCAGATTGGTCGA
GAGATTCTTGAGCAGCGTGCCCAGATCAAAAAAGAAAGCAGGCAACAGGGTGAAGATGAG
GATGGCACTTCACACGGCATGGACCGCGAGAGCTCGTCGGCATCGTCGTCAAAGTCGAAG
AATCTGTCGGACAAAATTAAGAGCCAGGCACCACGGCGGCCTTTTGTGCTAAGAGTGTTC
GGGTTGTCCTTTGGTCGTCGTCTCAATACTGCTGTCCTTTAG
>OphioH327g0142
ATGCCACCTTCAGAAGATCTTGTCGACGAGATTGAGGCCGTCAACTCCATCTATGGCAGC
GGCACTCTGACTCTTGTCGAGTCCAAAGGATCTGGAGGATCCGTAGCCTCTTTGAATGAA
GGCACTCTGGCAAACCTCGCCGTGCCTACATCGGCCGAGGATATTGTCGACGAGGACGGC
TCTCTGGACCACCGTCTATGTCTGAGGCTGTGGTTCCCGCCTGCATACCCCGCATGTCCC
GAGTCGCCGGCCGTGCTCGGCGTTCAGAGCGTCGGCGATGCCGCTGCCAATAGTACCAGC
CACCGCCGGCCTGGGGCTGCTGCCCACGATGCCGAGCAGTTTGGAGCCGCGGTGGCAGAA
TCGTTTCAAGAAGGTCAAGTTTGCTTATTCGATGCTGTCGAGGCGTATCTGCGGCAAAAA
GAAGAGGCCAGAGAGGCCGAAGAGCAGCAGGCCGAGGCCATTGCGGCAGCCGAGGCCGAG
CTGCATTCCAGGCCAGAAGAAGACAACACAGACGAGGCCTCTACACTATCAGACCCGCCA
CCATGGGTCACGGCCGAGCCGGTGATTGAGCTCAAGTCCGTCTTTATAGCACGCTGTGCG
CCCGTGTCGTCGCCCGCCCAGGCAGCGGCATACATCCAGCACCTCAAGGACACGGACCGG
CGAGTGCGGTCAGCCTCGCATAACATGACGGCGTACCGCATCCGCCAGGCCGACACCGAG
GTCAGCTTCCAAGACTGCGACGACGATGGCGAGACGGCAGCGGGTGGGCGCCTGCTGCAC
TTGATGCAGCTGATGGACCTGTGGAACGTGGTGGTGGTGGTGACGCGCTGGTACGGCGGA
CACAAGCTGGGCCCGCGACGGTTTGCGCTGATCAACCAGGCAGCACGAGACGCCTTTGTG
CAGGCCGGGCTGGTGACGACGGACAAGAAGAAAAAGTAG
>OphioH327g0143
ATGTCTTCGATCGGCCCGGCTTTGGAGCCGACGACGACGACACGCAGCTTCTTCTACGGA
ACTTTGATGGCCCCCGAGGTCTTCTTCACCGTCTGCTATCGTCTCGGCCGTCCCCCACCC
GCCCTTGTTGAGCAGCACCCCTTCCAGGACGCCCTGCTCCATGGATATACGCGCCATCGC
GTCACCGGCCAGGACTACCCGGGCATCATTGAGGACGATACCGAAGGCGCCTGTGTGCGC
GGCATGCTTGCCGAGGGCATCACCGAGACCAACATGTACCAGCTCGACATCTTCGAGGGC
TCCGAGTATGAGCGCCGAACTGTCGATGTTGAGGTTGAGGTCGACGGGGCCAAGAAGACA
GTCAAGGCCGAGGTCTATGTATTCAAGTACCCAAACCGGCTTGAGCGCCGCGAGTGGGAC
TTTGACGAGTTCCGTCGCGAGAAGATGCACAAGTGGACGCGTGCCGACCTGACATTTGAG
GGCACCGATCCCAACGACCCGGCCACCGCGGCCCCATGA
>OphioH327g0144
ATGGACGATTTCCTGGCTCGACTTGGAATGCAGGCAATGAACTATGCCATGCGGTGTGGG
ATTGCCTTGACGTCGACATTTGCCCTCCAGCAATGCTCACGGCTCTTGAAGACAGTCGAC
GACAAGTCGCAGTATTCCGAACTGCATGCTCTGCAAACGGTGCTCGACACCAAGATCAAG
ATTATTTCGCCGGCCCTTGACTTGATCCAGTTCAAATCTGGCCGCGGAAATGTTTTCCTG
GGACACGCTGCAGTGCTAGCAAAATCACTGCACCGTGATATAGTAGCCCTTGGCAAACGT
CTAGAGGAAGCTGCAGGCAACGAAGAGACTACAAGCAATCAACGAAAAGCCCAAGTTATC
GGCGTGATCTGCGACATCAAGAACCTCCTCTCGCGCATCGACGGCGACATTCCACTCCTG
CAGTTGGCCATCACGGCGTCCGGTGAGAGCCTGTCAACATCACTTCCACCGAGCATATCC
CCTTCGCGACTATTGCAGGCCAGCATGCTTCTGGTTATCGGAGACACGCAGTTCTCCAGA
AATCCTGGCAAGCCAGTCCAGATTGGACCATCGTTTACTCTGTCGCTCTACATGCTTTTT
CAGGGCCATTCCACGACTGCGTCGGATCCTAAGTCTATGGTGGATAGAGAAAGTAAAGCA
ACTCAACAATTACGAGAGCCATATGGGATCAGCGATGGCGAACGGAAGCCGATTTGGCAA
GAAGTCTTGCACAAGGCACGTGTACGGTATGCCTACCACCTTGAGATTGTTGAAAATCTC
GACGATGGGCGGGTGCACGAGACCAAATGTGACAATGGCAGCGCCTACGACGGAGTGCTG
CGACCAGGAGTGCGGGAATCAATCCCTATGCACCAGATAGCGAAGCTGTTTTACACGGAC
TCGGGACGGATACTCAACATTGGCAACGCCAACGACTATGAGAGCTCTTCTGTTTTACTC
TTGAAGCGGGATGTGGCTACGCCTGCGCCCAGAAGAGCACATGGTCAATTTCTAAATGAT
GATCTCAACGAGATTGGTGACAGTATCAGCACTGAGAGTAGTGCTAGCAGCGAGGTGTCC
GAGACCCAAGAGGCCGTCACCAAGCAGCTGAAACTTCCTTTGCATCTGGATCCCGAGTGG
CTCGCACTTGAAGTATTTGCCGATGAATATGACGAGAAGCCTGAAGAGGATGATTCGGAT
GGAGAATCTGGCGAGAACAATGAAGAGGAGGACGAGGATGCCGAGGACGGTTTTCCACAA
GATGCATTCATTGACATGCACCTGACAGAGCAGATGCACAACATTTCCTTGTCCGATACA
CAGAGCGACGCTACGGTACCAAGCAGCACTGGGATTAGGACTGAGGCACCACCGTTTGGC
TCTGTGACGTCGTCGTTGTCGCTGCTAGAGATGCTCATCCGGCTGACAAGTCTACAAGAG
TTCCAGCAACTATCGCACCTCTCCATCCCCGACCACATTCTAACGTTCTTTCTCGAAGAG
ACATCTACGACAGGCCTCTGCGGCGAGGCACGGTGGAAGGCCAAGCAGGCAGCCAAGCAG
CGGATGGGCTTTGATCCGTTTACAGACACTCCAACAAAAAGAGTCTAG
>OphioH327g0145
ATGTCGCACCTCAACTCATGGGAGGATGACCCGTCGGCCCAGGATGACCTTACTCGTCAG
ACCCAGCAGATGAACCTCGGCGGCGGCCGTGGCGGCAGTGCTCCCCGCGGTGGTCGTGGT
GGCTTCCACGCTGCTGCTTCAACCTTCACCCCAGGCGCTGCTTCCTTCAACCCCGGCCAG
CCCTACGGTACCGGCTTTGTTCCTCAGTATCAGCAGCAGCAGCAGCAGCAGTACTACAAC
CAGAACTACAACGGCTACCAGCAGCCGGCTCAGCAATACGACCAGCAGCAGCAGTACGGC
GGCGGCAACCAGGGCTACGGCAACGTTTACGGCGGCAACCAGGGCGGTTACAACAACAAC
TACCGCAGCAACTACCAGCAGCAGCAGCAGTACGGCAACCAGCGCGGCGGCTTCAATAAC
AACACCCGTGGTGGCGCTGCCACCCCTGTCGCTCCCGCAGCAGCAGCACCTGTCGCTTCT
TCTTCCTCTACTGCCACTCCCGCAGCAACCAGCGCAAACATTGGCAACAAGGTGCTGAGC
ATCGGCGGTGATGCCAAGCCCAAGGTCCTGAGCATCGGTGCCGACGAGGCAAAGCCCAAG
GCGGCCAAGGTTCTCAGCATCAGCGGCACAACTTCCACTGCGGCACCAGCAAAGAAGGAG
GAGGCCAAGAAGGAGGAGGACGCACCTGCTCCCAAGAAGGAGGCGATCGCGGCGGCAGCT
GTTGCTGGCACTGCTGCAGGCACTGGTGCTGCTGCGGCTACCGCTGGCGCCAAGACCAAC
GCTGCCAAGGCCATTGAGAAGACGGCCTCCAAGCAGACCTCGAGCTCAACCACTCCCAAC
GCCTCTGGCCGTTCCAGTCCATCAGGCGCTGCTGCCCCCAAGGCTGCCCGTGATGTCGAC
GCCGTCGAGAAGGAGCAGGCTGCCGACGTTGACGACGACACGCTCAAGGAGATTTACGGC
AAGGAGCACGTTAACATTATCTTTATCGGTCACGTCGATGCCGGCAAGTCGACTCTGGGT
GGTTCCATTCTGTACGCCACCGGCATGGTCGACCAGCGCACGCTCGACAAGTACAAGCGC
GAGGCCAAGGAGATGGGCCGTGAGACATGGTACCTGTCCTGGGCTCTGGATCTGACCAGC
GAGGAGCGCACCAAGGGCAAGACGGTCGAGGTTGGCCGTGGCTACTTTGAGACGGAGAAG
CGCCGCTACAGTATCCTGGATGCGCCCGGCCACAAGACGTACGTGCCCAGCATGATTGGC
GGTGCATCGCAGGCCGATGTCGGTATCCTGGTCATCTCTGCGCGCAAGGGCGAGTACGAG
ACTGGTTTCGAAAAGGGTGGCCAGACCCGTGAGCACGCCATGCTGGCCAAGACCCAGGGT
GTCAACAAGCTGATTGTTGTCATCAACAAGATGGACGACCCTACCGTCGAGTGGTCGCAC
GAGCGTTACAAGGAGTGCACGACCAAGCTGCAGCAGTTCCTCAAGGGTACGGGCTACAAC
CTGAAGACGGACGTCTTCTTCATGCCCATTGCTGCCCAGCAGACCATGAACATCAAGGAC
CGGATTCCCGCGGGTGTGGCCCCCTGGTACGATGGCCCCTCACTGCTCGAGTACCTCGAT
AACATGAAGACTCTGGAGCGCAAGCTCAACGCACCCTTCATGATGGCTGTCAACGCAAAG
TACCGTGACATGGGTACCATGGTTGAGGGCAAGATCGAGGCCGGTGTCCTGAAGAAGAGC
ATGAGCCTGGTAATGATGCCCAACAAGCAGTCCGTCGATGTCACGGCGCTCTACGGTGAG
ACCGAGGACGAGGTCCCGATTGCACAGTGTGGTGACCAGGTGCGTCTGCGGCTGCGCGGT
ATCGAGGAGGAAGAAGTCATGCCTGGTTTCGTGTTGTGCTCACCCAAGCGTTTGGTGCAC
AACGTCACCACCTTTGAGGCCCAGGTGCGCATTCTGGAGCTCAAGTCCATCCTGACTGCA
GGCTATAACTGTGTGCTGCACGTCCACTCGGCTATTGAGGAGGTCACCTTTACCGCTCTG
CTGCACAAGCTGCAGAAGGGCACCGGCCGCAAGAGCAAGGTCCCTCCCTCGCACGCGCGC
AAGGGTGACAGCATCATTGCTCGCCTGCAGGTGACTGGCGGTGCCGGTTCCGTCTGTGTT
GAGCGTTTCGAGGACTACCCCCAGATGGGTCGTTTTACTCTCCGTGATCAGGGTCAAACT
ATTGCTATTGGCAAGATCATTAAGCTCCTCACTGACGAGGAGGCTGCTGCTACTGCTTAA

>OphioH327g0146
ATGACCGCCGCCGCTCTGCTCGGCATCACACAGTTCCAGAACAGCCCTCTTCTCAGCAAT
GCCGTTCCCTGCGCCCTTGCTGCGCTCTCCATCCAGGCAGCTGTTGGCATCCCCTCAACA
TACCTCGTGAACCCCCCAACAGAAAAGTACTACGACCTTACGGGCGCGCTGGCCAATGTC
GCTGTCGCTGTTTTGAGTCTCTACCTGCCCCGGTGGCGGCAGCAGGCGGCAGGCACAAGT
ATCAGCCCGCTGCACTGGCGACAGCTCGCGCTCTCTGGCGCCGTAGCTCTCTGGGCCACT
CGACTCGGCACATATCTCTTCCGCCGTATTATGCGCGATGGTTCCGACTCTCGTTTTGAG
CCAATGCGGTCTGCAAAACCCAAGCTGCTGTTTGCCTGGTTCGCGCAGGTTCTATGGATC
ACCCTATGCCAGTCGCCCATCACGGCTGTCAATGCATCCAGGCTCTTGCCGGTCAAGGTT
TTGTGGACAGACATTCTCGGGTTTGGCATCTTCGTTACCGGTCTTGCCATTGAGTCTGCA
GCCGACTACCAAAAGTCGAGCTGGCTCCAAGCAAAGCGTGCCAAGCAGCACGACGAGGCG
TTTATGACCCGGGGTCTCTTTTCGAGATGCCGTTACCCGCACTATTTTGGAGAGATAGTG
CTGTGGACAGGTTTGGCTGTTGTAGGTGCTGGTGTGCTTATACACGGAAGCGTCCGAGCG
GCACTCGGCGGCATCTCAATAGCCACTGGTCTGGGGGTTGCTGCTGTCAGTCCAATCTTT
ACATCGTTCATTCTGCTTAAGTTGAGTGGTGTACCGTTGAGCGAGCCCAAGTATGACAAG
AAATATGGTGACCGTGCGGACTACCAGGCATGGAAGCGCAACACACCCCTTTTCTTCCCC
AAGCTGTTCTAG
>OphioH327g0147
ATGGCCGACATGACCGACGACGACCCATTCGACATATTTGGTTCTAGTCACGGAAAAACT
GGCGGCCACGACGACCACGAAGTCGACACTCTCCACAACGACGGGCACGTTGAAGGTGCT
GTGGACGCGGACTCGTACTTTGACAACGGTGCCATCATAGACCCCGATAATGTCTGGGGA
AGCATCCTAGGCTATGATAGCAACGGTGTTTTGAATGGTGGCGATGGTAACAAGGGCGAG
GGCGGTTCCCTTACAGCTCGGAATGCGGGCAGCCACAAACATGCAGACACACAGCCGGGT
CCTCCTGCGCCGATAATAGCAGATGATGCAAAAGAGCAGGAAAAAGCTGTAGAGGGACCA
GAGGATGGCACCAGCGACAAGGATGCAGGATCAACATCAAGCGGTGGCAAGGAAGCGGGA
GCACAAGGCGAGTTTGACCAGGAAAGTGATGACGGCAAGGATGACCTCGCTGCCACAGTC
GAGGCCGATGCCCTTGTGAAAGAGACCGCTGAGGACAATGCGGAAAATGCTGAAAGTCAG
GAACAGGACAGAGTAGCACAAGATGACGAGGGTTTTCTAGTAGGCTCTGATATTCTGCTT
GGCGTCACAAGCGACCTTGCTGCCGCTGACGAAGCCGATCCTGACGCCATCCTCATGGAC
GGTACCGCCAAGAAGCCACAACGGAGGCAATCGGGAGTGTCCAGTCATACCACTGCCTTT
CAAACCGACGCAAGAGCAACACAATCCCAAGACATCGATATGCTAGATGCAAACAACAAA
AAGGTGAAGCAGTCCGAGTACGATGAAGGCGAGTATGAGGACGACGCCGTCGCCGACGAC
GGCGAAGATGAAGATGAAGAGGAGGAAGATGTGGCCGGAAGAAAACTGCCAAATATCGAG
CATACATATTCCGATGATAGTGATATGGAGGTCTTCGACACTGATAACACGCCTTTCGTC
TCGAGCCTGGACATGGCCATGCCGGGCGATGGCAGCCGGCTAGAGGTGGTCCTGGACCCT
CTTCCCGAGGAGCGGCAAGATGAGTATGATGCCCTGGGACCGAGCCAGTATGTCTACCGC
ATCATCACCCGCGTGAGAGGACGAAGCCGTTATATTATTGAGTTTGACGATGGCCGTCGC
TTCCAGCTCTACGAAGGCGACATCTCCGACTTGCCGAACGGCAGCAAAGCTCTGTTTCAG
TTTAAACGCAGAGAAGCAGAAACAGAAGACGAGCTATCTACCGCTTTGAATTTCTATACC
GGTACAAACAGCCCTGCTGGCGCTTGGCCTGACAGTGCCATGGATCTCGACTCTGATGAC
GAATTGGGCGCTTCAAGACGTCAACGCCGTCGCTCTGGCCTGAGACAGAGCATGCGACTT
GCATCGAATCCTACAGAGACTCACGACACGCCCTCCTATAACCAAGATGACGACGCAGAC
GAGCTCGCTGGCAGCGATGATGCCGACTTCATTCCAGCTATCACCTCGGATCTCCAGCCT
GCACCCAAGCCGCGACGGGGACGCAAGAAGGTGGCCCCCAAGCCCTCAATGCCTGCTGGC
GATGACACCCGTGAGAGCTCCATTGAATTTGAATACCGTCGTTCGTCAAGAGCCAACAAA
AACACCCGGAGTATGGTTGATAACGCCAACTTTGACGACGACGACTTCTTGATCCAGGAT
GACCGTGCTCCGGCTCCTGTGCGGATCATCAATGTCAAGGAGATTTTCCAGCCCCTAGAT
GAGCCATCGGCCTTTAAGGATATGCACTCACAAGTCTGCGACTCGTGTGGTTTACCAGCC
CGGACTCCTAACAAGGGCATGATGATTCATTGTCAAGGATGTTCGCTGTCATATCACCGG
CAGTGTATCGGCACACGTTCCGCTCGCGATCACGTCTGCACAAAGGTCGGGGAAGACAAC
TTTGTACTTCAATGTCGCTTCTGCGTGAACCAGCCCAAGACCAAGGATCCCAACAGCCCT
GACTTGGACAAGTGCCAAAGCTGTCGCAAGGCCGGTCTCTCGTGTGCTGCGTTTGCAAAA
AAGTTGACGGCCAAGCAAGAAGAGAAACTACGTCTTGACAATGACGGCGTTGATCCAATA
ACAGAGGTCGCACCAGATCTCGTCAACAATGCCGATAACGTCATGTTTCGCTGCACGTCA
TGCCGTACCGTCCACCACTTTGAGCATCTCCCTCCACTCACGGCGGACTCGATGGACTCG
GACAGCTCCAAGGTCCGACAAGAGCGTTTTGAGGACTACTCTACCGACTGGAAGTGCCGC
ATGTGCCTGGATACCTCCGTCAAGGTCTCGGCCCTCATCGCATGGCGACCTAAAGACAAG
GAGTCGTACAAGCCAGAACAGGTCTACGCCGACATCAAGGAGGACGACAAGGAATACCTC
GTCAAGTGGGACGAAAAGTCGTACGCCCACTGCGAATGGCGGCCCGGTGCTTGGATCTGG
GGTACCACTCATGGCCGGATGCGCATGACCTTTGCAAAGAAGAATGGCGAACTTGGCGAG
CCGCCAGTTTTTGACACAAACGACGCCATTCCCGAGGAGTATCTCTTCACGGACATCATC
TTCATGGTGCGCTACAAGCGCCAGTCTAACTTCAAGATCACGTCCAAGGAGGAAGACCTC
GAGCGTATTGAGGACATTGACCAGGTCCTTGTCAAGTTTCAGGGCCTCAACTACGATGAC
ACTGTCTGGGATGACCCTCCGCCGCGCGACTCGGGAAAGCGCTGGACAACTTTTTATATG
GCTTACGACGAGTACCTCAACGGAAAGCACTTCAAGAGCGAGTCACACCAACGCATGCGT
CAGAGAATCAAAGACTTCCAGGCTGCAAAGTTTGAGGTAGTTAACGAGCAGCCAGCTGTC
CTTCGCCGCGGCAAACTCATGCCATACCAGATGGAAGGCCTCAACTGGCTTCTGCTCAAC
TTCTACAAGACCAAGAGCGTTGTTCTCGCCGATGAAATGGGCCTCGGCAAGACTGTTCAG
GTCGTTGCCCTTCTGGCATCACTGGTCCTCGAAAACCCCCGCTGCTGGCCCTTTCTTATT
GTTGTACCCAACTCTACGTGCCCGAATTGGCGGCGTGAGATCAAGAACTGGGTGCCAGAC
TTGCGTGTTGTAAGCTATCACGGTGGTAAAGGGCCGCAGTCGCTTGCCTACAAGTACGAG
CTCTTCCCCGACGGGTCACAGACCATGAAAGCCCACGTGGTTATCATGTCTTACGACTCG
GCCCAGGACGAAAACACCCGCCGCCTCTTCCACAATGTGCACTGGGCAGGCCTCGTCGTC
GACGAAGGCCAGCGGCTCAAGAACGACCAGAACATTCTGTATCTAGCACTCCGGGCGATG
CGCATCAGTTTCCGCCTGCTTCTGACAGGCACACCGCTGCAGAACAACAAGCGTGAGCTG
TTCAACCTCATCCAGTTCGTCGACAGCTCAAACAACGCGGCAGACCTAGACAAGGAGTAT
GCTACCATCACGTCAGAGAACCTCCCGGAGCTGCACAAGCTGATCCGCCCCTATTTCCTG
CGGCGCACCAAGGCAGAGGTACTCAAGTTCCTGCCGCCCATGGCTCAGATCATTGTTCCA
GTGTCGATGACTGTCGTCCAAGAGAAACTCTGCAAGTCCATCATGGCCAAAAACCCACAG
CTCATTCGCTCCATCTTTTCCAAGGGACAGGTCAAGCCTACCGAACGTGGTAGTCTTAAC
AACATCTTGATGCAGCTGCGCAAATGCCTGTGCCACCCTTTTGTGTACAGCGAAGCCATT
GAGGACAAGACCTTGCCTATTGAGACCATGCACCGCAACCTGATCGAGGCGTCCTCGAAG
CTCATGCTACTCAAGATTATGCTTCCCAAGCTGCGGGAACGCGGCCACCGTGTGCTCATC
TTCAGCCAGTTCTTGAACCAGCTCGACATTATCGAGGACTTTTTGCACATCTTGGACCTG
CCCTACCACCGCCTCGACGGCAACGTGTCGAGTTTGGTCAAGCAGAAGCGCATCGATGCC
TTCAACGCGCCCGACTCAAATATTTTCGCATTCCTGCTGTCTACACGTGCGGGCGGTGTT
GGCATTAATTTAGCTACGGCCGATACAGTTATCGTCATGGACCCCGACTTTAACCCTCAC
CAGGACATTCAGGCCTTTTCCCGTGCTCACCGTATCGGACAGAAGAAGAAGGTCCTGTGC
TTCCAGTTCATGACCAAGGACAGTGTCGAGGAGAAGATCATGCAGATCGGACGCAACAAG
ATGGCACTCGATCATGCTCTGATTGAGAGCATGGATGCCGAGGACGATGCCGGCAACGAC
CTCGAGTCGATTCTCAAGCACGGTGCAGCAGCCTTGTTCGGCGAGGGCGAGAACAACCGC
ATCGTCTACGACTCTGCGTCTGTGGACAAACTCCTCGATCGGTCGCAGGTAGAAAACACG
CGCACCGATGACAAGCAGTCGGCGGAGTCACAATTCTCCTTTGCCCGCGTCTGGGCCAAT
GAAACGGGCACGCTCGCCGACGATATTGACGTGTCGACTGCGCCCGAGGACATTGATGAC
TCCAACTCGGCCGTACTCAGTGTCTGGGAGAAAATCATCAAAGATCGGGAGGAAGAAGCT
GCACGCCAGGCGGCCGCCAAGCAGGAAGTACTGGGACGCGGTGGTCGGCGGCGCACACAG
GTCAAGTATACTGATGCGCCACAATACAATGACGACTTTGAAGACGGCAACGAAGACGGA
AACGAAGGCGGCAAAGAAGATGACAACGAAGATGGCAACGACGACCCCGACGGCGAGTTT
TCGGGCCATGATGATGCGTCCTCTAGCGACGAGGATGAGGGCTCCCACGCAGTGGCTACA
GATGCTGCGACACTCGAAAACCAATCCAACTCGCGCACCCGGAAAACACAAGATCTCACC
CCAGTCCCAGCCTATGTCCCAGCTACCGCCCCGGTCCCCGGCCCGGCCGTCGTCCCATCT
ACCATGCCACTCCCATCCCTCACTACCCAGTTCCATGCCGGCCCACCACAGCAGCACCCC
CAGCAGCATTCAGTGGTCAGCCATGCCGGGCACCAGCATCTTAGTAGCCAGCCCGCAGCC
CACCAACGACAGCAGCAAGATCAAGCAGCCCAGCAGCAACTTCTCCACCAACAGTTCCGC
CAGCAACAGCTCCAGCAGCAGAAGCTGCACATGCATCAGCAACAGCTGCAAGAACAATTG
CAAGAGCAGCTCCGCCAGCAACAGCAGTTCCAGCAAGTTGTACAACAGTTCCCCGCCAAC
ACAGGAGTCGCCGACCCCGAAAAAGTCCAGCTTGCCATCCAGCAAACAATAGCTCAGCTA
CAGGCCATTCTCCAGCAGCGGCAAGCAGTTCAGAAAGAGCAGGAGATACTCATCGCTCAA
CATGCACAGCTCTTGGGACAGCAGAAGCGGGTCTCAAAACAACAAGACCGGCAGCTTGCC
GCAGCCAATGCCCAGATCAATGCAGGCATACAATCCCCAGCCACCACACTGCCGTCCGAC
TCCGCCCCAACTCCTAATAAAGTCCATCTCGGCTTTCCGCCGCAACAGCCGCAACAGCAA
CAACAACAGCAGCAGCAGCAGCAGCCGCAACTTCTATCTCTACCTCGCCTACAACCTCGC
TTACAACTTTCACCTCCACCTCGGCCCCAAGCCCAATCCCAATCACAAGCTCAAGCTCAG
CAGCAGCATCTGCAGCTGCAACAACAACAACAACAACAACAACAACAAGTGCAACAGCAG
CAGCAGCAGCAGCACCCACAGCAAAAATCCGGAAACCAAGAGACGGGGAAGAATCCGGCA
AGATTCAAGCAAATCATCGGCCTGAACTTAAAAACTGGCAATCCCATGTACGCATATGTT
AAAGACCCTGGGCATGCCGACTCGCACCCTTATAAGGAAGGGCTTGCCGCAGCCAGTGAA
GCTATTGCCACAGTAACAGGGCAACTTCCCTACAGCCCATTGGCAGTCCGCCCGCGACCT
CAAAGTCCTGCCGTGCCCACCCCTGCAGCAGTCTTTGCCAATACAGGCAACATCACCCAG
CCAGTTTACTTGGACTCTCGCAAGGGCCCGAGAAGGTATGATACGCCACAGGATCGTGAC
CGGCGCCTCATGTATCTTTACAGGCGAAGAAACGACCATTTCGAGCGGTTCAAGCGCCTG
ACAGAAGTACGGAGGGTGCAGGTCGACATTGAGCGGCAACTATTTTATGAGAAGCGAAAA
TGGGTGGAGGAGACTGGTATCTTTGAAGGTTTTGATGAAAAAGCCTTTGAAAAGGAAGTG
TATCTTTCGAGACGGCAGTCTGCCACCACCCGCGTCAAGGTCAAAAAGTTTGAAGAGAAG
ATTCGGGTCTTCCTGAGGGGTTTGCCTGAACAGTTGACCACAGCGAACAGCACTATTCCT
GCCGATATCTTGCGGGAACTATATGTCGTCAAGGATGCACCACCACGGACATTTGAGGCT
CTGAAACTGAGAAACAGGTTTGGCAATCCCAAAGGCAGTACAATGGCCACTGCAAGGAAT
ATACCGCCGTGGATCGTCAGCGGGCCACCTCCAGTACGGCCCCAAAGTCAAGAGAGTCAA
TTCAGCCAGTCGGCCCAATATCCGCCGCTCAGGTTCCAGCGGTTCCCTGTCACTTCTGCT
ATACCTTTGTCTCGTATAGAGGTAGATAGGGAAGGGGAAGATGAAGACGAAGATGAAGGG
GAAGTGGATGTCGATGAGGACGGAGACGAGGACGAGGACGAGGAAGAGGAAGAGGACGAG
GACGGCGATGAAGATGAGGATGAGGATGAGGATGAGGATGAGGATGGGGGCGGGGGTGGG
CAGAAATCTGACAACGATACCGGTGACGATGGTAATGACAGTGCTGTCATCAAGGTACCC
CCTCCACGACAGCCAAAGTCGCAGCTAAGCATGCGGCCGCAGCAGCCGGAACCTCCAGTG
CCTGTGCCCAAACCTCAACCACCATCCTTGGTACCTCTAGAAACACCACTTAAACGGCGC
GGACGAGGAAGACCCCCAAATAGCAAAAGGCTCAAGACAGCTTCTCCGGCACCTAGTCTG
GCGCCTGCTTCAGCGCCTACACCTGCAGTGGTTGTGCCTGAACGACCACCTCAACCATCA
ACACCCGTACCTCTACAGACACCACTCAAACGGCGGGGACCAGGAAGACCGCCATCGAGC
CAGAAGCACAAGACATCTTCTCCAGCACTTGGACCGGCCCCAGTATCAATATCTTCAGCG
AAGTCTGTCGCAAAGTCTTCAACTCCTTCTTCAACCCCTTTTTCCCAGCCTCGCATGGTC
GTCCAGCTAGAGATTCAGCCTGCTGCACGTTGTCGGCGCTGCAACCAGCCTTACCCATCA
GGCACAGGTTGCCAGAACCAGGACTGCGAAGTGGGCATCCGGTTGGTCCTCGACTCTCTC
CGCAGCAGCCCCCTCAACGAAGCAACCCGCCAGGCTACACGCAAGCGACTTGTTGCCAAG
CTCAAGGCCATCACGAAACTCAAGGGCGGTTGA
>OphioH327g0148
ATGCCCGCTTTTACCTCGCCGGCCGTCCTGACCAGGCTGTCCTCCCCCCTCGTTCTGCAG
GCGCAATACACCCGGGCCTTTCAGAATGCCCGCGTTGCTGGTACCAGCCTCTCATTCTCT
CACCAGAATGTTCGCAACTCTTCCATGTCGGCCATTGTCCGTGGTGTTCGGCGCTCGTTC
CGCGACCCTGACGGCAAACGGCCACCCGGACGCAACCCTCTTGTCGCAGAACACGTGAGC
GAGCGTCGTCGCGCACGGGAAGCCGCTGGACCAGTGGAATACAAGATTCTCCGTGGAAAG
AAGGACGTCACAGAGCCGGCTATCCCCAGAGCCAAGACCCGTCGTGCACGATTCTTCGAC
CCAGAGGACGACTACGGCAAGAAGAGCATTGTGTACCAGGCGAAAACGGGCGCTCTAGAT
GCCGAAGTTCAGGCACTGAGACGGGAGCTGAAGCCCAGCGACAAAGAAGACTCAGAACGC
GCACCACGCCGCAACAATAGACCTGGGTGGAAAAGTGGTGGAGATTGGGGCAACAGTGAT
GATCGGAGGGGGTTCTCAGACAGACAAAACTCGAACTTTTCTTCCCGGGGTGGCAGATCT
GACCGGACGTCTGACTTCCGGCCAAAGCGCTTCGACAACGGCCGGGAAGGTGGTTTCAGC
AACAGAGATGATCGTCCTCGGGAGAGAAGGCAATTTGACCGGCCTGAGCGTTCAGATCGT
TCAGAGCGTTCAGATTGGAATGCTTCCAGCCGTGGTGGTGCGGGTGGCCGGGAGAGAAGA
GATTTCTTCACTGGCAGGGAAGAGCGTCAAGACCATGGCGACCGTTACAGTCGCGGTGCC
CGCGGTGACCGTGGTGATCGCAGCTTTGGCCGCAGCGATCGCGAGGATCGTGGAGACCGC
AACAGCTTTGGTCGGGGTGACCGCGAGGGTGGTGACCGCCGTTTCGGCCGTGATGACCGT
TCAGCCCAGTCTAGCTGGGGTGGCCGCGACAACAACATCGACTCGATTAGCTCATACCAG
AATACCGGTGCCGGTGATGCTCCTCTCTCGATGCCGTACACGACAGCGGCGTCCAACTTC
TTGTACGGTCGGTCTGTCGTCGAGGCTGCCCTCCGCAGCAGCAGTCGCAAGTTGTACAAG
CTCTACCTTTACGGCGGTTCCTCCAAGAACAGCGATACGCCGTCAAGACCCCGATTCTCC
GACTCGGGCAGAGAGCAGCCGAATGAGATTCTTGAACGTCTGGCAAAACGCAAGGGCGTC
GAGGTCAAGATGGTCGACGAGAGGTGGCAGCGCCTGCTCGACAAGATGAGCAAGGGTCGC
CCACACAACGGCATTGTGCTCGAGGCATCCCCTCTGCCCCAGCCACCTCTGGTGTCGCTG
CAAAAGTACAGTGAGGTACCTGGCTTCCCTCGTGGTTTCAGTATTGTGCTGGACCACCAG
TCGCGCGAAGATGCGGAGGTCAACGGTGAAACTACTTTTGTTTCTGTGCGGACACCCGCC
CTGCCTGAGGTTAAGAAGCCAGAAGCAGAGGCTACAGCGCCAGAGTCGGAGGTTGATGAT
GCCGAAGACGAGGGCGAGACTCCCAAGCCTGTCGAGGAGTCTACTGTCGAGACTGTCGAG
ACTGTCGAGACAACTGAAGAAGTGGCCACAGCGGAAGCCACACCCACTGAAAATACCACC
GAGATCACTACTATTACTGACGCCAACGCCATCACCCGCCCTGTGGCCCGGGCCACTACC
AAACCGCTCTTCTACCGCCCACTGGTGGTCCTCCTGGAGCAGGTCCTGGACCCTGGTAAC
CTGGGTGCCATTCTGCGCTCGGCGAGCTTTCTCGGTGTGAGTGCCGTCGTTGTGTCTAAA
CACGGCTCGGCTACGCTCTCGTCGGTTGCTCTCAAGGCGTCGGCGGGTGCGTCCGAAGAG
ATTCCTCTGTTCTCTGTCGACAAGCCGGCCGACTTCTTGACCCTGTCCCGCAAGTCTGGC
TGGAAGGTCTTCTCGACTGTGCCGAAGCCGACCTTTGTGTCGGACAACACGCGCAAGTCT
TACGATCTCGACGGTCTTGAGCAGGCCGATCCTCTGCGCAAGCAGCCCTGTATTCTGGTG
ATTGGCAGTGAAGGTGAGGGCCTGTCTCGCGCGATCCGCCGCAAGGCCGATGCTGAGGTG
ACCATCCCAAACCAGTCCGGCTCGAATGTGGTGGACAGCTTGAATGTCAGCGTGGCCACG
GGCCTGGTGTGTGCATCGTTCTTGAGAGGCGCCACGCGGGCGAGTAACGAGGCTGGACGT
GAGAACGCAAAGGACATTGCGTCTGAGTTTGACCGCGAGTTTGTCTCGGAGCGCAAGGCC
AAGGACGAGCTCGACATTTGGTCATAG
>OphioH327g0149
ATGGCTCGCCCTACTCGCACTTCGCGGGGTGCTCCTGCCGCAACTGCTACGGCGTCGGCT
ACTGCCGCTTCCCGCATTGACGGCTTCGGTCGCGTGTCCAAGAGAGTCGCTCCTTCCTCC
GGCAAGAAGGCCGCAGTGACAGCCACCGACAGCACAGCCTCGACTGCTCGGTTGGACGCT
ATTGCACGCTTCTTTGTCGAAAAGCAGGAGGAGGAGAAGGCCACCAAGATTGACGCTGTG
CCGGAGGTGCCATCAAAAGAACTTGCTACTCCCACCAAGACAAGAAAGACGAAGAAGGCT
GCCACATCCACCACATCTACCGCCACCCCATCTACACAACGGAAACGCCGGGCAGCTGAT
TCTCTCGATACTGAGCCTTCCTCCTCTCCCGCCGCAGCTCAGCCTACACCAACAAAGCGT
GCCCGCAAGATCAAGCAGGCGAACACATCTGTGGCCGAGCTGCTCGCCCGTGCCGCCGGA
AAGGCTGAAAAGAAGTCTGCCACCACTTTCTCATTACAAACAGCTACTCCGGCCGATAGC
GACAGTGATACCCCCTCACAGACTACAGGCGACCTCATTGCCCAACTGAACATCAACACA
TCCTTTTCCACCTCTCCTTCTTCATTCGCGTCGTCTTTTGCCCGCCTTCGCTCGACCTCG
ACATCTCCCCGGCCTGCCAGTACCGCGCCCACGACACCTTGCGAGTCCGACAACGAGAAC
GAGCCGGCAAAGAACTTTGTCTACTCTGCATCGGCCCGCCTCCCTTTCGACCTGGCGGAG
CTTGTCCGTCTTCACTCTGCGTTTTCCAAGGCCTTAGCTGTGCACCATGCTCACCACGGT
CCTAGTGCACCCATTGATATCCGGGCGTTCTGCCCGACAGTGGCTCAGTCGTGGGGCAAG
CGCAAGGTCACACTGGAGGACATTCAGCGGTGTCTGGGTGTAGCTATGAGCGGTGAGGCT
GCCGGCAACAGCAGCAGCATTGTCAACTCGCTCTTCCTGTCCGACTATACGCGCGGCAAG
ATTTGCATTGAGCTCAAGCCCGATGTCTTTTCCAACTCTGCCGCCATTGGCACCCTGGCC
GACCAGCTCAACACGGCCTTTGAGACCAACCTGCGCTCGCTGTGGGCAAATGCTCCCCAC
GCCAATGCCACGGCCACCTCGGCCGAGGTTAAGCAGTTTATCGAGACCCTGCCCAAGGCA
AAGGCCACCAAGTCCAAATCGCTGCTGCAGACGTCGGCGCTGCGTGCCAAGGGCCAGCGC
ACTTTGGAAGACCTCATGCATGGCATTGCTTTGAAGAAGCAGGAGAAGGAGGCCCAGGAG
GCCCTTCTCAAGGCGCCCATTCCCGAGCCCACCCAGGACTCGATGGATGTCGACACTGCC
GAGACTGCTGCTCCTGCTACTCCTGCTACCCCTGCTGCTGTCTCTGCACCCGCGGCTCCC
ATGAACCTGCTCGACCGCATCCGCTACCGTCAGATGCAGCGCACGCAGCTTGCTGCGGCC
GGCCAGCTGACGGCTGCTACTCCCGAGGAGCTGGAGCGCCGTGCCGCCCTGTCTCGTGCT
GGCGACATTGCCGAGGTTCTGTCGATGCTGTGCACCGCGGCTTCTCTGCGCCAGAGCAAC
CGTGTGTCTTTTGGTATGGCGGCCATTGTCACCAAGATCAAGGACTCGCTGGTGCGTCTG
CCCATTGCTCGCGAAGAGGCCGCTTCGTGCGTCCGTCTGTTGGCCAAGGAGGTCAGTGCC
GAGTGGATTCAGATTGTCAGCATGGGCGGCCGTGAGATTGTCATCATGATGGCCGACCGT
GTGCCGAGTAAGACTGATATCCAGCAGCGCGTCCAGCGGTTGTCATAA
>OphioH327g0150
ATGTCTATGGACTGGGACCAGGTCACCAAGATCGGCAGCAAGAACCGCGGCGGCTCTGTC
CAGCGCGAGACTGTCGTTCGCAGCCGTGCCCAGCTGAACGCCGCCCAGCGCTCCGGCGCC
ATTGTTGCCACCGAAAAGAAGTACGCTGCCGGCAACGCTGCCACCAGACCCGCCGTTGAG
GGCCAGCACCTGACCAAGGTCGACCGCTCCGACGACATTGTCAAGGTCAAGCAGGTCGGC
AAGGAGGTCGGCGCCATCATCTCCGACCGTCGGTCCAAGATGGAGCCCAAGATGTCACAA
AAGGACCTGGCTGCCCGCTGCAACACAACACCCACCATCATCGGTGCTATGGAGCGCGGC
GAGGGCCAGCCTGACCAAAAGGTCCTGGGCGCCATTGAGCGTGTCCTGAACGTCAAGCTG
CGGGGCAGCGACATTGGCAAGCCCAAGTTTGAGAAGAAGAAATAA
>OphioH327g0151
ATGTCATTTCCAGGTGCTGATATTGCTTCTTCCTTTCCATGGCCGCTGGCTGGCTCGCTT
GTTTGTGCCCTGCACGCATACTCGACTTTGCTCGGTAGCCATGTCGATGGACTGCTGCTG
CTTGGCGCCCTCGGCCTGCAAGCCAGGCCCCAGCTGTCGTCTTACCTTGCCACTGCAGTC
AGCCGCATCATGTCTATTGGTATACCAGTCTCGACTATTTGGGCAATGACTGCAGCTATG
CTTTCTTCTGTGCTACTGTTGCGTGCACTGTTTGGCCGTGCTGCAAATGCTGGCACAAAT
GCTGCACCCTGGACGGGGCCGGGTAAGCCGCTGCTATTCCCGTGTATCACGACGCACATC
CGCAAGTTTCCTGAGAAGCACTCGTTTGTGTACTCGTACCTTGTGGTCGGTATCCCGGTC
GGCTGGAGCGGTGTCAGTGGCGGCGGCATGATCTCAATGTCTGGCCCAGGTGTCCAAGAC
CAGCACCAACACAAAGGCTGGTTCCATGTTGATGCCAACGACTACCTCGAGCGCGGCAAC
GGCCATCTTGGCCTGCGCAGGAAGTTGGATACCCACTTGCGGGAAGCACATGGTATCGAC
CCGGCCGCATACCCGCATGCGTACCTTGTCACGGCCGCCCGCTTTCTCAGCTACCACTTC
AACCCAGTCTCATTCTGGTACCTGTACGATGCCAACAAGACACTTGCAGCCATGATCCTC
GAGGTCAACAACACCTTTGGCGAGCGGCACATGTACTTTCTGACACGCGAGATGTCGGCC
GACGATAAAGTCAGGGACGACACCGCCAAGGTGTTTAAGCAAAAGTGGCCCAAGGAATTC
CATGTGTCGCCCTTCAACTCGCGCCAGGGATCGTACGAGCTGCTCGCCAACGACCCTCTG
GCTCCCAACATGCAAGGCACAGGGCCCCTATCAGCGACAATCGTGCTTCGCTCGTCTCAG
GATCACAGCAAAATTGTGGCATCCTTGACATCTGAGCGCCGTGGTCCGGGCGATGCCCGT
CCGTACGCTTTTGACCCTGCAACCATGAGCATATTGCAGCGCATCAGTTTCATAGCAAGC
TGGTTTTGGGTGGGCTTTGTGACGTTTCCGCGCATCTTGCGCCAGGCTGGTACATTGTTC
TTCACTAAGAAGCTGCGTGTATGGTTCCGGCCTGAACCGCTTACGAGGAGTATGAGCCGG
GTTGCGGACGATACAGAGCAGGAGCTCGAGGTGGTTTTCCGGCAGTACCTACGGCACCTT
GTCGAGACTTCGGGTACCACTAATCAAAGCCCATTGCTGGCTGTCAGGTATGTTCCGGGT
GGTATTGTCGGTGGCGTCACCGAGACATTTTACTCGAACGCGGAGGCCGCGGCTGTGTCA
GGCGAAAAGAGTGACGATGGCAAGCACATCACCAAACAAGACGACACAACAATGGATATC
GAGTTTCGCGTTCTGACGCCCGTATTTTATACACGCTTTGTACATTATGCACACGATGTG
GAGGCACTGTTCTGCGAGCTGCGGGAGAGCTGCACGGTATCTATATCACCACCATCGACT
GCAGCCGTCTTTACCAAGCAGGTGCTTGCACGGGCTGCACCGCCACCCCCCTTGGAGGTG
GCCAGTCCCATTGACTTTGTCATGTTCTCGGCCATTCGGAAGCTGCGGCGACGCCCTGTG
CGGCTAGAGAATCCTGCAGTCGATGATTCGAGCGCTTCTCAAAGTGCTGCTGCGTCGTCG
TTTACATCGTCAGATGTTCGCGGCTTCCGCCCTTCAGCCATGGATGGCTTCGTCTTGTCT
CTTCCAGAGGATGATGCTAGATTACGTAAGGCGTATAGGTCCACCGTGCTGAAGCTGTTT
GTTGCCGACCGCATGGCACTAGGGATGGTCGCTATCCTGCAGATGCAGATTTTTGTGGTG
CGTGCAGTTGCTGCCTGGGTAGTAGCCCGGGTTATTATTCTATGGCTATGA
>OphioH327g0152
ATGGTCTTCACCGGTCACTGTCTGTGCAAAGCCGTCACGTACTCCATTGACATGGATGCG
CCGCTCCTGACTGGCTATGATCACTGCGACGACTGCCAGCGCCAGTCCGGCTCTACCTAC
TCCCTGGTCTTTGTTGCCCTCAAGGAGAAGGTCACCATCAACGGCCCTACCAAAAGCTGG
GCCGGTGTCGGCAGCTCCGGCAAGGCCGTCCACCGCATCTTCTGCTCCGACTGCGGCTCG
CCCATTGCCCACGACCCCGAGGCTGCCCCTCCCATCATTGCCATCAAGGCTGGCACCCTG
GCTGTTGAGCACAAGAAGGACCTGAAGCCTGACACCGAGATCTGGACTGTCAGCAAGCTG
CCCTTCTGCCAGGAGCACCTGGAGAAGCCTTTCGAGCACATGCCCGAGTAA
>OphioH327g0153
ATGCATGTAGCACGGGCATTGCTCGGCTTGCCGACATCACTGCTGGTGCTCGCACTTGCC
CAGCAGGCACATGCAGAGGAAAATGAAGAACGAGCCCAGCAGCCACAGATCATCCCTCTG
GCCATTCGCAAAATGAGCTTGGATGAGGGCGAAAAGTTCTATCCAGAAAACTACTACGGC
TTTGAAATCTACGACAATGAGGAGACAAGCGACGAGCAAAGAAGACGCAGTGCGAGACGA
GCCGACACAACCGACAGCTTTGGACGGTCACTGGGCTCGCTGTTCTCGTTTGGCCGGCGA
GCACCATCGATATCCATGGCACCATCAACACGGAGGGAGGCAGACGAGAAGAAAGAAATA
GAGACGAACTCGACACTCTCCGGCGACATCCTGCCGCAGGCATACCTGCCTCCCTTTTCC
ATCCACCAAGGCCACGAAGACGACGTCGAGAGGAGACAGGATGACGGTGCGGGTATTGCA
CATGATCTGTACCGGCGTGCGTCAGAGGCTCTTGCCAGCCTGCAGCGCCGCCAGTGGTCC
TGCCCATCGGGCACAGGCAGCTGCAGCGATATCGGCTTCCCGTACAGCTGCTGCTCGACA
GGCGAGACGTGCTATGTCATTACGGATACGGGACTGGGACCGGTGGGCTGCTGTCCGAGC
GGATCGACGTGTGGTGGCGCTGTGACAAGCTGCTCGTCGACCACGACGGCGTGTCCTGCG
AGCTTGGGCGGCGGGTGTTGCATTGAGGGCTACGAGTGCGCAGGTATCGGCTGTGTCAGG
GTGGGCAGCTCCTCGACCACAACAATCGCACGCACAACGATGACGTCCTCGATCTCTTCA
ACGTCGACGTCGACATCGACAACGTCGACGACAACATCGACGACAACCTCTTCTTCAACA
GAATCAACCATTACGACCATATCGGGCAGCAGCGGGGTGGCACCTATCAAGCCAACTCTG
ACTGCAACCGACTCGGGCTTGCCGGCGGGTTATTGTCCTACGGGCTACTATGCCTGCTTG
GCCGTGGCCGGCGGTGGATGCTGCCAGACGGGACGGGACTGCCAGACGACCAGTTGTGCA
CCCGTGACATCAACAACAATTGTCAACACCAACGGCATCACTATTGTGGTGCCAGAGTCG
GCGGCGGCAGCGGCTACAGCAGCGTCGTCGACATGCGCATCTGGCTGGTTCATGTGTGGT
GCGAGTGCCGGGCCGGTGGCAGGCTGCTGTCCGAGTGGCTACAGCTGCGGCACAGCCAGC
TGCACGATTACCAGTGCATCGTCGACAGCCGAGGTGCACAAGGAGCTGCCCACAACCAGT
AGCAGCGGACAACGGGTGGCTGTCTCTATGGGTTTCATATTGAGTCTGGCCATGGCTGTG
GTTGTGTGGTGA
>OphioH327g0154
ATGTTTCGTGCTGCTGCTCCCGGCCCCTTTGACGAGGCCGTCGGCAAGGCCACGGACGAA
AATGCTACCTCCGAGGACTGGGCTGCCATCCTCGAGGTGTGCGACCGCGTGTCCAGCGAT
ACCACCAACGGCCCCAAGGACGCCGTTCAGAGCCTTATCAAGCGCCTCGCCCACCGCAAC
GCAAATGTCCAGCTATACACACTCGAGCTTGCCAACGCCCTTAGCCAAAACTGCGGCACC
CCGCTGCACCGCGAACTGTCCTCGCGCGCCTTTACTGATGCCCTGCTTAAGCTCGCCAAC
GACCGCAACACCCACAACCTAGTGCGCCTCAAGATTCTCGAGCGCATGAAGGAGTGGGCC
GAGATGTTCAAGAGCAACACCGACCTAGGCATCATGAATGACGCTTACAGACTCCTGCAG
CAGTCGCAGCCCCAGCTGCAGCTGGCACCGCCCTCGGCACCCCAGAAGAACAGCCTGACC
GAGCAGGACCGCCAGCGTGAGGAGGAAGACCTGCAGCGCGCGCTCAAGCTGTCACTCGAA
GACGAAAGCGATAAGCGAATGGCAGCGCCAGGTGGTTCGTCTTCTGCAGGGTCATCTGTT
GGCCCGTCAGGAAGTGCACCTGCCCACCAGGCCGGGCCCCCATCAGCCTACAGCGCTCCT
GGAGGTGATGCCGATGGTGCCCCCCAGTCTTCGGAAACGCCTACGCCCGCCCCTCAGGGT
ACAACAGCTGCTACTGTGTCGCGCGTGCGCGCGCTATTTGACTTTGCTGCGTCAGAACCA
GACGAGCTCGACTTTAAAAAGGGCGACGTCATTGCCGTGCTCGAGTCGGTCTACCGGGAT
TGGTGGCGCGGCTCGCTCAAGGGCCGCACGGGTATCTTCCCGCTCAACTATGTCGAGATC
CTAGCCGACCCGACACCAGACGAGCTGCAGCGCGAGGCTATGATGGAGTCGGAGGTGTTT
GCCGAGATCAAGAACGTTGAGAAGCTTTTGACGCTGCTGAGTGCATCTAACACGGCACCC
CGGGAAGAGGACACTGATGAGATCTCTAAACTCTACCACCAGACACTGGCTATCCGCCCC
AAGCTTATCAAGCTGATTGAAAAGTACTCTCAGAAGAAGGACGACTTTACACAGCTCAAT
GAGAAATTTATCAAAGCCCGTCGCGACTACGAGGCTCTGCTTGAGTCGTCCATGTCCCAC
CCGCCACAGCCCAACTACCAGCAATACGCCATGCATTCTCAACAGCAACAGCCGCCTCTG
CAGCAGCAGCAGCAGCAGCAGCAGCAGATGCCTCCTCAAGGATACTCCGGCCCTGGTGGT
TCTGGCGGCCCTGTTCCTGGCCAAGTCCATGCCGGCTACCAGGCACCAGGACTGGTTCAG
CAGCCAGACAGATACTACACTCCCGGGCCACAACAACGTCAGGACCCCTACCCGCATTCG
CCGTCACCTAACCAGAACCGCCGCAACACGATGAACCCGTCTCCATTCTACCTTGCCAAT
GCCGAGATTCCTGCTTCACACCAGCAGCAACCGCAGCAACCGCAGCAGCCGCAGCATCTC
CATCAGCAAGCTCAGCAAGCTCAACAGCAAGCTCCCGCCGCTTTTTCACTCGCCAATAAC
CAGCCTCCCCAGCAGCACCAGCACCAGCACCAGCACCAGCACCAGCACCAACAGCAGCAG
CAGCAGCAGCCACACCCTGGACGCCCTAACCAGAGAATTCCGTCTGGTAGCGGCCCCAGT
GCCGTGATCAGAAAGCCGTCTCCTCTTCAGACAAACCTCCCCCCTCAGGGTGCGACTGGT
CAGGGCAGACCCAACCCTAACCCCAACGTCATCAACAACCAGACCTACCTCCCTTACAAC
CCTCACAATACCCAGAACAACTCTGTGTCTAGCCCAATTGGAGGATACAGCAACCACCCG
CAAGAGCTGTCGACGTCGGTCTATGATTCTCCTATCGCCCAGCAGCAGCAGCCTCCGTAC
CAGCAGGCACCACCGCAACCTCAGCAGGCACCGCCGCAGCAGCCCCAACAGCCGCAGCAA
TCTCAACAGCAACAGGCACCACCGGAGCCGCCTGCAGGCTCTTATTCCGGCGCCGGCTAC
TCTCCCGAAACCGAGTATGCTTCACCCGTGACAACTGCTGCTGTTCCTGTCCCTGTTCCC
GCACCTGCGCCTTACGCAGGCTACCCGAATGTGCTGCCGCTTCACATTGCATCGCATTCG
CAAGCCCCGTCCGCTCCTCAAACACAAGCACCCCCGGCACCGCAGCAAGCACCCCCGCCA
CTGCCACAGCAGCAGGCACCTCCTATCCCCCAGCCTCAGACCGTCTCTTCGCCGCCGCCT
CCCTTTACTGGATCGCCCCGGCCGGCCTCGCTTACAATTGGCAGCCCCCCGCTTGGACCG
ACCCAGCAGGGCGGCTTCTATGATGCGCGCCACAACCTTCCCAGCCGGGTCAGCGGCAGC
GGTCCATCAGCACCTTCAGCGCCATCAGCGCCCTCAGTTCCGTCTGCCCCTACGCCAGTG
AGCACTGCCGGATCGCCGTCGCCGCCTGCTCAATTCCAGCAGCAGCAGCAGTATCGACCA
TATGTGCCGCCGTCTGACAACACCAACCAGCAAGGTGCGGTCGACGATTATTACCGCCAG
ACAGGCCGTGTTGGTTACTAG
>OphioH327g0155
ATGCATCAACAGTCCCGGCATCCCCCTCGGGGTGCCTTTTCTCCTGCTACCGCTCCTCAG
ACAAATCCCACACGCACAAACAATCCAAGAGATCCAAGAGACGCAAGAGACACAAGAGAC
ACACGAGACACACGAGACACACGAGATGCCGCCCTGCCCATCCGGTCACACGCTTCCTCC
GAGCACATACCGGCCGGGCCGTCACTCGACGCCGGTGGTGATACCGTATCGACGGGCTCC
AGTGGCCTTGGCGGCTCAGCAGCCATTGTCGGCGGACCAACAAAAGACTCTATCAAGAAG
CTCGACCAAATAATACAAAACTTCTACCTCAAAGCAGCAGTCCTCGTCGTCCAGTCCCGA
ATTCCCGTCACGGCATCAGGCGGCAGCCGTGGCCGGAAAACAAACAAATGGTTCCAAATC
GAGACCGATGACATTGACGACTTCAAAGAAGAGCTCAAGATATGGAAGACCTGCGGCGGC
TTTGACCATCGCCCACCGCCAATGATCATTGAAACTTACCTCGACGCCTCTCGCCTTGCT
ACCGGACAGGCCCTTGTCGTTATCGACGAGAACGGCAAGCGCTGGGATGCCCTCGAGGCT
CTCAACTCCAACGACATGTCTGCCAGCGGCAGCGGTAGCAGCAGCAGTGGCCGTTCTGAT
AACAACAAGATTCGCGCACGGTCAACCGAGATCATTCTTGAACGCTGGAAGGTCGAGCTG
CGCTGCATCCCCAGCCTGTTAAAAACGACCGCCGGTGGCGCCGGCAGCGGAGCTGACACC
CCGGGCGGCGGTCCTGGTGAAAAGGGTCGACCCAGCGAGGGCGGAAGCAATGCCAGCAGT
GTCGAGTACGAGATTGACGACTTTGGTCCCATTCTTCCCACCATCTACAAGCGCAGCATC
GTCTTCTTCCGGTCACTCTTTGTCACCACAAACGTCCTGCCGGCATACCGCTTCTCGCGC
CAGGCGACGACTAAGAATGTCCACCCGGCCCTAAAAGTCCGCTGCCGTATTCTAACAGGT
GCAGAGGCCGAGGCCCGCATCAACGCTCGTGGCTTCGATAACCTCAGACAGCCTCTGCTG
TTTGATGGCGCCCGCGAGCCCGTCACCGACTACATGTTTGGCGATCTTGAGGTCCCCATT
GGCCGTTTCTCTGCCTCGGTGACGTACCGCAACGACTGCAGCTTCCGTGTCGATGATTCA
GAGTCGCTCCTCAGCTCCCGCTTCATGGGCATCGACGAAAACTACTTCCGTCCCTCCATT
CCACAGGCCCAGCGGCCCGACAACACTTACCTCTCCAACCAGCGCCACGCGCAGCAGCAG
GGTGGCCAGCAGCACCGTAGGCAAACGTCTGTCACTGAAGCTCCAGTTGGATCACTTCCA
TCACACCACCGCCACGCACGCAGCACTGCTGAGCCATCGTACCGGCCCCAACCTCAACAG
ACATATGGCAGTCTGTCCACTTTCCACGGCCCAGATGCTCTGGCCACAAGCCCGATTTCT
GCTCTCAAAGCCGTGCGTCCCATCGGCTCTGATACGAGTTCGCCTACAGACTCGATCCAG
CCATCAAGCATGGAACAGCGGCCTCAGATTGACCAACCAAATTCGTTGCCCATCACCGCC
GGCCGGAATGCCGGTATCTCGCCGTCGTCATCGATCGTAGCCCGGCCGACTCTGCGCAAC
CTAGACGGTATCGGCCGTCGCCCATCTGTGACCTTTCAGCCATTCAAGGCTGGATCGCTG
TCGAGTTCGCCTCGGGTGCCCGACGATATGCAAATACCCTCGTCGCCCCTGTCCGGGTCG
CGGCCAACATCTGGCTTGAGTGCACTGGCGCAGGCTAGAAACCGCAACTCACTCACGGCC
GGTATGGCGGCATCATTACGTGGTGCTCCGATCCCATCGACGTCGGTTGGCAGCACTGCC
ACTGCTGCAATCAACGTGGAGCCGGGCCCGAGTTCGTCACCTCGGCTCGGTGGCGGTGGT
GGTAGTGGTGGTGGCAGCCGGTACAGCAGCAGTTTTACACACCGTCGTGGCCGGTCATCA
TTCGGTGGTACTAGTCGAAACGAAGATGAGCAGGGCAGCAGCGGCAAGCAGAGCCTCTCG
TCATCCATGGCCCAGCCCGGCTCTGGCCTGCTTGCTGAGGCGGGCGGTGTTGCTAGCTCT
GGGTCGTTCCAGACCGACGACGATAACATTTCCGATTTTTTGAAAACTCTTGAAAGCAAA
AAGACGCTCCAGAGTTTCGAGGTCAGCAGCAAGCGTGGCGACGCGGCTCGTCGTACGGTC
GCACAGCTGTCGCGTTTCCAGATGATGCGCGACTCGAATGCAGCTCTGACTGATTCCATG
AATGCATCAACATCGCCATCGCAGCAGCTGCCGAGAGCGGGTGGACAGCTTCCTGCACTC
CCCGTCACGTCTGCATCAATTTCGCCGTCATCGCATTCGCCTATCAAGTCGCCTCATACG
CCGCACACACCGCACACACCAGCTGTGCCATCACGCCTGAGCGAGAACGCCATCATTGAC
TACCAAGGATCGGCTCATACCCGCACTCGGTCGGGTGGTTCGCGTGCCGTTGTTGAAGAA
GCCGAGGCCAATGATGACAGAGCTCGCGGTACAACGGCAATCGATATCCCACTGTCTCCA
CGTCTCATGCAGCCTGGTGGCGGCGGTCGGCGGTCCAGCTCCGCCGTCCAGAAGACGCGC
GCTCATCTTGACGACGACTCGGCCGAGCTGGCTGCTTTTGGAACTACCGGGGCTACCCAG
CGCAGCCTCAGTGCTGGTGCAGATGACCGCGAGCCGCCCTCGCCCGGTGCCCTCTTCCGT
CTCGAGGCGCCTGAGACCAGCAGCGGCAGTGCGTCTGTTGGTGGCTCTGCTGCTGCTACG
GGCAGTGGAACTAACCAAGGGCATGCTTTGAGTGCCCTGGGCACTCCTGGCGGCCTCAGG
GCTGCAGCTGCCGGTATTTTGCGGCCATCTAGTGGTGGTGCTTTGCCCCGGTCTTCTCTC
GGCCTGGGGGATGACGACAAGCAGACGACGACTACCCGCGTTGGCTCTCTGCCGCCCAAT
TCTCTTGCTGCAACATCGGCTGCCCTCCGCGCCAGTGCCAACATTGGCACTATGAGCTCC
AGTGCCCTTGTTGGATCGACACAGCGCAAGCGTTATACGGGCCGCCAGCACTCTATTACA
TCGCCTCTTTCACCGCAGCAGCCTACCAGCGTTGCCAATGGCAACATTGCCACACCGCCA
CAATTGTCCCGGGGCAGTTTCTCGGGCTCGTTCCTCGGCCGCTACAGCGGTTCCGGCCGG
GGCGGTAGCGGTGCAGGCAGCCTTACGGGCGGAGGCAGCGGCGGTCCTGGTGCCAGTGGT
GACGACGACGATTTGCTGTTTGATCTGTCCGAGATTGGACGGCGCAGCATTGATGAGCCA
CACGGCACCAGCGGTGGTCACGGCGGTCATGGCGGTCACTGGCGGCCGCAGTAG
>OphioH327g0156
ATGAGTCACCAACTCTGGGCGTGCTACATAGCAGACAATGTCGAGCGTTTCCGCCGACTG
CTTGCCCTGACGGGTCACAGTGCCCAGGCAGCAGCTGTATGGAACGGCGGCAGTGGAGGA
GGCAACAGTAGCACTGGTACTGGCTCTGGCTCCGGTTCCGGCACGGGCGCTGGCGGATCG
GCTGGCTATGGAGACCTTGGTGGAAGTCCGTATGCCACATCGCCCAAAGCCTCGGCTGGC
GGTGGAAAGGCGCGCAAGGCTTCTGGATATGGCGGCGGCGGTGGCGGCAGCGGTGGTGGT
GGCAGCGGAGCTATCGGCAAAAATGAGATCAACAGCCGTGACCATGCCGGCCTGACCATT
CTCCTTAGAGCCGCTTCGACAAACACAAAGTCTGCTCTTGGCTTTGTGCAGGCATTGCTC
GAGCATCCGGCCACCGACATCTATGTGCAAGACCAGGAGAGCGGCTGGAATGCGCTGCAC
CGTGCTCTCTATGCCGGAAACATATCTATTGCGCGCCTCCTGCTCGAGAGAGAACGCAGA
GATATTGCTGGCCAGACTCTCGGTTCTTCTCTTGGCCGGGTCGGCCGCCTGATCAAGACC
AAAGACAACGAGGGAAACAGTCCTTTTGACCTGTACAACACAACAATAGACAAGACGGTC
GACGGAGAGGCTTTAAAAGAAACAAATGACAGAATGGTAGACTCGGATGGCGAAGACATT
CTCGTGCTGCCAAATGGGCCACTAATTTCTGCAAGTTCCCAATCTCAGGTCTACGGAGAT
GATCTTTTCTTCTTTGGCAGTAACAAGAACCTCACCCTCGGCATGGGTGATAGCGATGAC
CGCCAGTTCCCTGAGCGCGTGCATCTTCAACGCCCTGATGATCTCTTATATCGTTTATAC
GATGAGTATCTCGACCGACACCCACGCTATGCTGAAACGGCAACACGGCCTACGAGCGTG
TCAGAGCTTCCCCAAGTCATCAAAAATCAGTCTGTGATCTTTCGCGACGTCGTAGTGTCG
AAACTACACAGTGCCATCTTGACCGACGACGATGTTTCGAATCTGTACACTTGCGGTGTC
GGTCGTGGTGGACGCCTGGGTCTCGGGGATGAGAACACTCGCTTCTCATTTGAGTGTGTG
CAGGGTCCCTTTGCGGATAAGCATATTGCCAAAGTTGCGCTGGGCCAGAACCACAGCATG
GCCATCATCGACAATGGACAGCTGTGGACATGGGGCTCAAACACCTTTTCTCAGCTCGGC
TATGCACTCCCGCCTTCTAATAAAAAGGACGAGGACCCAATGACATCGACACCACGACAG
GTCTTTGGGCCGCTCAGAAAAGAGAACATTCTCGGTATCGCGGCATCCGCCCATCATTCA
GTTGCGCATACGGCCACCTCACTCTACTGCTGGGGCAAGAACGTGGGCCAGCTCGCACTC
ATGGATGCCGACTCGCGGTCGCTTGATGTCCAGGCGGTGCCGCGCAAGGTGGCAGCATCT
CTATTTTCTGCAAGTATTGTTGCTGTTAGTGCCATTGACCGGGCCACGACCGTCTTGCTT
GCCAACCACACAGTCTGTGTCTTTACCAGCTATGGTTATCGTATCGTCAAGTTCGATTTT
ACAGAAACGATTGGGCACCAAGGCCGCTGGGGCAAGTACAACATGGCGTCTCGGTACGAC
CCCGGACGTGGCCAGATCAGCCAGATTGCATCCGGCGGAGAAACCATTGCTGCCGTCACA
AGCCGGGGCGACCTGTTCACTATGAACTTGACCAATCTGCCCGACGCCAGCCAATCCTCC
TCCACGACCAACCCATCCAAGATCCGCGACTCTCTGACGACGCCCCAGTGCATCTGGACT
GCTCGCAAAGACGGTGTCCAGTCTGTGGACGTTGGTGAGCAGGGCTCTGTGATCATCAGC
ACCCACTCTGGTGCTGTGTGGCGGCGCATCAAGCGTGTCAAGGCCAAGGATGCGCAAGTC
AGCGGCCAATCCAGTGGCCGCTCGCGCACCGACATGAAGAAGAAGGACTACAAGTTCCAG
CGTGTACCATTTATTTCCAATATTGCCACTGTGCGCAGCTCAGCCTTTGGTGCATTTGCA
GCCATTCGCTGCGATTCGGAAGTCATCCGGCACAGAGTAGAAGTGAATGCTGAGACGTTG
TGTGGTGATGTTGGACAGCTGACGCCCCTGTGCAACTTTGTGGAGAGTGAACTGAAAGAA
CAGGACCATGTTCTGCGGTCTACTGATCTCATCAACGACCTGGCTAAGCATTTTGTTCGA
TGGAGGGAGATGTGCAGGAACAAAGGTGGCGCACCACCTGGAGTCATTCTCTGCACATCA
CTTCACCCTGAGATCCGGATTCCCATGCACTCATGGGCTGTGAATGCGCGCAGTCCCGTG
TTGCGCAATGCACTTTGGCAGTGCCGCCAAGGAGACGGCAGCTTTGAGCTCGCCGAGGTG
TTTTCAGCCAAGACAGAGGAGCGGGAAGACGGTCACTGCGAAGTTGTCGTCACGTTCCCT
GATATGGACATGATGAGCTTGCTCAACATTGTTACGTTTATGTACAACGATAAAGTGGTG
CCCGTCTGGAATCACGCCCGCCAAGGTGCGCCCCTGGCTAACCGGTACCGCGCTGTACGC
ATTGAGGTCATGAAATTGGCGACGCGGCTGGAGATGCCTGAGCTAGAGCGCGCGGCGCGC
GTCCAGACAAATGTGAAAGCGTGCATGGAAAAGGACTTTTTACAAGCCATACACGACCCC
CGGTTCTTTGATGATGCGGATACTATCTTGGAGCTCAATGGTGCCGAGGTGCTGGTGCAT
CGCGAGCTCATGTGCCAAAGAAGCAATTGGTTCCACACTTTGTTCTACGGCCGGTCAAAG
GGTCAGTGGCTGGCCACGCGGCGGCAGGGTATGGGCCCAACAGACAAACTGCGGCTTGAT
CTCAAGCACATGGATCCAAAGGCATTCAGGTGCGTTTTGGAGTATCTGTACACGGACGAG
GGCAACAGCTTCCTTTGTCAGATTGTTGTCCCCGACCGGGAAAGCTATCTTGACTTTATC
ATTGATGTCCTGAGCATTGCCAACGAGCTGATGCTCGATCGCCTCTCGCAGATTTGCCAA
AGTTACCTGGCCAATCAAACGACGACTCGGAATGTGTCGCAGCTGATCAATGCTGTAAGC
CCATGCGCGATCAGCGAGTTCAAGGATGCGGGTCTTGCGTACATTTGCGAGCAGATGGAG
ACGATGCTCGAGAATCATCTGCTGGACGACCTCGACGATGATCTACTCCAGGACCTAGAC
AAGTATGTTAATCGCCACCAGCTGCTCAAGATGCCGTATGTTAAGTCTGAAATTGCCGAG
CATCAACTGGTGGAAAAGTACCCGTGGATGATGCAGGAGATTGAAGAAGAGCGGCAGATC
CGCGTTCGCGAAATGGCGTACAAGGTCACGCACCGCGGCGGCGATGACGAACGGCGGCCG
AGTGCCACCGGGTCCTCTAGCAAGGGACGAGTAGGAAGCTTGGACGACCAATCGGCAGCA
GCCGCAGCCGCAGCAGCAGCCTCTCCATCTGCAAGTGCTAGTCGGTCGAGAAGAAAGTCG
CGTATCGGCAAAGTTGAGCAGTCGAGCCCTCTATTGCGACCCAAGAATTCGACTGCCGAC
CTCATGTTCAGTATGGAAGACGACGAGTCGGCAATTGTTTTGGCGGAGCGGCCTAAAAGC
CGCGGCAATGCGCAAGAAGGCACACCATTTGACGATGGCGGTGCCTCTGGATCTCCCCGG
GTGGGAAGCGGCAATGGCATGGCAATTTCTAATTCTCCTGCAACACCCTCGACACCTGTT
CACCGCCCAACAGCAGCGACGACTTCGCGCGGGTTTGTGAGATTTGGCCGAGGCAGTGTC
ACGGCAGCCGATACTGCAGCAGCGAATCCTTCCCAGCAATCGTCGTCGACCCCCAAGGGA
GCGACAGACAGCAACGGCAACCCCTGGGGTGCTGCTGCCTCGACACCCAATTCGACTTCA
CGCCTCGATTTGAGAAGTATCATGACGGAGACGTCGACATCTCCGCCATTCATCACCAAG
ACGTCGGCACTGTCTGCCGGCCTTGATGCACAGAGGGCTGCAGCAGCCGAGCCTGTGGTC
ATGACCCCGCCACCCAAGATTGCTAATGCGCCAAAGCTTTCACAAAAGGAGCGCAAGAAG
CAGCAGCTGATGCAGCAGCAGCTCCAGGACCAGGCCAAGAACACACCCAAGGGCCCTGCA
TGGGATACGAGCTCACCTGGTGATAGTAAGCGGCCATCTTTGTCATGGCAGTCGCCAGGC
TCTGCCTCGGCCTCGACCTCTGTTCCCGGGCCGTCGTCATTGTCACAGCCATCGCTGGCC
CAAGCACACGCCCACCTCGCCGTGCCCCAGCCACCGTCGTCTACAGCATCGCCAGGACCG
AGCAGTGGAGCAGCCACTCCAGCGTCAGCCACGCCAGCCTCTCAAAAGCCACAGAAGAAG
CCGCAGCATATCCCCGGTGCAGCATCCCCCGATACGCGCTTTGCCGGGCAAACACGGCCG
TCTCCTAGTAGTGCGACGACAAGTTCAGCCCCGCTGCTGCCGCACTCCAAGGTGTACATC
AAGCCGGCGCCCAAGGCCGAGCCCGTGCTTGGTCTGACCATGGCGGATATTTTCTTGCAG
CAGCAGCTTGAGCAAGAAAGCATCAAGGAAGCGGTGGCAAAGCGCAGTCTGCAGGAGATC
CAGGAAGAGCAGCGGTTCCAAGAGTGGTGGGATCAGGAAAGTCGGCGGGCGCAAGAAGAA
GAGGCACAGCGGCAGAGCAAGGGTAAAGGGCAAGAGAGTGGTGGCGGCGGTAGTGGTGGC
GGACGGAAGAAGAAGGGCAAGGCACCAGCTACAACGGCAGCTTCATCTGCAGCTACGGCT
ACGGCTATGATAACACCCGCGGCTGGAAACGCAGAAGGCAGGACAGCCCCGAAGAAAAAG
AAGGCTTCCAGCGGTGGAGGGCGTAACCGCGGCGGCGGCGGCGGCGGAGGAGGAGGTGGT
GGTAGTAGTGGTGGCCGCAATGGCAGTGCTCAAGAAGCGGCTGTCGGAGGTGATGGCCAG
ACTTCGCGGAGAAGAGGCGGCGGCGGCAACCGGGGAGGCAAAGCATAG
>OphioH327g0157
ATGTCTGACCAGAAGCCCCTCCCCTTCATCTACCAGTTTGCCGCCGGCGCTGTTGCCGGT
GTCTCTGAGATTCTGGTGATGTACCCGCTGGACGTTGTCAAGACCAGAGTACAGCTCCAG
ACGGCCACCGCCTCCGGCCCCGATGCCTACAACGGCATGGTCGACTGCTTCCGCAAGATC
ATCAAGAATGAAGGCTTCTCGAGACTGTACCGTGGTATCTCTGCCCCCATCATGATGGAG
GCTCCCAAGCGTGCCACCAAGTTTGCTGCCAACGACGAGTGGGGAAAGTTCTACCGCAAC
GCTTTCGGCCAGAACCAGATGACCCAGGGCCTCAGTGTCCTGACCGGTGCCACTGCCGGT
GCCACTGAGAGCTTCGTCGTTGTTCCCTTTGAGCTCATCAAGATCCGTCTTCAGGACAAG
GCCTCTGCCGGCAAGTACAACGGCATGCTAGACGTCATCTCCAAGACTGTCCGCAACGAG
GGTATCCTGGCCATGTACCAGGGTCTGGAGAGCACCATGTGGCGCCACATCCTCTGGAAC
GCCGGTTACTTTGGCTGCATCTTCCAGGTGCGCCAGCTGCTGCCCAAGGTTGATGACAAG
CGCAGACAGTTGGTCAACGACATTCTGGCCGGTTCCATCGGTGGTACCGTCGGTACTGTC
CTGAACACCCCTCTGGACGTCGTCAAGAGCCGTATTCAGAACGAGACCCGCGTTGCTGGT
GTCATCCCCAAGTACAACTGGGCCTTCCCTGCTGTCGGCACCGTCCTCAAGGAGGAGGGC
TTCAGCGCCTTGTACAAGGGCTTCCTGCCCAAGGTCCTGCGTCTCGGCCCCGGTGGTGGT
ATCCTACTGGTTGTCTACCAGGGTACCATGGACTTCTTCCGCAAACTGAGAGAGGAGAAG
GTATAG
>OphioH327g0158
ATGAGTAAATTGGCTGAATTCATCTCGGGTGAGGCCGAGCTCGGCTCAGACGAGGATGAC
GAGTCCTTCGATGGCTCCGGCGACGAGCAGCAGCCCCAGAAGACGAAGCGCACACCGCAA
GTTGATGACTCCAGCGAGGAGGAAGACGATGACGATGATGAAGAAGAGGCGGCCAAGATC
CGCGAAGGTTTCATCGATGACGACAGCGAGGACGAGGACGGCGACGACGAAGACACGAGA
CGCGAGCGCAGACGGCGCAAGAAGCGGAGGCGGGCCGAGCGTGAGGAGGAGGCCGAGCTC
GACGAAGAGGATCTGGACCTGATCGGCGAATCGCGTCCAGACTGGGATCGCAAGACTGAA
GCACAGCCCAAGTTCAAGCGTCTCAAGCGCGGGCACCGCGACGAACAGGCTCAACGAAGC
GAGCGTCCCGAGCTTGCCCAGATTTTCTCCGATGAAGACGACGACGAGGTCGCCGAAGAG
CGGTACCAGCGCCACCCGCACCGTGGCCAGGACGAGATGGACGACTTCATCGAGGAGGAC
TTCCCCGAGGACGAGGACGAGCGCCTGCAGCGCCAGGAGGACATGGAGGTGGCCCGGCCG
CGTGAGCGGTTTGTTGGCGGCGTTATCGACACTGCCGGTCTTGACAAGGACACCCTCGAA
GACATGGACAAGATCTTTGGTGACGGCGCCGACTACGCTTGGGTTTTGGACATGGAGGAC
GACGAAGAGGAGCGCGACTTGGGCGACCAGGGCCTCGAGCTCAAGGACGTGTTTGAGCCT
TCCCAGCTGCAGGAGAAGCTCATGACCGACGAGGACAACACCATTCGCTACACCGACGAG
CCTGAGCGCTTCCAGATCGACCGCAAGCCGTTCCGCGATCTCCAGCTCACCGACGAGCAG
ACCAGAGAAAAGGCGCGCTGGGTCATCAACCTGCTGTGGCCCACAAAGAATCTGCGCTCC
GAGCTGCATGTGCCATTCAGCAAGGCCGTTGGCCAGGTTCTGGAGTTTTTCGTCCACGAG
GGTGTCGAGGTCCCATATGTCTTCCAGCACCGCAAGGACTATCTGATCTACGAGGATGAG
TCCAAGCGGAACAAGCGCAGCCAGCCTGGTGAAAGCAATGCCGAGAAGCTGCTCAACCAG
GACGACCTGTGGCGCATTCTGGAGCTCGACATCAAGTTCCGCTCTCTCATTGAGAAGCGC
AACTCGCTCGAGCGGTCATTTGAGAGCCTGCGCTCCAAATACGACGTCGACGACAAAGTC
TTCAAGGAGATGGTGGTCCAAGCCGCAACTATGGAGGAGCTGCAGGATCTGCAGGACTAC
ATGAACTTTGAGTACGCTGTTCAGCTTCGCGATTTGCTGGCAGAGGGCTCTACGGAGAAG
GGCAACAATGTCACCAAGCGCCCCGGTGCCAAGTCCACGACCACCTACGAGCGCACCCGC
AAAGCCAAGGCCTATGGTTTTGTCAAGGCCTACGGCATCAGCCCCGACCGTCTGAGTCAG
AACGCCCTTAAGGTTGGCAAGAAGGTGTCCCCTGACGACGAAAAGAAGCTGCCCATCGAG
CTTGCCGACGAGCTCACCGACAACGCGTACTCGACTGGCGACGGTGTCATCCTGGCTGCG
CGCCAGCTGTACTCGGAGGAGCTGTTTGTCAGCCCCCGCATGCGCAAGCACTTCCGTGTC
GCCTACTACACCAACGGTCTCGTCAGCTGCCGCCGCACCGACAAGGGCCTGCGCCGCATC
GACGAGACGCACCCCTTCTACGAGATCAAGTACCTGATCAACCAGACCATCAACGACCTT
GCGCGCCGGCCCGAGGTGTTCCTCAAGATGATGAAGGCTGAGGAGGAGGGCCTGGTCGAG
GTCAAGCTGACACTGCAGAATGAGCGCGAGTTCCGCCACCAGCTGCTCAAGGAGTTTGCC
TCGGACAACTACAGTGAACTTGCCGACGCCTGGAACGACGAGCGTAAGAAGGTCCTCGAT
CTGGTGTTCCCGCGCATGGAAAAGATCATCTCCAAGGGTGTCAAGGACTCGCTGCGCACC
GCCTGCCAAGAAGAGATTCTCAAGGCGTGCCGTGACGAGTACATGAAGCGCCTGGATCAG
GCACCGTACAAGCCCAAGGGTCTCGTGATTGGTACATCGCCGCGTGTCCTGACGCTGTCT
AACGGCCTGGCCGACCCGTCGCGCGATGCCGTGTTCTGGTCGTGGGTCGAGGAGGGTGGC
CGTGTGCTTGAGCACGGCAAGTTCACAGGCCTGGGTCGCGACGAGAAGCAGCGCGAGGCG
TTTGTTGAGCTTGTGCAGCGCCGCCGCCCTGATGTTGTCGGTGTGAGCGGTTTCTCTGCC
GACACGCACAAGCTGGTCAAGGACCTGGAGGCACTGATCAGCGACAAGGGCCTGATGGGC
ACCGAGTACGACGACCCGGAAACCAACGAGTACCGGTCCGACCTGCTCGAGGTTGTTGTT
GTTAATGACGAGGTCGCACGTCTCTACAAGGACAGCACGCGTGCTGTTGCCGACCACCCG
TCACTGAACCCCATGATCCGCTACTGTATCGCGCTGGCCCGGTACCTGCAGAACCCGATG
AAGGAGTACGCCGCACTGGGCAAGGACGTTTCATCTCTCATCTTCCACCCTTGCCAACAC
CTGCTGCCGGCCGAGAAGCTGGCCAAGTGGCTCGAGACAGCCATGGTAGACATGGTCAAC
CTGTGTGGTGTTGACATCAACGAGGCGGTTAACGACCCCTACACTGCCAACCTGCTTCCC
TTTGTCGCCGGTCTTGGTCCCCGCAAAGCTACCGCTTTCATCAAGGGCATCAACGCCAAC
GGCGGCACTGTCGCTTCGCGTGACGAGCTCGTCGGCGACCCGGATAGTAACAAGCTCCCT
GTTGTCGGCCCTCGTGTGTGGAGCAACTGTGCAAGTTTCCTGTACATTGAGTACGACGGT
TCCAACCCGACCTCGGACCCGCTGGACAACACGCGTGTGCACCCCGAAGACTACGAGCTG
GGTCGCAAGATGGCAGCCGATGCGCTCGAGCTGGACGAGGAGGACGTGCTTGCCGAGACG
AGCCAGAACGGACCCGGCGCTATTGTTCGCAAGCTGTTTAAGGACGACGAGCAAGAAAAG
GTCAACGAGCTGATCCTCGAGGAGTACGCCGACCAGCTGCTGGAGAACTACAAGCAGCGG
AAGCGGGCGACACTGGAGACGATCCGTGCCGAGCTGCAGGCGCCATACGAAGAGCTGCGG
TGCCACTACGCGGTGCCGACCCCCGATGCCGTGTTTGCCATGTTTACAGGTGAGACCAAG
GACTCCTTGTGCGAGGGCATGATCATCCCGGTCAATGTGCGCGTTGTCAAGGAGGACTTT
GCCATTGTGAAGCTGGACTGCGGCATCGAGGGCCGCATCGAGTCACACGAGGTGTCGAGC
CGGCAGTCGATCCGCGACGCGCTGCGCGTGGGCCAGACGACCCAGGCGAAGCTGCTGGAG
CTGAACCGCAAGGACTTTATCAGCAAGCTGTCTGTGCGCGAGGATACGCTGCGGCGGCCG
TACCGCAAGTTTGTTGACCACGAGCGCGGCACATGGGACTTCCGCCAGGAGGACCAGGAC
CGCGATGACCTCACAGAAAAGGACAAGACGACGGGCCGCACCCAGCGCGTCATCAAGCAC
CCTCTGTTCCGGCCATTCAACTCGACGCAGGCCGAGGAGTACCTGGGCTCGCAGGGCGTT
GGAGACATGGTGATCCGGCCATCGTCGCGCGGTAACGACCATTTGGTTGTGACATGGAAG
GTGGCCGACGGCGTCTACGAGCACATTGACGTGCTTGAGCTGCAAAAGGAAAATGAGTTC
TCTGTGGGCAAGCTGCTGCGCATCGGCGGCAAGTACACGTACACGGATCTGGACGAGCTG
ATTGTCGAGCACGTCAAGGCCATGGCCAAGAAGGTTGCCGAGATGACGCGGAACGAGAAG
TTCCAGACCGGATCCAGAGCCGACACGGAGAAGTGGCTGACGACGTACATGGATGCCAAC
CCCAACCGGTCGACATATGCGTTCTGCACCGACACGAAGCACCCTGGCTACTTTTTCCTG
CTGTTCAAGGTCAACCGTAACACGCGCGTCAATGCCTGGCCGGTGCGGGTGATCCCCAAG
GGTTTTGAGATGCTCAAGGTGCCGTACCCCGACATGCGCGCGCTCACCAACGGCTTCAAG
ATGCGTTACCAGAGCGAGGTTCTCAAGATGCAGAACGGCGGGCGCACGTCGCCAGCTGCG
ACGGCACGGCCGGTGCCGGTCATCAGCTCATCTGACCTTACTCTCGAGATCTTTCGCGAA
CGCGCCTTTGCTGCAGAGCGGCCGCTTATCATCAAGCAAAGTGAGGAAAGCATTGTCGGA
AGCATCCTAGCCAAGGAGACGCGCTGGTTTGACTCTGGGGCTGGGACGCGTGGAGACGCG
GGCGCGAGCGCGAGCAGCACCCCGGCGCGTCTCTCCGACTATCTTCAAGACAATTTTGCC
ATGGCTAGCTTGCCATACGAGTTGATGCTCCCACCAAGCGGAAGGAACCAGGCTTTGGAA
GATTTTATCTCGTGGCTAGGACACACATTTGATGCCACTGATGCCTCTGATGCTGATGCA
TTTGATACATTTGATACATTTGATACATCTGATGCCTCCATGAGCATACGCCCAGTTTTG
GCAGGGCTCTTATCACACTACATCGAAATGGAAGGTGGCCCGAGCGAGACCATGGCAAAG
CTTGTTCGCTTCGAGGCACCTTTTGCTCTGTTGATGGCCGCTCTCAAGTTCAACCAGAAC
CGCAGCGACAGCCCGCCGCTGACTCAGCTATACATTGCCCAGGCGTCGCTGTCCGATCTC
CCCACGAGCATGCAGGATGACGTTCCACCGCCTGAGCTGGTGCAAAAGGCCGGCCGCGGC
GACATCTATGCATCGAGTCTATGGCTCGGGCTTGAGTCGACATATACACCGTGGCACCGC
GACCCCAATCCGAACCTGTTTGTGCAGCTGTGCAGCCGCAAGACGGTGCGCGTGATGCCG
CCCAAGGCCGGCGAGCGTGTATTTCGGACTGTACAGACCGAGCTGATGAAGCAGGGGGAG
GCGCTGCTGTTTTCGTCGTCCCCGTCACTGGCACCGTCATTGTCATCGTCTTCGTCACGA
ATCAGAGGCGAAGAGATGATGCAAGGACCGGAGCGCGAGCTTCTGCACAAAGCGGTCTGG
AGTGCAGAGGCAACTGCATCAGAAAGTACATTACGAGAGGCAAACTTGGATGCAGGGGAC
ATGCTCTTTATACCCAAGGGCTGGTGGCACAGCATCAAGAGCGTGTATTCCGATGGCCGG
CTCAACGGGTCAGTCAACTGGTGGTTTAGATAG
>OphioH327g0159
ATGTCGCTCACAACTCAATTCCTCTCTAGCATCCGTGGCTTTGTCAAGAAACAAGACGGC
GTTTCGCTTCGAGCATGGCTGCGCGTGGAGTCCGACTCGTCGCCGCAGTACTTTCAGCTC
GCCCAAGAGCTGCGGACGGGCTTTGCCAGCGAGGATGCCGTCGCAAAGCTCGTTGAGAAG
TGTATGCCGCTAGACGACGGCGATGGCGGTGCCGGCGCGACATGGCCGTCACTGGTCGCG
TTCTTGAAGGAGTACATGCACTACTGGCGCGAAGTCAACTTTGACGACATTCAGACTCTG
TACCCTCTGTTGAGCACACTACTCATCTCGTGCTCGACGGCCTTTTCTCACCCGTCGGGC
TCGCTGCTGCTGGAGACGTGTGTCGCATTCTCCGAGTCGCTCGCACAACTCGTCATGGTT
GTCCATCACCGGCCGGACCTGATCGGCCACCTGCGTTCGTCTGGCGGCGACGACGAGGAA
CGCAAGTCGCCCGTCGAGAGCACAGCCGACATTATTCAAAAGATCTGCACGGCATGCCTG
TCGGAGAAGTCGATTAACCGATTTGCACGTCCAGAAGGCCGCCGGCTGGGCTTCTACCGG
CTCGTCAACCTCGTACTCCGGCTTCTCTTTGCCGGCGACAAGGCGCGCTGGGCATCACAG
ACATTTACCAACATCAGCAGCATGGGCCCGCCACTCGACTTTTACCCGGCCGCTCAGCGC
GTCACCTACCTCTACTATCTCGGCCGCTTCTACCTCGAAAACAACCACTTCTCACGCGCC
ACGCTGTGTTTGGAGGCGGCCTACTTGCAAACACCGCCACACTGCCAGCGTCACCGTCGA
CTGATTCTTACCTATCTCATACCTTCGAAATTGCTGATTGGCGTCTTCCCCACGGCCAGT
CTGCTGTCGCGCCCTGAAGCTGCCGACGAGTTGAGAACTGTATTTGCGCCTATTGCAACG
GCCGTGAAGCAGGGCAATTTTCCCGCATTCCAGGCGACACTACGCGAAAACGAAGCATGG
CTCGTGCGGCACCGTCTGCACTTGACGCTCTTGTACCGACTACGGCCGCTGCTGTGGCGG
TCGCTAGCACGACGCACCTTCTTGCTCACTTATGTACCGCCCAGCAACGACGTCGTGGTG
CAGCAAGAGGGCGGTGCGGCACGGGGACGGGCTGCTCCCATTCTCGACCTGGCAGACCTG
CTGACGGCGGCGGTCTTGGCACAGCACCAAATCGAAGGCTATGTTACAGCCCCGCGCCAA
CGGCCAGCACACATCAACACACTGTTTCTCAAGGCAGTCGAAAACAGCGCCGACGCTAGC
ACGCTGGCAGCACCAGCGGGTGGTGTACGGAAACTACGTCCGAGTGAAGGCCTGATCTGG
GGCAACATGGCGGTGACGATGGCGGATGTGGAGAGCGTCGTGTCATCGCTGGTAGCGCAG
GGTCTCATGCATGGCTTTGTGGCACACGCGGCGAGCAAGTTTGCCATCGTGGGTGCCAAG
GCCAAGGGTAGTGCAATCCTGGCAGGCTGGCCGCCGGTGGCCGAGGTGATGCGGGAGCGG
CTGCTCGCCAACGACATTGACATTACGACTGTGCCTGCCTGGGTCAAGGCTCCATAG
>OphioH327g0160
ATGAAGTTTTCTGCCGCCATCGCGTCGGCTCTGGTCCTGGGCGTTGCCCAGCCAGCCGTC
GCTGAGCTTCATGTCGGCCACCGCGCCGCTCACCAGCACTACGGAAAGCGCCACAACCAC
GCCGCTGACGCATCGCCATCATCACAAAAGCGCCAGCCCGAGCCCGTCTCTGAAAACAAC
GCCCACCTGCACCTGCACGATAACCGCCTGCCACGAAATGTCGAGTCGCTGCCTGCGCTC
TTCACTCGCAACCGCGAGACGCCTGCAACAGAAGCTGCTATCCCCATTGTGCAGCGCAAG
GCACCGCGCAGCCTGCCCGAAGAGGACCTGGTCGCTGCCGGTATCCCTCTGGACATTTCG
AAGCGCGCCGTCTGCGAGCTTCCCACCGATCCTGATATTGTCCCGGTCCCTGGCGCATCC
AACGGCGGCTGGGCCATGGCCCCTGATGTCTCGTGCACGGCCGGTTCGTGGTGCCCCATT
GCCTGTGTCTCTGGTAAGGTGATGGCCCAGTGGAAGCCTGACACCACTTACGTGTATCCC
GAGTCCATGGACGGTGGTCTGTACTGCGGCTCTGACGGCACGCCCAGCAAGGGCTTCGAA
GACCAGCCGTACTGTGTTGACGGTACCGGCACCATTTCTGCCGTGAACAAGTGCGGCAGT
GTCGTTTCCTTCTGCCAGACTGTCCTGCCCGGCGACGAGGGCATGTACATCCCCACGGAT
GTTTCCAGCACCGCCACGCTGGCTGTCCCCGGCCCTTCATATTGGGATGGCACTGCCGCG
CACTACTACATCAACCCTCCTGGCACCAGCGGTTCCGACGGCTGCATCTGGGGCTCGTCT
GACAAGCCAATTGGCAACTGGGCCCCCTACGTTGCCGGCGCCAACACCGACAGCAGCGGC
CTGTCCTACATCAAGCTTGGCTGGAACCCCATCTGGACCGACTCGTCGCTGACCAGTGAC
AAGCCCACGTTTGGTCTGCGCGTCGAGTGCGATGACTGCGTAGGCCTGCCCTGCGAAATT
GGCGCCGACAACTTGGACGACTTGAGCGTCACCAGCTCCGAGAGTGCGGCTGGTGCCGGT
GGTGCCACGTTCTGTGTCGCCACCATCCCCAAGGGCAGCAGCGCCCAGATTGTTGTCTAC
AGCTTGGACGGCAGCAGCAGCGGCGGTGGCGGCGGCGGCAGCGGCGGCGGAAGCAGCACT
ACTTCCAAGGCCGCGAGCAGCAGTAGCGCCGCGCCCACGACCAGCAGCATCATCTCGTCC
TCGGCGCCGCCCTCGACCACGTCGTCGTTGCCGTCGTCGACCTTGACCTCGTCTAGCATT
TCGTCCTCGGCGCCGCCTTCGTCGTCGTCATCGTTGTCGTCGTCTAGCTCTTCGTCTTCC
AGCTCGTCCTCTTCGAGCTCGTCGTCGTCGTCGTCGTCGTCCAGCACGTCGTCCAGCTGG
TCGTCCTCGTCCTCATCGGACTTTTCTTGGACCTCGTTCACGTCTTCGACCAAGAAGAGC
TCATCGACCAAGACCTCCACCTCGTCCAAGAGCACCTCGACTGCCTACTTTGGCGGTATC
TTCCACGAGAACAGCACGTTGTCCGAGAGCAGCCAGTCTGGCAGCGGCGGTGCTACTGCT
ACGGCCACTGGCATCACTGGCACGTCTACCTCGCAGTCTGGCGCCTCGGCCTCTGCCTCT
TCCAAGAGCGAGGCCGTGCACCACCGCAGCCAGGGTGGTGCCGCCATTGCCGGTCTCATC
ATTGCTGTTGTCGCCAGCATGTGGTTGTACTAG
>OphioH327g0161
ATGTTGCATCACCAGCTATTCTCCGTGGGCATGTCCGCCCTTGTTCGGACACCCCCCCAG
ACCCCGTCGTCTCCCGAGGCTCCGGTGACGTCTCTGCCGCCGCTGGCCTGGGGTCTCCTC
GTTATCCTCTTCGTCCTTTTCATTCCCGCATTCGCCTGGTCGTCGTATTCAGTTCGCCAT
GTATACACGACTCTGGCTATCATTGAGAACCCTACTCCGGCAGCCTACGAGGCCGTCTCC
AGCGACGACCATGATGCGACGCCGGCTGCCGTCCCTGGTGCCGACGGCTACACTGATGAT
GTCGATGATGCCACTGTCGTTGACAACGAGGCCGGTGGTTCAGCAGCCGCTGGCCCGCCC
ACACCCATTACTTCCAGCATCCTGCGCATCCGCCGCACCCTGCGCTCAATAGACGGCTGG
ACGGGCGACTTCCGCGGACTGCGTCTCGCCCTGCTGATTGCCATTTTGTCAGGTGTCGGC
AGCAGCGTGCTCAACGCTGTCCCATTCATCTTCCCCTTTGTCGGCAGTCTTATTATGAGC
CTGGTGCTGGTGCAGTTCAGCACTGCCTGGGTCCACGATGTCATTCGCACCACGTCGTCG
CGCGATGCACCCCAGGGCCGCTCCGTCTTCCAAGGCGGTCTGCCGCAGTTCCGTCGCACG
TTTGAGGCCACGTCGATCCCTGTCCTTCTGTCGTGGCTGGCACAGGCCGTGACTGGCGGC
GTTACGCTGGTGATTGCCAACGCGCTGGGCCTGCAGACGTACGACATCCGCAACCCGTCC
GACGTGCCCGTCTACTCGCACCACATGCTCTGGAAGCTGCTGGTTGTCGGCGTCGTCGCG
ATCGTGCTGGGTTTCCTGCTCATCATTCCCGCCAATGTCATGCTGATCCGCGTGCAGGCG
AGCATGCTGCCGCCCAACGAGGACACCGTTGTGCCTTTCGACAAGTCTTTTAGCGGCACT
GTTGAGCCCGCTGTCACGGGCGGCCGCGGTTACGTGACTCTGCAGGATGCCTTCCGGACA
TTCTCGGTAGCTTCGTGGAGACGCGTCATGGTGTTCTACGTCAAGGCGAGCCTTGTGTCG
ATTGGTGTCAACCTGCTGTTTGCTGCCATTGCCATTCCCATTGTCGCCCTCACAGCGCGG
ACCAACTAA
>OphioH327g0162
ATGTCTTCAAGTCCATCGGCTAACGGTTCGGCCGATAATACCCCGGAAGCTTCATCTACA
CCTTCAGCTCCAGCTCCAACAACAACAGCTACTGCTCCGGCTACATTTGCCGTGCCGGCT
CCAAGAGCTTCCTCAATACCCAACTTGCTGTCTCGCGTCGGACCACCTAGGGCTGGCCGT
GGTGGACGGCGAGGCGGCCGGGCTAGAATGCCCGTGCCCGGAGAGTATGACAACCCGCCA
AGCTACCTCTACCCACCAAGACCTGGAGTCGGCCCTGGAAGTGGAATGGGAAGACCCGGT
GGCATGCCTGCACTGCCAACGCACAACTCTAGCCCTGCTACTCCAACACAAAAGATCGCC
ACCATCCAAAGTACCGATACAGACGCCGCTCTATCGCGCCTTAGCGCCGTCGCCGTCGGC
CTGCTCGACGACCGGTTTGCGCAGTATTTTGCTGGCGACGGCGGGGGGCCTGCCCCCCGT
CGGCTTCCCATTATCAATCGTGGAACGTACACGCGAACAAAGGCTCTAGACAGGATAATT
GAAAAGTTCTTGGCGGGTGGCACTGGCGATTCTCCGCGGCAGATTGTCTCGCTGGGTGCC
GGCACAGATACGCGGGCTCTGCGGATGCTGACAAGAGCAACTGGCGAAGCTGGCGAAGAA
CCGCCACTGCATAAAAATGTCGTCTACCACGAAATCGACTTTTTGCGGGTCAGCGAACGC
AAGCGGGCGATTGTGCAGGCAGTGCCAGAGATTAAGGCTCTGCTCAGGGGGCCCGTGACA
CAGCACTCGCCGACGAGCTGGTCTGTCGGTCTGGGTGACACCAGTATCCTGTATAGCCAT
GGCCATGACTTGAGAGAGCTCAAAGAAGGATCAGGTGTTGTGCTGCAGGGCTACCAAGCT
GACCTGCCGACACTAATTGTGTCTGAGTGCTGTCTGTGCTATCTCCTGGCAGATGAGGCC
GTATCGGTGCTGCGGTACTTTGCCCAATCATGCTCGTCCAGCTCAAGCTCAATAGGGGCA
GTCATCTATGAGCCCATCCACCCCGACGACTCGTTTGGACGCACCATGGTCTCCAATCTG
GCAGCACGGGGTATCGAGATGCCGACTTTGGCGGCAGTCCCCGATGGCCCATCACAAGAC
GCGCGCCTCAAGCAGCAAGTCGGTCTAAAGGACAAGGCGGATCACCGGACGGTAGAGCAG
ATCTGGGATACGTGGGTGCCCGAGACAGAAAAGGTGCGAGTCAATTCAATGGAGGGCCTG
GATGAGGAGGAGGAATGGAAGCTGCTGGCGAGTCACTACGTTGTGGCCTGGGGATATCGC
GGTGATTACTTCAAGGGGGTCTGGGACCAGCTCGAGGCAGCGCCAGAGACGGAAGACGAG
TAG
>OphioH327g0163
ATGGATACCAAAAAGCACCCTCCCGGTATCAACATGACTTCAGCTTCAACACCACCAACG
GTGCCTCCAACAGCACCGCCTACAGATCTCCCACAAGTGACATCTGCAGCTGAGGCTCGC
ATCTCACCGTCAAGTGTCCGTCCTAGTGGACGTAGAAAGTACAAGAAGCGCAAGCCGTGT
CTCGAGGAGGCTTCTAATGACAGCAAGCCAGAGCCTCTTTCTGTTCCTGCAGAGACGGGT
ACAGAGGGGCTGCCTTGCGTAGAACCAAGCCAGGACTCGGCGACTGCTGTGCCTCCTCCC
AGAAAGAAGCGCGTTTACCGTCGCCGTGCCAAATTGGCTGAAGCAGGAGCTGTTTCTGAT
ACTGGCCCTGATTCTATCCCTGATAGTGTTCTCCCAAGTGTCGAGAAGGAAGCCGAACAA
GTCAAAACCGAGCCTGGTGCCACCACATCCCTCGACCAGTGCACGGACACAAATGTCAAA
TGGACGCCCGGGGAAGAGGCGCCACCCACAGAGAAGGAGAAGCAAAAGAGGCGCAAACGG
GGTCCCTACAAGCGGAAGCAAAAGGCCCTAGAGGCCGATGCCGCGGCCCGAGCCAAAGCT
GCTGCGGAAGCAGCTCTCGCCGCGTCTATGCCCTCTGTACCTGATGGCCAGGCTCCAGAG
AAGATCAAGAAGAGGAGGATACCGAAGAGGTGGCTAGTCGATATTGAGCTGCCTCCTGAA
CCTGCTCCCATTGCCCCTGCTACTGTTGATCACGTTTCTCGCCCTGCCCCTCCCACTTCG
AAGCCTTCTCGCACCCATTCCCGCAAGCACACCAAGCATTTACCCCCTCCCAAAGTCCCA
GCTCCTGCATCTGCGCCTGCCCCTGCACCTGTACCTGAACCTGTGCCTCTACCTGCGTCT
GTACCTGCGCCAGTGCCTGTACTTGTGCCTTCGTCTGCACCCCCAACTGCACCTCTAGCT
GCACCTGTCTCAACACCCGCATCTCCACCTACTATCACACCTACTCCTGCACCAACCCAA
ACGGCATCTTTCGAGCGTGCTCAGCGTTGCTTACGAGATTTTGCAACACAGATGATGTAC
GTCAGCGGCGAGACTGGCGAGCCATCCCTCGAGACACTTGCGATTATCGAAGAAATTGTG
CGGCAACAAGTCATAGAACTACTGCGTAGCTGTACAGAACTGGCTGCGCGCCGTGGCTCT
CGGTCCATCACTATCAATGATCTCATCTTTCAGATCCGCCACGACGCCCCCAAAGTGTCA
CGTCTCCGCACCTTTCTTAGCTGGAAGGATGTTCGCAAGAACGTCAAGGACTCGGACGAC
AAAGGTGCCGATGTCGACATTGGTGGTGGCGACGATGCCGGCGGTGTAGTCGGCGCACCC
GTGCCCGGTGGACCCGTGGATGATGCCACCAAGAAGAACAAGAAGAACAAGCTGGGTCTG
CCATGGGAGCCAGCGTCGTTTTACAACCAGGAGGTGCCGGAGCGCGACGAAGAAGAAGAC
GAAGAGGAGGAGGAGATGAACTACATTACGCTGCAGCGCCTCCGCAAGGCCGACGAGCGC
ACCAAGGCAATGACCAAGGAAGAATATGTTACATGGTCCGAATACCGCCAAGCGTCCTTT
ACGTACCGCAAGAGCAAGCGGTTCCGTGAATGGGCTGGATTCGGTATCGTGACGGACAGC
AAGCCGTCGGACGACATTGTCGATATTCTGGGTTTCCTGACGTTTGAGATGGTGCAGACG
CTAACGGAAGAGGCCCTCCGTATCAAGGAGCACGAGGATCTGTGGAAGGAGCGCACAGGC
GACGATGAAAACGGCGGCGGCAGCGGCAGCGGCGACGGCACGACGACCAAGAAGCGCAAA
CTCACACAAGGTCTCTTCCACCTGCCCGGCGAGGGCCGCACGCCTGTGGAGCCCCGGCAC
ATCCAGGAGTCGTTCCGGCGACTGCAGGCGCGGCAGAAGAAGTACCGGGCCATGCTCAAC
GGTACGCGGCTGTCTACCAATTCTAATCTCGCCAATGTGGCCTCGTTGTGTTTTGTTCTA
TCTTGA
>OphioH327g0164
ATGGACGGCCATCAGCTGCTCTACACAGCGGCCGCTGTCCTGCTTGCCGCTCTGCTCTTC
TCCGTCCTGCGCACTCCCGTCATCCGTCGCAACGGTGTGCCTTTGAGGAAACCTCCAAAT
ACCCTGCCTCTGGCTGGAAATGGAATCCTCTTCCTCCAGGCCCGTCGCAAGCTGTTTGCC
TGGTTCGTCAAGTGCCAGCGCCAGTTTGGATACGAGACGTTCCAGGTCGCCGTGCCCACG
TTGCCACCTGGTGTCGTCATCAACGACCCTCGCATTCTAGACTTTGTCTTCAAGAACGAG
GGCACCCTCATCAGCAAGGGCAGCTTCGTCAAGGGTATGCTGTGGGATCTGTTTGGCCAC
GGAATCGTCAATGCCGATGGTGATGTCTGGCGGGTCCAGCGCAAGGCTGGCCTCGCCTTT
CTCAACACGGCCAACATTCGCATCCTCACCGATATTGCGCTGCCAAAGCATCTCGAAGAT
ATCCTGAAATTGCTCGCCAAGTCTGCTGACTCTGCGGACAAGGAAATTGACCTCCAAGCT
GTCTTTCATGAGCTGACATCGTGCATCATGGGCAAGATGGCCTACAACATGGAGATGCAC
GCCGACGATGAGTTCACAATGGCCTTTGATCATGCTTCGGAAAAGACGACGGAGCGTTTC
CAGAACCCGCTATGGCCCGTCACCGAGGTCGTTACCGGTATTGTTGGCCGCTTTGGCCGT
GTCGGCGGTGCTGCCGAGCTGCGCCGGTCGCTGGCCATTGTCAAAGCCTTTGGCCGCCGC
ATCGTGTCCACGGCTGTTGCCGACAAGCAGACCCATCACGGCTTCCCTACTAGTCAGAGC
AAGGACGAGGCCAAGTCTGGGGACGACAAGATTGAACAGGTCTCGGGCAGTCTCATCCAG
TCACTGCTGGAATCCATCTCTGACCAGGACATGGTCGCGGATGCTGCTCTCAACTACCTC
TCGGCCGGCCGCGATACAGTAGCCCAGGCTCTGACGTGGACCTTTTACATGCTCATGAAA
AATCCGCGCATTGTCGACAAGATCCGCCGCGAAGTCCAGCTTGTCCTCGACAAGGAGGGC
GACACCAGCCATAATGTTGTGCCGCACCTAGCGCGCCTAACACCGGCCGCGATGCCATAT
ACCATGGCCACTTTTTACGAAGGCCTGCGTCTCTTCCCACCTATTCCGTTTGAGATCAAG
CAGGTCGAGGCCGACTTGCTGGTTTTGCCCGATGGCACTGAGCTGGTCAAGGGATCTCTT
GTTATTTGGTGCTCCTGGGCTATGAACCGATCCAAGGAGACCTGGGGCGATGATGCCGAC
GAGTTTCGACCAGAGCGTTGGCTGTTGACCGAGACCGACACGTCTGCCACGGCAACACTC
AAGTCGCGCAGTCCGTCCGAGTTCCCCGTATTCCACGGCGGCCCGCGCACCTGTCTGGGA
AAGAAAATGGCCGAGTCCATGGCCATCCAATCCATGGCCGCCGTTGCGTGGTCGTTTGAT
TTCCGTCTTGTCAACCCAGATGAAGAACGCGTTACCAAGACGAGTCTGACGTTGCCCATG
GAGGGTGGTCTACCATGTTTTGTGCAGTCACGGGAGTTTTAG
>OphioH327g0166
ATGGCCAGCATGGCTGTCTGGGAGACGGAAGATGAGGGCGACTCGCCGAGCGTCTTGGCT
GCTGCCGCCGCTGCCGCTCTGCCCACTCCCACCGACACGCCGTACCGTACACCATCACGC
AGATCGAGAAAATCATCTCGCTCCAAGACACCGCCGCGCAAGGGTCACTCGCCACCCCCA
ATGCCCGGCACAGACAAGACCGACAAAACCGACAAGAGCTCCAAACGTTCATCCAAGGAT
ATCACCATTGATGAGACCATCAGCATCCTCGATCCGCGTCGGTTTACGCCCACTCTCCAC
GCCAACCTCGTTTCAGAAATTCTCAACCTTCGCCGTGATCAAGAGGACAAGATGAAGTTC
ATCGACAGCCTCGAGTCTGCCCTGCACACAACACGCCAAGAGCAAGAGTCTCTACAAGAA
ACAAACCTCATCACTGCAAAGGAAAACCGCTCCCTCAAGAGACAGCTGGCCCTGCTCGAG
GGCGGTACTTCATCTGCCCTCGGCGAGCTGGCTCGTGAGCGTGAGGATGCTGAGGAGACT
GTCGGCAAAGTCAAGAAGCAGCTAGAAACTACTCAAAAACGCCTGCGGAACCACGAGGAG
GATACCCTGCGCATGCACACCATGTGGGAAAAGGAAAAAGAGTCATGGGAAGACGAGAAG
CGCAAGTTTGAGCGCAAGCTGCACGTTGCCGACTCTCGCCTTAAGACGGTTCTTGAAGAA
GTCGCCGCCTTCCATGCAGCACACGCCAGCCAAGTAACAGATGGCGAGGATGGCGAAGAC
ATGGTTGGCAAGGACGCCGATGCTGCCAGTGTGCGATCTATGAGCATGACCAACAGCATC
CGTTTCTCTACCAAGCCCAATTTCCACTCGCTAGCCGACGAGCTTAACTTTGACGGCGAC
GAGACTGATGAGACCGACACTGGCGGCCGCGAGTCTTCGCTGTCCCTGCGCCTCCACAAC
CGCAAGGACAGTCGCGATAGCACCATGTCCCGCACACACAGACGCAACCAGAGTAACGAT
AGTCTCTACCGTCCTGGCAGCGTCGCTCGTGGCCGTTTCCTCAACCAGGCTGTGCTTGAG
CGTCTCGAGGGTGTCACTATTGAGGAGGACGATGAGGAGTTTAACTCACCCTCGCCCACT
CCCAAGGCCTCCAAGACTTCCAAGGTTCAGTACACCGACTCTGCTGTTCAGTATTCGCCG
CCGCCATCGCCCAAGCTGGCTCCTCAGGCTGCTTCTCCCGAGCCCGTTGCTGTTGCCGAG
CTTCAGCAGACCTCAACAGCAGCAGTACCACCGCCAATTCCTGCTCGTGCCGACCGCTGG
TCACTCCAGGAAGGGTCCATTGACGGTACTGTGCGCGAATGGGGCGAGGTTGAGGCTAAC
CAGCGCCGTAAGAGAGTGCACATTGCACGCCCTCTGACAATTGAGCCCGTCACTATCAGC
AGTGGTCTTATGGTGTCTGTTGGATCTCAGACGATGAACGAGCCTCTGAGCCCGCCCAAG
ACGCCCAAGTCTCCACCGTTCGAGAGGGAACAGGCTACCAAGCGGACGTCTCAGAACGCT
GCCGTTGAGAAGCCTCTGCCTGCTGTACCTCCCATGGTTGAGAGCTCGACACAGACTGAT
CCTCCTACACCGCCTGCCACTCCCGTACCCGAAGTCAAGGAGCTTGTGCCGCTGTCCGAG
ATGCTCATCCCCAGCATCAGCATCCATCCACCTACCAGTCGCCCAACGACCCCTTGTGAG
CCACGTCTGCCACCACTGGTCAAGGACTTTGGCTGCCAGGTCGAGATCTCGGTTCCGACG
CCTTCCAGATCTGTGTCTGTCCAGACTGAAGAGATTCGCGTCGACAAGCGTCGCCTTGAC
CAGCTGCCTCCCCACCTCCGCCCCTCTGCCATTACATCTCGTCCAACCTCACCCTCACCC
AGTGCCGTGATTGTAGACCCCGCCCAGGCAGCTGTTGACGATCTTAGCTCACAGTTCGTC
CCCGTGCCGGGCAGCGTTCCGCCTCGCAACCCTCGTCGCCTTACTTCTCGTGGTGGTATC
AGCAACGACCCGACAGCGTCACCTTCACCTGTTGCCTTGACCTCATTCGCTCAAGAGGAG
ACGCACGATGCCTACCCCGGTAACAACGACGATGGTCCTCTATCAAATCAGCGTGCTCCT
ATGCGCCGGCCACACCGTATTAGCAGCTTATTTGCTGGTTTTGATGTGGGGAGCTCTGAT
GAGGCCGAGGAGTTTGGCGATGCTGACCTGAGTGACTCTGAGTTCCGCACTGCTCTGTCG
GCTCCCAAGCCCAAGGGTGGCTCATCATCGCGCAGCGGTGGCAAGCGCAGTTCGGGTGTG
CTGGGCGGTACTGCATCTCCCGACCTGGTTCTGCAGCGCGGATCTGTTCGCAGCTCGCTG
CGCATGCTCGGTAACATTGCTGCTACTGAGACCTACAGCAAATTCAGTCTGCCCGAAAAC
GGCAGCAGAGATGGCCGCGACTCGGCTGCAAGCCGTCGGACATCGACTTCTATCCGCAGC
TCGCGCATGTCTCTTGATAAGGGCAATGGCTCCATCATGAGCGGATCGACTAACCGGTCT
AGCGTGATGCGCAAGGCTGCTATGATCCAGAATGGCATTGCCACTCACCAGGGCCGGTCT
CGCAGCCCCAGCCTGCCCGACTCGCGTGACCCCCCCTTCCCCATCCCTACCCGTGCTAGC
TCCCGCAAGCCGCCAACAAGCTTCAGTGCCCCGAGCGACGGCCGCGGCAGTCCGACACAT
GCTGTGGAGGCATGGCACCGTCGCAGTGGAAGCCGCAACCACTACCGTGCAAACAGCATT
CGCAAGGTGCGCTCTGCTGCTGCAATCCCTGTCAAGCCCAGAGCCCGTCGTCACAGTAGC
CGGTCACCACCTCCGGTTCACCATATTCCCTCACTGTTTGACGAGGAGCCTGAGAGTCCT
GGCCTGCCGCCGCTGCCAACCAACGACATTACCATGCCCCGTTACCAGGCATCGTCAGCT
GGCGGCTCGCGCTACCGGTCCTCGCACCACCGCCAGGCATCGATCAACACTGCCATCACC
GACCAGACAAACCAAGGGTCCGTCAACAGCTCCAGCCAGGTTACTGCTACTGGTGTTGTT
GATGCTATTGCCCAGACTATGGTGGGCGAGTGGATGTTCAAGTATGTGCGCCGACGCAAG
TCGTTTGGCGCTACCGAGACCACGGGCCGCGACGACAGCAGCAACGACCGGCACAAGCGA
TGGGTGTGGCTTGCACCGTACGAGCGGGCTATTCTCTGGAGCAGCAAGCAGCCCTCAAGC
AACAGCACGCTGATGGGCAAATCGGGCCGTAAGCTGACTATTCAGTCGGTGCTTGACGTC
AAGGACGACAACCCACCACCCAAGGGCTGCACGCAGCTCTTCAACCGCTCGATTCTCATC
CTGACACCGCAGAGAGCACTCAAGTTCACGGCTACCACTCCTGAGCGCCACTACCTGTGG
CTAACATCTCTGTCCTTCCTTGCTCACTCACAGCAAGCTATTCCCGAGAATATTACCGCC
CTATCACCACCGCCAAAGGTTCTACCCGACTTTGAGCTGTCACGGCAAAAGGCTCGCAAG
AGTGGAATCCGTGACTCGATTCGGTTGACCAAGAACAAGACTGCCATGGTGCAGGGCATG
TCGGCATCAGCTGTCGCAGTTCCTGCTCTGCCAGCCATGAGCATTGCATCGTCAGTTGTT
GACTCGATGCCTCCCAGCATTCCTAGCTACCGCCCTGTGGAATCGTATAGGACGGCAGAG
TCGTATGTCTCAGCGCCTTCATACCGGCCTGCTGAGTCGTACACGTCGGCCCCGTCTGTT
GCAGCATCCACGTCGACACATCAGCGTGATATATCTCGCGACACTGCTGAGCCGCCAGCG
ATTGCCCGTTTCCACGACCGCGCTAATCAAGTCATGGTACACGGCCGCAAGCGTAGCAAC
ACGGGTGGCCATGTGCCCCCGCCCCTGTCGTTCCGTGGCTTCTCTGGCCCATCTGGCAGC
AACAGCAGCTACTACCACGCATCGACCAACAGCACAGCTGGCCAGTCAGATATTTCGCAA
TCACAGGCATCGTCATGGGGCATCCCCGGTGCACCTGGTTCACAGCGTACATCGGAAGCG
TCGTCGCGGCCGAGTGGTGCAGTGATGAACAACTTTTTTGATGCTATTGGCACTGTGCGG
ATGGAGGCCTTTATCAGCCCGCTGTCATTCCAACAGGTGGAAGAAAGCCCTGAGGAAGAC
ATTCGCTACCGAGCACGTCGCCGGAGCAAGGAGATGAGACGGCGTGCTAGCCGGAGCCGG
CACCGAGACCGTGACAGCTACAACTCGCGCGGTACTCGTGACGACTTTTACAGCGGCAGC
CGTACTGGCGGCGAGGAAGACTATTTCCGCGACGACCCGTTCAAGGGTTTCTAG
>OphioH327g0167
ATGCCAGAATCAATCGAAGAAATACAGGCGCGCCACCGCCGCGAGCTGCGCGAGCTGCAG
GGCCGCATCACCAACAAGAAGAAGAATGCCACCAAGAAGACGCGCAAAGGTGTCAATGAC
GAGTGCGCCACGATGGAGAGCGAGCTCAAGGCCAAGCACCAGCTGGAGCTGGCTGGAGAT
CAGCCGGAAGCCGAGGCTGATGGAGAGGGAGACGACGAGGAGACGGACGATCTTGCAGAC
AAACTGGCCGACACATCAATAGCGCCACAAGAATCTCAACCAGCAGCAGCAGCAGCACCA
CCACCAAAACTAAAACCAGAATCGACACAGCCGCCGGCAGCAGAGGGCCCAAAGAAGAGA
AATCGCCAAAAAGAGAGACTGGCCCGGCGTGCGGCCGAGCAGGAAGCAGCTGTGGCAGCC
GCCGCCGAAGAGGCCAGCCACATGGTCGACCATGCCGCCGTCGAGCGCGCATCGATGAAG
CCGCTGATTGCCAAGTCGGGGCGCATCGAGTACCCCATCCGGCCAGACGGCCACTGTCTG
TTTTCGTCGGTTGCAGACCAGCTAGTGCAGCTCGGAAAGGTAGTGTCAGAGGACGAGAGC
CTGCCCGCGTTCCGCAAAGTGCGGCATGTGGCGGCCGAGTACATGGAGGCGCACGGCGAC
GATTTTGCACCGTTTCTGCTGGCGTACAGCGGCGACGACGATACGCCGGATCTGGCGACA
CACATTGCCCAGATCCGAGACACAGCAGAATGGGGTGGCCAGATGGAGCTGGTGGCGCTG
GCGAATGCGTACAGTGTCAACATTCAGGTGCTGCACGACGGCCGGAGCGAGCTGATCGAG
CCGTCGTCGGGAGCCCTAGCAGGCAGCGACGAGCGGCCAACACTATGGCTAGTCTATTAC
CGGCATGGCTTCGGTTTGGGTGAGCACTACAACTCGCTGCGGGCTAAGCCGGAGTAG
>OphioH327g0168
ATGAGCAAAATCACCTTGGGACGGTCGTGGACCGTCTTTGCCCGCCCAAAACGCACACTG
TTCTTTCTTGTGGTCTTTACCGTGGCCTACTGTCTCTTCACCTCGTGGAGCAGTGCAAAA
ACCATTGCTACTTTTCTAGCAAATGCCGAAATCCTCAAAGACAGCCACAATACCAGCGCC
GTATTCCGCTTCGGTGGCGTCGATATCCAAGCCATTGACAAATCAACATTTGACGAAGAC
CGGTTACCATTTGACGACATTGATGCTCCATCACGGAAATCGGATACCAAGATCCGCGAA
GAGTTTGAAAAAGAATACAAGGAAGCTGGAAGAAAATCCGGCGCCGGCAAGATCTACGGA
GGAACTCTATCCAATCTCGTCCCTATCAATCCAAACTCCAAGACGTTCTCTGTCAAGCTC
AAGCCGTGGAGCACCATACCCAGCTTTAGCACCCAGCGTCCCTACAAAATCGACCCATAC
CCGAACTATAACTCATGGTCGTGGAGACGATCCAACCACGCTCGCCAGGTCTCATGTAGA
GGGCCACTTGGGCGGCCAGTCGAAGACGTGTCGGTCTTTGTTGGCCTGCCCAAAGGCTTT
CCCAAGCCCAGTCTTGGAAGCTACGGCATCTTCGGCATTGATCCTGAGCTATGTTATGAA
CGAGACACTCGGCTGGGTATCTACGCACTCCCCGACGGAAGTCGAGATGAGATTGACTGG
GGTGAACTCCAGCTCAACTGCCTCGATCTCAACCAGGCCCGGTTCGAGCTCAGAGGCCCA
GAAAATGAGTTAGTGACCACAACATACGGGAGCCAAATCATGTCAAATCCAGTCACCTCT
AGCACATCAACGGACAGCTCTGGCAAAACGCTTAAGAGATGGTCCCTTGGATGGCCGAGA
ATCGAGCCATGTGGAATAGAATGCGAAAGGTCAGGTCGGCCACGTGAGCGCGCAGCCACC
AATATCATAGAGAAGCGCACAGCAGTCCTTCTGCGGTCATATACCGGCAAAAGATACACC
GAAAATGACCGGTACATTATCCGATCTCTCGTCTCTGAACTGAATTTGCAGTCGGGAGGT
GAGTATCAGGTTTTCCTTCTTGTGCATGTCAAGGACCGAGGTGTGAACCTCTGGGACAAT
AAGACGTATGACAAGTATCTCCAAGGGTCGGTCCCCAAAGAGTTTCTCGGCATGACACTG
CTCTGGAACGACAATTTTGTCCAGGATACATACCCTAAGCTGGAGCGCTCGCACGAGGCA
AATGTCCACAATGCCCAGTGGCTTTCGATTCAGAAATTCATGCAAGAGTTCCGAGAATTT
TCGTTTGTCTGGAACTGGGAGATGGATGCGCGGATCACGGGCCATGCCTATGATATGCTA
CAAAAGCTAAGCCACTTTGCAAAGAAACAACCACGAAAGGGACTCTGGGAGCGAAACGAG
CGCTATTATATACCCGATTATCACGGCGACTACGATACCAACTTTCGCTATTCTGTGGAG
GCCATGTCTAGCAAGAATCCAGTCTGGGGCGCACCTAATCTCACATTTATAAACCCCATC
GGCCCGGCGCCGCCGACCCCATCACCCCAAGACGACAACTATAAATGGGGTACGGATGAG
GACGCCGACCTTATCACGCTCTCACCACTTTTCGATCCCAAAGGGTCGGGCTGGGTTCTC
GGCAACCAGGTATGGAACTACAATGACGAGAATCACACGTCTGGCTCTTTGCCACGCCGC
GGTGCCATTGTGACGCAATGTCGGCTGTCAAGAGAGCTTTTGGATATCATGCATGTGGAA
AACCTGCGCGGTAATCATGTAGGCTCTGAGATGGCGCCTGGAACCGTTTCTCTTCTGCAT
GGCCTTAAGGCAGTGTATGTTCCAATGCCCATATTTACGGATCGTCCCTGGTCTTCAAAC
CAGCTTGCCCGCTGGTTCAATAACGGGCCGCGTGGTGGATCATCCGGTGGTCCCGACAGT
GCCATGGGATGGGGACGGGAAGGTCGGTTCCGGGGGACCACGTGGTACTACCGAGCTGAC
CCTCCACAGAGATTGTACAATAACTGGGTGGGATACGAGGACAACGGAATTGGCGGACTC
GAGTGGGAGATGGGCCATGGACGGCCGTGTTTGCCCGCCATGTTCTTGCACCCTGTCAAA
GACGTCATGCCGACGAGTCCCGGGCACGAGAGTGAGTCCCGGCTTCCATACTGA
>OphioH327g0169
ATGGCTCCTACAGTGAACCTTGTCACAAAATTAAAGGTCCAGCTCAAGCTGTCGATTGCG
CGCTTGCGCATGGTGCAGACCCGCGATGAGGCTCTTGCCAAGGTCGCGCGCCGCACAATG
GCCCAGCTGCTCGACAACGGCAAGGAGGACTCGGCCCGCATCCGCGTCGAGAACATTATC
CGCTCCGACATTACCACCGAGCTGCACGAGATTCTGGAGCTGTACTGCGAGCTGCTGATT
GCGCGTGCCGGCCTGCTGGACAGCCACGTGTGCGACCCAGGCCTGGAGGAGGCCGTCAAG
AGCCTGATTTATGCGGCCCCCAAGACAGAAATCAAGGAACTGCACACGGTGCGGCAATTA
CTGGGCGAGCGGTACGGCAAGGAGTTTGTGATTGCGGCAATGGAGAACACGGACAACAAG
GTGTCGCCCAAGGTGGTGCGCAAGCTGAGCGTGATCCCACCGAGCGATGAGCTCGTCAAC
GGCTACCTGGCCGAAATTGCACGGGCCTATGGTGTTCAGTGGCCGCGACGGGCTGCCGAC
GATCTGGGCGATGCACCGACCTTGTTGGACGAGGACGGCGTTGTAGGGGATGATGGCAGC
AAGGACGATGAAGACGACGATGATGCCGGCGACGCCGAGAACTTTTTGCCATCCACGCCG
AACAAGATCCCCGGCGCATCGGCCAAGCTGGCCAAGACACAAGAAGAGCTGAACCGGGCA
ACACCACCCAAGACGGAAGTCAGCGATAAACCGCCACTGCCATTACAAGTGAACCCTCCG
ACACCGACAACAGACAACATCCATCCGCGCGTGACACTGGACTCTAAAGAGCTGAAGCCT
ACAGCGCCGGCATCGCCGCTGTCTGGCAAGAGCGCGGCGGCAAAACCAGTGACGACAACA
GCCACAGCGAGCCCCAAAGCGTCATTACAGGACCCGACGGCGCGGCGGCTTGTTGTGAAG
AAGAAGGAGACTGTCGATGATGACCTGGCAAGGCGGTTTGCCGATCTGAAGCGGTAG
>OphioH327g0170
ATGCTCTCCTACATCCTCATCCAGAACCGGCAAGGCAAGACTCGCTTGGCCAAGTGGTAT
GTGCCGTATACCGACGACGAAAAGATCAAGCTCAAGGGCGAAATCCACCGCCTCGTGGCG
CCGCGCGACCAAAAGTACCAGAGCAACTTTGTCGAGTTCCGCAACCACAAGATTGTCTAC
CGCCGCTATGCCGGCCTCTTCTTCTGCGCCTGCGTCGATACCAACGACAACGAGCTGGCC
TACCTCGAGGGCATCCACTTCTTCGTCGAGGTGCTTGATGCCTTTTTCGGCAACGTCTGC
GAGCTCGATCTCGTCTTCAACTTTTACAAGGTCTATGCCATCCTCGATGAGGTGTTCCTG
GCCGGCGAGATTGAAGAGACGAGCAAGCAGGTCGTCTTGACGCGGCTTGAGCACTTGGAC
AAGCTGGAGTAG
>OphioH327g0171
ATGAAGACGCTCTCTGTCACAGCCGTGGCATACCTTTTGGCATCTCAGGCCGCCGCCTTG
CCGTCAGCCTACCGCCGCTCGACCCTGGACAGCAAGTACAACTCGCTTGCCAACGACATT
GCCAACAGCACCGGCCCCAACGGGTACTCGTCGACTCTGTACTTTACCAACTGGGGCATC
TACGGAGCCAACTTTCAGCCCCAGGACATCCCGGCCGACAAGGTCACCCGCGTTCTCTAC
TCGTTTGCTGATATTGGCACCGACGGCACCGTGAAATCCTCCGACACGTACGCCGACGTC
GAAAAGAGATACCCGACAGACTCGTGGAACGACCTGGGCACCAATGCCTATGGCTGCGTC
AAGCAGCTGTACCTCTTGAAAAAGGCCAACCGCCAGCTCAAGGTCCTGCTGTCCATTGGC
GGCTGGACGTACTCGTCCAAGTTTGCGCCCATGGCCGCCACCGATGCCGGCCGCTCCACG
TTTGCCTCGACCGCCGTCAAGCTCGCGACCGACTGGGGCTTTGACGGCATCGACATTGAC
TGGGAGTACCCGACCGACGCCACCGAGGCCAGCAACTTTGTGCTGCTGCTCAAAGCAGTG
CGCTCAGAGCTCGACGCGTGGGCCAACAAGAACGCCCCCGGCTACCATTTCTTGATCACC
ATTGCCAGTCCCGCCGGCCCCAAGAACTACAATGCCATGGACATGGCCGGCATGGACCCC
TACGTCGACGCCTGGAATCTGATGGCCTATGACTATGCCGGCTCGTGGGACACGACGTCG
GGCCACCAGGCCAACCTGTATGTCGACCCCAAGAACGAGCTGGCCACCAAGTACAGCACC
GAAAAGGCCGTCACCGACTACGTGTCCATGGGCATCGGCGCCTCCAAGATCATGCTGGGC
CTGCCGCTGTACGGCCGCTCGTTTGAAGACACCAACGGCATCGGCCAAACCTATACGGGC
GTCGGCGACGGCACGACCCAGCCGGGCATCTGGCTGTACAAGGACCTGCCGCGCGCGGGC
GCCACGGAATTGTACGACGACGTCGCCAAGGCCAGCTACAGCTACGACAACACGACGCAC
GAACTCATCAGCTACGACAACGTGGCCTCGGCTACGGAAAAGACAAAGTACCTCGAGTCC
AACGGCCTGGGCGGTGCCGTCTTCTGGGAGGCCAGCGGCGACCGCAACGACTCCCAGAGC
CTGATCGGTACCGTCTCGAGCAAATTGGCCAAGCTGGACACGAGCATGAACCTGCTCAAG
TACCCGACCAGCCAGTACGACAACATCCGCACCGGCATGTCCGACTAA
>OphioH327g0172
ATGACGGAGAAGGATCTGGAGCAGGGCAGTGCCCCTGCCGCCTCGGCCCCCTCGACGTCG
ACTGCTTCCCCCGTTACTACGGACTCCCGCTACGAGCACGGCAAGGATGAGATTGAGGCT
GCTCCCCGTGCTTCGATTTCATCCACCTCAACGGCTACTACTGTAGACCTCGATAACCTC
CGCGAAGAGGCCCGCCGCACCAACCCCAACGGCACCAGCCAGACCCAGTCCGGAGTCAAC
GTCGACAGTGCCGTCAGCGAGTTTGCCCACCTCCAGCAAGAGCTCTCCGGCCGCTCGCGC
ATCAGCCGCGTCCGCAGTCGCGCTGGTAGCAATGCCAGCCGTGCCAGTCGTGCCAGCCGC
AACAATGCTTCAGGCGATCCCGAAAAGGGCGCTGCTAGCACTGCCGAGGCCAACGAGGAC
GGTGATACTAGTGAGGACCGCTTCGACCTCGAGAGCTACCTCCGTGGCAGCTTAGCTGCT
GACCAGGCTGCCGGCATTCGTCCCAAGCACATTGGTGTCTACTGGGATCAGCTGTCCGTC
AAGGGCATGGGCGGCTCCTCCAACTTCGTCCGCACCTTTCCTGATGCCATCATCGGCTTC
TTTGACTACATTACCCCTCTGATTCGTCTCCTCGGCCGCAAGCCTGCCGGTTCCCAGCGC
ACCATTCTTGACAACTTCCGCGGTGTCTGCAAGCCTGGAGAGATGGTCCTCGTCCTGGGC
AAGCCCGGCTCTGGCTGCACCACTTTCCTCAAGACCATTTCCAACCAGCGCTACGGCTAC
ACTGGCGTCGACGGCGAGGTTCTCTACGGCCCCTTCGGCGCATCCGAGTTTGAGCACTAC
CGCGGCGAGTGTCTCTACAACCAGGAGGACGACGTCCACCATGCAACCCTGACCGTCGAG
CAGACTCTCGATTTCGCTCTCGACACAAAGGTCGCCGGCAAGCTGCCTGCTGGTATGACC
AAGAAGGCTTTCAAGGCCGAAGTTGTCGACACCATGCTCAAGATGTTCAACATTGAGCAC
ACGCGCCAGACCGTCGTCGGTGGTCCTTTTGTTCGTGGTGTCTCCGGTGGTGAGAAGAAG
CGTGTGTCCATTGCAGAGATGCTCTGCACCAACGCTTGTGTCGTCTCCTTCGACAACAGC
ACACGCGGTCTCGACGCGTCCACCGCACTCGACTTTATCAAGTGTCTCCGCACCTACTGC
ACGCTCTACCGCACCACCACCTTTGTCTCGCTGTACCAGGCCTCGGAGAACATCTTCTCG
CAGTTCGACAAGGTCCTTGTTATCGACGGTGGTCGCCAGGCCTTCTTCGGCCCTGCCCAG
GAAGCCCGTGGCTACTTTGAGAGCCTCGGCTTCGAGTCCCGCCCCCGCCAGACCACGCCC
GACTACCTGACCGGCTGCACCGACGAGTACGAGCGCGCATATGCCACTGGCTACTCTGAG
AAGAACGCCCCCCACGATCCGGCCACTCTCGCCGAGGCCTTTGACAAGTCGTCTTTTGCC
ACGCGCCTCAACGAAGAGATGGCCACATACAAGGCTACCCTGCCCCTTGAGGAGGAAAAG
TACCACGACTTCCGCGTTGCCGTCAAGGAGAGCAAGCAGTGGGGTGCCGGCAGCTCTGTC
TACGCTGTTCCCTTCCACCGCCAGATCTGGGCTCTCATCAAGCGCCAGTTCATCCTCAAG
TGGCAAGACAAGACGTCTCTGATTCTTGCCTGGCTGCGCACCGTCATTATCGCCATCGTT
CTCGCTACTCTGTACCTGCGCCTCCCCGAAACTACTCAAAGTGCTTTCGGCAAGGGCGGT
CTCATGTTCGTCTCTCTCCTGTTCAACGCTTTCGAGGCTTTTGCCGAACTGTCTACCGTC
ATGCTGGGGCGCGGTGTACTCAACAAACATCGAGCGTATGCTTTCCATCGACCGTCTGCG
CTCTGGCTTGCCCAAATTATTGTCGATCAAGCTTTTGCAATCACTCGAATCTTTGTTTTC
TGTGTCATTGTCTACTTTGCCAGTAATCTGTACCGCAGTCCGGCCGCGTTCTTTACGTTC
TTCCTCATGATTCTCTCTGGCAACATTGGCATGACGCTGTTCGTCCGCACTGTCGGCTGT
GTCAGTCCCGATTTCGATTCCGCCAACAAAGCCGCCGTCGTCATTGTCACTCTCTTCATC
ATCACATCCGGCTACCTCATCCAGTACCAGTCCGAGAAGGTCTGGCTGCGCTGGATCTAC
TACATCAACATCCTGGGTCTGACCTTTAGTGCCATGATGGAGAACGAATTTAGTCGAATT
AAGATGACATGCAGTGCCGAGACGCTTGTGCCGTCGGGTGCCGCCTACACGGACATCAAC
CACCAGGTCTGTACCCTGCCTGGCTCGACCTACGGCACCGACATTGTCTCTGGCACCGCA
TACATTGAGCAGGCCTTTTCCTACTCGCCCGGCGAGCTCTGGCGCAACTGGGGCATTGTC
CTTTCCATCATTGTCTTTTTCCTCTTCCTCAACGTTGTCTGTGGTGAGCTCGTCCGTTTT
GGCATGGGCGGCAACCTGGCCCTGGTCTACCGTCGCCCCAGCCCCGAGAGAGACGAGCTG
AACAGGAAGCTTCTCGAAAAGAGAGAAGACCGCCGCCAGAAGAAGGAAGACACTGCCGAG
TCCGACCTGACCATCAACTCCAAGAGCGTCCTCACCTGGGAGGGTCTCAAGTACGATGTT
CCCGTACCCGGCGGCGAGCGCCGTCTGCTGAACGAGGTCTACGGCTACGTCAAGCCCGGT
TCGTTGACTGCTCTCATGGGTGCCTCGGGTGCGGGCAAGACCACTCTTTTGGACGTTTTG
GCTTCCCGCAAGAACATTGGTGTCATCTCTCCCTCGCGTGCTGTCCAGATTGATGGCGAG
AAGCCCGGTATCGAGTTCCAGCGCAGCACTTCCTATGCCGAGCAGATGGATGTCCACGAC
CCGTCCCAGACTGTCCGCGAGGCCTTCCGCTTCTCTGCCGATCTCCGTCAGCCTTACGAT
ACGCCGCAGTCTGAAAAGTACGCCTACGTCGAGGAGATCATTGGTCTTTTGGAGCTCGAG
GAGCTTGCCGACTGCATCATTGGTCTTCCCGAGGCCGGCCTCACTGTCGAGCAGCGCAAG
CGTGTTACCATTGGTGTCGAGCTGTCTGCCAAACCCGAGATGCTTCTGTTCCTGGACGAG
CCCACCTCTGGTCTGGATTCCCAGTCTGCCTTTAACATTGTCCGTTTCCTCCGCAAGCTT
GCCGCCGCCGGCCAGGCTATTCTCTGCACCATCCACCAGCCCAACGCTGCTCTCTTCGAC
CAGTTTGACCGCCTCTTGCTGCTCAAGTCTGGTGGTCGCTGTATCTACTTTGGTGATATT
GGCCGCGATGGTGTTGTTCTGCGCGACTACTTCAAGCGCCACGGTGCCGTCGCAAAGGAT
ACCGACAATGTTGCCGAGTTTATGCTGGAGGCCATCGGTGCCGGTAGCTCGCCTCGCATT
GGCAACCGCGACTGGGCCGATCTGTGGCTCGAAAGCCCCGAGTTTGCCCAAGTCAAGAAG
GAAATCGAGGAGATCAAGGCTCAGCGTGTCGCCGCTGTCAACATGGAAAAGTATGGTACT
GCCGACCCCAACAACCTGGCTCTGACACGCACCAAGTCGACGGGCAACGGTACTGGCACA
ATCGCACCGCAGAAAGAGTACGCCTCGCCCTTCTGGCACCAGGTCAAGATTGTCCTGCAC
CGCACCAACGTTGCCCTCTACCGCGAGGCCAACTACCAGTTCTCGCGCCTGTTCAACCAC
GTCGTCATTGGCCTACTCACCGGTCTAACTTATCTGAACCTGGATGACTCGCGCTCGTCG
CTGCAGTACAAGGTCTTTGTCATGTTCCAGGTGACGGTACTGCCTGCTTTGATTCTGTCG
CCTATTGAGGTCATGTATCACATCAAGCGCAGCATCTTCTTCCGCGAGTCATCGTCCAAG
ATGTATAGCGGCACCGTTTTTGCTCTCGCGATGCTGGTTGGCGAGCTTCCCTACGCCATT
ATCTGCTCCGTTGTCTTCTACCTGCCGCTGTACTACCTCCCCGGTCTCCAGACAGAGTCT
TCGCGCGCCGGCCTGCAGTTCTTTTTCATTTTGGTGACTGAGTTGTTCAGTATCACTCTG
GGCCAAGGCCTGGCTGCGCTGACGCCCTCGACCTTCATTTCCAGCCAGTTTGACCCCTTT
ATTGTTATCACGTTTGCCCTGTTCTGTGGTGTGACCATCTCGTCGGCCAGCATGCCCACG
TTCTGGCGCAAGTGGCTGTACCAGCTGGACCCCTTTACACGCCTGATCGGTGGCATGGTC
GTCACTGCGCTGCACGAGGTGCCTGTCAAGTGCAAGTCGCTGGAGCTCAATGTGTTCCAG
CCGCCCAGCAACATGACGTGTGAGGAGTACATGGGCCCCTTCTTTGACAATGGCGGCTAC
GGCTACCTCGACAACCCGAGCGCGACAGCCGACTGCGGCTACTGCGCGTACAAGATGGGC
GACGAGTTCTACACGCCGCTCAACATGTCGTTTGACCACCGCTGGCGGGATCTCGGCATC
TACATTTCATTTGTTGCCAGCAACGTTATCATCATTTTCATTGCTGCTCGCTACCTGAAC
TTTAACAAGCGCTGA
>OphioH327g0173
ATGTCCACCTCATCTGGACCTCCCGAGACGTGGATATCGTCGTTTTGCTCCCTTTTGGGC
CACGAATACTTTGCCGAGGTGTCCGAAGACTTTATCGAGGATGATTTCAATCTGACTGGC
CTGCAATCACAGGTTCAGCTGTACAAGGAGGCGCTAGAGATGATCCTTGACGTCGAGCCA
GAAGAGGACGACGAAGACGAAGATGACGACGACGACGACGACGAGAACGAGACGGGCGAG
GAGCGCATGCGTCACCCCGGCGGCGAGCGGCGCCACCACAGCCGGATGCCGAGCGACCTC
TCTATGATCGAGGGCTCAGCGGAGATGCTCTACGGCCTGATACACCAACGGTTCATCTGC
TCGCGCGTGGGCATCCAGCAAATGTCGGAAAAGTACGAGCTCAGCCACTTTGGCGTGTGC
CCACGCACCTACTGCAACCTCGCACGCACACTGCCCGTCGGCCTGTCGGACGTGCCTGGC
GACGACACGGTCAAGCTGTTTTGTCCGTCGTGCCTCGACGTCTACGTTCCACCTAACAGC
CGCTTCCAGACGGTCGACGGTGCCTTTTTCGGGCGCACGTTTGGCGCTCTGTTTTTGCTT
ACGTTCCCCGAGTACGACCTCACTAAGAATGGCGTCGAAGCGCTGGCCACGCTGACACAC
GACACAAGCGATGGTGGCAACGCAACACAGGTGGTCAACGGCATCTACGCACGCAACACG
GCGCCCGGTCTGGGCCGGGGCAAGATTTTCGAGCCTAAGATCTACGGCTTCCGGGTGTCG
GAGATAGCAAAGTCGGGACCGCGGATGCAATGGCTGCGTGGCAAGCCAGACGACATTACA
GAGCTGGACGAGACACGGCGATATGCCGAGGAGCACCCTGACACGGAGGATGACGACGAC
GAAGACGACGAGGTGGTTGACGACGACGAGGAAATTCTCTCAAGCAGCAACACGAGCGCC
AACGCAGCAGCGAAAAGTAGGGCACGGGCCGGAGCAGGTGCGGGTGCGGGTGCAGGTGCG
GGTGCGGGTGCGGGTGCCAGATCAAACGTAGCATCATCACGGCGGAGGCAGGCGGCATCA
GGAGCAGTAGTGCCAGTGCCAGCAGCGGCGAGCGAGCAAACACTAGTGCAGGGCGCGCAG
CAAAGACAGCACCAAAACGGCAGCCCTATGACGGTGGATGCCAACGGTGCCGAAGTCGAA
CTATAG
>OphioH327g0174
ATGCCGATCAACTACCCAGACTTTCTCAACCAAAAGGCACCGGAGAACTATGTCGCCGGT
GTCGGTCGTGGTGCGACGAGTTTCGTGACGCGCTCCGACTTAGGTCCCTCTCATGAAGGT
CCGTCCGACGAGCAAATGAAGGCCGCTATTGCCAAACGGTCCCTACAGCTCCAGAACAAG
GCCAACGGCCGGGCAAACAAGGAGGACGAAGAGGGTGGCGGCGCTGCGGGCGGAGACGAC
GACGAGGCCGACCCAGAACGGTATCAGGACCCCGATAACGAAGTTGGTCTGTTTGCCGGT
GGTATTTACGAAAAGGACGACGAAGAGGCCGATCGCATCTGGGACGAGGTCGACCAAAAG
ATGGCCAAGCGGAGGCAAAAGCAAAGGGAAACCCGTGAACAAGCCGAACAAGAAGAATAC
GACCGTCTGAACCCCAAGGTCGAGGCACAGTTTGCCGACCTGAAGCGCGCCCTGGGAACT
GTCTCGGAAGAAGAATGGCAGAACCTGCCCGACGTCAAAGACATGACTGGCAAGACAAAA
CGCAACCGCCTAGCACAGCGCCAGCGATTCTACGCCGTGCCCGACTCGGTTCTGGCCGCC
GCGCGCGACCAAGGCGAGATGAGCACTACGGTGGCAGACGACGGCACCGACTCATTAGCA
GCAGCAGCCGCCGCCGCCGGCAGCAAGGATGGCACCATGACCAACTTTGCCAAGATTGGT
GCTGCACGCGACAAGGTGCTGCAGGCGCACCTCGACCAGGCCTCGCATTCGTCCATTAAC
AGCGGCGTTGGCGGCGGGAGTGTCAGTGGTACCAGCACAGTCCTCGGCACGTCTACAACG
GTCGATCCCAAAGGCTACCTTACATCTCTCAACAAGCTCGAGTCTGCCGAAAAGGCAAGC
GTCAGCGATGTCGACTTTGCGCGCAAGCTGCTGAGATCCGCTGTGGAGTCGAATCCGAAT
AGCGCACCGGGCTGGATTGCTGCAGCGCGTGTTGAAGAAGTTGCAGGCAAGATCGTGGCT
GCGCGCAACGTCATTGCCCGTGGCTGTCAGCAGTGTCCCAAGAGCGAGGACGTGTGGCTG
GAGAACATTCGCCTAAACGAGAGCCGCAATGCCAAAGTTATTGCCGCCGACGCCATCAAG
GCCAACCGTCGCTCGGTGCGCCTATGGATTGAGGCCATGAAGCTCGAGACTGACCCCCTG
TCCAAAAAGCGTGTTGTGCGCCGTGCTCTCGACCATATCCCCGAGTCAGAAGCGCTGTGG
AAGGAGGCCGTGAATCTGGAGGAGGAATCTGAAGATGCTCGCCTGCTGCTTGCCAAGGCG
ACCGAGCTGATCCCCGCGTCGGTCGACCTTTGGCTGGCTTTGGCCCGTCTTGAGACGCCC
AAGAATGCCAAGTCTGTGCTCAACAAGGCACGCAAGGCCATTCCTACATCGCACGAGATC
TGGATTGCTGCCGCGCGCCTGCAGGAGCAGCTGGGCGAGGGCAATAAAATCAACGTGATG
AAGAGCGCGGTGCAGGCACTTGTCAAGGAGTCGGCCATGCCCAAGCGCGAGGAGTGGATT
GCCGAGGCGGAAAAGTGCGAGGCCGAGGGCGCTGTAATTACGTGCGGCAACATTATCCGC
GAGACGCTGGGCTGGGGCCTGGACGAAGACGACGACCGCAAGGATACGTGGAAAGAGGAC
GCGCGCGACAGCATCAACCGTGGCCGCTACGAGACGGCACGTGCCATCTATGCCTACGCT
CTACGTGTGTTTGTCAACAGCAAGACGCTGTGGCTGGCTGCGGTCGACTTGGAGCGCAGC
CACGGCAGCACCAAGGACGCCCTGTTCCAAGTCCTCGAGCGCGCTGTGGAGGCGTGTCCG
CACAGTGAGGTGCTGTGGATGATGCTGGCCAAGGAGCGGCTGCTGGCGGGCGAGCTTGAC
GAGGCCCGGCGTGTGCTGGGTCGTGCGTTCAAGCAGAATCCGAACAACGAGGACATTTGG
CTTGCCGCGGTCAAGCTGGAAGCCGAGAATGGATTCCCCGACCAGGCCCGCCAGCTGCTG
GCCACAGCGCGCCAAAACGCTCCTACAGACCGTGTGTGGATGCGCAGTGTGGCATTTGAG
CGCCAAGCCGGCAACCACGACGCAGCACTCGAGCTGGTGCAGGAGGCGCTGCAGCTGTTC
CCCGGAGCAGCCAAGCTGTGGATGATGAAGGGTCAAATCTACGAGGATCTCGGCAAGCCA
CCGCAGGCGCGCGAGGCCTACAGCACAGGCGTCAAGGCCGTGCCCGGCTCGGTACCGCTG
TGGCTGCTGTTTGCTCGGCTCGAGGAGCGTGCAGGCGCTATTGTCAAGGCGCGCAGTGTG
CTGGACCGTGCGCGCCAGGCCGTGGCCAAATCGCCGGAGCTGTGGTGCGAGCTGATCCGG
ATCGAGCGGCGCGCAGGCAACATGGCGCAGGCCAAGGCGCTGATGGCGTCTGCGCTCAAG
CAAATGCCCAAGAGCGGTCTGCTGTGGGCTGAGCGGATCTGGTACCTGGAGCCGCGGACG
CAGCGCAAGTCGCTGTCGCTGGAGGCGATCAAGCAGGTGGACACGGACGCCGTGCTGTTT
GTGGCTGTGGCGCGGGTATTCTGGGCGGAGCGCAAGCTGGAGCGGGCGCAGAACTGGTTC
GAAAAGGCGCTGGTGCTGGATGCGGACATTGGCGACTCGTGGGCGTGGTACTACAAGTTC
TTGCTGCAGCACGGCACGGCTGAGAAGCGTGCGGATGTGGTGTCCAAGTGCGTGATGAAC
GACCCGCGGCACGGCGAGCACTGGCAGGCGATTGCCAAGAACCCGAAGAATGCGAGCAAG
AGCGTCGAGGAGGTGCTGAAGATGGTGGCGGCCGAGCTGTCCTAG
>OphioH327g0175
ATGTCCAAGTCGCGCACTCCCCTCTTCCTCGGTCTCGCCGTTGCTGGCGGTGCCGGCTAC
TACCTCTACTCGGCCGGTGGCAGTCCCAGAGTCGCTGAGAAGCAGTTTGAGCACGACCTC
AAGTCGGTCCGTGACCGCGCCACATCGTCGACCAACCACGTCAAGACCGATGCCGAAAAG
TACGGCGCACAGGCCGGCGCAAAGATCGACTCGGCCGTTGCGCAGGCCCAGACCGAGTAC
AACAAGGCCACCACACAGGCCCGCGATGCTGCTGCCGATGCTGTCGACAAGGCCGAGGCT
TACGGCAAGGATGTGCGCTCGCAGGTGAACAAGTCCATTGACGCCTTTGACAAGAAGGTC
GAGGATGCCGCCAGCAAGACCAAGAGCGGCGTCTCGAGCTGGTTCGGCGGCAAATAA
>OphioH327g0176
ATGCCCCGAATCAAGCACAAGAGCTCGCGTCGCGCTCCTCCACTGAAAGACGAAGACTAT
GATCACGAAATCAGCCTGGTGGACAACTCGCCCGAGAGCGACGCCGGCTTTGACGATGGC
CTGGACGACATTCATAATGGCGAGATTGGCGGCAGGATAGACAGAGATGGCAGTCCTGCA
CCACGGGTCTCCATGACGCTCTCGGTCGATGGAGCAGGCGATGGTGCTGTCGACCGCAAG
GGTAATGCCGGGGCGAGCGAGCAGGACGGTGACCGGCAAACAACATCACCATCACTGGCA
GCACCACCACCGGCTTCTGGAGACGCAAACCTCGTGCCCACCATGACGGCAACCTCGAAT
ACACCTCTTCTTGACAACACACTCTCTACATTCCCTACTGCAGTGGCTGGCCCGAGCCGG
TCGCGGTCGTCATCACGAGGACGCCAGCCTTGTCGGTACGGCAGTATCTCCAATGTTGTA
TCGGAGCCTCTGGACGGTGCCCCTACAGTCCAGGTTGAGGACGCAACTCCCATCCGCGAA
GACCCTACAGGTGCCAGCACCAGCGCGCAGGGCAAGCAGCCAGAACATGCACACGGCCAT
AAAAAGGGCCTGTCCGTCAACGTGACACATGTTCCCGTCTCGGAACAGCCAACACGCCAG
TCCATGCAATCATCAATACGAAGAGAGCCCGAGGCGGCCATTGATGTTCTCTATGAGAAC
GAGCGCGGCCTCTTCCTCTGCGGCATCCCGCTCTTCTCGCGCCAGGCACTCGGCAACCTT
GACCCTTCGCCCTGGACAAACTCGGCGCATCGCACCAGCCCGACAGATATCAACACGGCC
CAGGTGCCCGACCCGACATGGGAATGGGCCTGGCCCGAGTGGCGCATCAACCACGACGAG
GACGCCGAGGCCGATGAAGACGGCTGGCAGTACTCGTTCATGTTTGCCAAGACCTTCAAG
TGGCATGGCCCGTCGTGGTACCGGTCGTTTGTGCGGCGGCGTGCGTGGATCCGCAAGCGC
GTCAAGAGAAAGTCGGCGGCATCTGTGTCTCTGGCGGCGGCGGCGTTGGGGCTGGGCAAG
ACTGATAGCATCACAGACCCGACCCTGCTCAACCCAGACTACTTTACGGTCGTGTCCGCA
GCCACGATGCGGCGTAGCTCAAGCAGGGCGCGCGCTCGCAGTCGGAGCCACAGCCGCGTG
GGCAGCCGCTCTAGCCTGGCAGCACCCAGTGTCGGCCGATCGGTCAAGGGCGGCTCGTGC
ATCTACAAGACCAATAGTGGCGAGACTGACGAAAACGACAACGGACAAAGCAGCCACCAG
GATGACGACACATACATTGAAGACGGCGACTTTTTCGAGATGCCCAAGCAGATTGAGGAT
GCCGACGTCTTGATGCACTTCTTGCGGGCTGCGCGGATCGACCGTGAAAAGGTCGAGGCT
GTGGACAACTTTATTCAAAACTCGGGCGAGGATCTTGTGCGGCTGCAGGACTTTATGCAC
GAGATCATGGCCCTGTTCGTGTTCCAGGCATCACGGCGGGCCTTGCTGACGCACTTGACC
GATGCACACGACGCTGTCGTCAAGGTACGACAGGCTGCCGTCGACGAGGAAAAGGTGAGA
GAGGCAGACCCAGCACACACAGCAAGCGACGAGACCACACACAAGCTGCAGGCACTCGGC
CGTCGTACGGAATACCTGACGGCTGCCGTCAAGCACGCCGACGAAGAGGTGCGTCGTCTC
GAGTATTGGAGCGACATCAAGGCCATGGCCAAGCAGGGCTCGACGCAGGGAGCCGTCGAC
AAGGCCGAGGGCTGGGATGCGAAGAAGTGGCAGGGCGTCGACCAGAGCGGTCCAAATCCA
CCACCGGCAAAGTCGTGA
>OphioH327g0177
ATGCCCGCAGGCGTGGACATGACATGGCGAGGCGTCCGGCCTTTGCTTCCCGGCGTCGTC
GGCCGACTCTCGGGGCCGGCTGCGGCGCTGGCAGCAACACCGACAACTAGATTGTCAACA
ACTACACTACCCACAAGACGGCATCACACACTAATACGACCGCCGCCGACATGCGCCATA
TGCGCCTCCTGCCGGCCTCGGAGGACAAGGACCGTCGCCGCCCGGCCCCTCCTCTTCCAC
TACAGCACGGCGAGCAAGAGTAGTGACTCCTCAACCTCGAATTTTACAGTATCATACCAG
ACACTGGCCAAGGACCTGGAGGACAAGCGCCGGCGTGAGCTCGAAGACCGCCTACGACAG
CAGCAACAGTCCTCGTCGTCCACATCATCGGCCACCACCACCCCCGGCACCTTGATGATG
GACAGCATGAGCCGCGAGCCGTCTCTCCCGCTGCAGTCGTTGCATCCATCTTCATCAACA
CAGACACATACATCTACCTCTCGCCCAACATCGACCTCGGCCCTCACGAAACCTATAATA
CACCACACCCCACCAAACGAAACGGAGCGCAGCCGCAAGCAGCATGTCAAGTCCGTCGTG
CGCCAGGGCCGGCTGGAGATTATGCGCCAGATGCAGGGTCTGCAGATGGTCGACTGGCGG
CAGGTTCTGAAGCGGCTGGCCATGAGCACGCCGCGCGAAGAGACGCACGAGCAAGTGTCG
GCCATTGCAGCACAAAAGACGGTGCTTGCCGACGACAACGAGCAGTCACCGGCGGGTCTC
AAAGACATCTACTCAGCTCCCATCAGTCCATCGCCTGCAAAGATTGTGGGCTGGCGCAAG
AATGCCGTGCTGTTTACCTTTCCGCCCGACAGTCCGTCTGTCACAGAGCTGGTGCACGGC
GTCGACGACTCCATGTGGTCCATCTGGTCGCGCACAGCCTGCGTGCTGAAGCTGTTTCAC
TGGCAGGACTCACACCAAAATTCACAGCCAACCTCGGGTAGCCTCGACTTTACAGGCCGG
CCGTGGCTGCTGTCCATATCTGGTGCCAGCGAGGCGGCCATTTCCCGTGCCGTCCTGGAC
GTGGTGCGTTTCGCCAAAGATGCCGAGGCCATAGCTTTGGGGCCGTCTGATCTTGTATTC
CTCGAAGACATGTGGACGAAAGCAGCCACAGAAGCAGAAGCGGAAGCAGACGACGATGTA
GGACGTGGCCCCTGGAAGCTCGAGTCGTCTTCCTACTTTTACGACAGCAAGTACCGCGAA
GACCCCGTCTTCCAACCCTACGTCACCAATATCGGTGCTCACGAGATCCCGCGGCCAGAA
ACATGGTCCCCGGACTCGTTTGAGCGATACGTCGCTGCCCTCGTCAACGGAACACCACCA
CCACAGCTGGCCACCAAGATCTACCATGAGCAGAGAGCCCATGATTCCGCTATTCGGCAG
CAGCCGTCATTAGAGTCACAAGAAGAGCCCCTACAAGGACAGATACCCACTGGTGACGAC
CAGCCCAGCCGGCAACAGCCGATAGCACCCAGCCACAGCCGGACCGTCATTGACCTCCTG
CACAGCGCCTTTCACGATGAACAGGCTCGCTCGTCGGTGTCGCTGTCGGCCTTCAAAATG
GCCCTGACGTACATGTGCCGCTTTGGCGAGGCCAACAGGCCCGACGTGCGCACCCTCTTT
ACGCGCATCGAGGAGCTCGGTATTCCCATGGATACAGAGACGTTCAATATCATACTCGCC
TCGCACGTCAAGTCGCAGGATGTGCGCAACTATGGCTCGACCCTGCGTCTTATGCGCAGC
CGCCGGCACGGCTACACGCCCGACCTCACCACGTGGCTTCTATTTTTGAGGCTCTTTTGG
AGCGAGGAAGTCAAGCGTCATATCTTGCACACCATGTTTGCCAAGGGACTGCTCAACACG
AGCCGCGCAGTGCGTCTTGTCGCTCTCGAAATGGCTGAACACGATGCACAGCAGGCTGTC
TTGCGGGCCTCTTCCTCGCCGCCCTCCCCATCGTCCAAGACCTCTAACGACTCCCTTATG
CCCGACTTTTTGGCGAGACAGGCGCAGCGGTACGGCCCGCGCTGGCTGTCGCGCGCCGCC
GCCAACCGCATTCTCAATGTGTTTGCCGGCCACGCGCGCTTCGCCGAGTGCGACCAGTTG
CTGGCGGCACTGCAAGAAAAGCAGGACGCTGACATCTATCGCCCACGGCGCCCCAAATCT
GCGTTAAAGCGCGCCAAAGAGCGCCAGAAGAAACTATGGGCAGATAAGGCGGCCGGCAGA
GTCGCTACAGACGCTGCACTCAACCCGCCACCCGGCTTTGTGTCGGGCTTGTCGCTCGAT
ACGTTTACCTACAATACCGTGCTGACACACTGCAAGGTGCAGTCCGACCTCAAGGCTGCC
CTCGTAGTGCTGCGGCGCATGGAAGTGGCGGGTGCGCCCAAGGTGCCGGACAACCTGACC
TCGGTCGTGGTCGGCCGGCCCTGGCTGCCGCGCATCCCACCCGATAGCGCGACCTACCAC
CTGCTGTTCGCCATGGCCTGGTCGCAGCGGCTGCCGCATACCATGGCCGTGATCTGGCAC
TATGCATGCATCAATCTGCAGGCGCGGCACTGGATTCTGCTGCGTGCGTCTCGCGAGATG
GTGGAATTGGAGGATGGCCGACAGATCCCGCTTGCCTATTATATGACTGGTGTCGATCCG
GACTCGAACGAGAAGCCGGCCGTCGCGCTTCCGCCACGCAGTGCAAGCGGCCACCGGCCT
CTGCACCAAGCCGGCTTGGAAATGAGCACGCGCATTGTCGAGCAGTACAAAGGGCTGGAG
CCAGCCGAGCCTCTAAGCAAGGTTCTGCAGGACGCCATAGACAGAGATGCTGCCATGAAG
GCGTCGCCAGCAGCTGAAACTGCCCAGCCGCCGATGAAGATCCGTCTGCGCAAGAGAGCG
ACCACAAAGGAGGACGAGGTCATCAAGGGCAGCACGTCGTTTTCATTCATGCAGATCCCC
GTTAAATGGGGTGCTTTCAACACGGTTGCATATAGTCGCTAA
>OphioH327g0178
ATGGGTCAAACACTATCTGAGCCCATCGTCGACAAGCAGGCGTCTGCCCAGGGCGGCGAT
GACCGTCTCCTCTACGGTGTCTCGGCCATGCAGGGCTGGCGCATCAGCATGGAGGATGCC
CACACCACCATTCTCGACCTCCTCGCTAACTTCCCCCTCGCCCAGAAGTCCCATACCTCA
AAAATCAGCTTCTTTGCAGTATTTGATGGACACGGTGGCGACAAGGTCGCATTGTTCTCT
GGCGAGAACCTTCACAAGATTGTCGCTAAGCAGGACTCCTTTAAGAAGGGCCACTACGAG
CAGGCACTGAAGGACGGCTTCCTGGCAACGGACCGTGCCATCCTGAACGACCCCAAGTAC
GAGGATGAGGTTTCTGGCTGCACTGCCTGTGTTGGTATCATTACCGACGACAAGATCTAC
CTGGCCAACGCTGGCGATTCCAGAGCTGTTCTGGGTGTCAAGGGCCGCGCAAAGCCCCTG
TCTTTTGACCACAAGCCTCAAAACGAGGGCGAGAAGGCCCGTATCACTGCCGCTGGTGGT
TTCGTCGACTTTGGCCGCGTCAACGGCAACCTTGCCCTGTCGCGTGCCATTGGCGACTTT
GAATTCAAGAAGAGCGCCGAGCTGTCCCCCGAGCTGCAGATTGTCACCGCATTCCCCGAT
GTGACTGTTCACGAACTGACTGACAACGACGAGTTCCTTGTCATTGCCTGTGACGGTATC
TGGGATTGCCAGTCATCGCAGGCTGTTGTTGAGTTTGTCAGACGCGGTATTGCTGCCAAG
CAGCCCCTGGAGAAGATTTGTGAGAACATGATGGACAACTGCCTTGCCTCCAACTCGGAG
ACTGGTGGTGTTGGCTGTGACAACATGACCATGTCCATTATCGCTTTCCTGCGTGGCCGG
TCCCAGGAGGAGTGGTACGACGAGATTGCCAAGAGAGTTGCCAGCGGTGACGGCCCATGT
GCGCCTCCCGAGTACGCCGAGTTCCGTGGTCCCGGCGTCCACCACAACTTTGACGACAGC
GACAGCGGCTACGACATTGAGACTGAGCGCTCGCAAGAAAACTTTGGCATTGGCGGTCGC
GGCCGGATAATCTTCCTGGGTGACGGCTCCGAGGTCCTGACCGACTCTGACGACGCCGAG
ATGTTCGATCAGGAGGAGAAGGACCTGAGCAGCCAGGTTTCCAAGGAGTCGAGAATCACC
GAGGTTGAGGATGACGACGAGGAGTCATCTGCCAAGGCCGAGACCAAGAAGGATGCCAGC
ACCGAGGCCAAGTCAACAGAGGCCGAGGCCGCAAAGCCCGCCGAGGCAAAATAG
>OphioH327g0179
ATGACCAGTGCGCCCACTGCCACTTTTCCTGCTCCTTTTGACAACAATAACAACAACAAC
AACAACAGCGACAGCATCAACAGCACCCCCATCACAACTATCGGCCAAGAACGACGCGCA
TCTGTTACCTCCAACTCTAGATCCATCGACAGCATCCCGCGACGCCTTTCAAAGAGCTTC
CAGGAGTCTGATCTGCCACGGGGCTTCTTCGCCGCTACCGCAGACATGAGCTCGTCTGTC
GTTGCCGCCGCCTCCCGCCCGCGGTCCGGCACCCTGCGCACACGCTCCTCTACGCTCAGC
GAGGCCGAGCAGCAGCAGCAGCCGCAGTCACAATCGCCACAACAACCGCAACTGCAACGC
GCCGACACTGGTGGTGCCCTGGCCACCCTGGACGAGCACAAGCATATTGACGACGATGAC
CAGACCATTGTCGCCAACCGTGCAATCGTGACCGGCTCATCTTCTTCTTCGCCCGATAAC
AAGGAGAGTAGCGAGTCCACTATCCAGGCCGAGCGCGTCGCTGCTGGCTCCGTTGCTGCG
GCCGCTGTTGGTGCCGGTGCTGGCGCAGGTGCGGCTGCGGGTGAATCTCAGCTGTTCGAA
GACTACGACAATGGCTACCACTTCCCGCCGCGTTACACCACCAAGGAGTCTTTTATGCAT
GGCCTGCGCGCCTTTGGCCACTACATCATCACACCGACAGGCTTCCTTGTCGTGCTCTAT
GGCGCCAACATTATCGCCTGGGGCGGTATGCTCTTCCTGCTGCTGTGTAATGCTAGCAAG
GCCATGTGCTCCCCTACCTGCAACAACATCAACTCGCCGCGCCGCAAATGGATCGAGTAC
GACTCCCAGGTTCTTACCGGCCTCTTCTGTGTCACCGCGTTCGGTCTCGCGCCGTGGCGC
TTCCGCGACCTCTACTTTTACCTCCAGTTCAGAATCCGCAAGGACGAGCGTGCCATGCGC
CGCCTTGCCGGTGTCCACCGCGGCTGGATCCGTCTGCCTGGCTCGGAGCTGCTGCCCGTT
ACGACCGGCCCCAACAACATCCCTGCCGACACGCCTGCCTCTGCCATTCCCTTCCCCGAG
ACAAAGATTCCCGACGCTCCCCTTACTGGCCGTCGCGCACCGCCCACTCGGCGGTGGGCA
ATTGAGTTTGTGCTTTTTATGAACATCATGAACACGCTCCTGCAGGTTGTGCTGTGCGGT
TTTATGTGGGCTATGAACCGCCACGACCGCCCATCCTGGTCGACTGGTCTGTTCGTGGCG
CTGGGTTGTATTGCCGGTGCCCTGGGCGGCCTCGGCATATTCTGGGAGGGCAAGCGTGTC
AAGGGCATTGAGGGTGTGCCGCTGACGGATGAGGACCGGCAGAAGCTGGCACATGACCGC
GAGATGGGTGTTTACCACTACAACAACCTGAGCGGCAAGAAGCCCAAGGAGAAGAATGCC
GCTCCCACTCCTGATGTGGAGGCTGGCAAGCAGTAG
>OphioH327g0180
ATGGACTCGCCGGATCACTACCGGAACCTCGTTGATGTCGTGCGCAACAACCTCGAGAAC
CAGCAGGACTGGACCGACCTGCGCATCCATGGCACATCGGGCACACCGGGCACGTTGGAC
ACGTCAAACACGTCAGACACGTCAGACACGTCCAGTACAGACACAGAGGCTACGAGCAAG
GCTACAGCCGGCCACCCGCGCATTCTGCTAACAGGCCTGCCGCCACGCCGCATGTACATC
CACCCCGACGAGCAGATTGCCATTCTCAAGGCAGAACGCAACCTGCCCAGTGGCCAGCGC
ATCCCCCAGCCGCCCGAGTACGAATGGGTCCTGCCCTTGCACCTCGCCGAGACGCCCTCC
ATCAGCCTCTTTGCCAGCGTCTTTGACTCGATCTCGGCGCTGCCGCGGGATATTGAGTCC
CAAGAAGACTGCCACGCTGACGGCGGCGACGAGTGGAAACAGTGGCGAGGCTCAAAACGC
ACAAAACGGCTGCTGCTGGCTGTCGTGCAAGACGACTCGTCCATTGTCTACTACTTTATG
CACGACGGAATTGTCAAACCGAGACAAAATTAG
>OphioH327g0181
ATGTCCAAAACTATGAAGGCAGTCGTGTTCCACGGCCCCGGCAAGATCGCCGTCGAGGAC
CGGCCCATTCCTCAGCTCCAGGATGACCGCGATATTATCATCAAGGTCCAGGCCACCGCC
CTCTGTGGCTCCGAGCTGCACGTCTTCCGCGGCCTTGAACCCATCGACCCGGCCGACACC
GGCTTCATCATGGGCCACGAGTTTGTCGGCACCGTCGTCGAGGCCGGATCCGCCGTCACC
TCAGTGGCCGTCGGCGACAAGGTCGTCTCGCCCTTTACCGTCTCGTGCCTCGACTGCTTC
TACTGCGACCACAACATGTCCTCGCGCTGCACCAACGTCCAGCTCTTTGGTTGCCCCACC
CTCGACGGCGGCCAGGCCGAGTACGTCCGCGTGCCCCGCGCCGACGGCACCGTCCTCAAA
GCCCCCGCCAACGTCGACAACAAGGCGCTCGTGCTAATGGCCGACATCTTCCCCACGGGC
TATTTTGGCGCGCGCAACGCATTCCGCCTGCTGTCGCCCGATGTCGCGCCCGAGGAAGCT
GTCGTGGTGGTGGTCGGCTGCGGTCCCGTCGGCCTGTGCGCCATTGTGGCCGCGCTCAGC
TACAAGCCCAAGCACCTGTTTGCCATTGACAGTGTCGACAGCCGACTTGCCGTTGCTGCC
AGTCTCGGTGCCGAGCCGCTCAACTTTGCCACTACGGGCATGGAGGCTATTGTCAAGAGA
GTCAAGGAGGTGTCCGAGGGCCGCGGCGCCGATGCCGTTGTCGAGGTTGTGGGTCTGAGC
CCGGCCCTGCGCACGGCGTTTGAGGTGGTGCGCCCCTTTGGTGCCATCAGCTCGATTGGT
GTGCACAATGCCGAGGTGCCGTGGTCCGGCCACGAGGCGTACACCAAGAACCTGCGCGTA
CAGATGGGCCGGTGCCCTGTGCGGTCCATTTTTGAGGAGGCTCTGACGGTTCTGGCCGAT
AACCAGGACAAGTTCTCTTTTATGTTTGACAAGATCATGCCGCTCGTCGAGGCCGAAGAC
GGCTACGAGCTGTTTGACAAGATGAAGGTGCAAAAGGTTGTCTTTACTCCGTAG
>OphioH327g0182
ATGAATAGCATCGATCCCACTCTCAGCATTGGCGATGGCTACCAAGATGGCTATACAGAC
GGATATCAAGACGAAATGGGCAGTCCAGTCTTACGCCCAAAACGACTTCGTCTTCGTATA
ACCCCAAGCCCGCCGCCGATGGTGACTGAAATTAAAGCCTCACTTGGGGATGCCGTCTTG
ATTCGTTACATGACCGGCGGCAGGGACCCTGACATTGCAAACTTTGAAGCCGACAGAGAG
TTTTCAGACCGATCTGATGTCGATGATAATGCAGACGTCGAGGATGCAGAGTTAGAGCCA
GAGGATGACAATTGTGACAATGTGGTTGTTGAAGATCATATCCGGGTCGAGACTGAGAAG
CCTCGGCAGACTGAACAGGTTGACACTACAGAAGCGAGAGCTACCGCCGCCGCTACCACT
ACCACCCGACCGATATCATCATACACCGCATCATTGGAAGCTACAGCCTTGACAGCCTTG
CGAGCATCATCAGCACCAATACCACCACGTCGACGAAGCTCAAGTCCAGTTGCATATCAA
CACGAAGTTATTATGGAAGACAGCGACGAAGACCAATACATGACGTCACAATCAAATATT
CAAACATTACGGAAAACACAAGCCCATGGAGCCGGGACAGCATACAACACAGACAACGCA
GACAACACAGACAAATACGAGGCTTTCACACAACATTTGGATACGGAAATGACCGAGCAT
GGCCCGCCTAGTCCTAACCAGATATTACTACAGCCAAGCTCATCACAGCGAGAGACATTC
ACTCCCCCCTCCACCCAGGCCCGGCAACAAAAGGAATTTATAGGACTTGCTCAAATGGCG
CTGGCCCGTACAAACATGTCTCGGGAAAATAGTCGCAACAAGGACCTGGACGACAAGAAC
GACAAGGACGACAATAAGAATAAACACATTAATGACATCAAGGATAGCATTAACGTCAAG
ATTTTAGCCGCTCCTCCTCCTCCTCCTCCTGCAGACCGTGCCGAACGCGCAGAACGGACG
CCCTTGCCTGGCTCCCGGATAGAGAGGAGTAGTTCCATCAACTCTCGCACTTCGCACTTT
CGGCCATCGACTTATAAATCGGATCAGCAAATACAAGCCGCTGCTGCGGCGGCAGCTCCG
TCGCCAGCTGACCAGTCACCGGCCTACAGCTATACGTCCCCCTCTAACAACGGCCATACT
CCGGCGTCTCTTGTTTCGGCCTCGTCGGCTCTGACTCCTGCGTCCTATGCCACCTCCGAT
CAGCCGTCACCCGCATACTCGTCACCGGGTGTCATCCACCAGCACCAACTCTCGCCACGG
CGAGTGCCTACTCTGGAGCATACGAGGCCGCCACCGCTCCTGCCCAACTTGCAGATGCAG
TCGCAGAGTTCCTACTCATCATCACCACCCAGCTTTGAGAACCTCAAACTGTCCCCCATT
GCTACCGATGCTCTGGCCCACGCAAACCGCAGCGGTGGCGGTATATCGACTCGTGATAGG
GGCATGTCGCCCGTGACAAACACAACAACTTTGCCGCCTATTGCGCAGTATATTGAAAGC
CGTGAAAAGATGGAAGGCAGTCCTCTATTGCCACACTCGGCTCACTCAACACACTCGTCA
CACCCTTCGCCTGGCCTCCAGCTGCCACCCATATCTGCCCACACATCACCTCCACCGACC
ATGGGCAAGTTCGGTAGTGGCCGAGGCATTGGAGATATACGGGACATCAACCGCAGCCCC
GTGCCGATCACGTCACGGCAGCCGACTCTACCGCCACTGCATCAAACCCGCCACCCGCTG
CCAAACGAAGCCAACTCACATGCCTCGTCCAACCAGCGTTCACCACTAACCAGGTTTTCC
AGACAACCCATTAGTGCGGCTAGCGTGCGTGGTGGTCACAGCAGCAGCGGCGAGAGCATG
CACAAGCGTCATCTCAACATCCTGCCGTCGATCCGAAAGGTGCACCCACAGCTCGCGCCC
ATGAATCCCGATATGCAAGCTCAGGCTCAGGCTCAGGCTCAGGCTCAGGCCCAGATCCAC
CAGGCGCAAGAACCTGGCAAGTCCCGTTCGACAGACACATCATCTTCTTCAACGTCCTCA
ACTCAGCCCGGGCAATTCAAGTGCACGGTCGAAGGCTGCAAGGCAGCCCCGTTTGTCACC
CAGTACCTCTTGAACTCGCACGCCAATGTCCACTCCGACGAACGTCCGCATTATTGCTCT
AGGGAAGACTGTCCGCGCAGCAAACCGGGGTATGGCTTCAAGCGCAAAAACGAAATGATC
CGGCACGGTCTCGTGCACAAGTCGCCTGGCTATGTGTGTCCCTATTGTCCCGAACGCGAG
CACAAGTACCCACGGCCGGACAATCTGCTGCGGCATGTGCGGGCGCACCACACGGACAAG
AGCAAGGATGATATCGAGCTGCGGGAGGTCCTGGCACAGCGTCCGGACGGGCCTAACCGG
GGCCGGCGGCGGCGAAATTAG
>OphioH327g0183
ATGGTCCGCCCAGAAGACGTCGAGGCACAGCTCGGCACAGCTGAAGGCGGCGCTGTCTGG
GAGAAGCAGCAGACTTCCCAAGCGTCTCCGCAGCCAAGAAGTTCCGGGAAGACGTCTGGG
TCTGGGTCTGGGTCTGCGCCTGGGCCTGGCCAAGCAAATGGAGCACCCGTCGGCCCGGAA
GCAGAGTACGCCGTCTCGCCGGCAACGAAATGGGCCTACCTCGCCGCCTACTTTGCCTGC
AATGTCGCCCTCACGCTCTACAACAAGTCCATCCTGGGCCGGTTTGCCTACCCCTGGCTG
CTCACGGCCATCCATGCTGGCGCGGCGTCGATTGGCTGCTGGATTCTGGAGCTGCGTGGC
GCCGTCAAGCGCACAGAGCTGGCCCGCCGTGACGAGTCTGTGCTGCTGGCGTTTTCGGTG
CTGTTTACCATTAACATTGCCGTGTCCAATGTATCGCTGGCCATGGTGTCCATCCCGTTC
CACCAGATCATGCGGTCGACGTGTCCCGTATTCACCGTTTTGATCTACCGGATCCGGTAC
AAGCGCACATACTCGTCAAAGACGTACCTGTCGCTGATCCCCGTTGTCTGCGGAGTCGGC
CTGGCCACCTATGGCGACTACTACTTTACGCCGGCGGGTTTTATATTGACATCACTGGGC
GTCGTGCTGGCGTCGGCCAAGACGGTCGCGACCAACCGCATCATGACGGGCCCGCTGGCG
CTGTCGCCGATCGAGTCTCTGCTGCGCATGTCGCCGCTGGCGTGCGGGCAGGCGCTGGTG
TGCGCGATGCTGTCGGGCGAGATTGGGAGCATCACGTCTGGGTACACGCAGTTTGCGGTC
GATCCGAAAATGGCGGTGGCCCTGATCGGCAACGGCGCACTGGCGTTTGCGCTGAACATT
GCATCGTTTAGCACGAACCGGCAGACGGGGGCGCTGACGATGACGGTGTGCGGCAATGTG
AAGCAGAGCCTGACGGTGCTGCTGGGCATTACCATGTTTGGAGTCAAGGTGGGCGTTGCC
AATGGCATCGGCATGCTGATTGCGCTGATTGGAGCGGCGTATTACAGCGCCGTCGAGCTG
GGAAGCAAGGGACGGAGATAG
>OphioH327g0184
ATGCTCATCCAGCAATTCCAGCGGCCAACACGGCTGCTGGCCATCGTCACATCAATGGGC
TTGCTCTTCCTGTGCTACAAGTACCTCCAGCGTGCCGACTTTGCCGCCACAACATGCGGC
CGCTACGGAAATGAGCCCACCTACGAGAGCCAATTCGGCATCACACGCCTGCTGAGCATG
CGGCCAACAACGGTGCCCGAATCCAAACCCGACCGGCCCATGTCGCGCGTGGCCAAGGTG
GGCGTTGCTGTCAACGCGCTCGACATTCCCGTGGTGCACCGTGCATTCAAGACACATCAG
TACCACAACGATCTGCACGGCTATCCGCATTACATCGCCGACCGCGAGGTGGTCAGCGAT
CTGATTGACAACGACCGCATGAAGCGTGGTTCGGGTGCATACACCAAGCCGGCCTATCTG
CTGGCTATTATCATCGCCGAGCTGCTCAAGCCCGAGGACGAGCGGCTGCAGTGGATCTTC
TGGTTTGACGGCGACACCATGATCCTGAACCCGTCGACCAAGCTGGAGACCTTTTTGCCG
CCCAACACGAGCGATGTGCTCAACGATGTGCACCTGGTCATCTCGGCCAACTGGGACGGT
CTCAACTCGGGCGCGTTTGCGCTGCGCGTGCACCCGTGGACGGCGTCTATGCTGTCAGGC
GTGCTGGCGTACCCCATGTACGAGAAGGATCGCACGATGAAGGATAGGTTCCGTGACCAG
AGCGCATTCCAGTTCTTGTTGACCAACAGCGAATCGCCGCTGGCGCGGGATCCCATGATG
CACTTGAACCACTGGGCCAAGGTGCCGATGCGCTGGTTCAACTCGCTGCCGGTCAACAAT
GCGTTCTATGCCGACGGCAAGTGGCTGTTTAGCCACGAGATGACATCAGATATGTTTGAT
AACGGCACGACTGAAGTCTATGATGACGGCCGCGACGGCAAGCTGCAGCCGTGGAAGGTG
ATGCAGGGCGACATGCTTGTGCACTTTGCAGGCACCAAGGGCGTGCGTGACAGCTGGATG
ACACCATGGCTGGACCGTGCCGAGGCGCTGCTGCCGGAGTGGAACAACCCGAACCACACG
CGCACTCTGCAGATTGAGACGGCGCAGTATTGGGAGGACTACGAGACAGAGACGATCAAG
CTTGTGCAGGATGCCAAGCGGGCGCAAGAGCTGGCCGAAAAGAAGAAGAAGGAGGATGAA
AAGCTGAAGCTGGAGGAGAAGAAGAAGGCGGAGGAGCGCAAGCAGATTGAGCAAGAGAAG
AAGAAGGAGGACCAGCGGCGCAAGGAGGAGGAGGCTGTCAAGAAGAAGGCAGAGGAGGCC
AAGAAGGCAGCGGAGGCTGAGGCAGCGGAGGCCAAGAAGGCAGAGGCGTTCAAGTCGGTG
GCATCTATTACAGCCAAGGCCACGGCGGCCGCCGAGTCAGCAGCGGACTCTGCATCAGAC
TCTTCGGACTCTTCGGCGGACTCTTCTTCCAACGACTTTTCCTCATAA
>OphioH327g0185
ATGCGCTTCGGCTGCTCCCAGCTCACCATTGACCGCATCGACCCCCTGGTCAACCCGGGC
AATATCCCGTCCGCCCATATGTACCAGATCGTCGGCGGCAACTCGGGCACGTTTGAGAGC
GGCGGTGCATGCCCGTCGGCACACCCGGTCAAGATCCCGCAGCAGCCCTTTTTCTGGAGC
ATGGGCGACAAGACGGGCTACGGCATCCACGGCGACTATCTGTTTGGATGGAAGGGCGAT
GCTCTGCAAAAAGCCATGGGCTCCAAGTGCGCCGGTGACAACTGCGCGGCCCTCCAGCGG
CAGGCCAACGACAAGGCCGTCGGATGCACCAAGACGCAGATGGCCCACGAGAACATTGGC
GACGATAAGTGGCTCAACGACCTGCCCGGTAGCGACCCGGCCACATACTAG
>OphioH327g0186
ATGCCTTCCGTCAAGGGTCTCATGGACAAGCTCGGCTTCCACCACACGCAGGAAATCCCG
CCGGCCATCACCACCGGCTCCGCCATCGGCCTGCTCGTGCTCTACACCGTCATCTATGTC
GCCCCCTTCTACCTCTCCAGCCTGACCCGCCCGTCGGCTTCGCTGTCGCGTGATGCCCCC
TCCGTCATCCGCGCCCGCATTGCGTCCGTCAGCCTCAGCTGTGTCATCTGCTCCATCATT
ACCTTTGTGCTGCTCACCACCAACGGCAAGCTGGGCGCCGCCACCCGTCTCCTCGGCCCG
GAAGCGCTCCATCTCATGGGCTACTACCCCATCGGCCTGGGCGAGACGTTCAATGTGCTA
CTGCTCACGGGCGGTCTCTTCCTGGGCCCCCTCTTTGAGAACCTCGTCGTCGAACACGGC
TGGCGCGTCTGGGCCGGTCTCCCCGTGCCCGGCGAGGACAAGTCGCTGCCCAAACCGCGC
GTGCTCGAGCCTATTGCCAACCTGTTCAACGACTGGGCCGACTGGCGCAACCTCGTGGCC
GGCCCGGTGACAGAAGAAGTCTTGTTCCGCGCTGCCGGCGTGCCCCTGCTGCTGCTGGCC
CACACGCCCGTGCACCGCACCGTGCTGCTGTCGCCCATTGTGTTTGGCCTTGCACACCTG
CACCACGCCTACGAGTTTGCTATTACACACCCGCGCACGCCCAAGGCTGCCGTTGCCATC
CGCTCGCTCTTCCAGTTTGCCTACACGACACTGTTTGGCTGCTATGCCACCTTTCTGTAC
CTGCGCACCGGCAGTCTGCTGGCCGTGTGTGTCGTGCACAGCTTCTGCAATTCCATGGGT
CTGCCGCGCTTCTATGGTCGTGTGCAGCGGGACCCCAATGCCGCCCCCAAGGAAAACGAT
AACGAGCCGCAGGGTAACCTGCTGTGGACGATTGCCTACTACATTCTGTTGGTAACTGGT
GCTGTCTTTTGGTACCGCAACCTGTGGACGCTGACCGAGAGCTCGTCTTCTCTCGTTTTG
TTCAAGTAG
>OphioH327g0187
ATGGCTGGCTTTCATGACCAGCGGAATTGGACGGGCCGCCACCCGGCGCCACCATCTCTC
CCGCTTCACGACCGGCCACCATCTGACAACCAGGCTATCCGCATGGTGCCCTACTCGCCG
CCTCGGCTCGAGTCACGACAATCTCAATACTCACAAACCTCACAAACATCTCATCACTCA
CAAGTCTCACAATTGCGCAGCTCACAACACTCACACTCACTTTCTCTACCACTGCAAAGA
CCCGCCTCACCCACACCCAGCTCCCCGCGCAGCTCACCACGACAGCGGCGACAGCGGCGG
AAACGGCAGTCGCGTGAACTGGACGGTCTTTATGAAAATCTCGACGACATTGAAGGCGGC
GCAAACGACAGCGACCGGACGACGACTACAGTCACCAGCAGACGGAGCAAGGCTAGCAAG
GCCAGCCGACCGAGCAGCTGGGGCCCTGCCGCAGCTTTTGCAGCAGCCAGGTCTGCCGTG
TCAGCAGTTACTGGATCTGGAATTGGGTCCGGACATGGATCAACATCAAGATCAGGGTCG
CCACTTTCGACCTCCAGCAGCAGCGACAGACAGCGACAAGCGAGACAAGGATCGGTCTTG
ACTGAGAAATCTCGAAATGTCCAGATTCGTGGAAATTGGACCAATGCAAAGAAAGAAGGC
TATGCAGCTGACGGACAGGGGCCTGCATTGTCGATGCCCATTGGGGCCGAAATTCCATTG
CCCAGGGGTAGCAACATGGGTGTTTCAGGATCGAAACTCACTAGCCCAACCACAGCTGCC
CAAAATAGGTATATCGAGGAGGACGATGCGACGTCCAGCCGTCCCCTGGCCCACCACTGC
CAGTCTCAGGTATCGCAACTCTATGAAGGCTCTGAGGGCTCTGAGGTATCATCGCCAAAT
CTGTTGTCATCTTCTCGCCCTCGTGCTCGCCTTGGTCTTCCTCCTGCCAGCGCATCTTTC
TCTGCCGCTGCCGCTAGCTACCTGACTGAACACAGTAGCAATAGCAACACGAGCAACGCA
ATCGACATCGACAACAGTTACAACAATTACAGTCTGCATTCGACCCCCGCCCCGTTATCA
TCATCACTAGCTTCGCCGGCCTCTGCTTACTCGGCATACTCTGCCTCGCCTGCGCCCTCT
TACATTCCGTCTTCGTATCCCATCAATTACTCTCCCTCGCAGCCATCCTCACTGCCCTCT
TCCTACCAGTCTTCTTATCACCACCCCCTCACTGTCACCAACACTGTCGCTTCGTCCTAT
AGTTTGACGGCTCCTTCCCTCTCCCCCTCCCCCTCCATTGGCTCGCTCAGCTCAGTCTCG
TCCTCGCAGGCTGCAGCTCCCCGTCCACACTCGCGCCGGCGCAACATAATTACTATTCAC
CCCGACAAGACATTTTCCCTAATCCCGCGTGCCGGCTCTTCTGCTCAGCCGCAATCTCAT
TCGTCTTATGCGCAACCACCCTCTGCAATCCCTGCAGTTGCTGCTAGTCTGAAGTCGCCC
CCCCTCTCGCTGCTGTCCTTTTCCCACTCTGCCACGTCCTCGACTGTTCGCTCATCTGTC
TCGCATGAACGCTTGTTCTCCGGCGCACACGGCAGCGTCGACCAACCCAGCTCCCCTTTA
AGCACTGGTGCTAGTGCCACAGAAGACCCCAGCTTTGACTCTTCCACAGACTTTGGCGAT
CGTCAGCCCTGGAGCCAGCGCCTCGTCGGCGGCTTGCAGTCATTACAGCCAGACCCCAAG
ACCCCTGACGCCAAGCGCAAAGGCAAGGGTCGTGCCTATGATATTGTCTCGCAGCCCCCA
ACTCAAACTCAGACTCAGTCATTCGCTCAATTCCAGTCTCAATCCCAGTCTCAGTCTCAA
TATCTTCCCTCTCTCCCCGAGACATCTAGCAGCCCGACTAATACCATTGTCACCGGCCCT
TTCTCCGAGTTTACTTCAGGTGTCGGTTCTCGCTCGCCCAAGTCAAAGCCCAAGAAGAAG
CAATCATCTGCTTCTGTCCAGTCATTCGTTACATCCTTCTCCGCCGCCTCTGCCCTGTCC
TTTGCGGCCTCGACCCTGTCTGCCAACACAAACTACAAAGTATACGCCCACAGCTCATCG
CCTGTCGCCGCCCGTACTGCCCTCGAGTCTCTAGACAGCTTTGCCGAACTGGACTCACAA
GATCCTCGCGACAACCACCATCAGGATCTGGAAGACCGCCTGGAATTCACTGACAGTCAT
CTCTACTCCAGCCCTGCACACCCCGGAGATACCACCAACGTTGAAATTCTCGGTGTCTCA
TCTCCTCCTGCTCCGCCTCCGTATGATCTGCAGCGCAACAACGACCCGGAACAGTCCTCT
GCGTCTCTCAACTCATACCCGTCCATTGCATCATTTGACACGGGGATCTCTTACAACGAG
AGCACACTGCCCAATTTTGTTGTGATCGGAGCTTCTTCGCCGCCGGCGCCGTCTCGTTAT
CTCGACCAGATCCGCGGCACCACTGACAGTGACATTGACGTTAATATCGACAGTGATATT
GATATTCCTAGCAGCCCGCCGCTTCCCTCGCGCACTGCCAACACCACTACCGATACTCTC
GACACTTCTGACAGCGACGAAAACTACGTGCTCCACGGCGAGCCGTCATCCTTTTTCCTG
CCAGCATCGTCCGAGACCTCGACCCCCGGTAATCTGTCACTGGTTTCCTATACTCCCGCT
CCAACATCGGCACCGGCACCGCCTCAGACTGCATCTTCATCCAGCGGATCGTCACTTGCG
ACCATCTCAAAGCCGCCTCGCCAAGTTCGCTCAGTCTACTCCCGTGAGAGCCTGATCGTT
CCCCCTCTCAAGACCGTCAAGTCTGTACGCGCCAAACGGTCAACCGAACGCTTTGGTTAC
TACAAGTCGCGCTCCCGTGAATCCCTACGCCGCGCCGCCTCGCTCAAGTCCTTGTCAAAT
AGCATTTTCAACCAGGAGGCAGCGAGCACTTTTTTTGCTGGTCAGGCTTTTTTGAATATT
AGCATCCCGCCTGTGCCCGTCTTCAACCAGGCCAAGACATCGCACCCACATCAGTTGCAG
CAGCAGTTGCCCGCCCTCCTCGCCAATACAAAAGCACCCAAGGTTAAGCGGAAGCCACTT
CCGCTCCCGGCGCCACCCATCGTAGCCCGGAGTGAGAATATTGTCGTCTATGGCCAGACG
CCCAAGAACAAGAACGCCCGCGACGTGTCTGCTGATGATTCATGGGAGTCTTCGCCACCG
CCGCAGCTGAACTCCCCTTCTCTCTCCCCTTCCGCTTCCATCTCCGACTCGCCTCGTCCT
CCTTCGCCTACCCTTCCCCAACAGCCCAAAATCAGAGTTGAAATGGTCGAAGAACACCCG
CACCAATGGAGCTCCCAACTCTCCACCGTTATGTCCGAGAGCGAAGATGATACCATGGAT
ATTCGCCTCGTGTCTCGGTCCGTCTCCGCCATGTCCGGGACTCCTGTCCCTGGAACCCCA
GGCACTCCTGGCCGTCCTGATAGCCTTGTTCGTGGCGACGCCAGTGTCATTAGCAGTTTC
AGCCGCGGCAGTGCTGTAAGCAACGGTAGTGGTGGCATACGTTCAAGTGCTGGTTGGATT
GGCAGCTTAAGCAGCCGCAACCTGCACAGTATCACCAGTTCCATGGCTAGGCAGCTTGAA
GAGGGGCGCGACCGCAGTTCACGCGACTCGTTCCCTCTCCCCCGCCCCAGTCCAGCTTTT
ATTCGCGGTGATTCCGTATCCCCCTCGTCACCACAACACAGCAGCGGCCCATTCTCGCCA
CCTACCCGTACAGTCCGTGACCACGACGAAGACGGTGATGGCCTCGCCGATCTCCACGAT
ATGTCCAACCAGCCATCAAGAAGCGGCCTCTCGGGCTTCTTTAGTAGCAGCAGCAATTCC
GTCCGCAACCTGCACACCTCGGGTAGTATGCGTAGCATGCACAGCGTGAGCAGCGGTCAC
TTCCCCTCGTGGGCACGCGTCTACTATGGGTCGGGCGAGCACCGTGCCCTGAGTGCTGCT
CCTAGTATCTCCGACTTTGGCCAGGGCGACAACTACATGACGGGCGCCAACCCTTCCAAC
AGCGCGTTTCGCCGCTCGCCATCTGTCGACAACGGCCCGTTCAACTTGTTCAATACACGC
CGCCGGCCTCGCGAAGTGCAGCCGAATGGATCCAGACCAGGCTCAGAGGCCGTCGACATG
GGAGCCGGTGTTGGCAACGATGGCATGCTGCACGGCTACTCACCCCAGCGCCCTCGCGGC
CTACGCCGCATCACAAGCTCAATCTGGTCGCCTCATTTGCAAATGGACCGCCGCGCTGCT
CGTTTCAGTGTCTGGGAGCCGCCCAGTGTTACCTGGAGCGATACCTCGGCGACTTTTGAC
CGCCGCAACATGCAAGTCATTCTGTTCACGATTGGCTTCATCATGCCGCTCACGTGGATG
GTGGCATCTTTTCTGCCGCTGCCGCTGGACCCGAAGCGCGCCATGGAGAAGCGCATGGCT
GAAAGTGAGGGCGAGTACGGTGTCGCCGAGGCACTCAAGCAGCGCATCTCGCAGGCTGAC
GAGAACCGATTCCAGAGCGCGCGGTGGTGGCGGTCTCTGAACCGGGTCATGTCCTTGGTT
GGCCTGCTCGTGCTCGGTGCCGTTATTGCCCTGGTTGTAATTGCTGTCAAGCAGCACTGG
GGACAGTAG
>OphioH327g0188
ATGCTTCCCTATATCAATGCGCCATTTGTCTACGCCGCCGACAGTCTCGGTGCCTCACCC
GACGAGCTCAAGCTCATCTTCTCCTTCCTCCTCTCCTACCCTCTCGCCGGCCTCTTAAAA
CGAGTTCCCGATGCTCGTCCCGAACAAAAGAACATCTTTATCATTGGAGTTGCCATCTTC
TATCTTGTCGGCCTGTTTGACCTGTGGTCAGGCCTCCAGACCCTCTTCATCTCCTCCGCC
GTCACCTACGCCATCGCCAAATACCTACGCACCAGCCCCTACATGCCATGGATCGGCTTC
ATCTTCCTCATGGGCCACATGTCTGTCAACCAGCTCATCCGCCAGTTTGCAAACAGCCCC
GACAGCGTCGATATCACCGGCGCCCAGATGGTCCTCGTGATTAAGCTCAGCTCCTTTTGC
TGGAACGTCGCCGACGGTCTTGTCCCGGATGCCGATCTCACACCTTTCCAGCGCGACCGC
GTGCTGCATGAGCTGCCCGATCTCCTCGACTATGCCGGCTACGTCCTATTCTTCCCCTCC
CTGCTCGCAGGTCCCGCTTGCGACTTTGCCGAGTACCGCCGTTGGCTCGACACTAGCATG
TTTGCTGTCCCTGCCAACCTCGACCCGGCCAAGCGCCCGCCTACTCGGCGCAAGCGCAAG
ATCCCTCGCAGCGGCACACCCGCCATTAAGAAAATGGTTGTCGGTCTTACTTGGATTGGC
GCCTTTATGTTTTTTGGCTCTCGCTACCCCAAAGAAGTTCTCCTGAGCGACGAGGCAGGC
GGCACCAACTTCTTCCGCCGCGTCTGGCTCCTCTACGCCGTGGGCCTGACTACACGTATG
AAGTACTATGGTGTGTGGTCGCTGACCGAGGGCGCCTGTATCCTTTCCGGTCTGGGCTTT
AACGGTGTCGACCCGGCGACTGGCCGCATCTCGTGGAACCGCGTGGCGAATATCGACCCA
TGGGGTGTAGAGTCGGCTCAGAACACGCGCGCCTACCTCGAGAACTGGAACATGAAGACC
AACTCGTGGCTACGCAACTACGTCTACCTACGCGTCACGCCGCGCGGTAAGAAGCCCGGC
TTCCGCGCCAGCATGTCCACCTTTGTCACCAGCGCCTTTTGGCACGGCTTCTTCCCCGGC
TACTACATGTCGTTTGTGCTTGCCAGCTTCATTCAGACCGTGGCCAAGAACTGCCGCCGT
CTGTTCCGGCCCTTTTTCTTTGCCGACCCGGCCACTCTCAAGCAGCCTCTGCCCGCCAAG
GCCTGGCTCTACGACCCGCTCAGTTGGCTCTCGACGCAGCTTATTTTCTCGTTTGCCGTC
GCGCCCTTCGTCCTTCTAACGATGCACGATTCTTTCCTGGCGTGGTCGCGCGTCTACTTC
TACGCCGTCATCGCCATTGGCGGCTTTACGGTCTTCTTTGCATCGCCTGCTAAGCGCAGC
CTCAAGAAGGAGCTCGAGCGGCGCATTGCAGCAGCTGCGGAGTCGCCTGCAAAAGTCTCG
GAGAAGGTCAAGGAAGCTGAGAAGCCCCCACCGGTGGTGGCAGTCGAGCAGAGAGCTGCC
GTCATTGCGGCTGCTGCATCCAGATTCATCGACAACACTCTGGACGGCAACGAGTCCGAG
CCCGATGCAGCAGACCTGCCGCGCATGGCCAAGTTTGCCCAGACCCGCGAGATTATGGGT
TCCGGCCTGCCGGCCGACCTGGTGGGCGAGATTGACGACATGGTGCATGAGCTGCGCGAG
GAGGTCGAGCTGCAGCTGCAGCACCGGCGAGCTGCTAGCAATGGCGGTGCTGTGGGTGGA
GCTGGCGCGACGACGACGAGTGCCGAAAAGGCATCACCAAAGTCTGCTCTGAAGCGGAGA
GCTTAG
>OphioH327g0189
ATGGATAAGAAGAACGAAGACTACAGCGGCCGCTCCATCCCGCTCCGCGCCATCGGTGCC
GGTACGGGTGGCCCTGTCAGGCAGTCCAACTTTGCGCGCGTCGAAAACAGCCCCGGCTTC
TCCGTCCTCGCCTACTGCCTGGCCTCCATCAGCATGACCATTGTCAACAAGTACATTGTG
TCTGGTAGCCAATGGAACATGAACTTTTTGTATCTCGCCATCCAGTCTGCCGTCTGTGTC
GTCACCGTCCTCGCCGGCAAGTACGCGGGCTTCATCAAGGAGCTCGGCGACTTTGACTGG
CAAAAGGGCAAGCGTTGGTTCCCCATCTCCGCCCTGCTCGTCGGCATGATCTACACCGGT
GCCAAGGCCCTGCAGTTCCTGTCCGTCCCCGTCTACACCATCTTCAAGAACCTGACCATT
ATCGTCATTGCCTACGGCGAGGTCCTCTGGTTCGGCGGCCAGGTCACTCCCTTGACCCTA
GCCTCGTTTGGTCTGATGGTTCTGAGCTCCGTCATCGCCGCCTGGTCTGACATCCGCGCC
GCCGTCTCTGGTGTGCACCCCGCCGTTGCTACTGATGCCGTCTCGACCCTCAACGCCGGC
TACGCCTGGATGGGCCTGAACGTCATCTGCTCGGCCTGCTTTGTCCTGGGCATGCGCAAG
GTCATCAAGAAAATGAACTTCAAGGACAAGGACACCATGCTGTACAACAACTTGCTGTCT
ATCCCCATCCTAGTTGTCTGCTCTCTGCTGCTCGAGGACTGGTCGTCTGAGAACCTGGAG
CGCAACTTCCCCGCCGAGACCCGCCAGACCCTATTTATTGGCATCATCTACTCGGGTGTC
ATGGCCATCTTCATCTCCTACTGCTCGGCCTGGTGCGTGCGCTGCACCTCTTCCACTACC
TACTCCATGGTCGGTGCCCTCAACAAGCTGCCCATTGCCGTTGCCGGTCTCGTTTTCTTT
GACGCCCCTGTCACTTTCGGTGGTGTCTCGGCCATTGGCATTGGTTTCGTCAGTGGTCTT
GTCTACGCCTGGGCCAAGGTCCGCCAGACTGCCGAGAGCAAGCTGAAGCTGCCCACCTCG
AACCCCGTCATGAGCGCCAGCGCCCAGAGCTCCAAGGACGCCAACGCGTAA
>OphioH327g0190
ATGGCCTGGACAAACGCCAGCGGAGCCGGTAAGACACGGCTGGAGCTGCCGGCCAGCTGC
CAACCTCCGCAAGGACCATTTCCCGAGCGCAAGCTTGTATGGATAATCTTTGGAGGAACG
GGGCACGTGGGCCGGTCGCTGGTCCGGAGTGCGCTCGCCCATGGCGACAGTGTGGTGATG
GTGGGCAAGACCGGCGAGATGCCGGCTGCAGTCTTGCGCGAGCTGGCACAGGATATACGC
CAGACCGCAGAAGCCATGATCTCGGACGTCGCCCAGTCGGAGCCTCATATCCAGTCGGAC
GCCAAGGTCGGCGCTATCCAATGGACGCAGTGCGACGTCAGGTACCGCAGGACAGTAGAC
GATGTAGTGGCCACGGCTTTGAAGGCCTTTGGCCGCATCGACGTCGTAGCCAACTGCTCA
GGGTACGGCGTCGTGGGCTCGTGCGAAGACCAGGACGAGCTCGAGGTGCGCGACCAGTTC
CAGACCAACTTTACGGGCACGCTCAACATTCTTCAAGCAACACTGCCCATATTTCGGCGG
CAGCGGCGGGAGGTCATGGAGGCAGTACAAGCACGGGAAGCGGCAGAGGCAGAGGCAGAG
GCAGAGGCAGAGGCAGAGGCCGATGCCGACTCGGATGCAAATTCAGAAGTTATGGATGCC
TCCAACGAAAAGGATGCCGAAAAAGACGGCAAGGACGACAAAGAGATCGACGACCTACCC
AATGGCGGCCGCTACTTGATATTCAGCTCGACATCAGGTGCGCTGGGCGTGCCCGGGCTG
GGTCCATACTGTGCAACAAAATACGCAGTCGAAGGACTGATCGAAGCGATGCTGTACGAA
GTGGACGCCTTTGACATCAAGGCAACGCTCGTGGAGCCAGGGCTGGTCCGCCGCGACGAC
CCTCGAGGCGTGCAGGGTGCCCATGAGACGACGGGTGCCGCCGACGGCAGTCAATTCGAA
AACCAGCCAGAAAACTACGAGCAAAGGCGGCAAGAGGAGGCGGCACGGGGCCTACCAACA
TGGGGCCATTTCCTCATCAACAAGCCAAGCTCGCCCTACGCAGCTGCGACGTCACCATCA
CTACACGCTATGCGCATGGTCAAGTGGCTCGGCGACCGACAGCCGACGGGTGTTGTGCAG
TGTGCCGAGATCTGCTGGATGCTGGCACACTGCAAGTTTCCGCCAGTGCGGCTGCCGCTC
GGGAGCTATGCCATTGAGAGTATCCGGGACCGGCTGCGGTCTGTGACAGAAGAGCTGGAG
GACTGGCGGCACCTCAACTTTCCGCTGCCGCCCGACCCCATCCCAGGGGCCAGCACTGGC
ACGGGTTCTGCTGCTGTTGGAGCCACGGGTGCCTCTGCAGCGGTTGACGACGACGAGGAC
ATGGCCGAGTAG
>OphioH327g0191
ATGTGGATCATTAACTGGTTCTACGACGTTCTGTCGTCGCTCGGCCTGCTGAACAAGCAC
GCCAAGCTGCTCTTCCTGGGCCTCGACAACGCCGGCAAGACGACGCTGCTGCACATGCTC
AAGAACGACCGCGTCGCCATCCTGCAGCCCACTCTGCATCCCACCTCTGAGGAGCTCGCC
ATTGGCAACGTCCGCTTCACCACTTTTGACCTGGGCGGTCACCAGCAGGCTCGCCGCCTG
TGGAAGGACTACTTCCCCGAGGTCAACGGCATCGTCTTCCTCGTCGACGCCAAGGACCAC
GAGCGCTTCCCCGAGGCCAAGGCCGAGCTCGACGCTCTGCTGGCCATGGAGGAGCTGAGC
AAGGTCCCCTTTGTTATCCTGGGCAACAAGATTGACCACCCCGACGCCGTGTCCGAGGAG
GAGCTGCGCCACCAGCTGGGCGTGTACCAGACCACGGGCAAGGGCAAGGTGCCGCTGGAG
GGCATCCGTCCTATTGAGGTGTTTATGTGCTCTGTCGTTATGCGGCAAGGCTACGGCGAC
GGTATCCGGTGGCTGTCCAACTACGTCTAG
>OphioH327g0192
ATGCCGATATATACAAGAAACGACACGGCCACGTCGAACGTCCTCACCTGGACGGCTCAC
GCGGCCAACGGTGTCGAAGAGGATGCCGGCGCCGAAGCTGACGAGCCACCAGACTCAGCT
CGACAACCTGCTCAAAATCCTCCTCAGGATTTGTCTTTCCAAAAGACTACTGTTGTCCAC
CGCTCAAGAGAGCGCGTCGAGTCTCTTTTGACCCGTGCTCTGCAAAGCCAGTCTGAGGAC
GAGACTGCAGACCATATTTCTGCTGCTAGCATCTACCAAAGACGCCGCCGCTCAATCACC
AGCAACACCAGCCTCGCTTCGACGGCCGGCTTTACCAGCGACACCGGCATTACTACGCCG
CCTCGCACAAATTCGCCTAGCCCCCGCATGGCCATGGCCAAATTGGCTGTCTCAGAGACT
CCCAAGGCCCAGGCCACCGCAAAGACTCAAGTCTCCGTCGAGCCTACTCAGATCCAGACT
TCTGCCGAGCAGACCCAGCCTACTGCTGAGGCTGCCCCAAGAAAGCGCTGCATCTCTTTT
GCTTGTGGTCCCGTGAAACCGAGCCAAGCCAAGGCCAAGCCGGCGTCACCACCGGCCACG
AGCACAAAGACTCCTGGCCCCGACGATACGCCAAAGGCTGCATTTGCACAACTCGCCAAG
CCCGATGAGGTCACGCCTGTCCCCAAGGCAGACCTTCCGGCGCAACCCAAGCGGTCGTGC
ATCAGATTTGCCTGCCCTGCTCGGCCGGCCACGGATGCACACAAGCCCCAGTCGTCTGTA
AACCTCAAGGTCGAGGGACAGGAGCAGCGCAGCAAGCTTCTCAGAAGACCTTCGCCTGCC
CCTACTGCGGTTCCCGAGGCCAAGTCATCGGCATCCATTCGCAAGCACCTGCGTACTAAC
TCGTCCAATTCCAACGCTCGCTCTCCTCGTCCTGCCAACCGCAATTCGGCTCGCCAACCG
TCTCACAGCCCTGTGGCTGTCCGCGCCAAGAAGTATTACAATGCTGCACCAAGCGAACTG
AACGGCGAATCATCTCGCTTCCACGGATTTGCCAGTGATGCCCCTCTTGAAGATGACTGG
ATCCTCCAGGGCAAGGTCACTTACAAGAATCGGCTGACTATCGATGACACCCTCCAAAAG
GAGCTTGCTATTCGTCGCTTGGGCAAGGAAGCCGAGGAAGAAGCCGAACAGGAAGAGAAC
GAAGACGACGAGGACGACGACAACGATGTCGACGAGGACGATGACGAGGATGCCGATGAC
AATGACGACGACGTTGAGGATGAGGATGATGAGGACGACGATGATGAAGACGACGAAGAC
GAATATGACGAAGACGATGATGATGACGACGTTTTCGAGGGCTACAGCTCTGGTGCTTCA
GACGGCTACAAGACCGACAACGAAACTGGCTTTGCTTCTTCCGACGAGGAAGATGATGGC
CTGGTTCTCTGGACCGTCAATCGTTCCGCTCACCAAGAGCGTGAGTACAACAATGATGCC
GATCACACCACCCTGCACCAGGTTGGTACACCCGTCTTCCGCCGTCTCTCTGTCGATGCG
CACTCGGACTCGTCCGACTATGTGGCTAGCCGTGCTCTGCGCCAAGAGATGCCCAAGCAC
CGCGAGATCACCCGTCGTCCCACCACGCCCGAGCTTCCTGATAGCACCGACTTTGTTTGC
GGTACTTTTGATGAGGACCGTCCGCTGGAGGAGGCATATCTTACTCACATCAAGGCTCGC
AAGCACGGCAAGCTGCACGTCATTCCCCAGGACATTGATCCCAGCTTCCCTACATCAGAC
CCCGAGGACAACAGCGACAACGAGGCTGCCAACTATAAGAAGCACCGCGCTACTCAGCAG
CACGGCAGCGCAGACGAACGCATCTGGGAGATGGAGGACATTCACCATGACCAGCAGGAC
CATGAGGACCGCCGTGGCAAGAAGAGGGCCGAGTCTCCCAGACGCTACCGCTCGCCGCCG
CCGCCCAAAAACCGCGGCCGCTCGCCCGCTCCTCGCCGCATGGTTGATCGCCACTCTCCT
ACCCGTCGACTCAAGTCGCCCGCCCCCATCAAGGCGGCAAAGGCTACAAAGGCCATGCCA
GTGGCGATTGTGCCCATAGTGGGCACTCACCTGGCTTCTCCCCCGACACCGCCTGTCGAG
GGAGCTGATGGCAGGGGCATCTCTCGGTTCCGGACTATTGGATTCCAGCCCGGGTTAACC
CAGACCAAGTCCCTGCCTCGGCCTTCGGCCATCTTCCGCCACCAGACCAAGGAACAGCAG
GCCCAGGCGCCGCCTAAGGCTAGTCGCCGCCCCAAGGGCAACGGCACAGCTGGTGCCAAG
CAGGGCAGACATGTTCGTGGCGCGATTGATATCGTCAAGGGCCTTGAACAGAAGCGTCAG
AGACGCAAGGACAAGTTCCAGCAGAAATACTGCAATCGCGCTCGCAAGGGCCAGGTCCCA
GAGCGACGAACTCAGCGTGGTGAGGGTGCAGAAAGAATGAGAGAAGTCGGACTTCTCATG
GCTGGCAAGATCCCTGCCGAGGGCCACTATGTTCTTTCAGTCTAG
>OphioH327g0193
ATGAACTCAATGCGCGTTGCCCGTGCCGCTCTGCGTGCACGCCCGGCCATGATGCCGCGG
GTTGCCGCCATCCAGCGGAGAACCTATGCCGATGCTGTCCCCGACAAGGCAAGCTCCCCG
GACCTGCGGGCCTACCCCCAGTCAGCTATCAAGCTGAGTCTGTCTCTGCCTCACCAGTCC
ATCTACAAGTCCCACGATGTCGTCCAGGTCAACATCCCCGCCGAGACCGGTGACATGGGT
GTCCTCGCCAACCACGTTCCCTCCATTGAGCAGCTCAAGCCCGGCCTAGTCGAGGTCATT
GAGGAGTCTGGCGCCAGCAAGCAGTTCTTCCTGTCCGGCGGCTTTGCCACTGTCCAGCCC
AACTCGGTCCTGAGCATCAACGCCGTCGAGGCCTACCCCGTCGAGGACTTTTCTGCCGAG
GCCGTCAAGGCCCAGCTGGCCGAGGCCCAGAAGATTGCCAACGGCAGCGGCAGCGAGAAG
GACATTGCCGAGGCCAAGATCGAGGTCGAGATCCTCGAGTCCATCCAGGCTGTCCTGAAG
TAA
>OphioH327g0194
ATGGCCCTCCGCATACAAAACAGCGCCGTCTTTGTCTGCGACATCCAGGAAAAGTTTCGC
AATGCCATTCACGAGTTTGACAAGGTCGTGCTGACGTCGCGCAAAGTCCTGAGGGCAGCC
GGCATCCTGGACATTCCCGTGGTCGTCACAACCCAGAACCGCGCCCGGCTCGGTGACACC
ATTCCCGAGCTGTCCTCGCTGTACTCTACAGACGCGATCGAGGGAAAAGCAAAGCTGATT
GCTAATGCGGACAAGACGCGCTTCAGCATGTGGACAGCCGACGTCAAGGCGGCTCTGTCG
GGCAAGGGCAAGGACAAGGTCACGGCAGTCATCGTCGGCATCGAGTCCCACATTTGCGTG
ACGCAGACGACACTGGATATGCTGGCTGACGGCCATGCCGTCTATGTGCTGGCCGACGGC
GTGTCCTCGAGCAACCCCGAAGAGGTGCCCATAGCCCTGGCGCGGCTGCGGGCGGCCGGT
GCCACAGTCACCACCTCGGAGAGCTGGATGTACGAGACCATGGGCGATGCAAGCATTCCG
CAGTTCCGCAACATTGTCGGCCTCGTCAAGGACACGAGTGCCAACACCAAGACTGCACTC
AATGCACTGTTGTCAAGGATTTAA
>OphioH327g0195
ATGGATACGCGCTTCTACGTGAGTCGCGAAGAGTTCCACAATGTCCAGATGGATGTTAGG
CAACTCCAGGCCGTTCAGTCTAGCCAGTCTGAACGGCTGCAGCGCCTCGAGAAACGGAAC
CAAGATGATGCGGCCATGAGGTCCGCGTGGTCAAACTCTCCCTTTCCCAGTGCCTTGGTC
GGGACACCCCAGCATGGCCCCGTTCGCTTGCCGTCGACAGAAAACTTTGACCTCGATGAA
CAAAGCCAAACTCTCGGATCCTTACACCTCGAACCCGACGATGAACCGATCCGCCGGGCA
GCTGCAGCATCTCGTGCAAATAGTGTTCGTTTCGATGAAAGCGCCAATCTTGCCCAGAGC
GCACGCAGCTTTAACGACATTGGCCCGTTCCGTCCCGGTAGCAGTCTCATGATGGAGCGG
ACGTACTCGCACAAGTCTGACGGCCGCCACAGTTCTGCAGGGCATTCTGTTCACTCCGTG
CACTCTGTTGCGTCGGGGCGGGGTAGCAGCATCGGGCTTGACACCAACTATATGACGGGT
GGGAACGATCAAGACTCGCCAATCGACATACCGGAACCGCCACCAGTATTCTATGTCCTA
GGATCTGTTCCGGCCATTGTACGGTGCTGGCTTTCCAAAGACTTTGCCAACAATACTCTT
TTATATGCCGCGGTGTGTACGGGAGCGCGGAAATCCACGATTGACTTTTCTCTAATCAAG
GAGCTCGGCCTGGGTGATCTGGTGTACCGGGAGGTGGACAGCACGTTCAAGATTCATCTC
CAGACGTACCTTGCCGAAGCAATTCCCGCGACAAAGTCGGCCGACCCGGTTCCCCAGATT
CCCTTCTTGGCTGTGAACTTTGAAGTTTTTGGGATGGTGCCGACTGACGACGCTGAGGCT
GAGGATGGCAAGAAGAGCATCCGCATTTTCATTGGCAGCGATGCCCTACGCGCCCACAGT
GCAGACGTTTTATTCTCGAGAAACGTCCTGTCTCTGTACAGCAGCGAACGGGAAAAGCTG
ACTGTTCCGTTCGTCCGGCCGGAAGACGATGGAGTGTTCCGTAACCTGTGTACGGCAAGC
ATCACGCCGGATAGGCCCAAATTGAATGCGACAGCAGCCGAGTTTGTATCGAGCGACCTC
AAGTCCCGCGATAGCATCAGCGGAGAAGACGACGAGCTTCAACAAACGCACCTGGAACTG
TTTGATGATGAGCTGGACGGCAGCAGTGTGCACGACAGCGACTCTCGGCACTTTGGAATT
GAAAATGGGCATAGCAATGGCAATGGCACCGACCGGTTACAGCAAAGCTCGCATGCTCCC
CCGAGTGGCCAAGCAGCTCCCGCAGGCGCGAGCATACTCAGCCCAGGGCCCGTGTCACCT
ACTACAGTGCATCCATTGCCTGCCACACGATGGCGCGGGGCTGCCTCGGGAACTATTTCA
GACCATGGTGACGGAGAAAAGGTGCCGCGAACGCCAGCGGGCTCAGACTACTCGGGCAAG
GACGCCAATCCTAGTTTTGAGAGCAGCCGGCGCGACCCGAGCGCCATTTGGGGCTCATGG
CGCCATGGGGGTTCCACAGCAGGAAGCGATGGCGGCCACCGCGACAGTGGCCCTTTGAGC
GGATACCAGCCGGCCGGTCGGCCTCGCACGATGAAGGTGCTAAAGCCCAAAACAGGAGGT
GGCAATGGCACTACATCATCGCGCACGGTGTCGTCATACGAGCCAGCGGCCAACAACAAC
CCACACCCGCGCACCAGCGGCGAGCATCGGCGGAAGAGTCAGGGGCATTCCAGCACAGCC
GCCAACGGCAGCCTGGGTGGAGGTGGAGCTGGAGCTGGAGCTGGAGCTGTTGTGGCAAGC
AATCCAGCGCCGTCAAACGTGATTCGGTGGGAGTCCAAACGAAGCATCAGCAGCAGCAAC
GCAGCAGCACACCAGTCTGGGCTCGGCAAAGAGAACAAGAGTCAGCAGGGACTGGCGGCA
CTTGAGCTGCGGGGGAACCCTTCGACCGCTCCACGCACGTCCAACCCTGTGGGCGGTGCG
TCTGCCTTTGCATGGATGAAGTCGTCCAAGTCCAAAGCACCGCCATCTGGCTCAGAGTGA

>OphioH327g0196
ATGGCTGCATCCTACCCCCAGATCGTCCTCTTCGGCGACTCGCTCTTCCATTTCGCCTTT
GGGACGCAGGATGGCTTCTCTCTGCAGTCGGCCATATCCGAGTACGTTGCGCGCCGCTTC
GACGTTGTCAACCGCGGCCTGGCCGGCTACAACACCTCCCAGGCACTCAAAGTCCTGCCT
AATATCTTCCCGCTGCCCAAGTCGGCAGACGATCCGTTTGTCCCCAAGATTGCCTACCTC
ATCATCTTGCTGGGTGCCAACGACGCAGCCCTGAGCACAAAGGAAAACGACCAGCACGTT
CCCCTCATAGACTACAGCGCAAACCTCGAGTCCATCATCACCCATCCCCACATTGTGGCC
CACAAGCCGGAAAAGATCATTGTGGTCACGCCGCCGCCCGTCGACAGCATCCGCCTCGCC
GACTACGAGAGCCTCGTCTACGGTTACCACAAGCCGGCATCGCGCCTCTCTTTCATCTCG
GCCAGCTATTCTCAGGCGGCCCGTGAGCTTGGCGAGTCGCTTGGCGAGAAATACCCAAAC
GTGGCGGTTATCGACTTCTACAAGGCACTCATGGACCTCGCCGTGAAGCGGACGCCCGGC
TTTGACCCCAACAGCGAGCTCAAGCTCGGCGACACAAGAACCCAGCGTGGCTACCTGGCG
AACCTGCTGACAGACGGCCTGCACCTCAGCGGCGAGGGCTACCGGGTGCTTTGGGAAGAG
CTAAAGCAGCACATCCCGCCACCGAGCACAGACGAAAAGTCTGAAGGCTATGTGCATCCC
TCATGGAGAGTGGCACCAAGAGTTGATTGA
>OphioH327g0197
ATGACCTCTATCTTTGATGCTGCCTTTCATTGGGCGGGCGCATTCAGTATTGCACCATCG
TCTGCCTGTCAGGCAACATTTGCCCTGCTTGCGGCTGGCATCACAGCTCTCACTCTGCTG
CCCAAAAAGACACAGAAGCACCTGCTCGACTATGGCGCGCGCGACCCCAAGAACCAAGCA
GTGCCAGCTGTAGCTGTAGCTGTAGCTGTAGCTGTAGCCGTGGATGACCAGTCCGAGCCC
GACATGTTGGAGCGGTTCGTGGCAGCCGTCTTTGCCCGTCTTCAAGTGCCACACGGGTGG
TTTGCTAGCTTCTACGTCTTTTACCTTGTCGCTGCCGTCTTTTGGGCCTTGCAGTGGTGG
TTCTGGGAGCCATTTGGAGGCAGCCTGCTTGGCTGGATCGCCAAGAGCGAGCAGGCAGCG
AGTCGATCATCAATGACCCTTGTCCAAGTCTACATTGCCTTTGGTCTTGAGTTCCTCCAG
GCCAGCCGGCGCTTGTACGAGCATCTCTATGTCATGAAGCCGTCCAGTTCAAAGATGAAT
GCCGCCCAGTATTTCATGGGACTGTTGTACTACGCCATCATGAGTCTTGCCGTTTGGGTT
GAGGGGTCCCAAGCCATCCTTGATGCCAAGCTCGGTCACCAACTGACAGTCACAACCGAG
ACTCTGGCCAAGCTTGTCGTTGGTGTACCGCTCTTTGTGGCCGCGTCAGCCAGCCAGTAT
CAGTGCCACAAGCACCTCGCGAGCCTTGTCAAATATTCGCTGCCTAACACTGGCCTGTTC
CGCCATCTTATCAGTCCACACTACACGAGCGAGGTCGGGCTTTATTTTGCACTGTCTATC
ATTGCTGCGCCCGAGGGCATGTTTATTAACAGGACCCTCTTGTGGTCGGAGCTGTTTGTG
CTCGTGAGCCTTGGTGTGACGGCGGCTCGAACCAAACAGTGGTACAGCGACAAATTCGGC
GCGGAGCGCGTTGCTCGGAAGTGGATCATGATCCCACTCATCTTCTAG
>OphioH327g0198
ATGGCTACAATATCACGGCTGGCCTTGCCAGCATCCTTGGAGAGCGTGCAGGTCAAGAGC
TTGCCTTTGACAGCATTTTACATTGCCGACTTTATCACAGAGGAGGAGGAGCAACACATA
TTACAAAAGATAGAGGCTGCCCCGAAACCCAGATGGAAACACCTCACACACCGTCGCCTA
CAAACATGGCCATCCGACCTTATTCATGATAAGCTCATCGATGCCCCTCTGCCGCCGTGG
CTCGTCGATCCCGTTATCAGCCGGCTCCTCTCCATTCCTGTGCAGTCCAACAGCAATGAC
GACGGTGACGGGGACAACCAGGACTCTACCGGCGACGCCAACTCCACAAACAAAAACATA
AACATATTTTCTGACAGCCCGCACAAGCGCCCCAACCATGTCCTCATCAACGAATATCCT
CCCGGGGTGGGCATCATGCCGCACAAGGACGGCTCTGCATACCATCCCGTAGTCTGCACC
GTAAGCTTGGGTGCCAGCCTCTGCTTGAACATCTACAAGAACAACGAGGACGGCACTTTA
CAGGCCGAACCGATTGCCAGAATCCTGCAAGAGCCGCGTAGCCTCCTGATCACGACCAAC
AACCTGTACACCGACTACCTGCATGGCATCGCCGACATCAAGGAAGACGTCAATCTTTCA
CAAGACACGGTGGCAAACTGGGACCTGCTGCGGTCCCGAGACGCGCTTGTGTCCGGCCAG
AGCACCCGCCAAACCCGCATCAGCCTCACGTATCGAGACGTGCTCAAAGTATCAAAGCTG
GGCAACAAATTCGGCATGTTTGGGAAGCGGTGA
>OphioH327g0199
ATGGATGCGCAAAATGCCAATGAGGCAGCGCCCCCGAAGCCCTCTGCTTCCTCAGTCTCA
TCGCGTCTCCCTGATTCCGACAGACAGAAGTCCTCTTCATCCACTGTCATAGTGAAGTCA
CCCACCCTTTCTCGCGCAGCCCTCCCCTCCAAAGACGCGAAACCTTCCTCTTCTTCCAAG
TCCACCTCAGGCCCAGCATCCACCGAGTCCTTGAAAACATCCGGCACCAAGCCGGCAACC
GCGGCCTCTCGAGATTTCAAAGAAAATAAAGAGCCCAGAGATCAGAAGGAGCCCAAGGAG
TCGAATGAACCTAATAAGCCAAAAGAGCCAAAAGAGTCAAAAGACCCCAAGGAATCCAGA
GAACTAAAGGACAACAAAGACCACAAGGACACCAAAGACACCAAAGACACCAAAAGCACC
AAAAGCTCGACAACTGCACCCTCTCGTAACATGCACCAGGATGATGACGGCGTAACCGAC
GAAAGTTCAGAGGCCGAGACTATCGTGCTTTCCAAGGACGGCTCGCCAGCAAAGCCCCGG
AACCGCAAAGTAATCAAGCACGAGGACAAGCCCAACGGTGCCTCTTCATCTTCTATTGCC
ATCGCCTCGGCTGACAGCCTTCCTCGCCGTCACCTTGCCGACAAAAAGGATGGCCAGCCA
GACAAGAGCAGTCGCGGTGTCGTGGACTCCCGTGATGATTCAGTTCCCCCAGTCAAGAAA
AAGAGGCTACATGACAAATTGCAGCCGAGCAGCAAAGAGGCAACCCGCGCAAAGAACACT
TCTAGCAGTCTGAGTTCTGCCCCAGGATCTCCACCTCGCAGCCGCAATACCTCATCTCAT
CCCCCGTCAGGCTCGGATACTGATCACGTTGGCCATCGTTTACAATCACCACGACGTGCC
CTCTCAACAGCTTCCAAAGACAGACTTCGCCCCCCCGAAAAGCTTGTTCCCAACAAGCGC
AAGGCACTCAAGTACGAGTCGGACGACGATGTCGAAACCCATAGCAAAGCCCGCCGGCAG
CGTTTGGCAAGTGCTAGTTCCGAGGCACGACTAAGTAAAGATACACCGCGTCTCTCCCAC
GGCAACTCCAGCAACAGCGGCTCCCTCACTAAATCACTAATGTCTCGGTCATCTCGGGAC
GCGTCTTTGAATAGATCCGAGTCACCGCCACCACGGTCACACAGACGCAGTCTTTCAACC
CATGCCACATCTCAGACCAACGGCATCGCATTGAAAAAGAAGCGTGTGCCGGCTCCCCTT
CAGACGACAGACTATCACTCGGACGATTCGTCTGCTAGTGGCAGCTCCCGCGTAAGAAGT
GCAAAGCTGCGCAACGTCGCTGCACCGACAACAGCCGAATCTTCGCCGGCCAAAATCGTT
GCACACAAGAAGCACCTGGACGCCCATGGTCAAACCTACCTAGCCAGAGCTTGTGCTAGG
GGAGAATATGACATGGCTAAAAAGCGTTTGGCAGAACGGCCAGAGGATCTCAACACTGCC
GATTTTGCCGGAAACACACCACTCCAAATCGCTGCTCTTAACGGATATGGCAATATTGTG
AAGCTGTTGATTTCTGCTGGCTGTAACTTGGACTGTGTTAACAATGACAAGGATACGCCA
CTACTAGATGCTGTGGACAACGGGCACCTCGAGGTTGTACAACTGTTGCTCGATGCTGGA
GTCAACCCTCGCAAAGCCAACGTCAACGGCGAAGAGCCGCTCGACCGCGTTGACGACTCT
GTCGACAATGCCGAAGCTATTCGAACAGCATTGATAGCGGCCAAGAAAAATGTTGGCGGT
CGCCGCATTACATCGGAAGAACACCACCCGGAAAATGACGACCTCCGCTCCTTGCACGAC
CTCGACGAAAGCCCTCGCAGATCACCAGCACCAGGTGGCTCAAGCAGCTCAAGAAGAACT
GGCACGATTCGAGCAACCAAGACTAGCAACCACCTTTTGTACATGCCCATGGACGACAAG
ACTCTCAGACTTGCAGCTGGACGTGGCGACGAGCAAAACGTCATCCGCATCTTGCAGGTC
AGAGAGGCATTTGACGACCCTGAATCCATGGTTGCTGCATCGCGTGGTGGCCATGATGTT
GTGCTGCAGTTACTATTGGCTCTGGGCAGAGCGAATCCGGATCCCGCGCCCGTGGCCGGC
ATTCCCCCAGAGCATGCCACACCCATGCTTGCTGCCATTGGCCAAGAGAACATCAAGGTG
GTCAGCCTTCTACTCGACCAGAGCAACTTTGATCCAACGAAACGATTCAACGGCGAAACG
TATTACGAAATCGCGCGGCAACGGGCTGGTCCTAACTGGAAGGAGGAGGAAGACATCCTG
AAGAAAGCTTACGACTCGTACAAGAAGCAAAACGGCAACAAGACAAGATCACCCCCGCAG
AAGAACTCTGAGTCCAGAAGAGCATCACGCGCAGTGGAACACTCTGACGAATCGACAGCA
TCACGTGCACTCAAACGGAAACTCTCCAGCTCGTCTCTAGAACGGCCCAAGAAAACGGCA
TCCTCCATCAAGGCAGCGAGCGGCAGTTCTACAGTTACCCGTGAAGAAAAAGAGACTAGC
AAATCAAAGCGCGCCGACTCCAGCACACTGCACTCAGAACGCGAACGGCACTCTTCACCA
AAGCGCGCAAACTCATCCACAATCACAGCCAAGACCAAATCGCGTGACGACCGCAGCTCT
GTAACATCAACCCTCGACCGCGACACCTCTCCGCCTGCCAAACAGGTCAAGTCACGAAAG
ACCGACACCGATTCTGTGGCCATGTCATCCGAGGGAGAGACAAAGCCCAGAAGGAAGAAG
CTCGTCTCTGGCCGCGAACTCAAAGACGGCAAAGTCCGCGAGAAGGAGAAGGAGAAAGAG
AAGGAGCGGGAGAAGCAAGACAAACAGGAAAAGCAGGAGAAACAGAGGCGCTCCAGCCTA
GCCTCTACAAACACTGCCACACCTTCCAAGGATTCTGCCAGCCCACGCGAGTCTCGTACT
GACGACCCACCAACCGAGAAGGCCCGTGTCGATAAGCACCGCGAACGTGATCGCGATCGG
GCTCGCCAGCTGAAGAAAGAGGACTCCAAGGATACAGGCGCCGCTGGCGACAGCGCTGGA
AAGCGGCACCGTCTTAGCGAGACACCGCCCAATGCTACATCATCAGACAAAGATGGCAAC
GAAGCACCTGTGAAACGGCGGAGACTAGAAGCCGACAGCGAACCAGTCAGGGTGAAGCAG
CCAATGAGAATTAGTAATGGTGGCAAGCCATCGCATCTGGCCGAGTTATATACTGGAAAG
CCTGCGGCGCGCCATGAGGGATTGGCCGACGACCGCAAGTCATCAGTATCAGCATCATCT
GCCGCCAAGACGAAAAAGCGCGAAGCCTCCACTGACCGTGTACGGAAAGAATCCAAAAGC
TCCAAGGAATCCAAGGAGTCTAAGGATCCCAAGGACTCCAAGAACTCCAAAGACTCCAAG
TCGTCTCTGCCACCTATGGAGAAGAGCATCCACGTCAAATCCGAAGACATAGACGTCGAG
ATGGAAGACGTGAGTGATGGACCAATGCCCAATGCCTGGGATTCTGTATCCGAGGCCAAG
GCACAGAGAGAAAAGAAGAAGGCCGAGAAGGCCGAGAAGGCCGAAGCCGAAGCTGAGTCC
AAAAAGAAGGAAGAAGAGACACAGCGCCGCCGCAAGGAGGAAGATGACAAGAAGAAGGAG
GCGGAGAAGAAGAAGAAGGAGGAAGAAGAAGAGAAGCTGAAGCGCGAAGAGGAAGAGAAG
AAGAAGGCCGAGGAGAAGAAAAAGGCCGAGGAAAAGAAGAAGGCGGAAGAGAAAAAGAAG
GAAGAAGAGATGCTGAAGCGCAAGAAGCAGGAAGAAGAGGAAGAGCAGCTGCGCAGAGAA
GAAGAGCACAAGCGCAAAGAAGAAGAGCGCAAGCGCAAAGAGGAAGAGGAGAAGAAGAAG
CGCGAGGAGGAGGAGCTCAAGCGGGTCGAAGAAGAGCGCAAGCGGAGGCGCGAGCAAGAG
CTTGCGGAAGAGCAACGCAAGAAGCGGGAAGAGGAAGAGCGCCTGCACAGGGAGAAGCTT
GCCCGCGAAGCAGCAGCTAAAGAGGTCCAACGGAAGCGCGAAGAAGAAGAGCGCCAGGAG
CGTCTCAAACGCGAGCAAGAACAGCTCGAGCGTGAGCGCGTCCGTGCCGAGAAGGAGGCC
GAAGAACGGCGTCTCCAGATTGAGGAGCATGAGCGTAACCGCGTTGCCAGCCTGCCGCCT
CTGCTGAGATGGCTCAGTGCCCACCCGAACCCCAAGCAGGCGGAGCTCGCCACTCTCTTC
AAGGTGATGCAGGGTGTCCGCTACGACTGCATCAACACTGACGCCAACGGCACGGCTGCT
GGCCGCGAGCAGTGGCTCCTCAACACGCAAGTCGCACTCCTCTTTGGTGACAAGGATCTC
GAGCTCACTCGCTTCCCGACGTGGCGCCATATCCCCGTTAGCCAAGTCGCCAAGCAGATT
ATCTGGAACCTCGAGAGCGACCGCTATGCTCTAACCGATCCTCTCCTGTTCGACCTGGGC
AACCAGCTGCCCGATCTCTATGGCACACAAGGCCCACGCGCTCTGGGCTCCATGGGCCTG
TCGAAGCTCCGCAATGATGCATCAGACAAGTTCTTTGCCACGGACATGTTCTTTGTCAAG
GTTGCAGATGTCATGGCCACAGTCCCCAACCTGCCTCACCTGCACGACATCCGGATGGCC
CTCGAGTACCGTGAGCTGCCCGAGCACGAGTCGCAGCTGCTGACACTTGCACTCAACCCC
AAGTGGAAGAGCGACCCCGACGCCGACAAGAACCTGGGCTTTGCTCCCGGCACCAAGTAC
TTTATCAACGGAACGCAGATTGGCGAGAACCGCGCTGGCCTGGCCAAGGACTCCAAGACA
CCACCGCGGGCTGTCCGCGTGCCCCGACGTGGCTTTGTATCGGTGGCCTTTAATGACCCC
GAGTTTGAGGTGATCTGCAAGGAACAGAGCATCGACCCCTTCTCGTTCCCGGCCTACAAC
ACGCTCAAGTCGCAGTCCCAGCTATCCAATGGAGTGCCCAAGGTCAACGGCATCCACCCC
CTAACCAACGGCACTCTGCCCAACGGCCAAGCTTCTCGGCCCACCGTCAACGGCATCCAC
AGTGCCAGCGGCAACTGA
>OphioH327g0200
ATGTCGACGACTGTGGAAAAGATCAAAGAGGTCGAGGCCGAAATGGCCCGTACCCAAAAG
AACAAAGCCACATCCTACCACGTTGGTCAGCTGAAAGCTAAGCTGGCCAAGCTCAAGCGT
GAGCTGCTGATGCCCACGACCAGCGGAGGCGGCGGCGGCGGCGCCGGTTTCGATGTTGCC
CGCACAGGTGTGGCCAGTGTTGGCTTTATCGGTTTCCCCTCAGTGGGCAAGAGTACGCTG
ATGAGCCGTCTGACGGGCCAGCACTCGGAGGCTGCCGCGTACGAGTTCACAACCCTGACG
AGTGTGCCCGGCCAGGTGGTGTACAACGGTGCGCCGCTGCAGATGATTGATCTGCCCGGT
ATTATTGAGGGTGCCAAGGACGGTCGTGGTCGTGGTCGGCAGGTCATTGCTGTGGCCAAG
ACGTGCCACTTGATCTTTATTGTGCTGGACGTCAACAAGCCGCTTACCGACAAGCGCGTC
ATTGAGAACGAACTCGAGGGCTTTGGTGTGCGCATCAACAAGTCGCCGCCCAACATTACC
TTTAAGAAGAAGGACAAGGGCGGTCTCAACATTACCAACACGGTGCCCCTGACGCACATT
GACACGGACGAGATCCGCGCCGTCATGAGCGAGTACCGCATCAACTCGGCCGACATTACG
ATCCGCTGCGACGCCACTGTCGACGACCTGATTGATGTGCTGGAGGCACGCAGCCGCAGC
TACATCCCCGTCATCTATGTGCTCAACAAGATCGACGCCATCACTATTGAGGAGCTGGAC
CTGCTGTACCGGATTCCCAACGCCGTGCCCATCAGTTCCGAGCACGGCTGGAACGTGGAC
GAGCTGATGGAGGCCATGTGGGAGAAGCTGCAGCTGGTGCGCGTTTACACCAAGCCCAAG
GGCCGCCTTCCCGACTACACGGCACCCGTCGTGTTGCGGTCTGGCAAGTGCACCGTTGAG
GACTTTTGTAACGCCATTCACCGCAGCATTCTGGACCAGTTCAAGAACGCCGTTGTGTAC
GGCAAGTCTGTGAAGCACCAGCCGCAGCGTGTCGGTCTCTCGCACGAGCTGGCTGATGAA
GATATTGTCACGATTATCAAGCGGTGA
>OphioH327g0202
ATGCCGTACGATAACAACTGGGTCATGTCCCAGTATCCCCAGTCGACCATGGCAAGCTTT
TCAAATACCGACTTTGGCTACATTCCGCCCATCACAACGCACGATCTGCCGCCTTTGGAC
ATGCCGCACAATGAACTCAACCGGATGCCGCCGCCGCTTCAGGCTCGCCACTCACCTACA
CAGAAGCACGAACACGCATCAGAACTATCGCCTAAGCAGCATCACCAGCACCAGCATCAC
CAACAGCAACCACCGCTGTCCATGGCCCACCATTCGTCACCACACCATCATCAGCTCCCT
CAGTTGCCGATGCTGACGGTCCCGTCCAACCCGACGTGGCCCAGTATGTTGACCAATCCC
AGCCAGTACACAGCACAACCGCAGCCTCTCCATGTCACTGCTCGCTCGGGACCGCAACCA
CCAGCTCCGCCGCCTCTCAAGACCAAGCTGAATGAGAGAGAAGGCAAGCCGAACCCCCGC
AAAATGCTAACAGACGATGACCGCCGGAGAATGTGCGAGTATGCCGAGTCGCACCCGGGT
GTCAAGCAGTCTGAAATCGGCGCCATCTTTGGTGTCGAGAGAAGCACCGTGTCCAAGGTA
TTGCGTAATAAGGAAAAGTACGCAATCAAAGATGACCGCAGCAAGTCTCCCGGGGCCAAG
AAGAACAAGAGCAGCAAGTTTCCCGATATTGAGCGCGCACTCAGCAACTGGGTACGCAAC
GCCCAAAAGACGGGCATGTCGGTGACCGATGCCGAAATCAAAGACAAGCTCCGCTTCTTT
GCTACCAATACGGGCAACCCCGAGATGATTCTCAAGTCCACCAGCACGACTAGCTGGCTG
GAGAAGTTCAAACAAAAGAATGGCATCGGCGCGTCTGGCCGGCTGGTGCGCCGTGCATCC
GAGACCAACATCCCCAACCGGAAATCGTCCATCAACTCGATGAGCTCCATGAGCAGAGTC
ATGGGCTCGCCTCTGCTGGGCCCTATGGAGTCGTCTACCGGCAACGACTCGCCGCTCTCG
CCAGTAACGAGACACCCATCGACATCGCCTACTTCGGCCAACCGCAGCGATGAGGAAAGG
GACACTCTGAGTGCCGGCCCCAGTGCCGGTGGTGGGCAGCACTTTATGTCATTCGGCAGT
GATGCAAACGGTAGCAACCATAGCAGCCACAGCCACATGAGCTCGTCCGGCCTGGGCGGC
AACATGACCATGGGCATTGGCATCAGTGGAATGAGCTACAAGACAGGCAACAACCAGAGC
ACGGCATCCCTCAACAGCATGTTTCCCGACACACACCCGTCTGTGTCGTCTTACAATAGC
CCGACGGCACCCTACACGTTCTCGCCTGATCCAAATGTGGGCTCGTTCCTGACAACGGAC
CCCATGGCACAGCATGGCAGTGCCAATTTCCAGAGACCACGCAGTCAGACGCTTCCTGCT
CTCAACATTGAGTATATGAACCAGCAGCAGCAAGGCCACCCCCACCAGCAGCAACACCAT
CACCACGATCACAATAGCCACAGTGGCCACAGCGAGTCGGTTGGTGGTGGTGTTTCTACG
CCCGGCGATTCAATGACACCAAAGTATCTGCACCACCACCATATTTCGTCAACAGCCCCC
TCGTCTGCAGTAGACTCGCCCATGACAGATATTTCTGGCCCGTCCTATGGGCTGGATAGT
GCAGTAGTGTCCCCCCAGCTGAGACGCAGCGGCAGCAGCGGCAGCTTGTTCCAGACCAAT
CCGCGGTCTGCAGGGGGTCTTGGAGGTGCTACTATTCTGGGTAGTCCCCTGGCAGCCAAC
GGCAGCAATGGCACCCACGGTACCCACGGCACCCACGGCCTGTCTGTCAATGCCAATGTC
GGCGCCAGCGCCAATGGCAGTGCAGATGGCACAAATGGGACGGCAAATGAAAATGGCAAC
ACAAACAATTCCACAAACGCAGGCTCCACACCCAGCTCGCCCACGCAAGACGATGCCCGC
CGTGCCGCAGATACGCTGCTGACCTTTATCAAGACAGGCCCCAGCGGATTCGACCAAACA
GACTACATGGCCGTGGCCCGCATGATTGACAAGCTTCGCCTGCAGCAGCAAGCAGCCATC
AAGAGCCACACGCACTCGCACAACAACCTCAGCAGCCTCAACGGCCTCAGCAGTCACACG
CACAACGGCATGGGTGGCCTGTCTCAGATCCCCGAGGGCGAGAGCGAGATTGGCAGCGAA
CTAACGGCACACCACATGAAGACGGAGACCACTCTTACTGCATGA
>OphioH327g0203
ATGGCTGCAACCGAAGGTGGCCCTCCACAGCCGCCGTCTCCCACCTCTGCCCGCCATGCC
CATGCCCCCTCACAGGCCGTCGGCTCCCGCATGGCCGGCGTCGACCCCCTCTCCGACAAG
GCCACCATTCTTCTAATCCGCCGCACCCTCTGTCCCAGCGACTCGCAGTCGGGCAGCGGT
GGTGTCACGACGGCGTCACTGGGCACGTCGAATTCAGACACCACACCCATCGAAGACATA
CTGCCGCCGCTCACAAGTCGCAACGATGTTGACCTCCAGCTCTACGCCCTGCTAGCCGTC
GTCGTGCGCGAGTTTGTGCTGACGTGGTACGGCAAGATCACGCCCGACGACGACCAGTTT
GTCACCGAGATTGTCCAGATTGTGGCCCACTGCACGCGCGCCCTCGAGCAGCGGCTGCGC
AAGGTCGATCTCGAGTCGATGCTATTTGACGAGATCCCGCAGCTGCTCGACAACCATGTG
CAGGCCTACCGCGCATCGCGCACCTCGCTCGTCGGGCCGTCAATTGCCACTGACACGCGA
GCGGCATACCACGCACTGTGGCCATTGCCAGCACTGTCCCCGGTACCGTCACTGCTTGAA
GACAAGGAAACGGCCGCCGTGCTTGTGGCCGAGCAGTCTGCCAATGAAGCTGCCTACCGC
CAGCTGCTGGTCGGCGGGCTGCTTGCTGTGCTGCTGCCCACAGAAGACCTGGAGAACGAG
TGCCTGACATCGCTTGTCGGCCAGATCTTCTCGGAGCTGCTGATTGGCAACGTGCTGGCC
CGCCGTATGGCCGAGCCGTGGATGATGTGGGAGATTGTCGGTCTTGTGTCGCGGATTGTG
CGCGAGAAGATGGAGGGCGACCCCAAGCAGGCGGCACGCCGGAAACGCGCCAGCAAGCGG
CAGGGCAGCGGTAGTGCAAAGTCAAAAACGTCTACGACAGACAACTGGCTGGCAACAACG
GCCAGCAGCGTCGTCTTGTCTGTCATCAATGCCGGCTTTGTGCTTTTTGCCGCCATCCGC
TTCCTCATCGCGAGCTTCACGCTGTCCCGCTCACTACCGCCACGCGGTGCTCGCTCCATA
GGCAGCATACCGCGCCCCTCAACGGCAGACGCTGAAAGCGACAAGGCCTCCTTGCTGTCG
TCTGCCCACGAAGAACCCGCTGTTCCTGTGCTGTCATTTAGCGTCTGGACCACTGTCAGC
AACATCATCCAGCTTCAGGTGCGCATGCCCTGGCTCTACGGCACACTGTCCATGCTCAAC
TGGCTTGCTATTTCTGGTCCTGGCCGTGTAGCAGGCCTCAATGGCCCTCTTGATCGCCTG
CTATCACACTACATTCACAGATTTGCTCTCGAGCCAGGTCTGCTGCCAACCCTGCTGCGC
TCTATCCGCGGCGCAGTCTTTCCCGGCAACAAATTCGGCGCGACACCGCCAACTCTCGTT
GAGCCTGCCAACGACGAGGAATATGCTGCCCTCAAACGTAAAACGGCCAAAGCAGTCTAT
GCAGTCTGGGGCAAGGACAAAAAAGAGGCACCAGAGTCTGTCATCCACGAAATCGAAGGC
AGCCTGCTCGATATTTTTGACGATGCCTACTGTAACAAGCATCTGCTATATAGCATAGTC
GAGGCTATTTTTGTGCGGCTGGTGCCTGAACTGGCCGAGACGGGCGTGCTTGGTCTCTGG
AAAGAACGGCTGAACTGA
>OphioH327g0204
ATGGCATCTCCCGAGCCAGCTGTACGGGCCATGCTGTCCAATCTGTGTCGCCAATGCTCC
CGGACGCCGACCCGGCCACGACCTCTCCCCGCCGTGAACGCCGCCGTCCGCCGACTGGCA
CCCTCGGCATCTCGGGCCGGCTCGTCGTTGGCTGCCCCGCCTAATGGTGAAGCACGAGCC
ACTCCTGGCCTCCGGACGCGGTGGAGGCGGTCATTAGAGTCGTCGCTGCCGGCTGCTGCA
TCACCAAGCTCGCCCTCAATATCAAACTCGTCTTCAATTACTCCCGCAGAGACCACCAAC
CCGGCAGTGCTGTCGCAGAAGCGGAGGAGATCTATATTTTCGCTCAAGGCCGATCCTCCC
GTCAGCGATGTGCCGCCGCCGAAGCGCGTGCTCGAAGATGACGACCTGTTCCACTCGTAC
ACGGACTCACCCATCCCCGACATGCGCAAACGGGCCGCCTTTATCAAGATGCACGCCAAC
TGCCCACACCCGCACCACCAGGCCACTGACGCCCCCGTGGCCGACCTGCCGCAGCGGCCA
AAGCTCAAGGCACTTGAGCGCTTTGAGGGCGGCAGCGAGCTGCCCCCTAAGAAGGTGGAC
TTTGAGTGCCCCGACTGCGGCGTGCCGGTGTACTGCTGCGAGGAGCACTGGATGGACGAC
TACGAGGCACACTTGCAGATCTGCGACACGCTGCGTCAGATCAACGAGGACGACCATGAC
CTGCGGTCCGGACGTGCGTTCCCCGAGTTTGATTACCCGGGCCCGCAGATGGAGGAGGCT
CTGGTCAACATGACGAGCTGGGACACGTTCATGTACACGCGCGGCTTCAACGCTGTGAGC
GACGACCGCAGTATGCGCCAGGTGACACGGCTGCTGACGTACCCGGTGACGATTGCGAGC
GTGCTGCACGAGCTGAGCCCGTACAACATCCGCAAGGGCGGCCAGATGACGACCGAGGGT
CTCAAGTCGTTTAGTGCGCTGCGGTACACGCTGCACCCGCCCAAGGCCGGCGAGAGCGAC
TCCGTCAAGGGCATCCGGCCACAGGCCCCGGCGGTGCGTCTGTTTATCCTGGGTGCGCGT
GCCGAGTCGTCGCTGCCCCGCGACGTGTGGGTGCAGCTGTCGCACCTGTTCCCGAGCGCG
CGGCTGCACCTGATCTTCATTGGCCCCGAGAGCATGACGAACCGCGATGACGAGTTCCCG
CTGCCGCCGCGGACGCCCGAGAACCCCTTTGGTGCCGTGGTGGAGGACCGCATCTGCTCG
ACAATGAAGATTAGCACGATTGTCGACTACTACCACACGATCCACAAGACCAACTACTAT
GCGCCGTACGACCCGTACTTTGACTGCTTTGTGCTATTCCACCCCGGCCTAGGCCACCCG
GCGAGCTCGCACGAGTGGACGGAGACGGTGCCGCTGCTGCTGGAGACCAAGGCACCGATT
ATTGTGACGGGCTACACGCAGTACGACATGGAGCGTGACATTGAGTGGGTGGGCAAGACG
GCCAAGGGCGAATTCGACCTGCTGATGGAGCCGAGCGAGAACATTTTCCGGAGCCAGCGG
TGGGATCTGAACGACATGGATCCGCAGGACATTAGCTGCGGCAACTGGGGTATGTGGGCG
TTCCGTGGCAAGAGATACGAGACGACGCGCAAGGAAGCCGACGAGTAA
>OphioH327g0205
ATGGCGACCGCCACGTCGAACATGTTTCTCTACTCGCTGACGCTGCAGCCGCCGACGACG
ATCAGTCAAGCTATCCTCGGCCAGTTCTCTGGTACCAAGGAACAGCAGATCCTCGTCGCG
TCTGGCTCGCGTCTAGCTCTCTTGCGCCCTGATCCGGCGCAGGGCAAGGTCATCACCCTC
CTGGCCCACGACGTCTTTGGCATTATCCGTGCCATTGCGTCTTTCCGTCTTGCCGGAAGC
AGCAAAGATTACATCATCATTGCTACTGACTCGGGTCGCATCACAATCGTGGAATATATT
CCTGCCGAGAATCGCTTCTCACGGGTCCATCTCGAGACGTTTGGCAAGTCGGGTGTGCGT
CGTGTCGTGCCCGGTCAATACCTTGCTGCCGATCCCAAAGGCCGTGCTTGTCTGATCGCC
TCTGTCGAGAAGAACAAGCTGGTCTACGTCCTCAACCGCAACTCCCAGGCCGAGCTCACA
ATCTCCTCGCCGCTCGAGGCCCACAAACCCGGTGTCATCGTCATTGCATTGGTCGCCCTC
GATGTCGGCTACGCGAATCCCGTATTCGCTGCCCTGGAAATGGACTACAGCGAGTCGGAC
CAGGACCCGACTGGCGAGGCCTACCGCGAATCCGAAACACTGCTGGTTTACTACGAGCTC
GACCTTGGTCTCAACCACGTCGTCCGCAAGTGGTCTGACCCTGTGGGTGCATCGGCGTCT
ATGCTCTTCCAAGTCCCTGGCGGCAATGATGGCCCTAGCGGTGTCCTCGTTTGCGGCGAG
GAGAATGTCACATACCGCCACTCCAACCAGGAGGCATTCCGTGTCCTCATTCCTCGGAGG
CGTGGTGCAACAGAAGATCCCAACCGCAAGCGCACTATTGTGGCTGGTGTCATGCACAAG
CTCAAGGGCAATGCCGGTGCTTTCTTTTTCCTTCTTCAGACCGAGGACGGCGATTTGTTC
AAGGTCACTCTCGACATGGTTGAGGATGACGAGGGCAACCCCACAGGCGAGGTGATGCGG
CTCAAGATCAAGTACTTTGACACTGTGCCTGTGGCATCTAGCCTGTGCATTCTCAAGAGC
GGTTTCCTGTTTGTGGCCTGCGAGTTTGGCAATCATCTGTTCTACCAGTTTGAGAAGCTC
GGCGATGACGACGATGAGCTCGAGTTCTCCAGCGACGACTTCCCTGCAGACCCCAAGGCA
TCCTACGAGCCTGTGTACTTTTATCCTCGCACGGCCGAGAACCTGGCGCTGGTAGAGAGT
ATCGACTCGACCAACCCCATGCTGGACTGCAAGGTGGCCAACCTGACCGACGATGACGCG
CCTCAGATTTACTCTGTCTGCGGCAACGGTGCTCGCAGTACCTTCCGGATGCTGAAACAT
GCTCTGGAGGTAAACGAGATTGTCGCGTCTCAGCTTCCCGGCACACCCACCGCGGTGTGG
ACGACCAAGGTGCGCCGGGATGACGAATTTGACTCGTACATTGTGCTGTCCTTTAACAAC
GGCACGCTCGTGCTCAGCATTGGCGAGACTGTTGAAGAAGTGACTGACACTGGCTTCCTG
TCTGGTGTGCCCACCCTGGCAGTGCAGCAGCTCGGTGATGATGGCCTGCTCCAGATTCAC
CCCAAGGGCATCCGTCACATTGTGGATGGCCGTGTTAACGAGTGGCCTGCACCGCAGCAC
CGTTCCATTGTCACTGCCACCACCAACGAGAGACAGGTTGTTGTCGCTTTGAGCTCTGGC
GAGATTGTCTATTTCGAGATGGACACTGACGGATCTCTCGCCGAGTACGACGACAAGAAG
GAGATGTCGGGCACGGTCACCAGTCTTAGCCTGGGCGCTGTGCCTGAGGGCCGTCTCCGC
AGCTCATACCTGGCCGTCGGTTGCGACGACTGCACTGTTCGTATTCTCAGTCTCGACCCC
GAAACAACTCTCGAGAGCATGTCTGTGCAGGCCTTGACTGCTGCTCCCTCGGCGCTGCTG
ATCATGGCCATGGAGGACTCCTCGGCCGGTGGCTCGGCATTGTATCTGCACATTGGCCTC
AACTCCGGTGTCTACCTGCGCACCGTCCTGGATGAGGTGACAGGCGAGCTCACGGACACG
CGCCAGAGATTTCTCGGTCCCAAGCAGGTTCGCCTGTTCCAAGTTTCGGTTCAGAGACGG
GCCTGTGTGCTGGCGCTCAGCTCCCGTCCCTGGCTAGGTCACGACGACAGCAAGGCCAAA
AACTATGCCATGACCCCTCTCGACTATGGCGAGCTTGAGTTTGGTTGGAACTTTAGCAGC
GAGCAGTGCGAAGAGGGCATGGTCGGTATCTACGGCAACTTCTTACGAATCTTCTCTGTT
GAGAAACTCGGTGACGCTTTGATTCAAAAGTCGTTCCCCCTGACATACACACCTCGCCGT
CTCGTCAAGCATCCCGAGCTCGGTATCTTTTACACAATCGAGTCGGACAACAACACTCTG
TCGCCAGACCTGCGGCGACAGCTATTGGAGGCGCCTGGCGCCACCAATGGTAGCGGCTCG
CAGGTGCTGCCTCCCGAGGACTTTGGCTACCCAAGAGCCAATGGCCGCTGGGCATCCTGC
ATCAGTGTTGTCGACCCTGTTGGCGAGGAGCCTGGTGTGACCCAGACCATTGAGCTGGAG
GGTAACGAGGCCGCTACAAGCATGGCTGCTGCAACCTTTGCCAGCCGCAACGGCGAGCAC
TATCTAATTGTCGGCACCGGCAAGGACATGGTTGTGAGCCCGCGCAAGTTCACCGAGGGC
TACATCCATGCCTACCGCTTCAGCGAGGACGGCAAGCAGCTCACGTTCCTGCACAAGACC
AAGGTGGAGGAGCCGCCGACTGCTATGATTCCCTTCCAAGGCCGTCTTTTGGTGGGCATT
GGCAAGGTGCTCCGGGTGTACGACCTGGGCCTCAAGCAGATGCTGCGCAAGGCACAGGGC
GAGGTGGCAGACAAGCTGATTGTGTCACTGCAGACACAGGGTAGCCGCATTGTGGTTGGC
GATGTGGAAGAGGGCGTCACATTTGTTGTGTACAAGCCCGAGGTCAACAAGCTGCTGCCG
TTTGCCGATGATATCATCAAGCGGTGGACAACGTGCACGACCATGGTTGACTACCAGACT
GTGGCCGGTGGTGACAAGTTTGGCAACCTGTGGATTGTGCGCGTTGGTGACAAGGCGAGC
CAGGATGCGGACGAGCCTGGTTCGGAGCTGCAGCTGACTCATGCGCGCAGCTACCTGCAC
GGCACGCCCAACCGCGTTGCCCTGATGGCCCACAATTACACCCAGGACGTGCCCATGAGT
ATCTGCAAGACAGGCCTCGTTGTGGGTGGCCAGGATGTGCTCGTGTGGAGTGGTCTGCAG
GGCACTGTTGGTGTCCTTATTCCTTTCATCAACCGCGAGGATGCCGATTTCTTCCAGAAC
CTCGAGACGCACATGCGTCAGGAAGACGCACCTCTTGCGGGCCGTGATCACCTGATGTAC
CGGTCGTACTATGTGCCGGTCAAGGGCGTGATTGACGGCGACCTGTGCGAGCGGTTCAAC
CTACTGCCGCGCGAAAAGAAGCAGATGATTGCTGGCGAACTGGACCGGTCTGTGCGGGAG
ATTGAGCGCAAGATCTCTGACGTGCGCACCCGCGCAGCCTTTTAG
>OphioH327g0206
ATGTACTGCTGCACGTGTGCTGTATCACTGTCATCGGTAGTATTCGATAAGGAGGGCAGC
GAAAAGGCCGCGGCATACCATCGCAGCCTACCCTGCTGCGACCGCGTCGTGTGCAGTGCG
TGTCTGTCCAAGAATGCCCGCTTCGCGACGTACTGCCCGTACTGCCAGGTTGCGTCGCCG
TCTAGTCGGGATAGGGAGAAACAAAGGGGTGATGTGGCCAAAGATGTGCTGCCGCCTGGT
CTGAAAGCGCCACCTCCGTACCGGTCGCACTCTGCCTCTGCCTCTGCCTTTGTATCAGCA
TCAGCATCTGCATCTGCTGGAGACGCTCCTCCTCCCTACGCAGAGACACCCGGATCGCTA
CCGCCTGCCGAAAAGTCCATCATTCACTACCTCGACCACGGCCGCGACTCGGTCATGTCC
TTGTCGCTCGCGTATGGCGTGCCCGCCGACACCATCCGGCGTGCCAACAACCTGACGGCC
GACTACCTCTTGCAGGCCCGCCGCGTCATTCAGATTCCGTCGTCTGGTGCTGCCACATCA
ACATCCATCTCGCCACACCCCGTCGAGGACGAGTCGGAGACGCGGCGCAAGGCGGCCATT
CGACGGTTCATGGTGGCGTGCAAAGTGGCCGACTACGACCTGGCCACCATGTACCTGTCG
AATGCACAAAGTGTGTCGACAGGCCTTGGTGACGGGGACGAGTACGACGTCGGGTCGGCC
ATACGGGCATACGAGCAGGACATGGCCTGGGAGAGGGCGCATCCCGTCGAGGCAAAGAAG
ATGGGCAAGCAAAAGGGCAGACGTGGATTGTTTAGATAG
>OphioH327g0207
ATGAACATATATAACCAGCCCGATATCCTCGACAGCCTCAGCAGCAACATCAACGCATCC
AGCCAAATCGATATCGTCTTGTCCTACGGTGACAAGATGCCATCCCCCAATGAATCCCCA
TCGCCAGAACCGAGTAGCGACCCCTTTGACATGGATGTGGGCGATATTTTGTCTCCAGCG
CAGTTTTTGGCCCCAACCCCGTCGCGTGCGCCGGCGTCTCCAGTTGGCTCCCCAGCATCC
TCCATGCACCCTTCGTCTCCTGCAGGACAGGATCCGGGTAGATCTGCATCTGCCTCTGCA
TCTACCATTACCCCCGCCAAGGGCAAGGTCTGTAGTGTCTGCAAGAAGACCTTTGCCCGA
CGCTGTGACCTCAATCGCCACAAGAAGATACACGATCGCCCCTTCAAGTGCCAGATCGAA
GGCTGCGAGTTCAAGACGCGCGGGTTTCCGACCGACCAGGAGCGCAAGCGCCACGTCAAT
GACCGTCACTCGGACTCACCGTCCATCTATAATTGTACCTGGGAAGGATGCAGCTACAGC
TCCAAGCGCAAGTCCAACCTCAAGCAGCACGAGGAGGCGCACGAATGGAAGTATTACCGC
AGCAGGTCCAGTGCTTGTGGGGAATCAGGATTGGGAGGGGGGGCAGAAGCAGAAGCAGAA
GCAGGAGCAGGAGCAATAATAGGCTCGACATCGCCGTTCTTTGCATCAACACCGACTCTG
GTACCGTGCACGTCAGCATCAACTCCGTCCACAAGTTACTTGTTGCAGACACCCGCACTG
AGCCAGATGGGTTGCCCGTTTGGCAGCACTGACGAGTTTGATCTGTCTCTCGATCTCCAG
ATTGCGCCACTAATCGATCCTTCTCAGTACAATCCGACTAGTTCGATTTTCACGATGGGC
GCTCACACACCAACCCACGGCCTCTACGCAGTAGACCAGCTGGACATGGGCTCTGGGACA
GCCGCAGCAGCCACAACGCCAGTTCATGCAGCCTGGGAAGAGCTTGTGACTGAGCACGAG
CTCGGTCGCTTTCTCATGTCGACTGAAAGCCAGATCGACCTGTATTCCGACCCCCAGTAC
TACCAGCACCAGCATCAGCACCAGCAGGGCCATGTATTGACATCGCACGGTTGGATAGTA
TAG
>OphioH327g0208
ATGCGTCTTCTCTCAGCGGGTGTTTTTCCTGTACTTCTTTTTGCAACACCAGATCTTGTC
ATCGCTCACGGTGCCCATGGTGGTCTTCCGTTGCCAAAGCTTCTGGGTGGCGGCCGGCGG
TTGCTTACGGAGCTATTCGCTTCCTCGCGGGCAGAGGTGGCCGGCAGCCCCCTTCCGACG
CGACAAGATTTCGAGCTACAAGACGACGACATTCGGCAGCCGGCAGCATCAAGACGACGC
CAGGTCGGAGGCAATAACGGCAAATGTGGCCCTGGTCAAGGAAGCTGTGCTGCCGGCTAC
TGCTGCTCCCCGGAGGGGTGGTGCGGGTTGACATCAGACTACTGCTCAGCCCCCGACTGT
CTGATCAACTACGGGTCCGGCTGCGATGCCAACCAGAAGCCCTCGGGCGTCGACACGTCG
GATGTTGCCCGTCCCCATGTCGGCGAGGTTCCGTACGGCGGCCTCGGCATCTACGGCTGT
GTCAATTCGGGCGATATTGCGATTACCTTTGACGACGGGCCATACAACTATACAGGCGAT
CTGCTCGACAAGTTTGCTAGCTACGGAGCTAAGGCCACTTTTTTTATTACCGGCAACAAC
CTGGGCAAGGGAATGATCAACGACTACTCCAAGCCGTGGCCCGGATATATCCGTCGCATG
GTCGCAGAGGGCCATCAAGTGGCCAGTCACACATGGTCACACCAAAATGCGAGCCAGTTG
ACAACCCAGCAGTACCTCAACCAGATTTTATGGAATGAAATTGCATTGAACGATATTCTT
GGCTTTTTTCCGACCTACATAAGGCCCCCCTACTCGATTTGTGAAAATGCTTGCCAGCAG
GCACTGTCTACCCTCGGCTACCATGTTACTTACTTTGACCTCGACACGAAAGGATACCTT
AACGGCGATTCCACTCTGATTCAGAACAGCAAAGATTTCTGGGACGAAACCGTGGATAAG
GCCAACCCGGCGTCAAGCAAGTTTCTCATGATTGAGCACGATATCCACTATCAGACGGTT
TACAATCTAACCGACTATGTGCTCACAAGTTTGTTTGCGCTCGGCTATCGGTCTGTCACT
GTCGGCGAGTGTCTGGGTGATCCCAAGGAGAACTGGTACCGGCAAGGCCCAGCAGCTGGC
AGCAGTCCTATCAGCACGACAACTGCCAAAGGCAGTCCCACTCCGTCCACTACTATCCGG
CCCAGCCATGCAAGCACGGCGGCGGCGGCAAACAGCGGAGTCACTAGACCGGCTACTATC
CCCTCCGGCACACCACCATCATCCAGCCTCGAGACATCTACAGACGGCTCCTGCGGAAAT
GGCATCATTTGCATCCACAGCAGTTGGCCGTCAAGCCCAGTTTAA
>OphioH327g0209
ATGAGCACGACACACACACAGCCGGGCATCTTTGCCCCGACAAAGGCCAAGCTGTTCATC
TTTGCATCTCTCGTCTTCACCTGGTGGATGGCACACTTTATGCCACACTTCCAACCCATC
ATTTCGAGCCAGCTCCAAAAAGCACGACAGAAGATCCCCTCCATCAAGGTCGACTGGGCC
ATCCCCGCCGACCCTCCGGCTGCCTTCAACTCCTCCAAAGTTGCCCTCATCATTGAGCCG
CGCCCGCTGCCGCACCTGGTTCCCCTGATCCTGCACATGGTCACCGTTGTGCCCCCTGAC
TGGCGCTTCGTCTTCATCGGCTCCGACAAGAGCGTTTTCAGCATCAGCCGCGCGCACGCC
CTTCAGCACCAGCAGGTTATTGGCAAGCTCGACCTCATGGTCCTGCCCTCGCCCTGGGAC
ATCTCCAGCAAGGAGATGGTCTACCGCTCGCTGACCGACATCCGCTTCTACGACGAATTC
CTTCCCCAGGCTGAGTGGATTCTCAAGTTTGAGTCTGACAGCATCTTGTGCGGCAACTCG
CCTACCAGTCTCAATGAGTGGCTCGACTGGTCTTGGGCCGGTGCTCCAAGAAACGCCGAT
GACCGCTTCTCTGGCAATGGCGGCCTGTCACTGCGCAAGGTTTCTGCCATCCGCCGTGTG
CTTAGTTTCCAGGCCCGCTACAACAACTCTGAGCCCGAGGATGAGTGGTTCGGCCGCCGT
CTCTGGGTCCTGCCCGGTGAAAAGGTTGCCTCTGGTCTCACTGCACTCGCTGTTGAGAAC
GTCTACGTCAAGAAGCCGATGGGTTTCCACATTGCCGACGGCGGCAAGAACCTGCCCGAT
GACGTCTGGATGGACCCCAAGCAGCGCGAGGAGATATTCTCGTACTGCCCCGAGCTGAGC
TTGATTATGGACATGAAGCTGGAGCGCGAGCGCTGCGAGGGTGACGACAAAAAGGGCAAA
ATTGGCCCTACCAAGGAGCAGCTTGCGAAGGAGGCAGCCCGGAAAGCAGCCATTTCGTCA
AAGTCCGTGGCCAGCGTGAAGAGCGTGGCTAGCGTTGCCAGTGTTAAGAGTGCTGCCAGT
GTCGCGAGCGTGTCCGAAGCTGAAGCCACAGCAACCGATGCTGCGACGCCGGCGGCATCT
GTAGCATCGTCGTTTGTCGCATCGTCGTCCGTCGCATCGTCATCCGCCGCTCCCTCGGCC
GATCCCACGCCTCTCCTCGATTAA
>OphioH327g0210
ATGTCGCCTGAATCAGAACCGTTCATGGAGCGGCGAGGTGTCGACTCTCTCCGCGAAGCC
GGAGTCGGTGATCTTGTCAAAGCCGTCGGCATGCTTGTAATGGCCGTCTGGACAAAGACC
TCGCGCCGCATACGCCTGCTGGCCCTGTTTGTCGCCATCATGTTCGCTACTCTCATCTTC
TCCGACAGCATCCACCATGTCAGCTCCAACGTCAACTACCCGACCCTCACGTTCGAGTAC
GCCACATCACAAAAGTCTCCCTACAACGAGACCAAGGTCGCCCTTCTCATCGAGAACCGT
GCCTTCCCCATCCTGGCACCGCTGATGCTGCACTTCATCTCCGTCGTGCCCCCAGATTGG
CGCTTCCGCTTCATGGGCTCCGTCGAGTCCGTCAAGATGATCAACGAGTCCGTTGCCATC
CGCGAGCAGGTCAAGGCCGGCAAGCTCGACCTTACTTTTATCCCCTCCAACATGACCACT
GGCAGCCAGGAGGAGATTAGCCGTTTCCTCACCACGCGCTGGCTCTACGATACCGTCCTG
CAGCCTGCCGAGTGGCTGCTCATCTTCCAGACCGACAGCATCCTGTGCGCCAACTCGCAG
CACAACCTCAACGAATACCTCGAGTACGACTGGATCGGTGCTCCCTGGAGCAAGCAGAGC
CGCTGGGGTGGCAACGGCGGTCTGTCGCTGCGCCGTGTTAGTGCCATGGTCGATGTGCTG
TCCAACCAGGTCCGTGTCGACGGCAGCGAGCCCGAGGATGTCTGGCTGGCTGAGCGTCTC
GGCCACCGCCCCAACTCCAAGGTCGCCAACGGTACTGTGTCTCTGACCTTCTCGGGCGAG
CAGTACAAGGGCGAGGAAGTTGAGCTCGACAACTTTTCTCTGGTAGGCGCCACCGACGAG
GAGATCGCTGAGGCGGCCCGGTCCGGCAAGATGGTCGAAGGCATTGACGACTGGCGCGTG
GGCTTCTACGAGCCCATGGGTTACCACACGGGCGGTTCCGGCAAGTACCTGCACGACCAG
ATTTGGGGTGCTCCGGAGAAGCGCCAGCACGTGTGGAAGTACTGCCCCGAGGTCAAGATG
ACGCTGGCCATGGACGCAGCCAAGTATGTGCCTGGCACGTGCGGTGCTGCATGGAAGCGG
ACCGTCGATATTCCCGGCATGTCCCACGGCATTGTCGACATTGGCTACGGCAGTGAGATC
ATTGACGATGTCCAGTACCCCGTTCTGCCCCCTGGCCTGCAGCCATGGTAA
>OphioH327g0211
ATGGACATCCACACAGCTCACACGACGCTCGACTACCCACTCTACGTCTGCGACTTTGAC
CCGACAGATGCTGGGCGCCTCATCGTCGGCGGCGGCGGCGGTGCCAGCCGGACAGGTGTC
GGCAACAAACTGACTCTCCTTGACACCTCCAACCCGAACAGCACCGAGCTTGCTCCCACC
TCCGAGGTTGAGCTGTCCAAGGACGAAGACAGCGTCACCAGCTTCGCCGCAGGCCCCCGT
CGCGGCCGCACCACTCTCGCCTATGCCGGTATCAACGCCGACGTCGACTCCCTCAAGAAG
GGCAACAACAGCCACTTTCGCGTCTTCGGTGTCGACACACCCTCAGCATCAGCAGCGACT
GCCGCCCCCAAAATCAGCGAGCTCGCACGCACGCCCTTCTTCACTGCTCCCTCACCCTCA
GCCACAACTCTCGACGACACATACCAGCGCATTGTGCGCGTGTCTGCGCCCTTCCCCGAT
GGCCAGGGTAGCACCCTGCCGCAGCTCGGCGCATGCGCTACCGGCCTGTCCAAGAGCCCC
CAGATTGCTCTTTTCGACGTGACCTCGGCTGCGCCCGCTGCTACGGCACCGTCTGCCAAG
TCCAACAGCTCCGCTGCTGTGCTGCCGCGCGCGCGTGGTCTTTTGGACCTGTCTAAGGAT
GCCGCCGATATCGACGTCATCCAGACCGGCCCTGACCAGTACCAGCTAGCTTACTGCACC
GACTACGAGCTGTTCCTGTTCAACGTTTCCACCAGCACCGGAGGCAGCAAGCGCCGCAGC
AGCAGTGGTGCCGGTGCAACAGCCGTTGTGCCGTTGACAGTCCCTGGAACGCCTGCGCCT
ATTGCCGCTCAGGCACCCAAGACATCCACCACCACCGCCAGCATTGGTGGCGAAGAGCCT
TACTTGGCCTACGAGATCACAAAGGACGAGAACTCGAGCAAGCCGCGGCCCATGTTCCGC
TCGATCCGCTACGTGACGCCCGGGTTTATCCTGGCCGTCTGCAACCTGCCCAAGCGCACC
GGCGCTGTCCTCATCGGCCTGCGCCTGCCTGATATCAGTGTGCCCAACACGAGCGACCAG
GCGCGCGTCAATGTCAATGTGAAGCTGCCGCGCACTGTGTCGCAAGCCACGGGCCTCGCC
GTGCGCGGCCTGACCCAGGCAAATGCACCGGGCGCACGCCTGCCGTCGGGCTCACAGTTT
GTCGCTGCCGTTGCCGGTGCTGGCAACGACAACATCTCGCTATCGCTGTACACGCTCGAG
TACCAGGCAATGGGCACTCGGACCGAGATGCTGGCCAAGCTGCACCCTTTCCGCACAATC
AAGAATGTTCACGAGCAGCCCATGACTTGTGTTGCCCTGTCGCACTTTACACCTCCAGCG
TCCTCCTCTTCCTCTTCTTCCAAGCCTAGTACGCCCTACCTGCGCCTGGCCACTGTATCT
GTCAAGAACACCGTTGTTGTGCAATACATTCCGCTGCGCAAGCTGCCCTCGCCTCCATCC
TCAGGCTCTGTGAGCGCAGCAAACAAGACTCCGCGCTACGTCGTCGCGCTCAAGTCGAGC
GCCCCCTCAGGCCTCTCGTTTGCCCTGTTCTGCTTTATCGTTTTCACCATCACGTCGCTC
ATTGCCCAGGGCATCATGGAGATTCTGGGCATCTCGCAGCCGCTGCTGGGTGCGCGCCAG
GTTGTCCCCGTGACCTGGCTCAACCCTCTGCCGGAGCGGTATGCTGCCTACGACCGTCTG
GCCACTGCAGATTCGATTGTCGACAACATTGCCGAGGTTACTCAGGTCGTCCAGAAGACG
GAGATTGAGACGGATACGCCCGACTTTGGCGCCATTCCCGAGATCCACCCTGTCGCCGCT
TTCTTTTCGAGCGCCACCGAGGCCGATGCTGCCCAGCAGGTCTTGTTCCTGCGCGGTGAG
GACTCGGACCACACCATTGAGATTGCCACCCACGACGAGGAAGAGCACGGCCCGGCTGTG
CCGTGGGAGAAGCTGGACGAGGCGCAGCAGGCGACATGGCGGCAGAAGCTGGAGCAGGCC
GGCCACTGGACCGAGGATATGGGCGAGACTGTGTTCCGGGGTGTCCTCTTTGGCGAGCTG
GCCGGTCTTGTCGGTGCCTTTGTGCGGTAG
>OphioH327g0212
ATGAAGGCCTACATTTTTGATAACCAGCCGGGCGACCAGCGTCTGCCGCACGACTCCGGC
AAGGAGGTCAGCATCGCGGCCCTCGAGAAGCTGGGCGTGCTGTACTATCGCATTCCCGAT
CTCGCCGATGTCGACCGCCTGGCTGCAGAGCGCGGCTACAAGAATCGCGACGAGATCAAG
GTGTCGCCGACAACCATGGGCGACATTTACGAGGCCAAGGTCAAGAGCTTCTTTGAGGAG
CACCTGCACGAGGACGAGGAGATCCGCTATGTGCGCGGCGGTGCCGGCTACTTTGACGTG
CGCGACTCGTCCGAGGAGTGGGTGCGCATCCGTCTGGAGAAGGACGACCTGATCATCCTG
CCCGCCGGCATCTACCACCGCTTCACCACGGACGAGAGCAACTACGCCCACGCTATGCGT
CTGTTCAAGGACGAGCCCAAGTGGACGCCGCTGAACCGCACGGGCGACCTGGATGCCAAC
CAGTTCCGCCAGCAGTACGTGTCGACGTACCTCAAGTAG
>OphioH327g0213
ATGGACATGATGGACGGCGGCATGCCGCTCGAGCAGTGGTTCTGGGAAACTCCCGTCTGC
ACACGCTGGTGGACAACCGCCACCTTTGCCATCAGCGCCCTCGTCCAGTGCCAGATCCTG
ACGCCCTTCCAGCTCTTCTACAGCTTCCCCACGGCCATTGTCAAGGGCCAGTACTGGCGA
CTCTTGACCACGTTCCTCTACTTTGGCCCCATCTCCGTCGACCTCATCTTTCACATTTAC
TTTCTGCAGCGCTACTCGCGGCTGCTCGAGGAGTCGTCGGGCCGCTCACCGGCCGTGTTC
TCGTGGATGCTGCTATACGCCACAGTGTCGCTGCTGTTCATGTCGTCGTTTGTGAGCATG
GCCTTTTTGGGCCAGCCGCTGTCGTCGACGCTCGTCTACATTTGGTCGCGCCGCAACCCG
GACACTCGGCTTAGTTTCCTGGGACTGATGGTGTTTACGGCGCCGTACCTGCCGTGGGTG
CTGATGGGCTTCAGCCTGATCCTGCACCACACGGTGCCCAAGGGCGAAATCATGGGTGTG
ATTATCGGCCACATCTACTACTTCTTGGCCGACGTCTACCCGCCGCTGCACAACGGCTCG
CAGCCCATGGCGCCGCCCAACTGGTGGCGCCGCCTCTTTGAGGGTCCTCCGCCGCAAGGC
AATGCGGACGAGAACACCGACGGCTTTGGGTTTGACAATACGGCGGGTGCGGTAGACCGG
GACCTCGCGGCTGCAGCAAGAGCAGACCGGTTGTAG
>OphioH327g0214
ATGGCCGGCCAAAAACAAACAGCCAAGCCGTCTGGCAGACGTCCAGGTCGTCCCTCGACC
GGTGCCAAGACTGCACCACCTAACCCTGCCGGTGTCAAGAAAGCGCGCACAAGTGCAGTA
CAGCCCGGCGACCCAGTACCACAGGCAAAAAAGCGCCGCTACCGCCCCGGCACGCTTGCA
CTGCGCGAGATCCGCCAATACCAAAAGAGTACCGACCTGCTGCTGCTAAAACTGCCTTTT
GCCCGCGTCGTGCGCGAGATTGCATTGTCGGTACGCCCCATTGACGAAGGCATGCGCTGG
CAGTCACAAGCAATCCTGGCGTTGCAGGAAGCCGCTGAGGCGTTCCTGGTGCACCTGTTT
GAGGACACCAACCTGTGTGCGTTGCATGCGCGGCGAGTCACCATTATGCGCCGCGACATC
TGGCTGGCACGGCGAATCCGCGGCATCTGGGGCGGCGGTGGCCAATACTAG
>OphioH327g0215
ATGACAACGGGTGCGCGAACAGCCGCTGCTGCTTCACTGTCAGCGGCGGCAGCTTCGTGG
GGATTGTCAGCAACACGGTCATTGGCCAGGGGTGCCGGCTTGTCCCCGGAGCACCGGCCA
TTGGGTCACGCGACACCGGCACGGATGCAGCGGTCGATGACGACGATGACGACGACAACG
ACGGCATCTCAGCCAAAGTCTCTGCTTCAGAGCTCACTTGTCCGCACACAATTTCAAAAA
CAGGCTGCATCTTCTTTAATACGTCACGCCTCCTCGCGTACCTCTCACTCTCTCTCCACC
GCCCACTCGCTCCTCCAACGCCGGCCATCCCTAGCTACCTCTTCATTGCCCGGCCGTCAG
CTCATGCGCCTGCTCTCAGATGACAGCTCCTCAAAACCACAGCCGCCGTCAACTTCAACT
GCACCCTCTACCACCACCAAGACACCCTCCTCCTACACGCTGCGCGAGAACATCTATACA
GTCCCCAACTTCCTCACAGTCGCCCGCATCGCCGCCACGCCCTTTATCGGCTACTGCATC
GTCAATGACCAGCCCGGCATGGCTCTGGGCCTGCTCGTCACGGCTGCTTTTACGGACCTG
CTTGACGGCTGGATTGCGCGCCGCTGGAATCTGCACACAGTCGTGGGCAGCATCATCGAT
CCCATGGCCGACAAGATCCTCATGACGGTGTTGACGGTCAGCCTTGCCGCGCAGGGCAGC
CTGCCGGTCTGGCTGGCCGTTCTCGTGCTGGGCCGCGATGTCGGCCTGGCCATCTCGGCC
ATCTATTACCGCTGGATCTCGCTGCCGCCACCCAAGACGTTTGCGCGCTACTGGGACTTT
TCGCTGCCGTCGGCCGAGGTGCGCCCGACGATGATTAGCAAGTACAACACGTTCTTGCAG
CTAGCACTAATGGCGGCGACGACGGCAGCGCCAGTGCTCGAGTCGACGACGCTGCTTCCG
GGCATTGCCACGGGACTTGACCTGCAGCCATACCTGACAACTCTGCAGTATGTGGTCGGA
GTCACGACTGTGTGGAGCGGCGCCAGCTACATCTACAGCAAGGATGCCGTCAAGATCCTG
ACCAAGAAGACGTCATAG
>OphioH327g0216
ATGGAGGCGCTACAAGTTTTGCCTATACGGCAGGGCTTTGCAATTATGCGCTCTTCACCT
GCGGGTCTTGAGCGGTGCTCTCGGCAACGATGGGCACGGACGGCAAGGAGTGCAAGAAGT
GCAAGAAATGGCCGGTTCTACTATCAGCAACAACAGAGAGCATTTGCCGACGTGGCATCC
AGCTCAAGGCCACCGTTTGACGTGGTGGTGGTGGGCGGTGGACATGCCGGCGCCGAGGCG
TGCGCAGCGGCAGCACGAGCGGGTGCGCGGACAGCGCTGATCACACCGAAGCGGGACAAC
CTGGGCGTGTGCTCATGCAATCCCAGCTTTGGAGGTATTGGAAAGGGCACAATTATACGC
GAAGTCGATGCCCTGGATGGCCTGGCGGGCCGGATCATCGACAAGGCCGGCGTACAGTTC
CGCGTCCTCAACCGGCGCAAGGGCCCTGCCGTCTGGGGCCCCCGCGCACAAATTGATCGG
GCGCTCTACAAGAAGCACATGACCGAAGAGCTCGAGTCCTACCCCAATCTTTCGGTGATT
GAAGGCAGTGTGTCCGATATTGTGGTGGCACGCTCAGCAGACACAACTGACAGTGGTGAG
AATGCGGACGGCAATGCTCTCGCCAATGCCAAGACGACAGGAACGCACGGCCGCATCACG
GGCGTGAAATTGGATTCGGGCGAGGTGTTGCCGACTAGTCAAGTCATCATCACAACGGGC
ACTTTTCTGGGCGGCGAGATCCACATCGGCATGGAGTCGTACCCGGCGGGCCGCATGGGC
GAAGCGGCGACATTTGGGCTCAGCAAATCGCTGCGCGAAGCAGGCTTTCAGCTGGGCCGG
CTCAAGACAGGCACACCGCCGCGGCTGGACCGCAAGACGATCAACTTTGGTGTCCTTGAA
GAACAGCTTGGTGACGTGCCACCGGTTCCGTTCAGTTATTTGAATGACCGCGTCGCTGCC
GAGAACAACCAGCTCTTGTGCCATGCGACGTACACTAACGAAGCGACCCACGACGTCGTG
CGGGCGAACCTCGACAAGACGATTCATATCCGCGAGACCGTCAAGGGACCCCGCTACTGC
CCATCGCTCGAGGCCAAGATTGTGCGGTTCGGACACAAGGACCGGCACATTGTATGGCTC
GAGCCCGAGGGCTACGATAATGACGTGATCTACCCCAACGGCCTGTCCATGACGGTTCCT
GCCGACGCACAACTGGAGCTGCTACGCACGATCCGGGGTCTCGAGAACGTCACCATGCTG
CAGCCGGGCTACGGCGTCGAGTACGACTATGTGGATCCACGCAGCCTCAAGGCGACGCTC
GAGACCAAGGCCATTTCGGGCCTGTACCTGGCCGGCCAGATCAACGGCACTACAGGGTAC
GAAGAGGCCACGGGCCAGGGTATCCTGGCGGGTATCAATGCTGGCCGTGCTGCCCAGGGC
AAACCCGGCGTGCGCCTGTCGCGTGCCGACGGCTACATTGGTATCATGGTCGATGACCTC
ATCACCAAGGGCGTGTCGGAGCCGTACCGCATGTTCACATCGCGGTCCGAGTTCCGCATC
AGTGCGCGGTTCGACAATGCCGATACGCGGCTGACGCAAAAGGGCCGCGACTGGGGCGTT
GTCGGCGACAAGCGCTGGAACCGGTACACGAGCGACCGCGACCAGATTGCTGAGCTTTCC
GGGTACCTCGAAAACATGAAGCTGAGCGCGCCGGCATGGCAGAGCAAGGGATTCAACGTG
CGTGGCGACACGCGCATGCGCAGTGGCCTGGACATGCTGCGGGTGACGGGCGTGGACACC
ATTGACGCTCTCGAGGCGCACGGTGTCGAGATCCCCGACAACTACCCGGAGCATGTGCGG
TGGCGCGTGGCCATTGGTGCACAGTATGTGCACTATGAAGTGCGGCAAAAGTTGGAGCGC
GCGAACCTGATGCGCGACGAGGAGCTGCTGATCCCGGCCGACCTGGACTATGACAGCATC
TTTGGGCTGAGCATTGTGAACCGCAACGTGCTCAAGGCGACGCGGCCCGAGACCATGGGC
CAGGCGCGGCGGCTGGAAGGAATGACGGCTGCAGGGTGTGTGAAGCTGCTGTCGTATGTG
CGGCGGACACAGCGGAGCACGGCGGCAGCGGACATTGAGGCAGCCGAAGTTGGTGCAGCC
CTGACATCGACAGACGGCGACATGGCCGCGGTCGACGCCGAGGTGCGTGCTTCTGATCTG
TAA
>OphioH327g0217
ATGCCTCAGGAACAAGCGCAGCCTGCTCCCGTCTTGGACAGCCAGTCTCCTGTCACTAAC
CCTATCACTGCTGCCACGGACATTGCCACAGTGGCTGAGACCAGCAACAAAAACCGCAAG
CCTAGCACTAGCTCTAATAATGAAGGCAGCTCTTCGGACTCTGATATGCGGTCGTCGTTA
AGCAAGCCTTCACAAAAAAGTAATGAGACGACGCCGCCTACAAGTCCAGATTCTTTCACA
CGCAGCACCACTTTGATTCCTACTTTTGAGAATACATTTGAGATTATCACACAAGATGAC
GCTGCCAAAATAGTAGCGAGAGCTCTGAGAGAAGATAGGCGGATATTTTACGATTCTCCC
GGCCATGCCTTCACTTCTTCGGACATTGTTGTAAGTGGAAATGTTTATGTAGCCGAGCTC
CAGGGCCGGCGCTGGATAGACCAGGGCTCTTGGACTGGCTCTCGCAAGGGCTACGGCAAG
ACCCCTGCCATGATTTACAGACAGCGCAAGGCCAATACGGAGCGCGGCAAAACGTTTAGC
AACTCGATTGATATTAACGAGAGCAACTGCATAGAATATCTGGGTATTTCTGTCGAGGAT
ATCTATCGCCGGACCGGCTTGCAGCTTCTCGATTTCACACACAGATATATTTCAGTCCCC
AAAGGATGCAACATGGCGGATCCCAACGGCATGGTCAAGCGGTCTTTCACAGTCCAAATG
AATTTGGGTAACCCATTGCAGCCCGATGAGAGAACCTTTAAGGTGTTTTCATACTATAAG
CTAAAAGATCTGGGCGCCGAGCCGGCTTTTTGA
[truncated: 14,386,941 more chars]
